# Supplementary material for: The Hydration of Trifluoroacetic Acid from 0 to 298 K
Source: J Phys Chem A. 2026 Jan 20;130(4):927–35. doi: 10.1021/acs.jpca.5c08151 (PMC12862820; doi:10.1021/acs.jpca.5c08151)
Supplement: Supplementary file 1 [file jp5c08151_si_001.zip › TFA_SI/within1kcal-hightemps/1-H2O/PM7-1-220-675-wb97xd.log]

 Entering Gaussian System, Link 0=g16
 Initial command:
 /software/commercial/MERCURY/GAUSSIAN/AVX2/g16/l1.exe "/local_scratch/slurm.5600541/Gau-2318064.inp" -scrdir="/local_scratch/slurm.5600541/"
 Entering Link 1 = /software/commercial/MERCURY/GAUSSIAN/AVX2/g16/l1.exe PID=   2318065.
  
 Copyright (c) 1988-2019, Gaussian, Inc.  All Rights Reserved.
  
 This is part of the Gaussian(R) 16 program.  It is based on
 the Gaussian(R) 09 system (copyright 2009, Gaussian, Inc.),
 the Gaussian(R) 03 system (copyright 2003, Gaussian, Inc.),
 the Gaussian(R) 98 system (copyright 1998, Gaussian, Inc.),
 the Gaussian(R) 94 system (copyright 1995, Gaussian, Inc.),
 the Gaussian 92(TM) system (copyright 1992, Gaussian, Inc.),
 the Gaussian 90(TM) system (copyright 1990, Gaussian, Inc.),
 the Gaussian 88(TM) system (copyright 1988, Gaussian, Inc.),
 the Gaussian 86(TM) system (copyright 1986, Carnegie Mellon
 University), and the Gaussian 82(TM) system (copyright 1983,
 Carnegie Mellon University). Gaussian is a federally registered
 trademark of Gaussian, Inc.
  
 This software contains proprietary and confidential information,
 including trade secrets, belonging to Gaussian, Inc.
  
 This software is provided under written license and may be
 used, copied, transmitted, or stored only in accord with that
 written license.
  
 The following legend is applicable only to US Government
 contracts under FAR:
  
                    RESTRICTED RIGHTS LEGEND
  
 Use, reproduction and disclosure by the US Government is
 subject to restrictions as set forth in subparagraphs (a)
 and (c) of the Commercial Computer Software - Restricted
 Rights clause in FAR 52.227-19.
  
 Gaussian, Inc.
 340 Quinnipiac St., Bldg. 40, Wallingford CT 06492
  
  
 ---------------------------------------------------------------
 Warning -- This program may not be used in any manner that
 competes with the business of Gaussian, Inc. or will provide
 assistance to any competitor of Gaussian, Inc.  The licensee
 of this program is prohibited from giving any competitor of
 Gaussian, Inc. access to this program.  By using this program,
 the user acknowledges that Gaussian, Inc. is engaged in the
 business of creating and licensing software in the field of
 computational chemistry and represents and warrants to the
 licensee that it is not a competitor of Gaussian, Inc. and that
 it will not use this program in any manner prohibited above.
 ---------------------------------------------------------------
  

 Cite this work as:
 Gaussian 16, Revision C.01,
 M. J. Frisch, G. W. Trucks, H. B. Schlegel, G. E. Scuseria, 
 M. A. Robb, J. R. Cheeseman, G. Scalmani, V. Barone, 
 G. A. Petersson, H. Nakatsuji, X. Li, M. Caricato, A. V. Marenich, 
 J. Bloino, B. G. Janesko, R. Gomperts, B. Mennucci, H. P. Hratchian, 
 J. V. Ortiz, A. F. Izmaylov, J. L. Sonnenberg, D. Williams-Young, 
 F. Ding, F. Lipparini, F. Egidi, J. Goings, B. Peng, A. Petrone, 
 T. Henderson, D. Ranasinghe, V. G. Zakrzewski, J. Gao, N. Rega, 
 G. Zheng, W. Liang, M. Hada, M. Ehara, K. Toyota, R. Fukuda, 
 J. Hasegawa, M. Ishida, T. Nakajima, Y. Honda, O. Kitao, H. Nakai, 
 T. Vreven, K. Throssell, J. A. Montgomery, Jr., J. E. Peralta, 
 F. Ogliaro, M. J. Bearpark, J. J. Heyd, E. N. Brothers, K. N. Kudin, 
 V. N. Staroverov, T. A. Keith, R. Kobayashi, J. Normand, 
 K. Raghavachari, A. P. Rendell, J. C. Burant, S. S. Iyengar, 
 J. Tomasi, M. Cossi, J. M. Millam, M. Klene, C. Adamo, R. Cammi, 
 J. W. Ochterski, R. L. Martin, K. Morokuma, O. Farkas, 
 J. B. Foresman, and D. J. Fox, Gaussian, Inc., Wallingford CT, 2019.
 
 ******************************************
 Gaussian 16:  ES64L-G16RevC.01  3-Jul-2019
                17-Sep-2025 
 ******************************************
 %nproc=20
 Will use up to   20 processors via shared memory.
 %mem=18gb
 ----------------------------------------------------------------------
 # wb97xd/6-31++g** scf(conver=10) opt(tight,maxcycles=300,calcfc) freq
 ----------------------------------------------------------------------
 1/6=300,7=10,10=4,18=20,19=15,26=3,38=1/1,3;
 2/9=110,12=2,17=6,18=5,40=1/2;
 3/5=1,6=6,7=1111,11=2,25=1,30=1,71=2,74=-58,140=1/1,2,3;
 4//1;
 5/5=2,6=10,38=5/2;
 8/6=4,10=90,11=11/1;
 11/6=1,8=1,9=11,15=111,16=1/1,2,10;
 10/6=1,13=1/2;
 6/7=2,8=2,9=2,10=2,28=1/1;
 7/10=1,25=1/1,2,3,16;
 1/6=300,7=10,10=4,18=20,19=15,26=3/3(2);
 2/9=110/2;
 99//99;
 2/9=110/2;
 3/5=1,6=6,7=1111,11=2,25=1,30=1,71=1,74=-58/1,2,3;
 4/5=5,16=3,69=1/1;
 5/5=2,6=10,38=5/2;
 7//1,2,3,16;
 1/6=300,7=10,18=20,19=15,26=3/3(-5);
 2/9=110/2;
 6/7=2,8=2,9=2,10=2,19=2,28=1/1;
 99/9=1/99;
 -------------
 PM7-1-220-675
 -------------
 Symbolic Z-matrix:
 Charge =  0 Multiplicity = 1
 C                     0.31563   0.24113  -0.9735 
 O                    -0.1261    1.05516  -1.72342 
 O                     1.539    -0.30317  -1.02401 
 H                     2.09103   0.00625  -1.79686 
 C                    -0.40898  -0.35997   0.25029 
 F                     0.39392  -0.53496   1.29291 
 F                    -0.95082  -1.54152  -0.01039 
 F                    -1.3921    0.42445   0.67205 
 O                     2.10472   2.73905   2.2018 
 H                     1.87883   2.25535   2.99529 
 H                     1.78517   2.20404   1.48057 
 
 Add virtual bond connecting atoms H11        and F6         Dist= 5.82D+00.

 GradGradGradGradGradGradGradGradGradGradGradGradGradGradGradGradGradGrad
 Berny optimization.
 Initialization pass.
                           ----------------------------
                           !    Initial Parameters    !
                           ! (Angstroms and Degrees)  !
 --------------------------                            --------------------------
 ! Name  Definition              Value          Derivative Info.                !
 --------------------------------------------------------------------------------
 ! R1    R(1,2)                  1.1917         calculate D2E/DX2 analytically  !
 ! R2    R(1,3)                  1.34           calculate D2E/DX2 analytically  !
 ! R3    R(1,5)                  1.544          calculate D2E/DX2 analytically  !
 ! R4    R(3,4)                  0.9989         calculate D2E/DX2 analytically  !
 ! R5    R(5,6)                  1.3275         calculate D2E/DX2 analytically  !
 ! R6    R(5,7)                  1.3257         calculate D2E/DX2 analytically  !
 ! R7    R(5,8)                  1.3265         calculate D2E/DX2 analytically  !
 ! R8    R(6,11)                 3.0778         calculate D2E/DX2 analytically  !
 ! R9    R(9,10)                 0.9564         calculate D2E/DX2 analytically  !
 ! R10   R(9,11)                 0.9532         calculate D2E/DX2 analytically  !
 ! A1    A(2,1,3)              126.312          calculate D2E/DX2 analytically  !
 ! A2    A(2,1,5)              126.2098         calculate D2E/DX2 analytically  !
 ! A3    A(3,1,5)              107.4693         calculate D2E/DX2 analytically  !
 ! A4    A(1,3,4)              114.0726         calculate D2E/DX2 analytically  !
 ! A5    A(1,5,6)              112.9529         calculate D2E/DX2 analytically  !
 ! A6    A(1,5,7)              112.5149         calculate D2E/DX2 analytically  !
 ! A7    A(1,5,8)              111.6901         calculate D2E/DX2 analytically  !
 ! A8    A(6,5,7)              106.5076         calculate D2E/DX2 analytically  !
 ! A9    A(6,5,8)              106.0498         calculate D2E/DX2 analytically  !
 ! A10   A(7,5,8)              106.6561         calculate D2E/DX2 analytically  !
 ! A11   A(5,6,11)             101.7693         calculate D2E/DX2 analytically  !
 ! A12   A(10,9,11)            105.3507         calculate D2E/DX2 analytically  !
 ! A13   A(6,11,9)             134.2024         calculate D2E/DX2 analytically  !
 ! D1    D(2,1,3,4)             -2.1986         calculate D2E/DX2 analytically  !
 ! D2    D(5,1,3,4)            178.8303         calculate D2E/DX2 analytically  !
 ! D3    D(2,1,5,6)           -141.0837         calculate D2E/DX2 analytically  !
 ! D4    D(2,1,5,7)             98.2802         calculate D2E/DX2 analytically  !
 ! D5    D(2,1,5,8)            -21.6399         calculate D2E/DX2 analytically  !
 ! D6    D(3,1,5,6)             37.8887         calculate D2E/DX2 analytically  !
 ! D7    D(3,1,5,7)            -82.7474         calculate D2E/DX2 analytically  !
 ! D8    D(3,1,5,8)            157.3325         calculate D2E/DX2 analytically  !
 ! D9    D(1,5,6,11)            49.1356         calculate D2E/DX2 analytically  !
 ! D10   D(7,5,6,11)           173.1385         calculate D2E/DX2 analytically  !
 ! D11   D(8,5,6,11)           -73.5125         calculate D2E/DX2 analytically  !
 ! D12   D(5,6,11,9)           145.8565         calculate D2E/DX2 analytically  !
 ! D13   D(10,9,11,6)           -2.101          calculate D2E/DX2 analytically  !
 --------------------------------------------------------------------------------
 Trust Radius=3.00D-01 FncErr=1.00D-07 GrdErr=1.00D-06 EigMax=2.50D+02 EigMin=1.00D-04
 Number of steps in this run=    100 maximum allowed number of steps=    100.
 GradGradGradGradGradGradGradGradGradGradGradGradGradGradGradGradGradGrad

                          Input orientation:                          
 ---------------------------------------------------------------------
 Center     Atomic      Atomic             Coordinates (Angstroms)
 Number     Number       Type             X           Y           Z
 ---------------------------------------------------------------------
      1          6           0        0.315626    0.241134   -0.973505
      2          8           0       -0.126102    1.055160   -1.723423
      3          8           0        1.539001   -0.303173   -1.024008
      4          1           0        2.091035    0.006255   -1.796857
      5          6           0       -0.408981   -0.359974    0.250286
      6          9           0        0.393923   -0.534962    1.292912
      7          9           0       -0.950824   -1.541517   -0.010391
      8          9           0       -1.392103    0.424451    0.672048
      9          8           0        2.104721    2.739052    2.201797
     10          1           0        1.878827    2.255355    2.995290
     11          1           0        1.785169    2.204037    1.480573
 ---------------------------------------------------------------------
                    Distance matrix (angstroms):
                    1          2          3          4          5
     1  C    0.000000
     2  O    1.191696   0.000000
     3  O    1.339951   2.259827   0.000000
     4  H    1.971080   2.453831   0.998891   0.000000
     5  C    1.544037   2.445026   2.328452   3.251922   0.000000
     6  F    2.396894   3.449230   2.594811   3.566480   1.327533
     7  F    2.389420   3.218288   2.959754   3.852267   1.325742
     8  F    2.378609   2.781876   3.463727   4.289828   1.326549
     9  O    4.418483   4.818653   4.470009   4.843305   4.441965
    10  H    4.717203   5.265592   4.776640   5.297939   4.428211
    11  H    3.469156   3.903648   3.552411   3.957948   3.591943
                    6          7          8          9         10
     6  F    0.000000
     7  F    2.126052   0.000000
     8  F    2.120338   2.127317   0.000000
     9  O    3.804217   5.705559   4.463775   0.000000
    10  H    3.590111   5.608679   4.410061   0.956358   0.000000
    11  H    3.077808   4.872146   3.730375   0.953162   1.518477
                   11
    11  H    0.000000
 Stoichiometry    C2H3F3O3
 Framework group  C1[X(C2H3F3O3)]
 Deg. of freedom    27
 Full point group                 C1      NOp   1
 Largest Abelian subgroup         C1      NOp   1
 Largest concise Abelian subgroup C1      NOp   1
                         Standard orientation:                         
 ---------------------------------------------------------------------
 Center     Atomic      Atomic             Coordinates (Angstroms)
 Number     Number       Type             X           Y           Z
 ---------------------------------------------------------------------
      1          6           0       -0.582541    0.983058    0.140930
      2          8           0       -0.689221    1.605740    1.151388
      3          8           0       -0.308835    1.480745   -1.072684
      4          1           0       -0.224271    2.475790   -1.095414
      5          6           0       -0.708812   -0.548963   -0.004045
      6          9           0        0.165337   -1.061625   -0.861590
      7          9           0       -1.910193   -0.921982   -0.422532
      8          9           0       -0.498296   -1.169575    1.149322
      9          8           0        3.706409   -0.078795    0.121733
     10          1           0        3.694021   -0.977263   -0.205717
     11          1           0        2.799912    0.214026    0.089529
 ---------------------------------------------------------------------
 Rotational constants (GHZ):           2.0549035           1.2070431           1.0169972
 Standard basis: 6-31++G(d,p) (6D, 7F)
 There are   170 symmetry adapted cartesian basis functions of A   symmetry.
 There are   170 symmetry adapted basis functions of A   symmetry.
   170 basis functions,   280 primitive gaussians,   170 cartesian basis functions
    33 alpha electrons       33 beta electrons
       nuclear repulsion energy       413.1418007543 Hartrees.
 NAtoms=   11 NActive=   11 NUniq=   11 SFac= 1.00D+00 NAtFMM=   60 NAOKFM=F Big=F
 Integral buffers will be    131072 words long.
 Raffenetti 2 integral format.
 Two-electron integral symmetry is turned on.
 Nuclear repulsion after empirical dispersion term =      413.1390683957 Hartrees.
 One-electron integrals computed using PRISM.
 NBasis=   170 RedAO= T EigKep=  1.10D-04  NBF=   170
 NBsUse=   170 1.00D-06 EigRej= -1.00D+00 NBFU=   170
 ExpMin= 3.60D-02 ExpMax= 7.00D+03 ExpMxC= 1.05D+03 IAcc=3 IRadAn=         5 AccDes= 0.00D+00
 Harris functional with IExCor= 4639 and IRadAn=       5 diagonalized for initial guess.
 HarFok:  IExCor= 4639 AccDes= 0.00D+00 IRadAn=         5 IDoV= 1 UseB2=F ITyADJ=14
 ICtDFT=  3500011 ScaDFX=  1.000000  1.000000  1.000000  1.000000
 FoFCou: FMM=F IPFlag=           0 FMFlag=      100000 FMFlg1=           0
         NFxFlg=           0 DoJE=T BraDBF=F KetDBF=T FulRan=T
         wScrn=  0.000000 ICntrl=       500 IOpCl=  0 I1Cent=   200000004 NGrid=           0
         NMat0=    1 NMatS0=      1 NMatT0=    0 NMatD0=    1 NMtDS0=    0 NMtDT0=    0
 Petite list used in FoFCou.
 Keep R1 ints in memory in canonical form, NReq=233724042.
 Requested convergence on RMS density matrix=1.00D-10 within 128 cycles.
 Requested convergence on MAX density matrix=1.00D-08.
 Requested convergence on             energy=1.00D-08.
 No special actions if energy rises.
 SCF Done:  E(RwB97XD) =  -603.076603687     A.U. after   18 cycles
            NFock= 18  Conv=0.35D-10     -V/T= 2.0078
 DoSCS=F DFT=T ScalE2(SS,OS)=  1.000000  1.000000
 Range of M.O.s used for correlation:     1   170
 NBasis=   170 NAE=    33 NBE=    33 NFC=     0 NFV=     0
 NROrb=    170 NOA=    33 NOB=    33 NVA=   137 NVB=   137

 **** Warning!!: The largest alpha MO coefficient is  0.28105737D+02

 Symmetrizing basis deriv contribution to polar:
 IMax=3 JMax=2 DiffMx= 0.00D+00
 G2DrvN: will do    12 centers at a time, making    1 passes.
 Calling FoFCou, ICntrl=  3107 FMM=F I1Cent=   0 AccDes= 0.00D+00.
 End of G2Drv F.D. properties file   721 does not exist.
 End of G2Drv F.D. properties file   722 does not exist.
 End of G2Drv F.D. properties file   788 does not exist.
          IDoAtm=11111111111
          Differentiating once with respect to nuclear coordinates.
 Keep R1 ints in memory in canonical form, NReq=233665058.
          There are    36 degrees of freedom in the 1st order CPHF.  IDoFFX=6 NUNeed=     0.
     30 vectors produced by pass  0 Test12= 1.26D-14 2.78D-09 XBig12= 1.62D-01 7.59D-02.
 AX will form    30 AO Fock derivatives at one time.
     30 vectors produced by pass  1 Test12= 1.26D-14 2.78D-09 XBig12= 2.84D-02 5.57D-02.
     30 vectors produced by pass  2 Test12= 1.26D-14 2.78D-09 XBig12= 9.17D-04 5.54D-03.
     30 vectors produced by pass  3 Test12= 1.26D-14 2.78D-09 XBig12= 1.35D-05 6.89D-04.
     30 vectors produced by pass  4 Test12= 1.26D-14 2.78D-09 XBig12= 1.40D-07 6.52D-05.
     30 vectors produced by pass  5 Test12= 1.26D-14 2.78D-09 XBig12= 9.86D-10 5.22D-06.
     28 vectors produced by pass  6 Test12= 1.26D-14 2.78D-09 XBig12= 6.41D-12 3.34D-07.
     11 vectors produced by pass  7 Test12= 1.26D-14 2.78D-09 XBig12= 3.04D-14 2.15D-08.
 InvSVY:  IOpt=1 It=  1 EMax= 1.33D-15
 Solved reduced A of dimension   219 with    30 vectors.
 End of Minotr F.D. properties file   721 does not exist.
 End of Minotr F.D. properties file   722 does not exist.
 End of Minotr F.D. properties file   788 does not exist.

 **********************************************************************

            Population analysis using the SCF Density.

 **********************************************************************

 Orbital symmetries:
       Occupied  (A) (A) (A) (A) (A) (A) (A) (A) (A) (A) (A) (A)
                 (A) (A) (A) (A) (A) (A) (A) (A) (A) (A) (A) (A)
                 (A) (A) (A) (A) (A) (A) (A) (A) (A)
       Virtual   (A) (A) (A) (A) (A) (A) (A) (A) (A) (A) (A) (A)
                 (A) (A) (A) (A) (A) (A) (A) (A) (A) (A) (A) (A)
                 (A) (A) (A) (A) (A) (A) (A) (A) (A) (A) (A) (A)
                 (A) (A) (A) (A) (A) (A) (A) (A) (A) (A) (A) (A)
                 (A) (A) (A) (A) (A) (A) (A) (A) (A) (A) (A) (A)
                 (A) (A) (A) (A) (A) (A) (A) (A) (A) (A) (A) (A)
                 (A) (A) (A) (A) (A) (A) (A) (A) (A) (A) (A) (A)
                 (A) (A) (A) (A) (A) (A) (A) (A) (A) (A) (A) (A)
                 (A) (A) (A) (A) (A) (A) (A) (A) (A) (A) (A) (A)
                 (A) (A) (A) (A) (A) (A) (A) (A) (A) (A) (A) (A)
                 (A) (A) (A) (A) (A) (A) (A) (A) (A) (A) (A) (A)
                 (A) (A) (A) (A) (A)
 The electronic state is 1-A.
 Alpha  occ. eigenvalues --  -24.90735 -24.90708 -24.90203 -19.38467 -19.33433
 Alpha  occ. eigenvalues --  -19.28796 -10.59687 -10.50423  -1.47320  -1.37501
 Alpha  occ. eigenvalues --   -1.37126  -1.27143  -1.18786  -1.12484  -0.89465
 Alpha  occ. eigenvalues --   -0.79595  -0.73387  -0.72900  -0.70936  -0.63147
 Alpha  occ. eigenvalues --   -0.62799  -0.60738  -0.59906  -0.58928  -0.58007
 Alpha  occ. eigenvalues --   -0.55432  -0.55030  -0.53277  -0.52139  -0.48140
 Alpha  occ. eigenvalues --   -0.46657  -0.42668  -0.40670
 Alpha virt. eigenvalues --    0.00776   0.02475   0.04922   0.08263   0.09059
 Alpha virt. eigenvalues --    0.10118   0.11467   0.12579   0.13281   0.13823
 Alpha virt. eigenvalues --    0.15325   0.17658   0.18269   0.20129   0.21668
 Alpha virt. eigenvalues --    0.22925   0.25324   0.25895   0.26688   0.27494
 Alpha virt. eigenvalues --    0.27891   0.30140   0.30320   0.32407   0.33067
 Alpha virt. eigenvalues --    0.33777   0.33941   0.34962   0.36104   0.36176
 Alpha virt. eigenvalues --    0.38025   0.38537   0.39664   0.39929   0.40999
 Alpha virt. eigenvalues --    0.41562   0.43436   0.44060   0.44556   0.47108
 Alpha virt. eigenvalues --    0.49181   0.49959   0.52761   0.54083   0.58850
 Alpha virt. eigenvalues --    0.78029   0.78552   0.82568   0.85562   0.86431
 Alpha virt. eigenvalues --    0.88507   1.03886   1.05265   1.12498   1.15314
 Alpha virt. eigenvalues --    1.18496   1.19974   1.22496   1.23686   1.26253
 Alpha virt. eigenvalues --    1.29016   1.32360   1.35059   1.35298   1.38647
 Alpha virt. eigenvalues --    1.41508   1.42990   1.48145   1.50599   1.56579
 Alpha virt. eigenvalues --    1.57966   1.59850   1.61502   1.62814   1.64714
 Alpha virt. eigenvalues --    1.66488   1.67443   1.68510   1.70421   1.71326
 Alpha virt. eigenvalues --    1.71807   1.72742   1.73562   1.73965   1.75562
 Alpha virt. eigenvalues --    1.78954   1.84104   1.87025   1.88779   1.91059
 Alpha virt. eigenvalues --    1.91108   1.91646   1.94632   2.01459   2.04601
 Alpha virt. eigenvalues --    2.09111   2.12103   2.16503   2.17126   2.18136
 Alpha virt. eigenvalues --    2.20472   2.26467   2.28279   2.33341   2.35543
 Alpha virt. eigenvalues --    2.35690   2.39644   2.49219   2.54207   2.55933
 Alpha virt. eigenvalues --    2.57729   2.62933   2.69435   2.73545   2.75482
 Alpha virt. eigenvalues --    2.75657   2.82492   2.87736   2.92828   3.03006
 Alpha virt. eigenvalues --    3.14647   3.19070   3.23949   3.27628   3.29965
 Alpha virt. eigenvalues --    3.33480   3.50285   3.52091   3.72614   4.18620
 Alpha virt. eigenvalues --    4.34028   4.36631   4.57082   4.75388   5.71437
 Alpha virt. eigenvalues --    5.89748   6.54844
          Condensed to atoms (all electrons):
               1          2          3          4          5          6
     1  C    5.081420   0.505715   0.307194  -0.013621  -0.054727  -0.075358
     2  O    0.505715   8.093137  -0.149815  -0.002516  -0.078399   0.005311
     3  O    0.307194  -0.149815   8.228752   0.229840  -0.227019   0.015038
     4  H   -0.013621  -0.002516   0.229840   0.357500   0.009650   0.000785
     5  C   -0.054727  -0.078399  -0.227019   0.009650   4.951533   0.170724
     6  F   -0.075358   0.005311   0.015038   0.000785   0.170724   9.257822
     7  F   -0.067348  -0.000753   0.013185   0.000176   0.196991  -0.044081
     8  F   -0.040889  -0.001885   0.010601   0.000100   0.177200  -0.046244
     9  O    0.006940  -0.000358  -0.000439  -0.000145   0.000782   0.000300
    10  H   -0.005164   0.000339   0.000258   0.000061   0.006155  -0.000042
    11  H   -0.010451  -0.003328  -0.000795  -0.000636   0.012105   0.002960
               7          8          9         10         11
     1  C   -0.067348  -0.040889   0.006940  -0.005164  -0.010451
     2  O   -0.000753  -0.001885  -0.000358   0.000339  -0.003328
     3  O    0.013185   0.010601  -0.000439   0.000258  -0.000795
     4  H    0.000176   0.000100  -0.000145   0.000061  -0.000636
     5  C    0.196991   0.177200   0.000782   0.006155   0.012105
     6  F   -0.044081  -0.046244   0.000300  -0.000042   0.002960
     7  F    9.220786  -0.044294  -0.000010  -0.000045   0.000153
     8  F   -0.044294   9.231410  -0.000976  -0.000142  -0.001544
     9  O   -0.000010  -0.000976   8.113627   0.285248   0.284861
    10  H   -0.000045  -0.000142   0.285248   0.393127  -0.032474
    11  H    0.000153  -0.001544   0.284861  -0.032474   0.392539
 Mulliken charges:
               1
     1  C    0.366290
     2  O   -0.367449
     3  O   -0.426801
     4  H    0.418806
     5  C    0.835004
     6  F   -0.287215
     7  F   -0.274760
     8  F   -0.283336
     9  O   -0.689830
    10  H    0.352680
    11  H    0.356611
 Sum of Mulliken charges =  -0.00000
 Mulliken charges with hydrogens summed into heavy atoms:
               1
     1  C    0.366290
     2  O   -0.367449
     3  O   -0.007995
     5  C    0.835004
     6  F   -0.287215
     7  F   -0.274760
     8  F   -0.283336
     9  O    0.019461
 APT charges:
               1
     1  C    0.046711
     2  O   -0.127131
     3  O   -0.718811
     4  H    0.858052
     5  C    0.308188
     6  F   -0.178425
     7  F   -0.079611
     8  F   -0.134199
     9  O   -0.413808
    10  H    0.560393
    11  H   -0.121359
 Sum of APT charges =  -0.00000
 APT charges with hydrogens summed into heavy atoms:
               1
     1  C    0.046711
     2  O   -0.127131
     3  O    0.139241
     5  C    0.308188
     6  F   -0.178425
     7  F   -0.079611
     8  F   -0.134199
     9  O    0.025226
 Electronic spatial extent (au):  <R**2>=           1179.3260
 Charge=             -0.0000 electrons
 Dipole moment (field-independent basis, Debye):
    X=             -1.4380    Y=              0.9370    Z=             -2.2158  Tot=              2.8028
 Quadrupole moment (field-independent basis, Debye-Ang):
   XX=            -55.6160   YY=            -37.0910   ZZ=            -48.2217
   XY=             -5.0395   XZ=             -1.5129   YZ=             -4.4621
 Traceless Quadrupole moment (field-independent basis, Debye-Ang):
   XX=             -8.6398   YY=              9.8852   ZZ=             -1.2455
   XY=             -5.0395   XZ=             -1.5129   YZ=             -4.4621
 Octapole moment (field-independent basis, Debye-Ang**2):
  XXX=            -59.3785  YYY=              6.9051  ZZZ=             -5.0103  XYY=              6.2966
  XXY=            -23.3617  XXZ=            -10.5216  XZZ=             -2.1298  YZZ=             -4.2936
  YYZ=            -15.9655  XYZ=              4.9724
 Hexadecapole moment (field-independent basis, Debye-Ang**3):
 XXXX=          -1000.8584 YYYY=           -284.7757 ZZZZ=           -194.0216 XXXY=            -81.9754
 XXXZ=            -41.3082 YYYX=             -2.0516 YYYZ=            -40.6258 ZZZX=              0.3287
 ZZZY=             -8.5910 XXYY=           -157.9301 XXZZ=           -167.9169 YYZZ=            -85.8997
 XXYZ=              7.6128 YYXZ=              3.5506 ZZXY=              4.2921
 N-N= 4.131390683957D+02 E-N=-2.251593999787D+03  KE= 5.984319940494D+02
  Exact polarizability:       0.000       0.000       0.000       0.000       0.000       0.000
 Approx polarizability:      36.453      -0.372      41.941      -2.177       2.831      48.676
 Calling FoFJK, ICntrl=    100127 FMM=F ISym2X=0 I1Cent= 0 IOpClX= 0 NMat=1 NMatS=1 NMatT=0.
 ***** Axes restored to original set *****
 -------------------------------------------------------------------
 Center     Atomic                   Forces (Hartrees/Bohr)
 Number     Number              X              Y              Z
 -------------------------------------------------------------------
      1        6           0.023361483   -0.006305718   -0.002073867
      2        8          -0.009064436    0.003991958   -0.001784678
      3        8           0.014591365    0.003540255   -0.016643507
      4        1          -0.023026554   -0.004268115    0.020151160
      5        6          -0.016253661    0.000425896    0.014541800
      6        9           0.017929361    0.002017703    0.005696133
      7        9          -0.001251276   -0.012681208   -0.014429100
      8        9          -0.006341231    0.013589585   -0.005636296
      9        8           0.003283143    0.005515920    0.001659662
     10        1          -0.000957622   -0.001946032    0.004168201
     11        1          -0.002270571   -0.003880243   -0.005649509
 -------------------------------------------------------------------
 Cartesian Forces:  Max     0.023361483 RMS     0.010627676
 FormGI is forming the generalized inverse of G from B-inverse, IUseBI=4.

 GradGradGradGradGradGradGradGradGradGradGradGradGradGradGradGradGradGrad
 Berny optimization.
 Internal  Forces:  Max     0.029638153 RMS     0.009117430
 Search for a local minimum.
 Step number   1 out of a maximum of  100
 All quantities printed in internal units (Hartrees-Bohrs-Radians)
 Mixed Optimization -- RFO/linear search
 Second derivative matrix not updated -- analytic derivatives used.
 ITU=  0
     Eigenvalues ---   -0.00378  -0.00166  -0.00129  -0.00008  -0.00003
     Eigenvalues ---    0.00097   0.00537   0.01836   0.04615   0.09377
     Eigenvalues ---    0.12385   0.13268   0.15274   0.18251   0.20702
     Eigenvalues ---    0.21954   0.23684   0.26764   0.34987   0.40755
     Eigenvalues ---    0.40987   0.42676   0.45277   0.58033   0.59665
     Eigenvalues ---    0.59744   0.99329
 RFO step:  Lambda=-8.99789015D-03 EMin=-3.77738157D-03
 Linear search not attempted -- first point.
 Maximum step size (   0.300) exceeded in Quadratic search.
    -- Step size scaled by   0.673
 Iteration  1 RMS(Cart)=  0.21629254 RMS(Int)=  0.03620779
 Iteration  2 RMS(Cart)=  0.05996792 RMS(Int)=  0.00483257
 Iteration  3 RMS(Cart)=  0.00549769 RMS(Int)=  0.00017981
 Iteration  4 RMS(Cart)=  0.00002952 RMS(Int)=  0.00017835
 Iteration  5 RMS(Cart)=  0.00000000 RMS(Int)=  0.00017835
 Variable       Old X    -DE/DX   Delta X   Delta X   Delta X     New X
                                 (Linear)    (Quad)   (Total)
    R1        2.25198   0.00721   0.00000   0.00719   0.00719   2.25917
    R2        2.53214  -0.00754   0.00000  -0.01094  -0.01094   2.52120
    R3        2.91781   0.00184   0.00000   0.00509   0.00509   2.92290
    R4        1.88763  -0.02964   0.00000  -0.04193  -0.04193   1.84570
    R5        2.50867   0.01527   0.00000   0.01463   0.01463   2.52330
    R6        2.50529   0.01465   0.00000   0.01672   0.01672   2.52201
    R7        2.50681   0.01094   0.00000   0.00156   0.00156   2.50838
    R8        5.81621  -0.00024   0.00000  -0.17025  -0.17025   5.64596
    R9        1.80726   0.00467   0.00000   0.00520   0.00520   1.81245
   R10        1.80122   0.00719   0.00000   0.00801   0.00801   1.80923
    A1        2.20456   0.00390   0.00000   0.00161   0.00153   2.20609
    A2        2.20278  -0.01159   0.00000  -0.04083  -0.04091   2.16187
    A3        1.87569   0.00772   0.00000   0.03961   0.03953   1.91522
    A4        1.99094  -0.01646   0.00000  -0.07190  -0.07190   1.91904
    A5        1.97140  -0.00914   0.00000  -0.00782  -0.00786   1.96354
    A6        1.96376  -0.01093   0.00000  -0.03534  -0.03552   1.92824
    A7        1.94936  -0.00941   0.00000  -0.01912  -0.01919   1.93017
    A8        1.85891   0.01162   0.00000   0.01631   0.01595   1.87486
    A9        1.85092   0.01235   0.00000   0.02859   0.02849   1.87941
   A10        1.86150   0.00848   0.00000   0.02389   0.02325   1.88474
   A11        1.77621   0.00180   0.00000   0.20716   0.20716   1.98337
   A12        1.83872   0.00095   0.00000   0.00115   0.00115   1.83987
   A13        2.34227  -0.00014   0.00000   0.02169   0.02169   2.36396
    D1       -0.03837   0.00059   0.00000  -0.00386  -0.00360  -0.04197
    D2        3.12118  -0.00098   0.00000  -0.02627  -0.02653   3.09465
    D3       -2.46238  -0.00146   0.00000  -0.11594  -0.11574  -2.57811
    D4        1.71531  -0.00193   0.00000  -0.10550  -0.10540   1.60991
    D5       -0.37769   0.00142   0.00000  -0.09809  -0.09812  -0.47580
    D6        0.66128   0.00032   0.00000  -0.09300  -0.09298   0.56830
    D7       -1.44422  -0.00016   0.00000  -0.08257  -0.08265  -1.52686
    D8        2.74597   0.00320   0.00000  -0.07515  -0.07536   2.67061
    D9        0.85758   0.00076   0.00000  -0.23125  -0.23122   0.62636
   D10        3.02184  -0.01065   0.00000  -0.26930  -0.26971   2.75213
   D11       -1.28304   0.00960   0.00000  -0.22227  -0.22190  -1.50494
   D12        2.54568   0.00004   0.00000  -0.30781  -0.30781   2.23786
   D13       -0.03667  -0.00014   0.00000   0.09119   0.09119   0.05452
         Item               Value     Threshold  Converged?
 Maximum Force            0.029638     0.000015     NO 
 RMS     Force            0.009117     0.000010     NO 
 Maximum Displacement     0.630982     0.000060     NO 
 RMS     Displacement     0.243399     0.000040     NO 
 Predicted change in Energy=-4.919608D-03
 GradGradGradGradGradGradGradGradGradGradGradGradGradGradGradGradGradGrad

                          Input orientation:                          
 ---------------------------------------------------------------------
 Center     Atomic      Atomic             Coordinates (Angstroms)
 Number     Number       Type             X           Y           Z
 ---------------------------------------------------------------------
      1          6           0        0.271088    0.211154   -0.987803
      2          8           0       -0.266789    0.820760   -1.864324
      3          8           0        1.570173   -0.082457   -0.909369
      4          1           0        2.034166    0.243571   -1.704581
      5          6           0       -0.469952   -0.366202    0.240976
      6          9           0        0.289899   -0.373773    1.338939
      7          9           0       -0.849178   -1.624539    0.008804
      8          9           0       -1.557172    0.346942    0.508000
      9          8           0        2.310228    2.638205    2.214094
     10          1           0        1.778758    2.392716    2.973806
     11          1           0        2.119070    1.979440    1.546181
 ---------------------------------------------------------------------
                    Distance matrix (angstroms):
                    1          2          3          4          5
     1  C    0.000000
     2  O    1.195500   0.000000
     3  O    1.334160   2.258798   0.000000
     4  H    1.903487   2.377616   0.976700   0.000000
     5  C    1.546731   2.425375   2.359219   3.229182   0.000000
     6  F    2.399213   3.463770   2.603624   3.561824   1.335273
     7  F    2.370230   3.134848   3.012362   3.839166   1.334589
     8  F    2.366094   2.741809   3.460290   4.219468   1.327375
     9  O    4.505643   5.155348   4.207814   4.600706   4.544123
    10  H    4.767246   5.482956   4.609668   5.154742   4.487392
    11  H    3.600410   4.320464   3.253065   3.686177   3.729428
                    6          7          8          9         10
     6  F    0.000000
     7  F    2.152015   0.000000
     8  F    2.149782   2.153414   0.000000
     9  O    3.730903   5.745967   4.808058   0.000000
    10  H    3.541604   5.642307   4.625345   0.959108   0.000000
    11  H    2.987713   4.915556   4.154230   0.957403   1.524704
                   11
    11  H    0.000000
 Stoichiometry    C2H3F3O3
 Framework group  C1[X(C2H3F3O3)]
 Deg. of freedom    27
 Full point group                 C1      NOp   1
 Largest Abelian subgroup         C1      NOp   1
 Largest concise Abelian subgroup C1      NOp   1
                         Standard orientation:                         
 ---------------------------------------------------------------------
 Center     Atomic      Atomic             Coordinates (Angstroms)
 Number     Number       Type             X           Y           Z
 ---------------------------------------------------------------------
      1          6           0       -0.594230    0.979646    0.089051
      2          8           0       -1.019094    1.620388    1.004561
      3          8           0        0.056463    1.453914   -0.974740
      4          1           0        0.110356    2.427885   -0.925556
      5          6           0       -0.735913   -0.556179   -0.027332
      6          9           0        0.299145   -1.118701   -0.655964
      7          9           0       -1.838123   -0.873040   -0.709872
      8          9           0       -0.825749   -1.109217    1.175999
      9          8           0        3.778109   -0.099573    0.225980
     10          1           0        3.712729   -1.054599    0.285464
     11          1           0        2.916503    0.196698   -0.068093
 ---------------------------------------------------------------------
 Rotational constants (GHZ):           2.1335837           1.1653246           0.9789274
 Standard basis: 6-31++G(d,p) (6D, 7F)
 There are   170 symmetry adapted cartesian basis functions of A   symmetry.
 There are   170 symmetry adapted basis functions of A   symmetry.
   170 basis functions,   280 primitive gaussians,   170 cartesian basis functions
    33 alpha electrons       33 beta electrons
       nuclear repulsion energy       411.7627400486 Hartrees.
 NAtoms=   11 NActive=   11 NUniq=   11 SFac= 1.00D+00 NAtFMM=   60 NAOKFM=F Big=F
 Integral buffers will be    131072 words long.
 Raffenetti 2 integral format.
 Two-electron integral symmetry is turned on.
 Nuclear repulsion after empirical dispersion term =      411.7600316641 Hartrees.
 One-electron integrals computed using PRISM.
 NBasis=   170 RedAO= T EigKep=  1.21D-04  NBF=   170
 NBsUse=   170 1.00D-06 EigRej= -1.00D+00 NBFU=   170
 Initial guess from the checkpoint file:  "/local_scratch/slurm.5600541/Gau-2318065.chk"
 B after Tr=     0.000000   -0.000000    0.000000
         Rot=    0.998715    0.009334    0.049046    0.008700 Ang=   5.81 deg.
 ExpMin= 3.60D-02 ExpMax= 7.00D+03 ExpMxC= 1.05D+03 IAcc=3 IRadAn=         5 AccDes= 0.00D+00
 Harris functional with IExCor= 4639 and IRadAn=       5 diagonalized for initial guess.
 HarFok:  IExCor= 4639 AccDes= 0.00D+00 IRadAn=         5 IDoV= 1 UseB2=F ITyADJ=14
 ICtDFT=  3500011 ScaDFX=  1.000000  1.000000  1.000000  1.000000
 FoFCou: FMM=F IPFlag=           0 FMFlag=      100000 FMFlg1=           0
         NFxFlg=           0 DoJE=T BraDBF=F KetDBF=T FulRan=T
         wScrn=  0.000000 ICntrl=       500 IOpCl=  0 I1Cent=   200000004 NGrid=           0
         NMat0=    1 NMatS0=      1 NMatT0=    0 NMatD0=    1 NMtDS0=    0 NMtDT0=    0
 Petite list used in FoFCou.
 Keep R1 ints in memory in canonical form, NReq=233724042.
 Requested convergence on RMS density matrix=1.00D-10 within 128 cycles.
 Requested convergence on MAX density matrix=1.00D-08.
 Requested convergence on             energy=1.00D-08.
 No special actions if energy rises.
 SCF Done:  E(RwB97XD) =  -603.081370787     A.U. after   18 cycles
            NFock= 18  Conv=0.71D-10     -V/T= 2.0078
 Calling FoFJK, ICntrl=      2127 FMM=F ISym2X=0 I1Cent= 0 IOpClX= 0 NMat=1 NMatS=1 NMatT=0.
 ***** Axes restored to original set *****
 -------------------------------------------------------------------
 Center     Atomic                   Forces (Hartrees/Bohr)
 Number     Number              X              Y              Z
 -------------------------------------------------------------------
      1        6           0.008467045    0.000163249    0.000966076
      2        8          -0.003441182    0.000141525   -0.001292812
      3        8           0.004065375    0.001240256   -0.004990711
      4        1          -0.006479505   -0.001770423    0.005868716
      5        6          -0.006701848   -0.001070023    0.004859336
      6        9           0.006430684    0.002545037    0.002136361
      7        9           0.000536975   -0.004905673   -0.005200125
      8        9          -0.002832893    0.004547832   -0.002237544
      9        8           0.000757829    0.002289156    0.000333895
     10        1          -0.000762954   -0.000243279    0.001439396
     11        1          -0.000039526   -0.002937656   -0.001882587
 -------------------------------------------------------------------
 Cartesian Forces:  Max     0.008467045 RMS     0.003637803

 GradGradGradGradGradGradGradGradGradGradGradGradGradGradGradGradGradGrad
 Berny optimization.
 Using GEDIIS/GDIIS optimizer.
 FormGI is forming the generalized inverse of G from B-inverse, IUseBI=4.
 Internal  Forces:  Max     0.008446520 RMS     0.003119835
 Search for a local minimum.
 Step number   2 out of a maximum of  100
 All quantities printed in internal units (Hartrees-Bohrs-Radians)
 Mixed Optimization -- RFO/linear search
 Update second derivatives using D2CorX and points    1    2
 DE= -4.77D-03 DEPred=-4.92D-03 R= 9.69D-01
 TightC=F SS=  1.41D+00  RLast= 6.49D-01 DXNew= 5.0454D-01 1.9468D+00
 Trust test= 9.69D-01 RLast= 6.49D-01 DXMaxT set to 5.05D-01
 ITU=  1  0
 Use linear search instead of GDIIS.
     Eigenvalues ---   -0.00538  -0.00163  -0.00131  -0.00008  -0.00003
     Eigenvalues ---    0.00097   0.00558   0.01837   0.04602   0.09407
     Eigenvalues ---    0.11991   0.13318   0.15272   0.17605   0.20135
     Eigenvalues ---    0.21943   0.23456   0.25794   0.34557   0.40759
     Eigenvalues ---    0.40988   0.42456   0.44925   0.56539   0.58189
     Eigenvalues ---    0.59665   0.99191
 RFO step:  Lambda=-5.75931761D-03 EMin=-5.38133177D-03
 I=     1 Eig=   -5.38D-03 Dot1=  8.55D-04
 I=     1 Stepn=  6.00D-01 RXN=   6.00D-01 EDone=F
 I=     2 Eig=   -1.63D-03 Dot1= -1.67D-04
 I=     2 Stepn= -3.00D-01 RXN=   6.71D-01 EDone=F
 I=     3 Eig=   -1.31D-03 Dot1=  1.85D-05
 I=     3 Stepn=  1.50D-01 RXN=   6.87D-01 EDone=F
 Mixed    3 eigenvectors in step.  Raw Step.Grad=  1.04D-03.
 RFO eigenvector is Hessian eigenvector with negative curvature.
 Taking step of  6.00D-01 in eigenvector direction(s).  Step.Grad= -1.68D-04.
 Quartic linear search produced a step of  0.69664.
 Iteration  1 RMS(Cart)=  0.22598000 RMS(Int)=  0.07932275
 Iteration  2 RMS(Cart)=  0.14255541 RMS(Int)=  0.02022166
 Iteration  3 RMS(Cart)=  0.02730631 RMS(Int)=  0.00061233
 Iteration  4 RMS(Cart)=  0.00088671 RMS(Int)=  0.00016705
 Iteration  5 RMS(Cart)=  0.00000124 RMS(Int)=  0.00016705
 Iteration  6 RMS(Cart)=  0.00000000 RMS(Int)=  0.00016705
 Variable       Old X    -DE/DX   Delta X   Delta X   Delta X     New X
                                 (Linear)    (Quad)   (Total)
    R1        2.25917   0.00257   0.00501  -0.00285   0.00216   2.26133
    R2        2.52120  -0.00218  -0.00762   0.00560  -0.00203   2.51917
    R3        2.92290   0.00073   0.00355  -0.00087   0.00268   2.92558
    R4        1.84570  -0.00845  -0.02921   0.00901  -0.02021   1.82549
    R5        2.52330   0.00529   0.01019  -0.00491   0.00528   2.52858
    R6        2.52201   0.00538   0.01165  -0.00236   0.00929   2.53130
    R7        2.50838   0.00431   0.00109  -0.00171  -0.00062   2.50775
    R8        5.64596  -0.00074  -0.11860  -0.11914  -0.23774   5.40822
    R9        1.81245   0.00163   0.00362  -0.00147   0.00215   1.81461
   R10        1.80923   0.00264   0.00558  -0.00226   0.00332   1.81255
    A1        2.20609   0.00122   0.00106  -0.00290  -0.00191   2.20417
    A2        2.16187  -0.00421  -0.02850   0.00681  -0.02176   2.14011
    A3        1.91522   0.00299   0.02754  -0.00389   0.02357   1.93879
    A4        1.91904  -0.00529  -0.05009   0.01205  -0.03804   1.88100
    A5        1.96354  -0.00414  -0.00547   0.01251   0.00703   1.97057
    A6        1.92824  -0.00382  -0.02474   0.00458  -0.02035   1.90789
    A7        1.93017  -0.00315  -0.01337   0.00062  -0.01289   1.91728
    A8        1.87486   0.00442   0.01111  -0.00826   0.00259   1.87745
    A9        1.87941   0.00449   0.01985  -0.00394   0.01583   1.89524
   A10        1.88474   0.00286   0.01619  -0.00664   0.00888   1.89362
   A11        1.98337   0.00049   0.14432   0.14260   0.28692   2.27029
   A12        1.83987   0.00047   0.00080  -0.00101  -0.00021   1.83966
   A13        2.36396   0.00008   0.01511   0.05786   0.07297   2.43694
    D1       -0.04197   0.00044  -0.00251  -0.01495  -0.01723  -0.05921
    D2        3.09465  -0.00037  -0.01848  -0.00926  -0.02796   3.06669
    D3       -2.57811  -0.00069  -0.08063  -0.10576  -0.18621  -2.76432
    D4        1.60991  -0.00089  -0.07343  -0.10680  -0.18007   1.42984
    D5       -0.47580   0.00003  -0.06835  -0.10186  -0.17031  -0.64611
    D6        0.56830   0.00008  -0.06478  -0.11124  -0.17600   0.39229
    D7       -1.52686  -0.00012  -0.05758  -0.11229  -0.16986  -1.69672
    D8        2.67061   0.00079  -0.05250  -0.10735  -0.16010   2.51051
    D9        0.62636  -0.00047  -0.16107  -0.28064  -0.44164   0.18472
   D10        2.75213  -0.00483  -0.18789  -0.27272  -0.46094   2.29119
   D11       -1.50494   0.00302  -0.15459  -0.28666  -0.44099  -1.94593
   D12        2.23786  -0.00062  -0.21443  -0.07759  -0.29203   1.94584
   D13        0.05452   0.00010   0.06353   0.10160   0.16513   0.21966
         Item               Value     Threshold  Converged?
 Maximum Force            0.008447     0.000015     NO 
 RMS     Force            0.003120     0.000010     NO 
 Maximum Displacement     0.839744     0.000060     NO 
 RMS     Displacement     0.368756     0.000040     NO 
 Predicted change in Energy=-3.766028D-03
 GradGradGradGradGradGradGradGradGradGradGradGradGradGradGradGradGradGrad

                          Input orientation:                          
 ---------------------------------------------------------------------
 Center     Atomic      Atomic             Coordinates (Angstroms)
 Number     Number       Type             X           Y           Z
 ---------------------------------------------------------------------
      1          6           0        0.206195    0.170701   -1.040328
      2          8           0       -0.347594    0.376387   -2.080986
      3          8           0        1.506415    0.330577   -0.793365
      4          1           0        1.933646    0.591142   -1.619651
      5          6           0       -0.538338   -0.352736    0.212049
      6          9           0        0.109950   -0.087427    1.352119
      7          9           0       -0.673340   -1.682488    0.123684
      8          9           0       -1.747664    0.189818    0.276958
      9          8           0        2.587667    2.421732    2.278421
     10          1           0        1.822016    2.629709    2.819347
     11          1           0        2.371339    1.598402    1.836475
 ---------------------------------------------------------------------
                    Distance matrix (angstroms):
                    1          2          3          4          5
     1  C    0.000000
     2  O    1.196644   0.000000
     3  O    1.333088   2.257745   0.000000
     4  H    1.869886   2.337308   0.966007   0.000000
     5  C    1.548148   2.413713   2.378820   3.218188   0.000000
     6  F    2.408256   3.494378   2.593828   3.552146   1.338068
     7  F    2.358562   3.034080   3.105598   3.873627   1.339505
     8  F    2.356517   2.748618   3.428474   4.160557   1.327045
     9  O    4.663973   5.639470   3.870130   4.355889   4.662560
    10  H    4.853317   5.813598   4.293868   4.885992   4.611318
    11  H    3.873264   4.922643   3.044919   3.626424   3.861595
                    6          7          8          9         10
     6  F    0.000000
     7  F    2.160281   0.000000
     8  F    2.164155   2.164069   0.000000
     9  O    3.645956   5.667599   5.270900   0.000000
    10  H    3.530830   5.664666   5.015917   0.960248   0.000000
    11  H    2.861905   4.792490   4.624109   0.959159   1.526888
                   11
    11  H    0.000000
 Stoichiometry    C2H3F3O3
 Framework group  C1[X(C2H3F3O3)]
 Deg. of freedom    27
 Full point group                 C1      NOp   1
 Largest Abelian subgroup         C1      NOp   1
 Largest concise Abelian subgroup C1      NOp   1
                         Standard orientation:                         
 ---------------------------------------------------------------------
 Center     Atomic      Atomic             Coordinates (Angstroms)
 Number     Number       Type             X           Y           Z
 ---------------------------------------------------------------------
      1          6           0       -0.662474    0.974092    0.044600
      2          8           0       -1.479814    1.637399    0.613753
      3          8           0        0.404433    1.429145   -0.612484
      4          1           0        0.372521    2.394448   -0.594030
      5          6           0       -0.745353   -0.570063   -0.029434
      6          9           0        0.436714   -1.143480   -0.283082
      7          9           0       -1.584717   -0.922077   -1.012200
      8          9           0       -1.212163   -1.051728    1.115614
      9          8           0        3.883141   -0.057833    0.203236
     10          1           0        3.787196   -0.817826    0.782270
     11          1           0        3.066663   -0.014924   -0.298271
 ---------------------------------------------------------------------
 Rotational constants (GHZ):           2.3233542           1.1185039           0.9144906
 Standard basis: 6-31++G(d,p) (6D, 7F)
 There are   170 symmetry adapted cartesian basis functions of A   symmetry.
 There are   170 symmetry adapted basis functions of A   symmetry.
   170 basis functions,   280 primitive gaussians,   170 cartesian basis functions
    33 alpha electrons       33 beta electrons
       nuclear repulsion energy       410.7803057290 Hartrees.
 NAtoms=   11 NActive=   11 NUniq=   11 SFac= 1.00D+00 NAtFMM=   60 NAOKFM=F Big=F
 Integral buffers will be    131072 words long.
 Raffenetti 2 integral format.
 Two-electron integral symmetry is turned on.
 Nuclear repulsion after empirical dispersion term =      410.7775979014 Hartrees.
 One-electron integrals computed using PRISM.
 NBasis=   170 RedAO= T EigKep=  1.34D-04  NBF=   170
 NBsUse=   170 1.00D-06 EigRej= -1.00D+00 NBFU=   170
 Initial guess from the checkpoint file:  "/local_scratch/slurm.5600541/Gau-2318065.chk"
 B after Tr=     0.000000    0.000000   -0.000000
         Rot=    0.998533    0.014379    0.051901   -0.005621 Ang=   6.21 deg.
 ExpMin= 3.60D-02 ExpMax= 7.00D+03 ExpMxC= 1.05D+03 IAcc=3 IRadAn=         5 AccDes= 0.00D+00
 Harris functional with IExCor= 4639 and IRadAn=       5 diagonalized for initial guess.
 HarFok:  IExCor= 4639 AccDes= 0.00D+00 IRadAn=         5 IDoV= 1 UseB2=F ITyADJ=14
 ICtDFT=  3500011 ScaDFX=  1.000000  1.000000  1.000000  1.000000
 FoFCou: FMM=F IPFlag=           0 FMFlag=      100000 FMFlg1=           0
         NFxFlg=           0 DoJE=T BraDBF=F KetDBF=T FulRan=T
         wScrn=  0.000000 ICntrl=       500 IOpCl=  0 I1Cent=   200000004 NGrid=           0
         NMat0=    1 NMatS0=      1 NMatT0=    0 NMatD0=    1 NMtDS0=    0 NMtDT0=    0
 Petite list used in FoFCou.
 Keep R1 ints in memory in canonical form, NReq=233724042.
 Requested convergence on RMS density matrix=1.00D-10 within 128 cycles.
 Requested convergence on MAX density matrix=1.00D-08.
 Requested convergence on             energy=1.00D-08.
 No special actions if energy rises.
 SCF Done:  E(RwB97XD) =  -603.082855098     A.U. after   18 cycles
            NFock= 18  Conv=0.91D-10     -V/T= 2.0079
 Calling FoFJK, ICntrl=      2127 FMM=F ISym2X=0 I1Cent= 0 IOpClX= 0 NMat=1 NMatS=1 NMatT=0.
 ***** Axes restored to original set *****
 -------------------------------------------------------------------
 Center     Atomic                   Forces (Hartrees/Bohr)
 Number     Number              X              Y              Z
 -------------------------------------------------------------------
      1        6           0.004160107    0.002024167    0.003457214
      2        8          -0.001464740   -0.000849373   -0.001397076
      3        8          -0.002613148   -0.002677388    0.001432834
      4        1           0.001856011    0.001932727   -0.001902671
      5        6          -0.000864020   -0.003257291    0.000175470
      6        9           0.001475186    0.002668541    0.000114855
      7        9           0.000441854   -0.001080457   -0.001614075
      8        9          -0.002553900    0.001883851    0.000439501
      9        8          -0.000133120    0.001174375    0.000143256
     10        1           0.000001591    0.000191920    0.000364305
     11        1          -0.000305820   -0.002011073   -0.001213613
 -------------------------------------------------------------------
 Cartesian Forces:  Max     0.004160107 RMS     0.001801960

 GradGradGradGradGradGradGradGradGradGradGradGradGradGradGradGradGradGrad
 Berny optimization.
 Using GEDIIS/GDIIS optimizer.
 FormGI is forming the generalized inverse of G from B-inverse, IUseBI=4.
 Internal  Forces:  Max     0.005406865 RMS     0.001617013
 Search for a local minimum.
 Step number   3 out of a maximum of  100
 All quantities printed in internal units (Hartrees-Bohrs-Radians)
 Mixed Optimization -- RFO/linear search
 Update second derivatives using D2CorX and points    2    3
 ITU=  0  1  0
 Use linear search instead of GDIIS.
     Eigenvalues ---   -0.00191  -0.00128  -0.00008  -0.00003   0.00095
     Eigenvalues ---    0.00160   0.00801   0.01885   0.04641   0.09455
     Eigenvalues ---    0.12659   0.13951   0.15275   0.18886   0.21753
     Eigenvalues ---    0.23197   0.23901   0.27305   0.35007   0.40841
     Eigenvalues ---    0.40987   0.44196   0.53164   0.58139   0.59672
     Eigenvalues ---    0.77175   0.99819
 RFO step:  Lambda=-2.14742390D-03 EMin=-1.91249815D-03
 Quartic linear search produced a step of -0.05562.
 Maximum step size (   0.505) exceeded in Quadratic search.
    -- Step size scaled by   0.491
 Iteration  1 RMS(Cart)=  0.21657187 RMS(Int)=  0.04774158
 Iteration  2 RMS(Cart)=  0.08848973 RMS(Int)=  0.01438304
 Iteration  3 RMS(Cart)=  0.03834037 RMS(Int)=  0.00108968
 Iteration  4 RMS(Cart)=  0.00113563 RMS(Int)=  0.00001447
 Iteration  5 RMS(Cart)=  0.00000090 RMS(Int)=  0.00001446
 Variable       Old X    -DE/DX   Delta X   Delta X   Delta X     New X
                                 (Linear)    (Quad)   (Total)
    R1        2.26133   0.00175  -0.00012   0.00250   0.00238   2.26371
    R2        2.51917  -0.00091   0.00011  -0.00274  -0.00263   2.51654
    R3        2.92558  -0.00021  -0.00015   0.00187   0.00172   2.92730
    R4        1.82549   0.00297   0.00112  -0.00386  -0.00273   1.82275
    R5        2.52858   0.00040  -0.00029   0.00262   0.00233   2.53091
    R6        2.53130   0.00113  -0.00052   0.00200   0.00149   2.53279
    R7        2.50775   0.00312   0.00003   0.00164   0.00168   2.50943
    R8        5.40822  -0.00085   0.01322  -0.06852  -0.05529   5.35292
    R9        1.81461   0.00025  -0.00012   0.00171   0.00159   1.81619
   R10        1.81255   0.00138  -0.00018   0.00176   0.00158   1.81413
    A1        2.20417   0.00110   0.00011   0.00065   0.00075   2.20493
    A2        2.14011  -0.00102   0.00121  -0.00883  -0.00762   2.13249
    A3        1.93879  -0.00008  -0.00131   0.00814   0.00683   1.94563
    A4        1.88100   0.00150   0.00212  -0.00754  -0.00543   1.87557
    A5        1.97057  -0.00541  -0.00039  -0.01068  -0.01109   1.95948
    A6        1.90789  -0.00045   0.00113  -0.00614  -0.00500   1.90289
    A7        1.91728   0.00134   0.00072  -0.00177  -0.00104   1.91624
    A8        1.87745   0.00319  -0.00014   0.00742   0.00723   1.88468
    A9        1.89524   0.00108  -0.00088   0.00576   0.00485   1.90009
   A10        1.89362   0.00046  -0.00049   0.00629   0.00578   1.89940
   A11        2.27029  -0.00331  -0.01596  -0.15953  -0.17549   2.09480
   A12        1.83966   0.00050   0.00001  -0.00201  -0.00200   1.83766
   A13        2.43694  -0.00023  -0.00406  -0.47217  -0.47623   1.96071
    D1       -0.05921   0.00118   0.00096   0.00733   0.00829  -0.05091
    D2        3.06669   0.00080   0.00156   0.00437   0.00592   3.07261
    D3       -2.76432   0.00034   0.01036  -0.03453  -0.02416  -2.78849
    D4        1.42984   0.00010   0.01002  -0.03279  -0.02279   1.40705
    D5       -0.64611  -0.00100   0.00947  -0.03568  -0.02619  -0.67230
    D6        0.39229   0.00068   0.00979  -0.03178  -0.02199   0.37031
    D7       -1.69672   0.00044   0.00945  -0.03005  -0.02062  -1.71734
    D8        2.51051  -0.00066   0.00890  -0.03293  -0.02402   2.48649
    D9        0.18472  -0.00018   0.02456  -0.15303  -0.12846   0.05626
   D10        2.29119  -0.00192   0.02564  -0.16229  -0.13669   2.15450
   D11       -1.94593   0.00093   0.02453  -0.14781  -0.12324  -2.06917
   D12        1.94584  -0.00012   0.01624   0.08910   0.10535   2.05118
   D13        0.21966   0.00031  -0.00918   0.08139   0.07220   0.29186
         Item               Value     Threshold  Converged?
 Maximum Force            0.005407     0.000015     NO 
 RMS     Force            0.001617     0.000010     NO 
 Maximum Displacement     0.784078     0.000060     NO 
 RMS     Displacement     0.284145     0.000040     NO 
 Predicted change in Energy=-1.139274D-03
 GradGradGradGradGradGradGradGradGradGradGradGradGradGradGradGradGradGrad

                          Input orientation:                          
 ---------------------------------------------------------------------
 Center     Atomic      Atomic             Coordinates (Angstroms)
 Number     Number       Type             X           Y           Z
 ---------------------------------------------------------------------
      1          6           0        0.281567    0.248418   -0.913451
      2          8           0       -0.226452    0.433781   -1.982341
      3          8           0        1.561714    0.444919   -0.603571
      4          1           0        2.015612    0.719739   -1.409069
      5          6           0       -0.518417   -0.293064    0.297504
      6          9           0        0.083443   -0.026031    1.463774
      7          9           0       -0.632673   -1.623810    0.185942
      8          9           0       -1.733752    0.241943    0.309059
      9          8           0        2.365615    2.324331    1.993137
     10          1           0        1.564722    2.214793    2.513004
     11          1           0        2.468913    1.500797    1.510734
 ---------------------------------------------------------------------
                    Distance matrix (angstroms):
                    1          2          3          4          5
     1  C    0.000000
     2  O    1.197901   0.000000
     3  O    1.331696   2.258023   0.000000
     4  H    1.864052   2.331794   0.964560   0.000000
     5  C    1.549061   2.410651   2.384009   3.218612   0.000000
     6  F    2.401203   3.490439   2.584761   3.541563   1.339301
     7  F    2.355788   3.016645   3.117420   3.879394   1.340293
     8  F    2.357135   2.749412   3.425520   4.151864   1.327932
     9  O    4.135327   5.108563   3.304745   3.777860   4.247772
    10  H    4.153759   5.156397   3.584062   4.221509   3.941732
    11  H    3.497086   4.539283   2.531437   3.056269   3.689716
                    6          7          8          9         10
     6  F    0.000000
     7  F    2.167619   0.000000
     8  F    2.169648   2.169923   0.000000
     9  O    3.318544   5.276694   4.896658   0.000000
    10  H    2.883810   4.997862   4.430512   0.961088   0.000000
    11  H    2.832644   4.597616   4.548750   0.959995   1.527054
                   11
    11  H    0.000000
 Stoichiometry    C2H3F3O3
 Framework group  C1[X(C2H3F3O3)]
 Deg. of freedom    27
 Full point group                 C1      NOp   1
 Largest Abelian subgroup         C1      NOp   1
 Largest concise Abelian subgroup C1      NOp   1
                         Standard orientation:                         
 ---------------------------------------------------------------------
 Center     Atomic      Atomic             Coordinates (Angstroms)
 Number     Number       Type             X           Y           Z
 ---------------------------------------------------------------------
      1          6           0       -0.469575    0.988786    0.024517
      2          8           0       -1.223186    1.758558    0.548435
      3          8           0        0.669256    1.296449   -0.593401
      4          1           0        0.753912    2.257228   -0.582793
      5          6           0       -0.748423   -0.534152   -0.025432
      6          9           0        0.363639   -1.246748   -0.247364
      7          9           0       -1.608524   -0.788461   -1.021392
      8          9           0       -1.290472   -0.929854    1.120433
      9          8           0        3.477926   -0.220139    0.262560
     10          1           0        3.109184   -1.037021    0.609580
     11          1           0        2.871142    0.058616   -0.427150
 ---------------------------------------------------------------------
 Rotational constants (GHZ):           2.3685054           1.2875055           1.0284526
 Standard basis: 6-31++G(d,p) (6D, 7F)
 There are   170 symmetry adapted cartesian basis functions of A   symmetry.
 There are   170 symmetry adapted basis functions of A   symmetry.
   170 basis functions,   280 primitive gaussians,   170 cartesian basis functions
    33 alpha electrons       33 beta electrons
       nuclear repulsion energy       417.9328153000 Hartrees.
 NAtoms=   11 NActive=   11 NUniq=   11 SFac= 1.00D+00 NAtFMM=   60 NAOKFM=F Big=F
 Integral buffers will be    131072 words long.
 Raffenetti 2 integral format.
 Two-electron integral symmetry is turned on.
 Nuclear repulsion after empirical dispersion term =      417.9295613682 Hartrees.
 One-electron integrals computed using PRISM.
 NBasis=   170 RedAO= T EigKep=  1.29D-04  NBF=   170
 NBsUse=   170 1.00D-06 EigRej= -1.00D+00 NBFU=   170
 Initial guess from the checkpoint file:  "/local_scratch/slurm.5600541/Gau-2318065.chk"
 B after Tr=     0.000000   -0.000000   -0.000000
         Rot=    0.999065    0.009666    0.008350    0.041307 Ang=   4.96 deg.
 ExpMin= 3.60D-02 ExpMax= 7.00D+03 ExpMxC= 1.05D+03 IAcc=3 IRadAn=         5 AccDes= 0.00D+00
 Harris functional with IExCor= 4639 and IRadAn=       5 diagonalized for initial guess.
 HarFok:  IExCor= 4639 AccDes= 0.00D+00 IRadAn=         5 IDoV= 1 UseB2=F ITyADJ=14
 ICtDFT=  3500011 ScaDFX=  1.000000  1.000000  1.000000  1.000000
 FoFCou: FMM=F IPFlag=           0 FMFlag=      100000 FMFlg1=           0
         NFxFlg=           0 DoJE=T BraDBF=F KetDBF=T FulRan=T
         wScrn=  0.000000 ICntrl=       500 IOpCl=  0 I1Cent=   200000004 NGrid=           0
         NMat0=    1 NMatS0=      1 NMatT0=    0 NMatD0=    1 NMtDS0=    0 NMtDT0=    0
 Petite list used in FoFCou.
 Keep R1 ints in memory in canonical form, NReq=233724042.
 Requested convergence on RMS density matrix=1.00D-10 within 128 cycles.
 Requested convergence on MAX density matrix=1.00D-08.
 Requested convergence on             energy=1.00D-08.
 No special actions if energy rises.
 SCF Done:  E(RwB97XD) =  -603.083842623     A.U. after   18 cycles
            NFock= 18  Conv=0.24D-10     -V/T= 2.0079
 Calling FoFJK, ICntrl=      2127 FMM=F ISym2X=0 I1Cent= 0 IOpClX= 0 NMat=1 NMatS=1 NMatT=0.
 ***** Axes restored to original set *****
 -------------------------------------------------------------------
 Center     Atomic                   Forces (Hartrees/Bohr)
 Number     Number              X              Y              Z
 -------------------------------------------------------------------
      1        6          -0.001245540    0.001581589    0.001598861
      2        8           0.000696181   -0.000797554    0.000217039
      3        8          -0.001607207   -0.003339500    0.002176137
      4        1           0.003037751    0.002721359   -0.003065187
      5        6           0.001651886   -0.001401086   -0.001810115
      6        9          -0.000620797    0.000909622    0.000269818
      7        9          -0.000148098    0.000520591    0.000087941
      8        9          -0.000997019    0.000194209    0.001202934
      9        8          -0.000340160    0.001232863    0.000774309
     10        1           0.000660171   -0.000113139   -0.000394690
     11        1          -0.001087167   -0.001508954   -0.001057047
 -------------------------------------------------------------------
 Cartesian Forces:  Max     0.003339500 RMS     0.001474288

 GradGradGradGradGradGradGradGradGradGradGradGradGradGradGradGradGradGrad
 Berny optimization.
 Using GEDIIS/GDIIS optimizer.
 FormGI is forming the generalized inverse of G from B-inverse, IUseBI=4.
 Internal  Forces:  Max     0.004764934 RMS     0.001373031
 Search for a local minimum.
 Step number   4 out of a maximum of  100
 All quantities printed in internal units (Hartrees-Bohrs-Radians)
 Mixed Optimization -- RFO/linear search
 Update second derivatives using D2CorX and points    3    4
 DE= -9.88D-04 DEPred=-1.14D-03 R= 8.67D-01
 TightC=F SS=  1.41D+00  RLast= 5.75D-01 DXNew= 8.4853D-01 1.7264D+00
 Trust test= 8.67D-01 RLast= 5.75D-01 DXMaxT set to 8.49D-01
 ITU=  1  0  1  0
 Use linear search instead of GDIIS.
     Eigenvalues ---   -0.00134  -0.00008  -0.00003   0.00081   0.00100
     Eigenvalues ---    0.00255   0.01395   0.02475   0.04672   0.09539
     Eigenvalues ---    0.12842   0.14483   0.15457   0.18902   0.21772
     Eigenvalues ---    0.23903   0.24509   0.29125   0.37303   0.40987
     Eigenvalues ---    0.41766   0.46136   0.56798   0.58216   0.59852
     Eigenvalues ---    0.81661   1.01897
 RFO step:  Lambda=-1.40867171D-03 EMin=-1.34475765D-03
 I=     1 Eig=   -1.34D-03 Dot1= -1.14D-04
 I=     1 Stepn= -6.00D-01 RXN=   6.00D-01 EDone=F
 Mixed    1 eigenvectors in step.  Raw Step.Grad=  1.14D-04.
 RFO eigenvector is Hessian eigenvector with negative curvature.
 Taking step of  6.00D-01 in eigenvector direction(s).  Step.Grad=  1.07D-03.
 Quartic linear search produced a step of  0.23172.
 Iteration  1 RMS(Cart)=  0.15432180 RMS(Int)=  0.05758266
 Iteration  2 RMS(Cart)=  0.07876811 RMS(Int)=  0.02383105
 Iteration  3 RMS(Cart)=  0.04989517 RMS(Int)=  0.00236478
 Iteration  4 RMS(Cart)=  0.00336266 RMS(Int)=  0.00000915
 Iteration  5 RMS(Cart)=  0.00000460 RMS(Int)=  0.00000687
 Iteration  6 RMS(Cart)=  0.00000000 RMS(Int)=  0.00000687
 Variable       Old X    -DE/DX   Delta X   Delta X   Delta X     New X
                                 (Linear)    (Quad)   (Total)
    R1        2.26371  -0.00061   0.00055   0.00067   0.00123   2.26493
    R2        2.51654   0.00108  -0.00061  -0.00101  -0.00162   2.51492
    R3        2.92730  -0.00021   0.00040   0.00096   0.00136   2.92866
    R4        1.82275   0.00476  -0.00063  -0.00252  -0.00316   1.81960
    R5        2.53091  -0.00087   0.00054  -0.00005   0.00049   2.53140
    R6        2.53279  -0.00051   0.00034   0.00139   0.00174   2.53453
    R7        2.50943   0.00100   0.00039   0.00001   0.00040   2.50983
    R8        5.35292  -0.00087  -0.01281   0.06620   0.05339   5.40631
    R9        1.81619  -0.00075   0.00037   0.00023   0.00059   1.81679
   R10        1.81413   0.00111   0.00037   0.00024   0.00060   1.81473
    A1        2.20493  -0.00024   0.00017   0.00005   0.00023   2.20515
    A2        2.13249   0.00042  -0.00177  -0.00375  -0.00552   2.12697
    A3        1.94563  -0.00019   0.00158   0.00375   0.00533   1.95096
    A4        1.87557   0.00225  -0.00126  -0.00409  -0.00535   1.87022
    A5        1.95948  -0.00246  -0.00257  -0.00067  -0.00324   1.95623
    A6        1.90289   0.00066  -0.00116  -0.00165  -0.00282   1.90007
    A7        1.91624   0.00192  -0.00024  -0.00270  -0.00294   1.91330
    A8        1.88468   0.00105   0.00168   0.00093   0.00258   1.88726
    A9        1.90009  -0.00071   0.00112   0.00306   0.00417   1.90426
   A10        1.89940  -0.00045   0.00134   0.00116   0.00248   1.90188
   A11        2.09480  -0.00401  -0.04066  -0.02547  -0.06613   2.02866
   A12        1.83766  -0.00032  -0.00046   0.00177   0.00131   1.83897
   A13        1.96071   0.00060  -0.11035   0.18020   0.06984   2.03055
    D1       -0.05091   0.00140   0.00192   0.00097   0.00288  -0.04803
    D2        3.07261   0.00094   0.00137   0.00424   0.00561   3.07823
    D3       -2.78849   0.00043  -0.00560  -0.03184  -0.03744  -2.82592
    D4        1.40705   0.00022  -0.00528  -0.03147  -0.03676   1.37029
    D5       -0.67230  -0.00078  -0.00607  -0.03028  -0.03635  -0.70865
    D6        0.37031   0.00087  -0.00510  -0.03500  -0.04009   0.33022
    D7       -1.71734   0.00066  -0.00478  -0.03463  -0.03941  -1.75676
    D8        2.48649  -0.00034  -0.00556  -0.03344  -0.03900   2.44749
    D9        0.05626   0.00002  -0.02977  -0.13993  -0.16970  -0.11344
   D10        2.15450   0.00003  -0.03167  -0.14178  -0.17348   1.98102
   D11       -2.06917  -0.00031  -0.02856  -0.13820  -0.16674  -2.23591
   D12        2.05118   0.00003   0.02441   0.50708   0.53149   2.58268
   D13        0.29186   0.00018   0.01673  -0.00439   0.01234   0.30420
         Item               Value     Threshold  Converged?
 Maximum Force            0.004765     0.000015     NO 
 RMS     Force            0.001373     0.000010     NO 
 Maximum Displacement     0.524568     0.000060     NO 
 RMS     Displacement     0.213925     0.000040     NO 
 Predicted change in Energy=-4.879279D-04
 GradGradGradGradGradGradGradGradGradGradGradGradGradGradGradGradGradGrad

                          Input orientation:                          
 ---------------------------------------------------------------------
 Center     Atomic      Atomic             Coordinates (Angstroms)
 Number     Number       Type             X           Y           Z
 ---------------------------------------------------------------------
      1          6           0        0.270953    0.216806   -0.922321
      2          8           0       -0.150574    0.207684   -2.044263
      3          8           0        1.478630    0.621768   -0.536760
      4          1           0        1.964220    0.864277   -1.332089
      5          6           0       -0.575655   -0.287260    0.273921
      6          9           0       -0.102266    0.153287    1.447054
      7          9           0       -0.548615   -1.628105    0.289925
      8          9           0       -1.832696    0.117567    0.132748
      9          8           0        2.501756    2.261913    2.010850
     10          1           0        1.842311    2.089001    2.688735
     11          1           0        2.382225    1.568879    1.356922
 ---------------------------------------------------------------------
                    Distance matrix (angstroms):
                    1          2          3          4          5
     1  C    0.000000
     2  O    1.198550   0.000000
     3  O    1.330840   2.257950   0.000000
     4  H    1.858570   2.326082   0.962890   0.000000
     5  C    1.549781   2.408244   2.388226   3.218116   0.000000
     6  F    2.399431   3.492075   2.579579   3.535465   1.339560
     7  F    2.354768   2.996163   3.139277   3.893230   1.341213
     8  F    2.355495   2.752641   3.415748   4.137619   1.328144
     9  O    4.214550   5.262950   3.197995   3.663000   4.357254
    10  H    4.360506   5.469207   3.562142   4.204978   4.162272
    11  H    3.388292   4.453761   2.302072   2.811045   3.656118
                    6          7          8          9         10
     6  F    0.000000
     7  F    2.170607   0.000000
     8  F    2.173261   2.172773   0.000000
     9  O    3.397808   5.234366   5.187769   0.000000
    10  H    3.011668   5.028688   4.891350   0.961402   0.000000
    11  H    2.860895   4.466432   4.622820   0.960315   1.528320
                   11
    11  H    0.000000
 Stoichiometry    C2H3F3O3
 Framework group  C1[X(C2H3F3O3)]
 Deg. of freedom    27
 Full point group                 C1      NOp   1
 Largest Abelian subgroup         C1      NOp   1
 Largest concise Abelian subgroup C1      NOp   1
                         Standard orientation:                         
 ---------------------------------------------------------------------
 Center     Atomic      Atomic             Coordinates (Angstroms)
 Number     Number       Type             X           Y           Z
 ---------------------------------------------------------------------
      1          6           0       -0.474480    0.985403    0.014420
      2          8           0       -1.301652    1.790186    0.337891
      3          8           0        0.771299    1.247187   -0.373702
      4          1           0        0.869079    2.204997   -0.387727
      5          6           0       -0.777790   -0.534175   -0.012186
      6          9           0        0.340892   -1.271027   -0.016526
      7          9           0       -1.469484   -0.818932   -1.125436
      8          9           0       -1.509848   -0.861510    1.046545
      9          8           0        3.563289   -0.211220    0.178583
     10          1           0        3.325617   -1.125323    0.358083
     11          1           0        2.801397    0.166961   -0.267182
 ---------------------------------------------------------------------
 Rotational constants (GHZ):           2.4617904           1.2473515           0.9892363
 Standard basis: 6-31++G(d,p) (6D, 7F)
 There are   170 symmetry adapted cartesian basis functions of A   symmetry.
 There are   170 symmetry adapted basis functions of A   symmetry.
   170 basis functions,   280 primitive gaussians,   170 cartesian basis functions
    33 alpha electrons       33 beta electrons
       nuclear repulsion energy       417.1010506474 Hartrees.
 NAtoms=   11 NActive=   11 NUniq=   11 SFac= 1.00D+00 NAtFMM=   60 NAOKFM=F Big=F
 Integral buffers will be    131072 words long.
 Raffenetti 2 integral format.
 Two-electron integral symmetry is turned on.
 Nuclear repulsion after empirical dispersion term =      417.0978547473 Hartrees.
 One-electron integrals computed using PRISM.
 NBasis=   170 RedAO= T EigKep=  1.28D-04  NBF=   170
 NBsUse=   170 1.00D-06 EigRej= -1.00D+00 NBFU=   170
 Initial guess from the checkpoint file:  "/local_scratch/slurm.5600541/Gau-2318065.chk"
 B after Tr=    -0.000000    0.000000   -0.000000
         Rot=    0.999741    0.011981    0.019036    0.003386 Ang=   2.61 deg.
 ExpMin= 3.60D-02 ExpMax= 7.00D+03 ExpMxC= 1.05D+03 IAcc=3 IRadAn=         5 AccDes= 0.00D+00
 Harris functional with IExCor= 4639 and IRadAn=       5 diagonalized for initial guess.
 HarFok:  IExCor= 4639 AccDes= 0.00D+00 IRadAn=         5 IDoV= 1 UseB2=F ITyADJ=14
 ICtDFT=  3500011 ScaDFX=  1.000000  1.000000  1.000000  1.000000
 FoFCou: FMM=F IPFlag=           0 FMFlag=      100000 FMFlg1=           0
         NFxFlg=           0 DoJE=T BraDBF=F KetDBF=T FulRan=T
         wScrn=  0.000000 ICntrl=       500 IOpCl=  0 I1Cent=   200000004 NGrid=           0
         NMat0=    1 NMatS0=      1 NMatT0=    0 NMatD0=    1 NMtDS0=    0 NMtDT0=    0
 Petite list used in FoFCou.
 Keep R1 ints in memory in canonical form, NReq=233724042.
 Requested convergence on RMS density matrix=1.00D-10 within 128 cycles.
 Requested convergence on MAX density matrix=1.00D-08.
 Requested convergence on             energy=1.00D-08.
 No special actions if energy rises.
 SCF Done:  E(RwB97XD) =  -603.084004578     A.U. after   18 cycles
            NFock= 18  Conv=0.41D-10     -V/T= 2.0079
 Calling FoFJK, ICntrl=      2127 FMM=F ISym2X=0 I1Cent= 0 IOpClX= 0 NMat=1 NMatS=1 NMatT=0.
 ***** Axes restored to original set *****
 -------------------------------------------------------------------
 Center     Atomic                   Forces (Hartrees/Bohr)
 Number     Number              X              Y              Z
 -------------------------------------------------------------------
      1        6          -0.005578523    0.000154405    0.000468902
      2        8           0.002212009   -0.000237428    0.001362614
      3        8          -0.000787416   -0.003008215    0.003109880
      4        1           0.004616389    0.003202139   -0.004622089
      5        6           0.003551767   -0.001146800   -0.001686756
      6        9          -0.001716042    0.000137408   -0.000504718
      7        9          -0.000671774    0.001564343    0.000450102
      8        9          -0.000639125   -0.000311019    0.001764246
      9        8           0.000210946    0.000899010    0.001543761
     10        1           0.000737229    0.000116319   -0.000965126
     11        1          -0.001935460   -0.001370162   -0.000920817
 -------------------------------------------------------------------
 Cartesian Forces:  Max     0.005578523 RMS     0.002120228

 GradGradGradGradGradGradGradGradGradGradGradGradGradGradGradGradGradGrad
 Berny optimization.
 Using GEDIIS/GDIIS optimizer.
 FormGI is forming the generalized inverse of G from B-inverse, IUseBI=4.
 Internal  Forces:  Max     0.006952211 RMS     0.001788149
 Search for a local minimum.
 Step number   5 out of a maximum of  100
 All quantities printed in internal units (Hartrees-Bohrs-Radians)
 Mixed Optimization -- RFO/linear search
 Update second derivatives using D2CorX and points    4    5
 ITU=  0  1  0  1  0
 Use linear search instead of GDIIS.
     Eigenvalues ---   -0.00006  -0.00002   0.00010   0.00094   0.00183
     Eigenvalues ---    0.00747   0.01506   0.02799   0.04787   0.09551
     Eigenvalues ---    0.13069   0.14647   0.15466   0.18962   0.22099
     Eigenvalues ---    0.23908   0.25044   0.29144   0.38156   0.41007
     Eigenvalues ---    0.41875   0.49405   0.56934   0.58217   0.60001
     Eigenvalues ---    0.88309   1.06878
 RFO step:  Lambda=-1.01614990D-03 EMin=-6.12119640D-05
 Quartic linear search produced a step of  0.58908.
 Iteration  1 RMS(Cart)=  0.10915148 RMS(Int)=  0.08816212
 Iteration  2 RMS(Cart)=  0.07973431 RMS(Int)=  0.04196497
 Iteration  3 RMS(Cart)=  0.07328423 RMS(Int)=  0.00510234
 Iteration  4 RMS(Cart)=  0.00822917 RMS(Int)=  0.00003888
 Iteration  5 RMS(Cart)=  0.00006325 RMS(Int)=  0.00000473
 Iteration  6 RMS(Cart)=  0.00000001 RMS(Int)=  0.00000473
 Variable       Old X    -DE/DX   Delta X   Delta X   Delta X     New X
                                 (Linear)    (Quad)   (Total)
    R1        2.26493  -0.00205   0.00072  -0.00151  -0.00078   2.26415
    R2        2.51492   0.00310  -0.00095   0.00405   0.00310   2.51802
    R3        2.92866   0.00004   0.00080  -0.00084  -0.00004   2.92863
    R4        1.81960   0.00695  -0.00186   0.00400   0.00214   1.82174
    R5        2.53140  -0.00177   0.00029   0.00316   0.00345   2.53485
    R6        2.53453  -0.00157   0.00102  -0.00203  -0.00101   2.53352
    R7        2.50983   0.00032   0.00024  -0.00064  -0.00040   2.50943
    R8        5.40631  -0.00102   0.03145  -0.54668  -0.51523   4.89108
    R9        1.81679  -0.00121   0.00035  -0.00053  -0.00018   1.81661
   R10        1.81473   0.00124   0.00036   0.00181   0.00216   1.81690
    A1        2.20515  -0.00190   0.00013  -0.00289  -0.00276   2.20240
    A2        2.12697   0.00123  -0.00325   0.00517   0.00191   2.12888
    A3        1.95096   0.00066   0.00314  -0.00238   0.00076   1.95171
    A4        1.87022   0.00338  -0.00315   0.00511   0.00196   1.87219
    A5        1.95623  -0.00015  -0.00191  -0.00479  -0.00670   1.94953
    A6        1.90007   0.00063  -0.00166   0.00058  -0.00108   1.89899
    A7        1.91330   0.00219  -0.00173   0.00416   0.00243   1.91573
    A8        1.88726   0.00010   0.00152   0.00146   0.00297   1.89024
    A9        1.90426  -0.00204   0.00246  -0.00272  -0.00027   1.90399
   A10        1.90188  -0.00079   0.00146   0.00142   0.00287   1.90475
   A11        2.02866  -0.00283  -0.03896  -0.03143  -0.07039   1.95827
   A12        1.83897  -0.00031   0.00077  -0.00447  -0.00370   1.83527
   A13        2.03055   0.00123   0.04114  -0.05046  -0.00932   2.02124
    D1       -0.04803   0.00128   0.00170   0.02761   0.02930  -0.01873
    D2        3.07823   0.00058   0.00331   0.02039   0.02371   3.10193
    D3       -2.82592   0.00045  -0.02205   0.11086   0.08881  -2.73712
    D4        1.37029   0.00000  -0.02166   0.11163   0.08997   1.46025
    D5       -0.70865  -0.00071  -0.02141   0.10711   0.08569  -0.62296
    D6        0.33022   0.00114  -0.02361   0.11778   0.09417   0.42439
    D7       -1.75676   0.00070  -0.02322   0.11855   0.09533  -1.66142
    D8        2.44749  -0.00002  -0.02297   0.11403   0.09106   2.53855
    D9       -0.11344   0.00031  -0.09996  -0.02927  -0.12922  -0.24267
   D10        1.98102   0.00107  -0.10219  -0.03051  -0.13271   1.84831
   D11       -2.23591  -0.00096  -0.09822  -0.02951  -0.12772  -2.36363
   D12        2.58268   0.00013   0.31309   0.29292   0.60601  -3.09449
   D13        0.30420  -0.00010   0.00727  -0.05527  -0.04800   0.25620
         Item               Value     Threshold  Converged?
 Maximum Force            0.006952     0.000015     NO 
 RMS     Force            0.001788     0.000010     NO 
 Maximum Displacement     0.676629     0.000060     NO 
 RMS     Displacement     0.224505     0.000040     NO 
 Predicted change in Energy=-7.592918D-04
 GradGradGradGradGradGradGradGradGradGradGradGradGradGradGradGradGradGrad

                          Input orientation:                          
 ---------------------------------------------------------------------
 Center     Atomic      Atomic             Coordinates (Angstroms)
 Number     Number       Type             X           Y           Z
 ---------------------------------------------------------------------
      1          6           0        0.309915    0.235359   -0.901962
      2          8           0       -0.084205    0.121593   -2.027686
      3          8           0        1.496883    0.711801   -0.528320
      4          1           0        1.983091    0.930694   -1.331459
      5          6           0       -0.542900   -0.205463    0.314650
      6          9           0       -0.175540    0.433431    1.435442
      7          9           0       -0.374849   -1.521731    0.506007
      8          9           0       -1.826043    0.039350    0.075879
      9          8           0        2.435288    2.075762    1.961320
     10          1           0        1.906132    1.730945    2.686033
     11          1           0        2.102520    1.634075    1.174819
 ---------------------------------------------------------------------
                    Distance matrix (angstroms):
                    1          2          3          4          5
     1  C    0.000000
     2  O    1.198135   0.000000
     3  O    1.332478   2.257495   0.000000
     4  H    1.862115   2.326604   0.964025   0.000000
     5  C    1.549762   2.409130   2.390123   3.221980   0.000000
     6  F    2.395487   3.478339   2.594388   3.544390   1.341385
     7  F    2.353433   3.033907   3.092229   3.866594   1.340679
     8  F    2.357310   2.732352   3.443702   4.157474   1.327931
     9  O    4.012814   5.106739   2.989866   3.515403   4.096964
    10  H    4.202189   5.363823   3.396793   4.097142   3.920573
    11  H    3.079425   4.162380   2.029302   2.605847   3.334972
                    6          7          8          9         10
     6  F    0.000000
     7  F    2.173990   0.000000
     8  F    2.174367   2.174385   0.000000
     9  O    3.128933   4.791321   5.085352   0.000000
    10  H    2.753340   4.531587   4.858346   0.961309   0.000000
    11  H    2.588248   4.067404   4.380002   0.961460   1.526997
                   11
    11  H    0.000000
 Stoichiometry    C2H3F3O3
 Framework group  C1[X(C2H3F3O3)]
 Deg. of freedom    27
 Full point group                 C1      NOp   1
 Largest Abelian subgroup         C1      NOp   1
 Largest concise Abelian subgroup C1      NOp   1
                         Standard orientation:                         
 ---------------------------------------------------------------------
 Center     Atomic      Atomic             Coordinates (Angstroms)
 Number     Number       Type             X           Y           Z
 ---------------------------------------------------------------------
      1          6           0       -0.477205    0.985565    0.013476
      2          8           0       -1.358147    1.766555    0.236017
      3          8           0        0.790608    1.287675   -0.263791
      4          1           0        0.861258    2.249097   -0.268441
      5          6           0       -0.722864   -0.544451   -0.008053
      6          9           0        0.405806   -1.231303    0.223575
      7          9           0       -1.185783   -0.890833   -1.217659
      8          9           0       -1.624390   -0.867462    0.911901
      9          8           0        3.356418   -0.193582    0.138442
     10          1           0        3.152912   -1.130478    0.068257
     11          1           0        2.514510    0.255891    0.021952
 ---------------------------------------------------------------------
 Rotational constants (GHZ):           2.4773472           1.3565298           1.0486229
 Standard basis: 6-31++G(d,p) (6D, 7F)
 There are   170 symmetry adapted cartesian basis functions of A   symmetry.
 There are   170 symmetry adapted basis functions of A   symmetry.
   170 basis functions,   280 primitive gaussians,   170 cartesian basis functions
    33 alpha electrons       33 beta electrons
       nuclear repulsion energy       421.6963641052 Hartrees.
 NAtoms=   11 NActive=   11 NUniq=   11 SFac= 1.00D+00 NAtFMM=   60 NAOKFM=F Big=F
 Integral buffers will be    131072 words long.
 Raffenetti 2 integral format.
 Two-electron integral symmetry is turned on.
 Nuclear repulsion after empirical dispersion term =      421.6928654585 Hartrees.
 One-electron integrals computed using PRISM.
 NBasis=   170 RedAO= T EigKep=  1.23D-04  NBF=   170
 NBsUse=   170 1.00D-06 EigRej= -1.00D+00 NBFU=   170
 Initial guess from the checkpoint file:  "/local_scratch/slurm.5600541/Gau-2318065.chk"
 B after Tr=     0.000000   -0.000000    0.000000
         Rot=    0.999699    0.005703    0.021981   -0.009258 Ang=   2.81 deg.
 ExpMin= 3.60D-02 ExpMax= 7.00D+03 ExpMxC= 1.05D+03 IAcc=3 IRadAn=         5 AccDes= 0.00D+00
 Harris functional with IExCor= 4639 and IRadAn=       5 diagonalized for initial guess.
 HarFok:  IExCor= 4639 AccDes= 0.00D+00 IRadAn=         5 IDoV= 1 UseB2=F ITyADJ=14
 ICtDFT=  3500011 ScaDFX=  1.000000  1.000000  1.000000  1.000000
 FoFCou: FMM=F IPFlag=           0 FMFlag=      100000 FMFlg1=           0
         NFxFlg=           0 DoJE=T BraDBF=F KetDBF=T FulRan=T
         wScrn=  0.000000 ICntrl=       500 IOpCl=  0 I1Cent=   200000004 NGrid=           0
         NMat0=    1 NMatS0=      1 NMatT0=    0 NMatD0=    1 NMtDS0=    0 NMtDT0=    0
 Petite list used in FoFCou.
 Keep R1 ints in memory in canonical form, NReq=233724042.
 Requested convergence on RMS density matrix=1.00D-10 within 128 cycles.
 Requested convergence on MAX density matrix=1.00D-08.
 Requested convergence on             energy=1.00D-08.
 No special actions if energy rises.
 SCF Done:  E(RwB97XD) =  -603.084345908     A.U. after   18 cycles
            NFock= 18  Conv=0.34D-10     -V/T= 2.0079
 Calling FoFJK, ICntrl=      2127 FMM=F ISym2X=0 I1Cent= 0 IOpClX= 0 NMat=1 NMatS=1 NMatT=0.
 ***** Axes restored to original set *****
 -------------------------------------------------------------------
 Center     Atomic                   Forces (Hartrees/Bohr)
 Number     Number              X              Y              Z
 -------------------------------------------------------------------
      1        6          -0.006542317   -0.000656127   -0.000922880
      2        8           0.002404579    0.000377828    0.001616610
      3        8          -0.001952888   -0.002148991    0.001347462
      4        1           0.004716505    0.002090130   -0.003709960
      5        6           0.003560058    0.000006205   -0.001267569
      6        9          -0.002514143   -0.001300531   -0.001248853
      7        9          -0.001083647    0.001577698    0.000681894
      8        9           0.000682375   -0.000649337    0.001951932
      9        8           0.000439674    0.000712298    0.002000360
     10        1           0.000932623    0.000738481   -0.000756761
     11        1          -0.000642819   -0.000747654    0.000307765
 -------------------------------------------------------------------
 Cartesian Forces:  Max     0.006542317 RMS     0.002086632

 GradGradGradGradGradGradGradGradGradGradGradGradGradGradGradGradGradGrad
 Berny optimization.
 Using GEDIIS/GDIIS optimizer.
 FormGI is forming the generalized inverse of G from B-inverse, IUseBI=4.
 Internal  Forces:  Max     0.005943972 RMS     0.002247188
 Search for a local minimum.
 Step number   6 out of a maximum of  100
 All quantities printed in internal units (Hartrees-Bohrs-Radians)
 Mixed Optimization -- RFO/linear search
 Update second derivatives using D2CorX and points    5    6
 DE= -3.41D-04 DEPred=-7.59D-04 R= 4.50D-01
 Trust test= 4.50D-01 RLast= 8.61D-01 DXMaxT set to 8.49D-01
 ITU=  0  0  1  0  1  0
 Use linear search instead of GDIIS.
     Eigenvalues ---   -0.00049  -0.00002   0.00006   0.00101   0.00161
     Eigenvalues ---    0.00514   0.01724   0.03178   0.05079   0.09480
     Eigenvalues ---    0.13528   0.14529   0.15519   0.18858   0.21746
     Eigenvalues ---    0.23493   0.25105   0.28988   0.38754   0.40994
     Eigenvalues ---    0.42293   0.49097   0.50046   0.58109   0.59802
     Eigenvalues ---    0.81332   1.02974
 RFO step:  Lambda=-1.85123358D-03 EMin=-4.92474178D-04
 Quartic linear search produced a step of -0.27433.
 Maximum step size (   0.849) exceeded in Quadratic search.
    -- Step size scaled by   0.842
 Iteration  1 RMS(Cart)=  0.20072445 RMS(Int)=  0.11468892
 Iteration  2 RMS(Cart)=  0.13316226 RMS(Int)=  0.06832758
 Iteration  3 RMS(Cart)=  0.09080041 RMS(Int)=  0.03222091
 Iteration  4 RMS(Cart)=  0.07447989 RMS(Int)=  0.00555428
 Iteration  5 RMS(Cart)=  0.00701643 RMS(Int)=  0.00017317
 Iteration  6 RMS(Cart)=  0.00001212 RMS(Int)=  0.00017278
 Iteration  7 RMS(Cart)=  0.00000000 RMS(Int)=  0.00017278
 Variable       Old X    -DE/DX   Delta X   Delta X   Delta X     New X
                                 (Linear)    (Quad)   (Total)
    R1        2.26415  -0.00235   0.00021  -0.00738  -0.00717   2.25698
    R2        2.51802   0.00178  -0.00085   0.01864   0.01779   2.53581
    R3        2.92863   0.00046   0.00001  -0.00374  -0.00373   2.92490
    R4        1.82174   0.00594  -0.00059   0.01715   0.01656   1.83831
    R5        2.53485  -0.00052  -0.00095   0.00038  -0.00057   2.53428
    R6        2.53352  -0.00159   0.00028  -0.00236  -0.00209   2.53143
    R7        2.50943  -0.00113   0.00011   0.00564   0.00575   2.51518
    R8        4.89108   0.00081   0.14134   0.35774   0.49909   5.39017
    R9        1.81661  -0.00135   0.00005  -0.00477  -0.00472   1.81189
   R10        1.81690   0.00216  -0.00059   0.01083   0.01024   1.82713
    A1        2.20240  -0.00234   0.00076  -0.01785  -0.01754   2.18486
    A2        2.12888   0.00142  -0.00052   0.01013   0.00912   2.13800
    A3        1.95171   0.00090  -0.00021   0.00664   0.00596   1.95768
    A4        1.87219   0.00409  -0.00054   0.01688   0.01634   1.88853
    A5        1.94953   0.00570   0.00184   0.01896   0.02080   1.97033
    A6        1.89899   0.00019   0.00030  -0.01323  -0.01298   1.88601
    A7        1.91573   0.00032  -0.00067   0.00337   0.00271   1.91844
    A8        1.89024  -0.00205  -0.00082   0.00686   0.00608   1.89631
    A9        1.90399  -0.00363   0.00007  -0.01414  -0.01409   1.88989
   A10        1.90475  -0.00066  -0.00079  -0.00211  -0.00291   1.90184
   A11        1.95827   0.00570   0.01931  -0.22442  -0.20511   1.75316
   A12        1.83527   0.00075   0.00101   0.00310   0.00411   1.83938
   A13        2.02124   0.00237   0.00256   0.73224   0.73480   2.75603
    D1       -0.01873   0.00051  -0.00804   0.11637   0.10794   0.08922
    D2        3.10193  -0.00040  -0.00650   0.05809   0.05197  -3.12928
    D3       -2.73712   0.00041  -0.02436   0.13794   0.11341  -2.62371
    D4        1.46025  -0.00069  -0.02468   0.12634   0.10157   1.56183
    D5       -0.62296  -0.00019  -0.02351   0.13490   0.11129  -0.51167
    D6        0.42439   0.00132  -0.02583   0.19378   0.16802   0.59241
    D7       -1.66142   0.00022  -0.02615   0.18218   0.15618  -1.50524
    D8        2.53855   0.00072  -0.02498   0.19074   0.16590   2.70445
    D9       -0.24267  -0.00059   0.03545  -0.15885  -0.12351  -0.36617
   D10        1.84831   0.00179   0.03641  -0.15922  -0.12275   1.72556
   D11       -2.36363  -0.00224   0.03504  -0.16581  -0.13073  -2.49436
   D12       -3.09449  -0.00059  -0.16625  -0.21829  -0.38454   2.80416
   D13        0.25620  -0.00005   0.01317   0.00835   0.02152   0.27772
         Item               Value     Threshold  Converged?
 Maximum Force            0.005944     0.000015     NO 
 RMS     Force            0.002247     0.000010     NO 
 Maximum Displacement     1.110821     0.000060     NO 
 RMS     Displacement     0.447649     0.000040     NO 
 Predicted change in Energy=-2.044050D-03
 GradGradGradGradGradGradGradGradGradGradGradGradGradGradGradGradGradGrad

                          Input orientation:                          
 ---------------------------------------------------------------------
 Center     Atomic      Atomic             Coordinates (Angstroms)
 Number     Number       Type             X           Y           Z
 ---------------------------------------------------------------------
      1          6           0        0.277376    0.308805   -0.776263
      2          8           0        0.041701    0.366404   -1.945704
      3          8           0        1.424080    0.698602   -0.198510
      4          1           0        1.985317    1.105414   -0.881033
      5          6           0       -0.696469   -0.339125    0.237378
      6          9           0       -0.617628    0.207836    1.459312
      7          9           0       -0.393789   -1.640743    0.330312
      8          9           0       -1.949187   -0.216090   -0.195119
      9          8           0        2.701869    1.982931    1.566948
     10          1           0        2.483438    2.318766    2.438051
     11          1           0        1.973584    1.393016    1.329349
 ---------------------------------------------------------------------
                    Distance matrix (angstroms):
                    1          2          3          4          5
     1  C    0.000000
     2  O    1.194342   0.000000
     3  O    1.341891   2.252557   0.000000
     4  H    1.887492   2.336087   0.972790   0.000000
     5  C    1.547790   2.410085   2.400751   3.244921   0.000000
     6  F    2.410191   3.471886   2.675406   3.613611   1.341084
     7  F    2.340022   3.065703   3.009457   3.829997   1.339575
     8  F    2.360259   2.714310   3.495083   4.206800   1.330974
     9  O    3.764506   4.693440   2.529642   2.697424   4.325322
    10  H    4.386167   5.384338   3.270875   3.568847   4.692458
    11  H    2.913114   3.938536   1.765932   2.229045   3.364803
                    6          7          8          9         10
     6  F    0.000000
     7  F    2.177610   0.000000
     8  F    2.165618   2.173701   0.000000
     9  O    3.765848   4.923757   5.438096   0.000000
    10  H    3.876927   5.329044   5.745192   0.958810   0.000000
    11  H    2.852353   3.975703   4.505702   0.966878   1.531726
                   11
    11  H    0.000000
 Stoichiometry    C2H3F3O3
 Framework group  C1[X(C2H3F3O3)]
 Deg. of freedom    27
 Full point group                 C1      NOp   1
 Largest Abelian subgroup         C1      NOp   1
 Largest concise Abelian subgroup C1      NOp   1
                         Standard orientation:                         
 ---------------------------------------------------------------------
 Center     Atomic      Atomic             Coordinates (Angstroms)
 Number     Number       Type             X           Y           Z
 ---------------------------------------------------------------------
      1          6           0       -0.143167    0.919247    0.021350
      2          8           0       -0.663147    1.978465    0.206097
      3          8           0        1.151049    0.735668   -0.281924
      4          1           0        1.597754    1.598947   -0.242893
      5          6           0       -0.941000   -0.406948    0.003329
      6          9           0       -0.214668   -1.458269    0.410361
      7          9           0       -1.349257   -0.628961   -1.253053
      8          9           0       -2.007452   -0.305320    0.793166
      9          8           0        3.383542   -0.395975    0.084748
     10          1           0        3.654713   -1.226598    0.479524
     11          1           0        2.423381   -0.458454   -0.010336
 ---------------------------------------------------------------------
 Rotational constants (GHZ):           2.7012229           1.2550676           1.0207477
 Standard basis: 6-31++G(d,p) (6D, 7F)
 There are   170 symmetry adapted cartesian basis functions of A   symmetry.
 There are   170 symmetry adapted basis functions of A   symmetry.
   170 basis functions,   280 primitive gaussians,   170 cartesian basis functions
    33 alpha electrons       33 beta electrons
       nuclear repulsion energy       420.9410715844 Hartrees.
 NAtoms=   11 NActive=   11 NUniq=   11 SFac= 1.00D+00 NAtFMM=   60 NAOKFM=F Big=F
 Integral buffers will be    131072 words long.
 Raffenetti 2 integral format.
 Two-electron integral symmetry is turned on.
 Nuclear repulsion after empirical dispersion term =      420.9377673693 Hartrees.
 One-electron integrals computed using PRISM.
 NBasis=   170 RedAO= T EigKep=  1.17D-04  NBF=   170
 NBsUse=   170 1.00D-06 EigRej= -1.00D+00 NBFU=   170
 Initial guess from the checkpoint file:  "/local_scratch/slurm.5600541/Gau-2318065.chk"
 B after Tr=    -0.000000    0.000000    0.000000
         Rot=    0.993550    0.023903    0.012701    0.110114 Ang=  13.02 deg.
 ExpMin= 3.60D-02 ExpMax= 7.00D+03 ExpMxC= 1.05D+03 IAcc=3 IRadAn=         5 AccDes= 0.00D+00
 Harris functional with IExCor= 4639 and IRadAn=       5 diagonalized for initial guess.
 HarFok:  IExCor= 4639 AccDes= 0.00D+00 IRadAn=         5 IDoV= 1 UseB2=F ITyADJ=14
 ICtDFT=  3500011 ScaDFX=  1.000000  1.000000  1.000000  1.000000
 FoFCou: FMM=F IPFlag=           0 FMFlag=      100000 FMFlg1=           0
         NFxFlg=           0 DoJE=T BraDBF=F KetDBF=T FulRan=T
         wScrn=  0.000000 ICntrl=       500 IOpCl=  0 I1Cent=   200000004 NGrid=           0
         NMat0=    1 NMatS0=      1 NMatT0=    0 NMatD0=    1 NMtDS0=    0 NMtDT0=    0
 Petite list used in FoFCou.
 Keep R1 ints in memory in canonical form, NReq=233724042.
 Requested convergence on RMS density matrix=1.00D-10 within 128 cycles.
 Requested convergence on MAX density matrix=1.00D-08.
 Requested convergence on             energy=1.00D-08.
 No special actions if energy rises.
 SCF Done:  E(RwB97XD) =  -603.081312500     A.U. after   18 cycles
            NFock= 18  Conv=0.34D-10     -V/T= 2.0078
 Calling FoFJK, ICntrl=      2127 FMM=F ISym2X=0 I1Cent= 0 IOpClX= 0 NMat=1 NMatS=1 NMatT=0.
 ***** Axes restored to original set *****
 -------------------------------------------------------------------
 Center     Atomic                   Forces (Hartrees/Bohr)
 Number     Number              X              Y              Z
 -------------------------------------------------------------------
      1        6           0.008623036   -0.000854936    0.001777971
      2        8          -0.003384336    0.002063086   -0.003487644
      3        8          -0.014195885   -0.006411880   -0.011894111
      4        1           0.000463909   -0.001464562    0.003226195
      5        6          -0.001854886    0.001057408   -0.000756412
      6        9           0.002303156   -0.000580486   -0.002520246
      7        9          -0.000917297   -0.000002973    0.002015236
      8        9           0.002421094   -0.000815580    0.000844259
      9        8          -0.001956889    0.000734252    0.005371327
     10        1           0.002577182    0.002095498    0.001730042
     11        1           0.005920915    0.004180174    0.003693381
 -------------------------------------------------------------------
 Cartesian Forces:  Max     0.014195885 RMS     0.004423355

 GradGradGradGradGradGradGradGradGradGradGradGradGradGradGradGradGradGrad
 Berny optimization.
 Using GEDIIS/GDIIS optimizer.
 FormGI is forming the generalized inverse of G from B-inverse, IUseBI=4.
 Internal  Forces:  Max     0.069168352 RMS     0.013906483
 Search for a local minimum.
 Step number   7 out of a maximum of  100
 All quantities printed in internal units (Hartrees-Bohrs-Radians)
 Mixed Optimization -- RFO/linear search
 Update second derivatives using D2CorX and points    7    6
 DE=  3.03D-03 DEPred=-2.04D-03 R=-1.48D+00
 Trust test=-1.48D+00 RLast= 1.08D+00 DXMaxT set to 4.24D-01
 ITU= -1  0  0  1  0  1  0
 Use linear search instead of GDIIS.
     Eigenvalues ---   -0.05310  -0.00002   0.00006   0.00095   0.00110
     Eigenvalues ---    0.00439   0.01640   0.02959   0.08176   0.10132
     Eigenvalues ---    0.11511   0.15075   0.15366   0.19234   0.19846
     Eigenvalues ---    0.24633   0.25223   0.29602   0.32575   0.40537
     Eigenvalues ---    0.41012   0.48726   0.57541   0.58517   0.60860
     Eigenvalues ---    0.75234   1.00515
 RFO step:  Lambda=-5.78921413D-02 EMin=-5.31021817D-02
 I=     1 Eig=   -5.31D-02 Dot1=  9.76D-03
 I=     1 Stepn=  6.00D-01 RXN=   6.00D-01 EDone=F
 Mixed    1 eigenvectors in step.  Raw Step.Grad=  9.76D-03.
 RFO eigenvector is Hessian eigenvector with negative curvature.
 Taking step of  6.00D-01 in eigenvector direction(s).  Step.Grad= -3.57D-03.
 Quartic linear search produced a step of -0.69321.
 Maximum step size (   0.424) exceeded in Quadratic search.
    -- Step size not scaled.
 Iteration  1 RMS(Cart)=  0.34163452 RMS(Int)=  0.06273773
 Iteration  2 RMS(Cart)=  0.21514493 RMS(Int)=  0.01617473
 Iteration  3 RMS(Cart)=  0.02727210 RMS(Int)=  0.00088332
 Iteration  4 RMS(Cart)=  0.00009533 RMS(Int)=  0.00088272
 Iteration  5 RMS(Cart)=  0.00000003 RMS(Int)=  0.00088272
 Variable       Old X    -DE/DX   Delta X   Delta X   Delta X     New X
                                 (Linear)    (Quad)   (Total)
    R1        2.25698   0.00418   0.00497  -0.03169  -0.02672   2.23026
    R2        2.53581  -0.01776  -0.01233   0.05205   0.03972   2.57553
    R3        2.92490  -0.00134   0.00258   0.00207   0.00465   2.92955
    R4        1.83831  -0.00261  -0.01148   0.13542   0.12394   1.96224
    R5        2.53428   0.01068   0.00039   0.00091   0.00130   2.53558
    R6        2.53143  -0.00006   0.00145  -0.01739  -0.01594   2.51549
    R7        2.51518  -0.00263  -0.00399   0.03021   0.02622   2.54140
    R8        5.39017   0.00837  -0.34597  -0.08078  -0.42676   4.96341
    R9        1.81189   0.00172   0.00327  -0.02992  -0.02665   1.78524
   R10        1.82713   0.00394  -0.00710   0.06492   0.05782   1.88495
    A1        2.18486   0.00209   0.01216  -0.05235  -0.04164   2.14321
    A2        2.13800  -0.00123  -0.00632   0.02959   0.02146   2.15946
    A3        1.95768  -0.00093  -0.00413   0.01206   0.00631   1.96399
    A4        1.88853   0.00421  -0.01133   0.20390   0.19257   2.08110
    A5        1.97033   0.03254  -0.01442   0.10254   0.08746   2.05779
    A6        1.88601  -0.00396   0.00900  -0.01914  -0.01158   1.87443
    A7        1.91844  -0.00949  -0.00188   0.01345   0.01276   1.93121
    A8        1.89631  -0.00943  -0.00421   0.01634   0.01040   1.90671
    A9        1.88989  -0.01165   0.00977  -0.09688  -0.08709   1.80281
   A10        1.90184   0.00134   0.00202  -0.01880  -0.01716   1.88468
   A11        1.75316   0.06917   0.14219   0.22970   0.37189   2.12505
   A12        1.83938   0.00599  -0.00285   0.02568   0.02283   1.86221
   A13        2.75603  -0.00504  -0.50937   0.36236  -0.14702   2.60902
    D1        0.08922  -0.00019  -0.07483   0.15051   0.07408   0.16329
    D2       -3.12928  -0.00129  -0.03603  -0.00250  -0.03693   3.11697
    D3       -2.62371   0.00351  -0.07862  -0.06102  -0.13996  -2.76366
    D4        1.56183  -0.00227  -0.07041  -0.13235  -0.20362   1.35821
    D5       -0.51167   0.00388  -0.07715  -0.10599  -0.18326  -0.69493
    D6        0.59241   0.00441  -0.11647   0.09140  -0.02453   0.56788
    D7       -1.50524  -0.00137  -0.10827   0.02006  -0.08819  -1.59344
    D8        2.70445   0.00478  -0.11500   0.04642  -0.06784   2.63661
    D9       -0.36617  -0.00396   0.08562  -0.00400   0.07977  -0.28640
   D10        1.72556   0.00520   0.08509   0.04783   0.13312   1.85868
   D11       -2.49436  -0.00498   0.09063  -0.01979   0.07248  -2.42188
   D12        2.80416   0.00199   0.26657  -0.06927   0.19730   3.00145
   D13        0.27772   0.00064  -0.01492  -0.02071  -0.03563   0.24209
         Item               Value     Threshold  Converged?
 Maximum Force            0.069168     0.000015     NO 
 RMS     Force            0.013906     0.000010     NO 
 Maximum Displacement     1.389239     0.000060     NO 
 RMS     Displacement     0.528215     0.000040     NO 
 Predicted change in Energy=-2.062824D-02
 GradGradGradGradGradGradGradGradGradGradGradGradGradGradGradGradGradGrad

                          Input orientation:                          
 ---------------------------------------------------------------------
 Center     Atomic      Atomic             Coordinates (Angstroms)
 Number     Number       Type             X           Y           Z
 ---------------------------------------------------------------------
      1          6           0        0.163492    0.184707   -1.054724
      2          8           0       -0.275220    0.048325   -2.141834
      3          8           0        1.461021    0.529563   -0.820156
      4          1           0        2.059622    0.823216   -1.616187
      5          6           0       -0.575048   -0.260263    0.233623
      6          9           0       -0.220691    0.317218    1.391768
      7          9           0       -0.431589   -1.579436    0.339145
      8          9           0       -1.889671    0.008570    0.143554
      9          8           0        2.624523    2.236995    2.183527
     10          1           0        2.282764    2.230941    3.064229
     11          1           0        2.031089    1.645982    1.641775
 ---------------------------------------------------------------------
                    Distance matrix (angstroms):
                    1          2          3          4          5
     1  C    0.000000
     2  O    1.180201   0.000000
     3  O    1.362912   2.234492   0.000000
     4  H    2.078039   2.515601   1.038375   0.000000
     5  C    1.550251   2.414108   2.424840   3.396647   0.000000
     6  F    2.480016   3.544238   2.786728   3.808367   1.341772
     7  F    2.325767   2.971416   3.061670   3.975198   1.331140
     8  F    2.383773   2.798398   3.525238   4.399688   1.344849
     9  O    4.555747   5.648675   3.645706   4.093374   4.502851
    10  H    5.064006   6.197595   4.319536   4.892624   4.731333
    11  H    3.590871   4.710336   2.762693   3.360368   3.522585
                    6          7          8          9         10
     6  F    0.000000
     7  F    2.179401   0.000000
     8  F    2.106845   2.164722   0.000000
     9  O    3.522451   5.225582   5.431879   0.000000
    10  H    3.567456   5.414126   5.556841   0.944707   0.000000
    11  H    2.626524   4.262035   4.505345   0.997474   1.558490
                   11
    11  H    0.000000
 Stoichiometry    C2H3F3O3
 Framework group  C1[X(C2H3F3O3)]
 Deg. of freedom    27
 Full point group                 C1      NOp   1
 Largest Abelian subgroup         C1      NOp   1
 Largest concise Abelian subgroup C1      NOp   1
                         Standard orientation:                         
 ---------------------------------------------------------------------
 Center     Atomic      Atomic             Coordinates (Angstroms)
 Number     Number       Type             X           Y           Z
 ---------------------------------------------------------------------
      1          6           0       -0.679667    0.968920    0.116366
      2          8           0       -1.634791    1.613224    0.372267
      3          8           0        0.492005    1.521670   -0.306932
      4          1           0        0.607671    2.553025   -0.273015
      5          6           0       -0.697162   -0.573895   -0.034280
      6          9           0        0.462093   -1.232640    0.115839
      7          9           0       -1.207422   -0.851063   -1.232089
      8          9           0       -1.492699   -1.132194    0.895257
      9          8           0        3.768098   -0.016995    0.129982
     10          1           0        4.015590   -0.926615    0.191712
     11          1           0        2.777459    0.003313    0.015194
 ---------------------------------------------------------------------
 Rotational constants (GHZ):           2.3326587           1.1710563           0.9171813
 Standard basis: 6-31++G(d,p) (6D, 7F)
 There are   170 symmetry adapted cartesian basis functions of A   symmetry.
 There are   170 symmetry adapted basis functions of A   symmetry.
   170 basis functions,   280 primitive gaussians,   170 cartesian basis functions
    33 alpha electrons       33 beta electrons
       nuclear repulsion energy       410.3146010654 Hartrees.
 NAtoms=   11 NActive=   11 NUniq=   11 SFac= 1.00D+00 NAtFMM=   60 NAOKFM=F Big=F
 Integral buffers will be    131072 words long.
 Raffenetti 2 integral format.
 Two-electron integral symmetry is turned on.
 Nuclear repulsion after empirical dispersion term =      410.3116712086 Hartrees.
 One-electron integrals computed using PRISM.
 NBasis=   170 RedAO= T EigKep=  1.43D-04  NBF=   170
 NBsUse=   170 1.00D-06 EigRej= -1.00D+00 NBFU=   170
 Lowest energy guess from the checkpoint file:  "/local_scratch/slurm.5600541/Gau-2318065.chk"
 B after Tr=     0.000000   -0.000000    0.000000
         Rot=    0.998461   -0.031984   -0.009423   -0.044304 Ang=  -6.36 deg.
 B after Tr=     0.000000   -0.000000    0.000000
         Rot=    0.986776   -0.059529   -0.018485   -0.149625 Ang= -18.66 deg.
 Keep R1 ints in memory in canonical form, NReq=233724042.
 Requested convergence on RMS density matrix=1.00D-10 within 128 cycles.
 Requested convergence on MAX density matrix=1.00D-08.
 Requested convergence on             energy=1.00D-08.
 No special actions if energy rises.
 SCF Done:  E(RwB97XD) =  -603.068051604     A.U. after   17 cycles
            NFock= 17  Conv=0.28D-10     -V/T= 2.0082
 Calling FoFJK, ICntrl=      2127 FMM=F ISym2X=0 I1Cent= 0 IOpClX= 0 NMat=1 NMatS=1 NMatT=0.
 ***** Axes restored to original set *****
 -------------------------------------------------------------------
 Center     Atomic                   Forces (Hartrees/Bohr)
 Number     Number              X              Y              Z
 -------------------------------------------------------------------
      1        6           0.055614857    0.004329552    0.002121848
      2        8          -0.026735355   -0.000132261   -0.020983310
      3        8           0.016219196    0.016415692   -0.009238904
      4        1          -0.046633345   -0.020419179    0.035688009
      5        6          -0.025245698    0.007217213    0.011187256
      6        9           0.018185835   -0.000675231   -0.006692622
      7        9           0.004569831   -0.003368227    0.001952135
      8        9           0.004180143   -0.002714710   -0.012819783
      9        8          -0.011753392   -0.018675875   -0.036654130
     10        1          -0.007940812   -0.001484982    0.015726479
     11        1           0.019538741    0.019508008    0.019713020
 -------------------------------------------------------------------
 Cartesian Forces:  Max     0.055614857 RMS     0.020199199

 GradGradGradGradGradGradGradGradGradGradGradGradGradGradGradGradGradGrad
 Berny optimization.
 Using GEDIIS/GDIIS optimizer.
 FormGI is forming the generalized inverse of G from B-inverse, IUseBI=4.
 Internal  Forces:  Max     0.060016591 RMS     0.017235106
 Search for a local minimum.
 Step number   8 out of a maximum of  100
 All quantities printed in internal units (Hartrees-Bohrs-Radians)
 Mixed Optimization -- RFO/linear search
 Iteration  1 RMS(Cart)=  0.28679136 RMS(Int)=  0.05795110
 Iteration  2 RMS(Cart)=  0.24447843 RMS(Int)=  0.00828554
 Iteration  3 RMS(Cart)=  0.01361202 RMS(Int)=  0.00004700
 Iteration  4 RMS(Cart)=  0.00005819 RMS(Int)=  0.00000000
 Iteration  5 RMS(Cart)=  0.00000000 RMS(Int)=  0.00000000
 Update second derivatives using D2CorX and points    7    6
 ITU=  0 -1  0  0  1  0  1  0
 Use linear search instead of GDIIS.
 Energy rises -- skip Quadratic/GDIIS search.
 Quartic linear search produced a step of -0.69321.
 Iteration  1 RMS(Cart)=  0.18495854 RMS(Int)=  0.06620570
 Iteration  2 RMS(Cart)=  0.12319966 RMS(Int)=  0.02023175
 Iteration  3 RMS(Cart)=  0.05058651 RMS(Int)=  0.00206104
 Iteration  4 RMS(Cart)=  0.00227955 RMS(Int)=  0.00054425
 Iteration  5 RMS(Cart)=  0.00000239 RMS(Int)=  0.00054424
 Iteration  6 RMS(Cart)=  0.00000000 RMS(Int)=  0.00054424
 Variable       Old X    -DE/DX   Delta X   Delta X   Delta X     New X
                                 (Linear)    (Quad)   (Total)
    R1        2.25698   0.00418   0.00497   0.00000  -0.02175   2.23523
    R2        2.53581  -0.01776  -0.01233   0.00000   0.02739   2.56320
    R3        2.92490  -0.00134   0.00258   0.00000   0.00723   2.93213
    R4        1.83831  -0.00261  -0.01148   0.00000   0.11245   1.95076
    R5        2.53428   0.01068   0.00039   0.00000   0.00170   2.53598
    R6        2.53143  -0.00006   0.00145   0.00000  -0.01449   2.51694
    R7        2.51518  -0.00263  -0.00399   0.00000   0.02223   2.53741
    R8        5.39017   0.00837  -0.34597   0.00000  -0.77273   4.61744
    R9        1.81189   0.00172   0.00327   0.00000  -0.02338   1.78851
   R10        1.82713   0.00394  -0.00710   0.00000   0.05072   1.87786
    A1        2.18486   0.00209   0.01216   0.00000  -0.02820   2.15666
    A2        2.13800  -0.00123  -0.00632   0.00000   0.01665   2.15465
    A3        1.95768  -0.00093  -0.00413   0.00000   0.00357   1.96125
    A4        1.88853   0.00421  -0.01133   0.00000   0.18124   2.06977
    A5        1.97033   0.03254  -0.01442   0.00000   0.07317   2.04350
    A6        1.88601  -0.00396   0.00900   0.00000  -0.00223   1.88378
    A7        1.91844  -0.00949  -0.00188   0.00000   0.01062   1.92906
    A8        1.89631  -0.00943  -0.00421   0.00000   0.00635   1.90266
    A9        1.88989  -0.01165   0.00977   0.00000  -0.07727   1.81262
   A10        1.90184   0.00134   0.00202   0.00000  -0.01511   1.88673
   A11        1.75316   0.06917   0.14219   0.00000   0.51407   2.26724
   A12        1.83938   0.00599  -0.00285   0.00000   0.01998   1.85936
   A13        2.75603  -0.00504  -0.50937   0.00000  -0.65639   2.09964
    D1        0.08922  -0.00019  -0.07483   0.00000   0.00049   0.08971
    D2        3.15390  -0.00129  -0.03603   0.00000  -0.07420   3.07970
    D3       -2.62371   0.00351  -0.07862   0.00000  -0.21807  -2.84178
    D4        1.56183  -0.00227  -0.07041   0.00000  -0.27372   1.28811
    D5       -0.51167   0.00388  -0.07715   0.00000  -0.26017  -0.77184
    D6        0.59241   0.00441  -0.11647   0.00000  -0.14120   0.45120
    D7       -1.50524  -0.00137  -0.10827   0.00000  -0.19685  -1.70209
    D8        2.70445   0.00478  -0.11500   0.00000  -0.18330   2.52114
    D9       -0.36617  -0.00396   0.08562   0.00000   0.16604  -0.20013
   D10        1.72556   0.00520   0.08509   0.00000   0.21792   1.94348
   D11       -2.49436  -0.00498   0.09063   0.00000   0.16274  -2.33162
   D12        2.80416   0.00199   0.26657   0.00000   0.46386  -3.01517
   D13        0.27772   0.00064  -0.01492   0.00000  -0.05054   0.22717
         Item               Value     Threshold  Converged?
 Maximum Force            0.060017     0.000015     NO 
 RMS     Force            0.017235     0.000010     NO 
 Maximum Displacement     0.926263     0.000060     NO 
 RMS     Displacement     0.314314     0.000040     NO 
 Predicted change in Energy=-1.045218D-02
 GradGradGradGradGradGradGradGradGradGradGradGradGradGradGradGradGradGrad

                          Input orientation:                          
 ---------------------------------------------------------------------
 Center     Atomic      Atomic             Coordinates (Angstroms)
 Number     Number       Type             X           Y           Z
 ---------------------------------------------------------------------
      1          6           0        0.183426    0.138167   -1.091588
      2          8           0       -0.342656   -0.138314   -2.114274
      3          8           0        1.467879    0.564314   -1.000125
      4          1           0        1.996134    0.731341   -1.871152
      5          6           0       -0.443456   -0.150303    0.298132
      6          9           0        0.066383    0.512345    1.347835
      7          9           0       -0.352121   -1.459485    0.525445
      8          9           0       -1.743640    0.184946    0.306908
      9          8           0        2.400966    2.202926    2.396491
     10          1           0        1.899037    1.740784    3.052417
     11          1           0        2.098340    1.859096    1.514632
 ---------------------------------------------------------------------
                    Distance matrix (angstroms):
                    1          2          3          4          5
     1  C    0.000000
     2  O    1.182831   0.000000
     3  O    1.356387   2.238984   0.000000
     4  H    2.060457   2.507059   1.032299   0.000000
     5  C    1.551618   2.414540   2.418542   3.381521   0.000000
     6  F    2.470727   3.546387   2.734923   3.759491   1.341981
     7  F    2.335402   2.951898   3.120180   4.007206   1.331905
     8  F    2.381504   2.815915   3.487995   4.362156   1.342739
     9  O    4.620325   5.775453   3.884932   4.532354   4.246355
    10  H    4.762822   5.937245   4.241824   5.026921   4.080388
    11  H    3.663451   4.808021   2.897921   3.570128   3.460966
                    6          7          8          9         10
     6  F    0.000000
     7  F    2.177058   0.000000
     8  F    2.113504   2.165234   0.000000
     9  O    3.067250   4.949096   5.061260   0.000000
    10  H    2.788061   4.657791   4.819496   0.946439   0.000000
    11  H    2.443442   4.242196   4.361443   0.993718   1.555153
                   11
    11  H    0.000000
 Stoichiometry    C2H3F3O3
 Framework group  C1[X(C2H3F3O3)]
 Deg. of freedom    27
 Full point group                 C1      NOp   1
 Largest Abelian subgroup         C1      NOp   1
 Largest concise Abelian subgroup C1      NOp   1
                         Standard orientation:                         
 ---------------------------------------------------------------------
 Center     Atomic      Atomic             Coordinates (Angstroms)
 Number     Number       Type             X           Y           Z
 ---------------------------------------------------------------------
      1          6           0       -0.929952    0.871896    0.102243
      2          8           0       -2.042726    1.216881    0.306714
      3          8           0        0.072490    1.726152   -0.222013
      4          1           0       -0.121582    2.740032   -0.217270
      5          6           0       -0.507014   -0.614556   -0.035973
      6          9           0        0.800140   -0.891926    0.087828
      7          9           0       -0.933779   -1.054085   -1.218621
      8          9           0       -1.085715   -1.359534    0.919568
      9          8           0        3.647850    0.246963    0.126552
     10          1           0        3.572441   -0.667545   -0.105258
     11          1           0        2.724214    0.613411    0.135915
 ---------------------------------------------------------------------
 Rotational constants (GHZ):           2.3771572           1.2283693           0.9541966
 Standard basis: 6-31++G(d,p) (6D, 7F)
 There are   170 symmetry adapted cartesian basis functions of A   symmetry.
 There are   170 symmetry adapted basis functions of A   symmetry.
   170 basis functions,   280 primitive gaussians,   170 cartesian basis functions
    33 alpha electrons       33 beta electrons
       nuclear repulsion energy       413.4204162314 Hartrees.
 NAtoms=   11 NActive=   11 NUniq=   11 SFac= 1.00D+00 NAtFMM=   60 NAOKFM=F Big=F
 Integral buffers will be    131072 words long.
 Raffenetti 2 integral format.
 Two-electron integral symmetry is turned on.
 Nuclear repulsion after empirical dispersion term =      413.4173371833 Hartrees.
 One-electron integrals computed using PRISM.
 NBasis=   170 RedAO= T EigKep=  1.44D-04  NBF=   170
 NBsUse=   170 1.00D-06 EigRej= -1.00D+00 NBFU=   170
 Lowest energy guess from the checkpoint file:  "/local_scratch/slurm.5600541/Gau-2318065.chk"
 B after Tr=    -0.000000   -0.000000    0.000000
         Rot=    0.990468   -0.033986   -0.012712   -0.132880 Ang= -15.83 deg.
 B after Tr=    -0.000000   -0.000000    0.000000
         Rot=    0.996292   -0.005384   -0.000986   -0.085867 Ang=  -9.87 deg.
 Keep R1 ints in memory in canonical form, NReq=233724042.
 Requested convergence on RMS density matrix=1.00D-10 within 128 cycles.
 Requested convergence on MAX density matrix=1.00D-08.
 Requested convergence on             energy=1.00D-08.
 No special actions if energy rises.
 SCF Done:  E(RwB97XD) =  -603.070628882     A.U. after   17 cycles
            NFock= 17  Conv=0.42D-10     -V/T= 2.0082
 Calling FoFJK, ICntrl=      2127 FMM=F ISym2X=0 I1Cent= 0 IOpClX= 0 NMat=1 NMatS=1 NMatT=0.
 ***** Axes restored to original set *****
 -------------------------------------------------------------------
 Center     Atomic                   Forces (Hartrees/Bohr)
 Number     Number              X              Y              Z
 -------------------------------------------------------------------
      1        6           0.047032702    0.005257632   -0.003095205
      2        8          -0.023526540   -0.003343881   -0.014981340
      3        8           0.017160262    0.012142180   -0.013171231
      4        1          -0.041046257   -0.013976092    0.038696115
      5        6          -0.020613835    0.008749851    0.011445269
      6        9           0.014278086   -0.002553201   -0.007968826
      7        9           0.004156527   -0.002455114    0.000874045
      8        9           0.001996740   -0.003766265   -0.011334053
      9        8           0.001986918   -0.000262073   -0.038518451
     10        1          -0.009483749   -0.008798674    0.008676861
     11        1           0.008059147    0.009005636    0.029376814
 -------------------------------------------------------------------
 Cartesian Forces:  Max     0.047032702 RMS     0.018130649

 GradGradGradGradGradGradGradGradGradGradGradGradGradGradGradGradGradGrad
 Berny optimization.
 Using GEDIIS/GDIIS optimizer.
 FormGI is forming the generalized inverse of G from B-inverse, IUseBI=4.
 Internal  Forces:  Max     0.055916455 RMS     0.015373614
 Search for a local minimum.
 Step number   9 out of a maximum of  100
 All quantities printed in internal units (Hartrees-Bohrs-Radians)
 Mixed Optimization -- RFO/linear search
 Update second derivatives using D2CorX and points    9    6
 ITU=  0  0 -1  0  0  1  0  1  0
 Use linear search instead of GDIIS.
 Energy rises -- skip Quadratic/GDIIS search.
 Quartic linear search produced a step of -0.89760.
 Iteration  1 RMS(Cart)=  0.24659750 RMS(Int)=  0.01829906
 Iteration  2 RMS(Cart)=  0.09558270 RMS(Int)=  0.00158263
 Iteration  3 RMS(Cart)=  0.00245957 RMS(Int)=  0.00011192
 Iteration  4 RMS(Cart)=  0.00000144 RMS(Int)=  0.00011192
 Iteration  5 RMS(Cart)=  0.00000000 RMS(Int)=  0.00011192
 Variable       Old X    -DE/DX   Delta X   Delta X   Delta X     New X
                                 (Linear)    (Quad)   (Total)
    R1        2.23523   0.02420   0.02596   0.00000   0.02596   2.26119
    R2        2.56320  -0.02147  -0.04055   0.00000  -0.04055   2.52265
    R3        2.93213  -0.00681  -0.00315   0.00000  -0.00315   2.92899
    R4        1.95076  -0.05592  -0.11581   0.00000  -0.11581   1.83495
    R5        2.53598  -0.00225  -0.00101   0.00000  -0.00101   2.53497
    R6        2.51694   0.00285   0.01488   0.00000   0.01488   2.53182
    R7        2.53741  -0.00295  -0.02512   0.00000  -0.02512   2.51229
    R8        4.61744   0.00041   0.24562   0.00000   0.24562   4.86306
    R9        1.78851   0.01534   0.02522   0.00000   0.02522   1.81373
   R10        1.87786  -0.03190  -0.05472   0.00000  -0.05472   1.82314
    A1        2.15666   0.02214   0.04106   0.00000   0.04129   2.19795
    A2        2.15465  -0.00555  -0.02313   0.00000  -0.02288   2.13177
    A3        1.96125  -0.01598  -0.00856   0.00000  -0.00832   1.95293
    A4        2.06977  -0.03087  -0.17735   0.00000  -0.17735   1.89242
    A5        2.04350  -0.02203  -0.08434   0.00000  -0.08429   1.95921
    A6        1.88378   0.00492   0.01366   0.00000   0.01380   1.89758
    A7        1.92906  -0.00670  -0.01197   0.00000  -0.01209   1.91697
    A8        1.90266   0.00290  -0.01116   0.00000  -0.01099   1.89167
    A9        1.81262   0.02112   0.08201   0.00000   0.08202   1.89464
   A10        1.88673   0.00138   0.01618   0.00000   0.01622   1.90295
   A11        2.26724  -0.00404  -0.27732   0.00000  -0.27732   1.98991
   A12        1.85936  -0.00485  -0.02162   0.00000  -0.02162   1.83773
   A13        2.09964   0.00142  -0.07038   0.00000  -0.07038   2.02926
    D1        0.08971  -0.00232  -0.09733   0.00000  -0.09711  -0.00740
    D2        3.07970   0.00112   0.01995   0.00000   0.01973   3.09944
    D3       -2.84178  -0.00211   0.09395   0.00000   0.09402  -2.74776
    D4        1.28811   0.00591   0.15452   0.00000   0.15463   1.44274
    D5       -0.77184   0.00510   0.13364   0.00000   0.13368  -0.63816
    D6        0.45120  -0.00835  -0.02407   0.00000  -0.02415   0.42706
    D7       -1.70209  -0.00033   0.03650   0.00000   0.03647  -1.66562
    D8        2.52114  -0.00114   0.01562   0.00000   0.01551   2.53666
    D9       -0.20013   0.00015  -0.03818   0.00000  -0.03797  -0.23810
   D10        1.94348  -0.00713  -0.08543   0.00000  -0.08547   1.85802
   D11       -2.33162   0.00618  -0.02873   0.00000  -0.02890  -2.36052
   D12       -3.01517  -0.00024  -0.07120   0.00000  -0.07120  -3.08637
   D13        0.22717  -0.00015   0.02606   0.00000   0.02606   0.25323
         Item               Value     Threshold  Converged?
 Maximum Force            0.055916     0.000015     NO 
 RMS     Force            0.015374     0.000010     NO 
 Maximum Displacement     0.875966     0.000060     NO 
 RMS     Displacement     0.338101     0.000040     NO 
 Predicted change in Energy=-2.385037D-03
 GradGradGradGradGradGradGradGradGradGradGradGradGradGradGradGradGradGrad

                          Input orientation:                          
 ---------------------------------------------------------------------
 Center     Atomic      Atomic             Coordinates (Angstroms)
 Number     Number       Type             X           Y           Z
 ---------------------------------------------------------------------
      1          6           0        0.282092    0.213356   -0.915974
      2          8           0       -0.139991    0.073265   -2.026828
      3          8           0        1.486222    0.688273   -0.589551
      4          1           0        1.966554    0.895471   -1.407611
      5          6           0       -0.534123   -0.201394    0.334677
      6          9           0       -0.137628    0.449146    1.438790
      7          9           0       -0.372093   -1.515780    0.537527
      8          9           0       -1.824149    0.050707    0.135409
      9          8           0        2.453619    2.107670    1.973200
     10          1           0        1.935449    1.756819    2.700931
     11          1           0        2.114339    1.668283    1.184152
 ---------------------------------------------------------------------
                    Distance matrix (angstroms):
                    1          2          3          4          5
     1  C    0.000000
     2  O    1.196568   0.000000
     3  O    1.334926   2.255786   0.000000
     4  H    1.882658   2.344565   0.971016   0.000000
     5  C    1.549952   2.409872   2.393219   3.239146   0.000000
     6  F    2.403472   3.485943   2.609260   3.567743   1.341446
     7  F    2.351709   3.025699   3.095398   3.881618   1.339780
     8  F    2.359685   2.740834   3.448277   4.178992   1.329447
     9  O    4.080598   5.183227   3.085164   3.624436   4.116204
    10  H    4.265896   5.430793   3.488677   4.197976   3.941135
    11  H    3.143958   4.235148   2.121550   2.708563   3.351366
                    6          7          8          9         10
     6  F    0.000000
     7  F    2.174438   0.000000
     8  F    2.168389   2.173488   0.000000
     9  O    3.122636   4.814062   5.089978   0.000000
    10  H    2.756929   4.551370   4.860792   0.959786   0.000000
    11  H    2.573420   4.091298   4.384986   0.964763   1.529855
                   11
    11  H    0.000000
 Stoichiometry    C2H3F3O3
 Framework group  C1[X(C2H3F3O3)]
 Deg. of freedom    27
 Full point group                 C1      NOp   1
 Largest Abelian subgroup         C1      NOp   1
 Largest concise Abelian subgroup C1      NOp   1
                         Standard orientation:                         
 ---------------------------------------------------------------------
 Center     Atomic      Atomic             Coordinates (Angstroms)
 Number     Number       Type             X           Y           Z
 ---------------------------------------------------------------------
      1          6           0       -0.525651    0.982725    0.023195
      2          8           0       -1.438800    1.722653    0.247789
      3          8           0        0.726152    1.347588   -0.262973
      4          1           0        0.770290    2.317598   -0.264994
      5          6           0       -0.701182   -0.556866   -0.011433
      6          9           0        0.453278   -1.204807    0.205068
      7          9           0       -1.164039   -0.909917   -1.218135
      8          9           0       -1.577138   -0.931972    0.915620
      9          8           0        3.392316   -0.151967    0.138450
     10          1           0        3.203403   -1.088820    0.050095
     11          1           0        2.541049    0.290137    0.035226
 ---------------------------------------------------------------------
 Rotational constants (GHZ):           2.4546215           1.3439944           1.0374514
 Standard basis: 6-31++G(d,p) (6D, 7F)
 There are   170 symmetry adapted cartesian basis functions of A   symmetry.
 There are   170 symmetry adapted basis functions of A   symmetry.
   170 basis functions,   280 primitive gaussians,   170 cartesian basis functions
    33 alpha electrons       33 beta electrons
       nuclear repulsion energy       420.5991542531 Hartrees.
 NAtoms=   11 NActive=   11 NUniq=   11 SFac= 1.00D+00 NAtFMM=   60 NAOKFM=F Big=F
 Integral buffers will be    131072 words long.
 Raffenetti 2 integral format.
 Two-electron integral symmetry is turned on.
 Nuclear repulsion after empirical dispersion term =      420.5957085032 Hartrees.
 One-electron integrals computed using PRISM.
 NBasis=   170 RedAO= T EigKep=  1.26D-04  NBF=   170
 NBsUse=   170 1.00D-06 EigRej= -1.00D+00 NBFU=   170
 Lowest energy guess from the checkpoint file:  "/local_scratch/slurm.5600541/Gau-2318065.chk"
 B after Tr=     0.000000    0.000000    0.000000
         Rot=    0.999889   -0.004362   -0.001467   -0.014150 Ang=  -1.71 deg.
 B after Tr=     0.000000    0.000000   -0.000000
         Rot=    0.992406    0.029744    0.011174    0.118828 Ang=  14.13 deg.
 Keep R1 ints in memory in canonical form, NReq=233724042.
 Requested convergence on RMS density matrix=1.00D-10 within 128 cycles.
 Requested convergence on MAX density matrix=1.00D-08.
 Requested convergence on             energy=1.00D-08.
 No special actions if energy rises.
 SCF Done:  E(RwB97XD) =  -603.084540890     A.U. after   14 cycles
            NFock= 14  Conv=0.76D-10     -V/T= 2.0079
 Calling FoFJK, ICntrl=      2127 FMM=F ISym2X=0 I1Cent= 0 IOpClX= 0 NMat=1 NMatS=1 NMatT=0.
 ***** Axes restored to original set *****
 -------------------------------------------------------------------
 Center     Atomic                   Forces (Hartrees/Bohr)
 Number     Number              X              Y              Z
 -------------------------------------------------------------------
      1        6          -0.000360743    0.000348681   -0.000448941
      2        8          -0.000068518    0.000178372   -0.000389822
      3        8           0.000228317    0.000012749   -0.000396942
      4        1          -0.000974550   -0.000459469    0.001559115
      5        6           0.000863594    0.000815172   -0.000335607
      6        9          -0.000835345   -0.001383708   -0.001842964
      7        9          -0.000524006    0.001229585    0.000749582
      8        9           0.001215325   -0.000898786    0.000720104
      9        8           0.000210873   -0.000286856   -0.002607242
     10        1          -0.000180242   -0.000071279    0.000239563
     11        1           0.000425296    0.000515539    0.002753155
 -------------------------------------------------------------------
 Cartesian Forces:  Max     0.002753155 RMS     0.000987388

 GradGradGradGradGradGradGradGradGradGradGradGradGradGradGradGradGradGrad
 Berny optimization.
 Using GEDIIS/GDIIS optimizer.
 FormGI is forming the generalized inverse of G from B-inverse, IUseBI=4.
 Internal  Forces:  Max     0.002293561 RMS     0.000983158
 Search for a local minimum.
 Step number  10 out of a maximum of  100
 All quantities printed in internal units (Hartrees-Bohrs-Radians)
 Mixed Optimization -- En-DIIS/RFO-DIIS
 Update second derivatives using D2CorX and points    9    6   10
 ITU=  0  0  0 -1  0  0  1  0  1  0
 Use linear search instead of GDIIS.
     Eigenvalues ---   -0.00002   0.00006   0.00094   0.00110   0.00445
     Eigenvalues ---    0.01690   0.03181   0.07165   0.09577   0.12491
     Eigenvalues ---    0.14059   0.15388   0.16015   0.19459   0.22083
     Eigenvalues ---    0.24701   0.27632   0.32186   0.40030   0.41013
     Eigenvalues ---    0.48170   0.54491   0.57884   0.60825   0.65707
     Eigenvalues ---    0.78340   1.01802
 RFO step:  Lambda=-1.20603317D-03 EMin=-1.83748648D-05
 Quartic linear search produced a step of -0.15258.
 Maximum step size (   0.424) exceeded in Quadratic search.
    -- Step size scaled by   0.903
 Iteration  1 RMS(Cart)=  0.16272575 RMS(Int)=  0.03250192
 Iteration  2 RMS(Cart)=  0.03676202 RMS(Int)=  0.00051329
 Iteration  3 RMS(Cart)=  0.00076488 RMS(Int)=  0.00001858
 Iteration  4 RMS(Cart)=  0.00000049 RMS(Int)=  0.00001858
 Variable       Old X    -DE/DX   Delta X   Delta X   Delta X     New X
                                 (Linear)    (Quad)   (Total)
    R1        2.26119   0.00037   0.00045  -0.00121  -0.00075   2.26043
    R2        2.52265  -0.00055  -0.00071   0.00444   0.00373   2.52638
    R3        2.92899  -0.00086  -0.00005  -0.00387  -0.00392   2.92506
    R4        1.83495  -0.00189  -0.00202  -0.00037  -0.00239   1.83257
    R5        2.53497  -0.00191  -0.00002  -0.00053  -0.00055   2.53442
    R6        2.53182  -0.00116   0.00026  -0.00242  -0.00216   2.52966
    R7        2.51229  -0.00146  -0.00044  -0.00278  -0.00322   2.50907
    R8        4.86306   0.00044   0.00428   0.35419   0.35847   5.22152
    R9        1.81373   0.00030   0.00044  -0.00017   0.00026   1.81400
   R10        1.82314  -0.00209  -0.00095  -0.00161  -0.00256   1.82058
    A1        2.19795   0.00097   0.00068  -0.00181  -0.00113   2.19682
    A2        2.13177   0.00132  -0.00044   0.01520   0.01476   2.14653
    A3        1.95293  -0.00229  -0.00019  -0.01325  -0.01344   1.93949
    A4        1.89242  -0.00012  -0.00309   0.00289  -0.00020   1.89222
    A5        1.95921  -0.00080  -0.00148  -0.01366  -0.01513   1.94408
    A6        1.89758   0.00141   0.00022   0.00651   0.00669   1.90427
    A7        1.91697   0.00074  -0.00019   0.00920   0.00898   1.92596
    A8        1.89167  -0.00073  -0.00022  -0.00026  -0.00047   1.89120
    A9        1.89464   0.00004   0.00143  -0.00065   0.00080   1.89545
   A10        1.90295  -0.00069   0.00028  -0.00103  -0.00081   1.90214
   A11        1.98991  -0.00024  -0.00483  -0.05881  -0.06363   1.92628
   A12        1.83773   0.00004  -0.00038   0.00344   0.00306   1.84079
   A13        2.02926   0.00211  -0.00123   0.21518   0.21395   2.24322
    D1       -0.00740  -0.00004  -0.00173   0.00666   0.00496  -0.00244
    D2        3.09944  -0.00003   0.00038   0.01156   0.01191   3.11135
    D3       -2.74776  -0.00008   0.00162   0.22617   0.22781  -2.51995
    D4        1.44274   0.00039   0.00267   0.23072   0.23343   1.67617
    D5       -0.63816  -0.00005   0.00232   0.22263   0.22492  -0.41324
    D6        0.42706  -0.00009  -0.00041   0.22185   0.22144   0.64850
    D7       -1.66562   0.00038   0.00064   0.22640   0.22706  -1.43857
    D8        2.53666  -0.00006   0.00029   0.21830   0.21855   2.75521
    D9       -0.23810  -0.00040  -0.00070  -0.17607  -0.17676  -0.41487
   D10        1.85802   0.00037  -0.00148  -0.17662  -0.17808   1.67993
   D11       -2.36052  -0.00085  -0.00047  -0.17837  -0.17886  -2.53938
   D12       -3.08637  -0.00054  -0.00124  -0.05384  -0.05508  -3.14145
   D13        0.25323  -0.00007   0.00045   0.00134   0.00179   0.25502
         Item               Value     Threshold  Converged?
 Maximum Force            0.002294     0.000015     NO 
 RMS     Force            0.000983     0.000010     NO 
 Maximum Displacement     0.493213     0.000060     NO 
 RMS     Displacement     0.185168     0.000040     NO 
 Predicted change in Energy=-8.732609D-04
 GradGradGradGradGradGradGradGradGradGradGradGradGradGradGradGradGradGrad

                          Input orientation:                          
 ---------------------------------------------------------------------
 Center     Atomic      Atomic             Coordinates (Angstroms)
 Number     Number       Type             X           Y           Z
 ---------------------------------------------------------------------
      1          6           0        0.239662    0.243366   -0.907120
      2          8           0       -0.170482    0.274107   -2.030355
      3          8           0        1.467754    0.593789   -0.511774
      4          1           0        1.971696    0.875534   -1.290930
      5          6           0       -0.608163   -0.259860    0.286144
      6          9           0       -0.347664    0.439381    1.400549
      7          9           0       -0.318379   -1.546020    0.518023
      8          9           0       -1.902572   -0.151536    0.011058
      9          8           0        2.615307    2.124932    1.909367
     10          1           0        2.115572    2.017816    2.721923
     11          1           0        2.167562    1.574307    1.257835
 ---------------------------------------------------------------------
                    Distance matrix (angstroms):
                    1          2          3          4          5
     1  C    0.000000
     2  O    1.196169   0.000000
     3  O    1.336902   2.256569   0.000000
     4  H    1.883319   2.344651   0.969754   0.000000
     5  C    1.547876   2.417200   2.382189   3.229854   0.000000
     6  F    2.389291   3.439450   2.641319   3.579626   1.341155
     7  F    2.354642   3.135118   2.971453   3.792186   1.338637
     8  F    2.363929   2.710844   3.491126   4.214261   1.327743
     9  O    4.137219   5.167938   3.085968   3.495302   4.325834
    10  H    4.453949   5.554342   3.592258   4.174746   4.305759
    11  H    3.189864   4.239005   2.140715   2.650066   3.465978
                    6          7          8          9         10
     6  F    0.000000
     7  F    2.172908   0.000000
     8  F    2.167396   2.170545   0.000000
     9  O    3.446618   4.900840   5.403435   0.000000
    10  H    3.210142   4.845845   5.310400   0.959926   0.000000
    11  H    2.763112   4.057544   4.593362   0.963409   1.530672
                   11
    11  H    0.000000
 Stoichiometry    C2H3F3O3
 Framework group  C1[X(C2H3F3O3)]
 Deg. of freedom    27
 Full point group                 C1      NOp   1
 Largest Abelian subgroup         C1      NOp   1
 Largest concise Abelian subgroup C1      NOp   1
                         Standard orientation:                         
 ---------------------------------------------------------------------
 Center     Atomic      Atomic             Coordinates (Angstroms)
 Number     Number       Type             X           Y           Z
 ---------------------------------------------------------------------
      1          6           0       -0.437331    0.986580    0.017273
      2          8           0       -1.216974    1.839659    0.325871
      3          8           0        0.825568    1.184080   -0.374375
      4          1           0        1.002688    2.137501   -0.368232
      5          6           0       -0.801477   -0.517584   -0.011211
      6          9           0        0.233308   -1.278698    0.374303
      7          9           0       -1.137144   -0.863578   -1.260036
      8          9           0       -1.828497   -0.759341    0.794819
      9          8           0        3.511970   -0.238008    0.158638
     10          1           0        3.441118   -1.185557    0.294975
     11          1           0        2.615532    0.062787   -0.025963
 ---------------------------------------------------------------------
 Rotational constants (GHZ):           2.4799084           1.2648122           1.0015762
 Standard basis: 6-31++G(d,p) (6D, 7F)
 There are   170 symmetry adapted cartesian basis functions of A   symmetry.
 There are   170 symmetry adapted basis functions of A   symmetry.
   170 basis functions,   280 primitive gaussians,   170 cartesian basis functions
    33 alpha electrons       33 beta electrons
       nuclear repulsion energy       418.0165435638 Hartrees.
 NAtoms=   11 NActive=   11 NUniq=   11 SFac= 1.00D+00 NAtFMM=   60 NAOKFM=F Big=F
 Integral buffers will be    131072 words long.
 Raffenetti 2 integral format.
 Two-electron integral symmetry is turned on.
 Nuclear repulsion after empirical dispersion term =      418.0132830514 Hartrees.
 One-electron integrals computed using PRISM.
 NBasis=   170 RedAO= T EigKep=  1.19D-04  NBF=   170
 NBsUse=   170 1.00D-06 EigRej= -1.00D+00 NBFU=   170
 Initial guess from the checkpoint file:  "/local_scratch/slurm.5600541/Gau-2318065.chk"
 B after Tr=     0.000000   -0.000000   -0.000000
         Rot=    0.999202    0.012078    0.012179    0.036076 Ang=   4.58 deg.
 ExpMin= 3.60D-02 ExpMax= 7.00D+03 ExpMxC= 1.05D+03 IAcc=3 IRadAn=         5 AccDes= 0.00D+00
 Harris functional with IExCor= 4639 and IRadAn=       5 diagonalized for initial guess.
 HarFok:  IExCor= 4639 AccDes= 0.00D+00 IRadAn=         5 IDoV= 1 UseB2=F ITyADJ=14
 ICtDFT=  3500011 ScaDFX=  1.000000  1.000000  1.000000  1.000000
 FoFCou: FMM=F IPFlag=           0 FMFlag=      100000 FMFlg1=           0
         NFxFlg=           0 DoJE=T BraDBF=F KetDBF=T FulRan=T
         wScrn=  0.000000 ICntrl=       500 IOpCl=  0 I1Cent=   200000004 NGrid=           0
         NMat0=    1 NMatS0=      1 NMatT0=    0 NMatD0=    1 NMtDS0=    0 NMtDT0=    0
 Petite list used in FoFCou.
 Keep R1 ints in memory in canonical form, NReq=233724042.
 Requested convergence on RMS density matrix=1.00D-10 within 128 cycles.
 Requested convergence on MAX density matrix=1.00D-08.
 Requested convergence on             energy=1.00D-08.
 No special actions if energy rises.
 SCF Done:  E(RwB97XD) =  -603.085144862     A.U. after   18 cycles
            NFock= 18  Conv=0.39D-10     -V/T= 2.0079
 Calling FoFJK, ICntrl=      2127 FMM=F ISym2X=0 I1Cent= 0 IOpClX= 0 NMat=1 NMatS=1 NMatT=0.
 ***** Axes restored to original set *****
 -------------------------------------------------------------------
 Center     Atomic                   Forces (Hartrees/Bohr)
 Number     Number              X              Y              Z
 -------------------------------------------------------------------
      1        6           0.001072153    0.001639837   -0.000516571
      2        8          -0.000413592   -0.000144693   -0.000635406
      3        8          -0.001366146   -0.000532716    0.000244543
      4        1          -0.000232635   -0.000332911    0.000551023
      5        6           0.000241848    0.001282733   -0.000008271
      6        9           0.000021276   -0.000416283   -0.000409960
      7        9          -0.000141163   -0.000595828    0.000698210
      8        9           0.001269722   -0.000443516    0.000194973
      9        8          -0.000262774   -0.000397683   -0.001461703
     10        1          -0.000083577    0.000022896    0.000332468
     11        1          -0.000105111   -0.000081836    0.001010695
 -------------------------------------------------------------------
 Cartesian Forces:  Max     0.001639837 RMS     0.000688782

 GradGradGradGradGradGradGradGradGradGradGradGradGradGradGradGradGradGrad
 Berny optimization.
 Using GEDIIS/GDIIS optimizer.
 FormGI is forming the generalized inverse of G from B-inverse, IUseBI=4.
 Internal  Forces:  Max     0.002175187 RMS     0.000811717
 Search for a local minimum.
 Step number  11 out of a maximum of  100
 All quantities printed in internal units (Hartrees-Bohrs-Radians)
 Mixed Optimization -- En-DIIS/RFO-DIIS
 Swapping is turned off.
 Update second derivatives using D2CorX and points   10   11
 DE= -6.04D-04 DEPred=-8.73D-04 R= 6.92D-01
 TightC=F SS=  1.41D+00  RLast= 7.63D-01 DXNew= 7.1352D-01 2.2899D+00
 Trust test= 6.92D-01 RLast= 7.63D-01 DXMaxT set to 7.14D-01
 ITU=  1  0  0  0 -1  0  0  1  0  1  0
     Eigenvalues ---   -0.00003   0.00007   0.00108   0.00204   0.00395
     Eigenvalues ---    0.01356   0.03037   0.06876   0.09583   0.12618
     Eigenvalues ---    0.14014   0.15385   0.16097   0.19474   0.22190
     Eigenvalues ---    0.24677   0.26354   0.32218   0.40035   0.41200
     Eigenvalues ---    0.48159   0.51404   0.57891   0.59794   0.65046
     Eigenvalues ---    0.77303   1.01823
 Eigenvalue     1 is  -3.12D-05 should be greater than     0.000000 Eigenvector:
                          D7        D4        D6        D8        D3
   1                   -0.37834  -0.37229  -0.37098  -0.36710  -0.36493
                          D5        D10       D12       D11       D9
   1                   -0.36105   0.19173   0.18761   0.18549   0.18475
 Eigenvalue     2 is   6.67D-05 Eigenvector:
                          D12       D10       D9        D11       R8
   1                   -0.85226   0.27294   0.26799   0.26389   0.18470
                          A13       D7        D8        D6        D4
   1                   -0.14911   0.01295   0.01293   0.01272   0.01216
 Use linear search instead of GDIIS.
 Linear search step of   0.856 exceeds DXMaxT=   0.714 but not scaled.
 RFO step:  Lambda=-2.07217464D-03 EMin=-1.00000000D-04
 Quartic linear search produced a step of  2.00000.
 Iteration  1 RMS(Cart)=  0.23097330 RMS(Int)=  0.24505339
 Iteration  2 RMS(Cart)=  0.15004003 RMS(Int)=  0.14750712
 Iteration  3 RMS(Cart)=  0.14335370 RMS(Int)=  0.06088948
 Iteration  4 RMS(Cart)=  0.09267927 RMS(Int)=  0.00523527
 Iteration  5 RMS(Cart)=  0.00656394 RMS(Int)=  0.00008713
 Iteration  6 RMS(Cart)=  0.00002293 RMS(Int)=  0.00008548
 Iteration  7 RMS(Cart)=  0.00000000 RMS(Int)=  0.00008548
 Variable       Old X    -DE/DX   Delta X   Delta X   Delta X     New X
                                 (Linear)    (Quad)   (Total)
    R1        2.26043   0.00073  -0.00151   0.00041  -0.00110   2.25934
    R2        2.52638  -0.00146   0.00747  -0.00491   0.00255   2.52893
    R3        2.92506  -0.00004  -0.00785   0.00407  -0.00377   2.92129
    R4        1.83257  -0.00066  -0.00477   0.00150  -0.00327   1.82930
    R5        2.53442  -0.00098  -0.00110   0.00970   0.00860   2.54302
    R6        2.52966   0.00066  -0.00432   0.00777   0.00345   2.53310
    R7        2.50907  -0.00131  -0.00644  -0.00551  -0.01196   2.49711
    R8        5.22152  -0.00059   0.71693  -0.39839   0.31854   5.54007
    R9        1.81400   0.00032   0.00053   0.00090   0.00143   1.81542
   R10        1.82058  -0.00114  -0.00512   0.00281  -0.00231   1.81827
    A1        2.19682   0.00133  -0.00227   0.00498   0.00269   2.19950
    A2        2.14653   0.00084   0.02952   0.00120   0.03068   2.17721
    A3        1.93949  -0.00218  -0.02687  -0.00682  -0.03373   1.90576
    A4        1.89222   0.00014  -0.00040   0.00620   0.00580   1.89803
    A5        1.94408  -0.00085  -0.03025  -0.00260  -0.03284   1.91125
    A6        1.90427   0.00106   0.01338  -0.00504   0.00810   1.91237
    A7        1.92596   0.00004   0.01796  -0.00273   0.01514   1.94110
    A8        1.89120  -0.00041  -0.00094   0.00081  -0.00015   1.89105
    A9        1.89545   0.00051   0.00160   0.00474   0.00650   1.90195
   A10        1.90214  -0.00036  -0.00161   0.00511   0.00326   1.90541
   A11        1.92628  -0.00213  -0.12727  -0.04822  -0.17548   1.75079
   A12        1.84079   0.00021   0.00612  -0.00238   0.00374   1.84453
   A13        2.24322   0.00091   0.42790  -0.11432   0.31358   2.55680
    D1       -0.00244  -0.00002   0.00992   0.03583   0.04571   0.04327
    D2        3.11135  -0.00026   0.02382   0.01059   0.03446  -3.13738
    D3       -2.51995  -0.00023   0.45563   0.25952   0.71518  -1.80477
    D4        1.67617   0.00012   0.46687   0.26338   0.73035   2.40652
    D5       -0.41324  -0.00012   0.44984   0.26192   0.71158   0.29834
    D6        0.64850  -0.00001   0.44288   0.28382   0.72677   1.37527
    D7       -1.43857   0.00034   0.45412   0.28769   0.74193  -0.69663
    D8        2.75521   0.00010   0.43709   0.28623   0.72317  -2.80481
    D9       -0.41487  -0.00039  -0.35353  -0.12503  -0.47863  -0.89349
   D10        1.67993   0.00014  -0.35617  -0.13232  -0.48837   1.19157
   D11       -2.53938  -0.00023  -0.35772  -0.12312  -0.48090  -3.02028
   D12       -3.14145  -0.00045  -0.11016  -0.16079  -0.27095   2.87079
   D13        0.25502   0.00003   0.00359   0.06212   0.06571   0.32073
         Item               Value     Threshold  Converged?
 Maximum Force            0.002175     0.000015     NO 
 RMS     Force            0.000812     0.000010     NO 
 Maximum Displacement     1.005271     0.000060     NO 
 RMS     Displacement     0.379001     0.000040     NO 
 Predicted change in Energy=-5.369192D-04
 GradGradGradGradGradGradGradGradGradGradGradGradGradGradGradGradGradGrad

                          Input orientation:                          
 ---------------------------------------------------------------------
 Center     Atomic      Atomic             Coordinates (Angstroms)
 Number     Number       Type             X           Y           Z
 ---------------------------------------------------------------------
      1          6           0        0.164638    0.364548   -0.914817
      2          8           0       -0.323703    0.806073   -1.912822
      3          8           0        1.473044    0.297478   -0.641873
      4          1           0        1.964171    0.702593   -1.371084
      5          6           0       -0.630237   -0.274583    0.246833
      6          9           0       -0.711744    0.597237    1.268701
      7          9           0        0.008422   -1.371467    0.677871
      8          9           0       -1.851536   -0.605151   -0.134341
      9          8           0        2.747382    1.941420    1.941230
     10          1           0        2.276684    2.405244    2.638524
     11          1           0        2.113171    1.322424    1.566498
 ---------------------------------------------------------------------
                    Distance matrix (angstroms):
                    1          2          3          4          5
     1  C    0.000000
     2  O    1.195590   0.000000
     3  O    1.338254   2.258822   0.000000
     4  H    1.887001   2.353413   0.968025   0.000000
     5  C    1.545880   2.434315   2.353899   3.209903   0.000000
     6  F    2.364306   3.211897   2.917781   3.760331   1.345708
     7  F    2.361103   3.400541   2.583064   3.510683   1.340460
     8  F    2.369475   2.736571   3.482119   4.218927   1.321416
     9  O    4.161022   5.057103   3.316460   3.622090   4.380635
    10  H    4.609925   5.480338   3.981145   4.367338   4.620806
    11  H    3.297155   4.279093   2.517376   3.005957   3.437766
                    6          7          8          9         10
     6  F    0.000000
     7  F    2.177962   0.000000
     8  F    2.171034   2.169417   0.000000
     9  O    3.771562   4.480313   5.651820   0.000000
    10  H    3.751800   4.822107   5.813213   0.960682   0.000000
    11  H    2.931676   3.532234   4.725177   0.962187   1.532473
                   11
    11  H    0.000000
 Stoichiometry    C2H3F3O3
 Framework group  C1[X(C2H3F3O3)]
 Deg. of freedom    27
 Full point group                 C1      NOp   1
 Largest Abelian subgroup         C1      NOp   1
 Largest concise Abelian subgroup C1      NOp   1
                         Standard orientation:                         
 ---------------------------------------------------------------------
 Center     Atomic      Atomic             Coordinates (Angstroms)
 Number     Number       Type             X           Y           Z
 ---------------------------------------------------------------------
      1          6           0       -0.424452    0.987629    0.027939
      2          8           0       -1.038062    1.843901    0.593373
      3          8           0        0.684311    1.164189   -0.700342
      4          1           0        0.934847    2.098530   -0.664142
      5          6           0       -0.830503   -0.503266   -0.017867
      6          9           0       -0.058212   -1.205612    0.831373
      7          9           0       -0.640881   -0.982461   -1.255303
      8          9           0       -2.097676   -0.664394    0.320435
      9          8           0        3.538841   -0.269165    0.191878
     10          1           0        3.682768   -0.924900    0.879050
     11          1           0        2.602317   -0.319004   -0.023164
 ---------------------------------------------------------------------
 Rotational constants (GHZ):           2.3859211           1.2389376           1.0123004
 Standard basis: 6-31++G(d,p) (6D, 7F)
 There are   170 symmetry adapted cartesian basis functions of A   symmetry.
 There are   170 symmetry adapted basis functions of A   symmetry.
   170 basis functions,   280 primitive gaussians,   170 cartesian basis functions
    33 alpha electrons       33 beta electrons
       nuclear repulsion energy       416.3139994777 Hartrees.
 NAtoms=   11 NActive=   11 NUniq=   11 SFac= 1.00D+00 NAtFMM=   60 NAOKFM=F Big=F
 Integral buffers will be    131072 words long.
 Raffenetti 2 integral format.
 Two-electron integral symmetry is turned on.
 Nuclear repulsion after empirical dispersion term =      416.3108926083 Hartrees.
 One-electron integrals computed using PRISM.
 NBasis=   170 RedAO= T EigKep=  1.11D-04  NBF=   170
 NBsUse=   170 1.00D-06 EigRej= -1.00D+00 NBFU=   170
 Initial guess from the checkpoint file:  "/local_scratch/slurm.5600541/Gau-2318065.chk"
 B after Tr=     0.000000    0.000000    0.000000
         Rot=    0.999082    0.024247    0.034555    0.007231 Ang=   4.91 deg.
 ExpMin= 3.60D-02 ExpMax= 7.00D+03 ExpMxC= 1.05D+03 IAcc=3 IRadAn=         5 AccDes= 0.00D+00
 Harris functional with IExCor= 4639 and IRadAn=       5 diagonalized for initial guess.
 HarFok:  IExCor= 4639 AccDes= 0.00D+00 IRadAn=         5 IDoV= 1 UseB2=F ITyADJ=14
 ICtDFT=  3500011 ScaDFX=  1.000000  1.000000  1.000000  1.000000
 FoFCou: FMM=F IPFlag=           0 FMFlag=      100000 FMFlg1=           0
         NFxFlg=           0 DoJE=T BraDBF=F KetDBF=T FulRan=T
         wScrn=  0.000000 ICntrl=       500 IOpCl=  0 I1Cent=   200000004 NGrid=           0
         NMat0=    1 NMatS0=      1 NMatT0=    0 NMatD0=    1 NMtDS0=    0 NMtDT0=    0
 Petite list used in FoFCou.
 Keep R1 ints in memory in canonical form, NReq=233724042.
 Requested convergence on RMS density matrix=1.00D-10 within 128 cycles.
 Requested convergence on MAX density matrix=1.00D-08.
 Requested convergence on             energy=1.00D-08.
 No special actions if energy rises.
 SCF Done:  E(RwB97XD) =  -603.083578104     A.U. after   19 cycles
            NFock= 19  Conv=0.26D-10     -V/T= 2.0079
 Calling FoFJK, ICntrl=      2127 FMM=F ISym2X=0 I1Cent= 0 IOpClX= 0 NMat=1 NMatS=1 NMatT=0.
 ***** Axes restored to original set *****
 -------------------------------------------------------------------
 Center     Atomic                   Forces (Hartrees/Bohr)
 Number     Number              X              Y              Z
 -------------------------------------------------------------------
      1        6           0.008872397   -0.005788625   -0.002507688
      2        8          -0.003705298    0.002418611    0.000038559
      3        8          -0.004045349    0.003065579    0.001749554
      4        1           0.000214260    0.001098467    0.000086716
      5        6           0.005373104   -0.000343052    0.000210230
      6        9          -0.000041012   -0.000787074    0.000133612
      7        9          -0.004050683    0.000929880    0.001742370
      8        9          -0.002517166    0.000080785   -0.000328162
      9        8          -0.001454981   -0.000092217   -0.000912400
     10        1           0.000283679   -0.000192379   -0.000024007
     11        1           0.001071050   -0.000389974   -0.000188784
 -------------------------------------------------------------------
 Cartesian Forces:  Max     0.008872397 RMS     0.002634394

 GradGradGradGradGradGradGradGradGradGradGradGradGradGradGradGradGradGrad
 Berny optimization.
 Using GEDIIS/GDIIS optimizer.
 FormGI is forming the generalized inverse of G from B-inverse, IUseBI=4.
 Internal  Forces:  Max     0.006821164 RMS     0.002506314
 Search for a local minimum.
 Step number  12 out of a maximum of  100
 All quantities printed in internal units (Hartrees-Bohrs-Radians)
 Mixed Optimization -- RFO/linear search
 Update second derivatives using D2CorX and points   12   11
 DE=  1.57D-03 DEPred=-5.37D-04 R=-2.92D+00
 Trust test=-2.92D+00 RLast= 2.04D+00 DXMaxT set to 3.57D-01
 ITU= -1  1  0  0  0 -1  0  0  1  0  1  0
 Use linear search instead of GDIIS.
     Eigenvalues ---   -0.00025   0.00006   0.00101   0.00134   0.00387
     Eigenvalues ---    0.01300   0.03177   0.07661   0.09628   0.12538
     Eigenvalues ---    0.14014   0.15370   0.16324   0.20022   0.22131
     Eigenvalues ---    0.24767   0.26017   0.32260   0.40119   0.41269
     Eigenvalues ---    0.48164   0.50866   0.57890   0.59690   0.65179
     Eigenvalues ---    0.77379   1.01811
 RFO step:  Lambda=-4.57384626D-04 EMin=-2.51557867D-04
 Quartic linear search produced a step of -0.75277.
 Maximum step size (   0.357) exceeded in Quadratic search.
    -- Step size scaled by   0.371
 Iteration  1 RMS(Cart)=  0.14257403 RMS(Int)=  0.14878411
 Iteration  2 RMS(Cart)=  0.12348894 RMS(Int)=  0.05957834
 Iteration  3 RMS(Cart)=  0.08486360 RMS(Int)=  0.00467169
 Iteration  4 RMS(Cart)=  0.00600673 RMS(Int)=  0.00003618
 Iteration  5 RMS(Cart)=  0.00002069 RMS(Int)=  0.00003316
 Iteration  6 RMS(Cart)=  0.00000000 RMS(Int)=  0.00003316
 Variable       Old X    -DE/DX   Delta X   Delta X   Delta X     New X
                                 (Linear)    (Quad)   (Total)
    R1        2.25934   0.00237   0.00082   0.00108   0.00191   2.26124
    R2        2.52893  -0.00358  -0.00192  -0.00634  -0.00826   2.52067
    R3        2.92129   0.00149   0.00284   0.00176   0.00460   2.92589
    R4        1.82930   0.00050   0.00246  -0.00303  -0.00057   1.82873
    R5        2.54302  -0.00169  -0.00648  -0.00339  -0.00986   2.53316
    R6        2.53310  -0.00213  -0.00259   0.00333   0.00073   2.53384
    R7        2.49711   0.00240   0.00900  -0.00306   0.00594   2.50305
    R8        5.54007  -0.00038  -0.23979   0.33782   0.09803   5.63810
    R9        1.81542  -0.00025  -0.00108   0.00079  -0.00028   1.81514
   R10        1.81827  -0.00132   0.00174  -0.00349  -0.00176   1.81651
    A1        2.19950   0.00260  -0.00202   0.00660   0.00455   2.20405
    A2        2.17721  -0.00377  -0.02310   0.00362  -0.01951   2.15770
    A3        1.90576   0.00133   0.02539  -0.00988   0.01548   1.92124
    A4        1.89803   0.00002  -0.00437   0.00230  -0.00207   1.89595
    A5        1.91125  -0.00441   0.02472   0.00111   0.02580   1.93704
    A6        1.91237   0.00576  -0.00610   0.00715   0.00110   1.91346
    A7        1.94110   0.00065  -0.01140  -0.00190  -0.01327   1.92782
    A8        1.89105  -0.00183   0.00011  -0.00514  -0.00510   1.88596
    A9        1.90195   0.00141  -0.00489   0.00214  -0.00277   1.89918
   A10        1.90541  -0.00167  -0.00246  -0.00351  -0.00591   1.89949
   A11        1.75079  -0.00682   0.13210  -0.04202   0.09008   1.84087
   A12        1.84453   0.00023  -0.00281   0.00645   0.00363   1.84816
   A13        2.55680  -0.00039  -0.23606   0.10373  -0.13232   2.42448
    D1        0.04327  -0.00127  -0.03441  -0.02935  -0.06381  -0.02054
    D2       -3.13738   0.00300  -0.02594  -0.01993  -0.04582   3.09998
    D3       -1.80477   0.00085  -0.53837   0.00921  -0.52914  -2.33391
    D4        2.40652   0.00227  -0.54979   0.01053  -0.53934   1.86718
    D5        0.29834   0.00012  -0.53566   0.01140  -0.52425  -0.22591
    D6        1.37527  -0.00353  -0.54709  -0.00015  -0.54718   0.82808
    D7       -0.69663  -0.00211  -0.55851   0.00118  -0.55738  -1.25401
    D8       -2.80481  -0.00426  -0.54438   0.00205  -0.54229   2.93608
    D9       -0.89349  -0.00063   0.36030  -0.01147   0.34889  -0.54461
   D10        1.19157   0.00269   0.36763  -0.00523   0.36233   1.55390
   D11       -3.02028   0.00044   0.36200  -0.01118   0.35083  -2.66944
   D12        2.87079  -0.00039   0.20396  -0.14591   0.05805   2.92883
   D13        0.32073   0.00035  -0.04946   0.00155  -0.04792   0.27282
         Item               Value     Threshold  Converged?
 Maximum Force            0.006821     0.000015     NO 
 RMS     Force            0.002506     0.000010     NO 
 Maximum Displacement     0.596664     0.000060     NO 
 RMS     Displacement     0.279125     0.000040     NO 
 Predicted change in Energy=-5.993751D-04
 GradGradGradGradGradGradGradGradGradGradGradGradGradGradGradGradGradGrad

                          Input orientation:                          
 ---------------------------------------------------------------------
 Center     Atomic      Atomic             Coordinates (Angstroms)
 Number     Number       Type             X           Y           Z
 ---------------------------------------------------------------------
      1          6           0        0.200983    0.294326   -0.882109
      2          8           0       -0.190441    0.490332   -1.995760
      3          8           0        1.430160    0.535379   -0.423567
      4          1           0        1.968458    0.881766   -1.149336
      5          6           0       -0.673866   -0.318371    0.238839
      6          9           0       -0.551426    0.377650    1.377905
      7          9           0       -0.282710   -1.578466    0.477653
      8          9           0       -1.948463   -0.327321   -0.121407
      9          8           0        2.764261    2.093328    1.837773
     10          1           0        2.281253    2.285612    2.645456
     11          1           0        2.232083    1.451579    1.359274
 ---------------------------------------------------------------------
                    Distance matrix (angstroms):
                    1          2          3          4          5
     1  C    0.000000
     2  O    1.196599   0.000000
     3  O    1.333883   2.258355   0.000000
     4  H    1.881612   2.351701   0.967723   0.000000
     5  C    1.548315   2.425104   2.365290   3.217022   0.000000
     6  F    2.383427   3.394793   2.682697   3.604288   1.340488
     7  F    2.364373   3.225866   2.866088   3.710470   1.340849
     8  F    2.363309   2.696738   3.500093   4.226204   1.324559
     9  O    4.147838   5.098611   3.052981   3.320242   4.493729
    10  H    4.553730   5.556364   3.634086   4.058211   4.615762
    11  H    3.238579   4.248396   2.158941   2.585983   3.582267
                    6          7          8          9         10
     6  F    0.000000
     7  F    2.170035   0.000000
     8  F    2.167173   2.167711   0.000000
     9  O    3.761490   4.961454   5.648690   0.000000
    10  H    3.642948   5.119021   5.689767   0.960532   0.000000
    11  H    2.983553   4.035171   4.778479   0.961258   1.533719
                   11
    11  H    0.000000
 Stoichiometry    C2H3F3O3
 Framework group  C1[X(C2H3F3O3)]
 Deg. of freedom    27
 Full point group                 C1      NOp   1
 Largest Abelian subgroup         C1      NOp   1
 Largest concise Abelian subgroup C1      NOp   1
                         Standard orientation:                         
 ---------------------------------------------------------------------
 Center     Atomic      Atomic             Coordinates (Angstroms)
 Number     Number       Type             X           Y           Z
 ---------------------------------------------------------------------
      1          6           0       -0.342671    0.976841    0.003824
      2          8           0       -0.981081    1.924460    0.359209
      3          8           0        0.907538    0.996588   -0.460752
      4          1           0        1.214775    1.913985   -0.482575
      5          6           0       -0.889642   -0.471624   -0.003485
      6          9           0       -0.003944   -1.321938    0.534488
      7          9           0       -1.123407   -0.858561   -1.265828
      8          9           0       -2.020815   -0.542760    0.681966
      9          8           0        3.598311   -0.307848    0.154777
     10          1           0        3.634821   -1.159319    0.597819
     11          1           0        2.679645   -0.182242   -0.098782
 ---------------------------------------------------------------------
 Rotational constants (GHZ):           2.5316186           1.2017859           0.9758064
 Standard basis: 6-31++G(d,p) (6D, 7F)
 There are   170 symmetry adapted cartesian basis functions of A   symmetry.
 There are   170 symmetry adapted basis functions of A   symmetry.
   170 basis functions,   280 primitive gaussians,   170 cartesian basis functions
    33 alpha electrons       33 beta electrons
       nuclear repulsion energy       416.3978716591 Hartrees.
 NAtoms=   11 NActive=   11 NUniq=   11 SFac= 1.00D+00 NAtFMM=   60 NAOKFM=F Big=F
 Integral buffers will be    131072 words long.
 Raffenetti 2 integral format.
 Two-electron integral symmetry is turned on.
 Nuclear repulsion after empirical dispersion term =      416.3947634084 Hartrees.
 One-electron integrals computed using PRISM.
 NBasis=   170 RedAO= T EigKep=  1.15D-04  NBF=   170
 NBsUse=   170 1.00D-06 EigRej= -1.00D+00 NBFU=   170
 Lowest energy guess from the checkpoint file:  "/local_scratch/slurm.5600541/Gau-2318065.chk"
 B after Tr=    -0.000000    0.000000   -0.000000
         Rot=    0.999177    0.020792    0.009099    0.033625 Ang=   4.65 deg.
 B after Tr=    -0.000000    0.000000   -0.000000
         Rot=    0.999336   -0.006239   -0.024631    0.026127 Ang=  -4.18 deg.
 Keep R1 ints in memory in canonical form, NReq=233724042.
 Requested convergence on RMS density matrix=1.00D-10 within 128 cycles.
 Requested convergence on MAX density matrix=1.00D-08.
 Requested convergence on             energy=1.00D-08.
 No special actions if energy rises.
 SCF Done:  E(RwB97XD) =  -603.085371159     A.U. after   17 cycles
            NFock= 17  Conv=0.40D-10     -V/T= 2.0079
 Calling FoFJK, ICntrl=      2127 FMM=F ISym2X=0 I1Cent= 0 IOpClX= 0 NMat=1 NMatS=1 NMatT=0.
 ***** Axes restored to original set *****
 -------------------------------------------------------------------
 Center     Atomic                   Forces (Hartrees/Bohr)
 Number     Number              X              Y              Z
 -------------------------------------------------------------------
      1        6          -0.000691591    0.000198548    0.000452550
      2        8           0.000177347   -0.000267136    0.000337761
      3        8           0.000217237   -0.000834581    0.000622094
      4        1           0.001002854    0.001117962   -0.000774368
      5        6           0.000621572   -0.001164230   -0.000282840
      6        9           0.000261685    0.000956776    0.000190525
      7        9           0.000121734    0.000302084   -0.000293245
      8        9          -0.000972302    0.000153040   -0.000067917
      9        8           0.000605676    0.000938280    0.000129038
     10        1           0.000251168   -0.000218718   -0.000367116
     11        1          -0.001595379   -0.001182024    0.000053516
 -------------------------------------------------------------------
 Cartesian Forces:  Max     0.001595379 RMS     0.000660294

 GradGradGradGradGradGradGradGradGradGradGradGradGradGradGradGradGradGrad
 Berny optimization.
 Using GEDIIS/GDIIS optimizer.
 FormGI is forming the generalized inverse of G from B-inverse, IUseBI=4.
 Internal  Forces:  Max     0.002604853 RMS     0.000753181
 Search for a local minimum.
 Step number  13 out of a maximum of  100
 All quantities printed in internal units (Hartrees-Bohrs-Radians)
 Mixed Optimization -- En-DIIS/RFO-DIIS
 Update second derivatives using D2CorX and points   11   13
 DE= -2.26D-04 DEPred=-5.99D-04 R= 3.78D-01
 Trust test= 3.78D-01 RLast= 7.18D-01 DXMaxT set to 3.57D-01
 ITU=  0 -1  1  0  0  0 -1  0  0  1  0  1  0
 Use linear search instead of GDIIS.
     Eigenvalues ---   -0.00046   0.00008   0.00035   0.00123   0.00405
     Eigenvalues ---    0.01441   0.03195   0.07338   0.09604   0.12659
     Eigenvalues ---    0.14053   0.15404   0.16344   0.19668   0.22629
     Eigenvalues ---    0.24736   0.27541   0.32289   0.39997   0.42116
     Eigenvalues ---    0.48167   0.52953   0.57901   0.60484   0.69206
     Eigenvalues ---    0.78182   1.02301
 RFO step:  Lambda=-8.30624594D-04 EMin=-4.55765022D-04
 Quartic linear search produced a step of  0.41064.
 Maximum step size (   0.357) exceeded in Quadratic search.
    -- Step size scaled by   0.588
 Iteration  1 RMS(Cart)=  0.10876186 RMS(Int)=  0.02423679
 Iteration  2 RMS(Cart)=  0.03301802 RMS(Int)=  0.00066031
 Iteration  3 RMS(Cart)=  0.00076737 RMS(Int)=  0.00001425
 Iteration  4 RMS(Cart)=  0.00000034 RMS(Int)=  0.00001425
 Variable       Old X    -DE/DX   Delta X   Delta X   Delta X     New X
                                 (Linear)    (Quad)   (Total)
    R1        2.26124  -0.00042   0.00033  -0.00081  -0.00048   2.26077
    R2        2.52067   0.00112  -0.00234   0.00359   0.00125   2.52193
    R3        2.92589   0.00002   0.00034  -0.00152  -0.00118   2.92471
    R4        1.82873   0.00154  -0.00158  -0.00070  -0.00228   1.82645
    R5        2.53316   0.00022  -0.00052   0.00651   0.00600   2.53915
    R6        2.53384  -0.00030   0.00172  -0.00237  -0.00065   2.53318
    R7        2.50305   0.00095  -0.00247  -0.00152  -0.00399   2.49906
    R8        5.63810  -0.00085   0.17106  -0.35125  -0.18019   5.45791
    R9        1.81514  -0.00048   0.00047  -0.00024   0.00023   1.81538
   R10        1.81651   0.00084  -0.00167   0.00155  -0.00012   1.81639
    A1        2.20405  -0.00023   0.00297  -0.00236   0.00059   2.20464
    A2        2.15770  -0.00027   0.00459   0.00241   0.00698   2.16468
    A3        1.92124   0.00050  -0.00750   0.00008  -0.00743   1.91380
    A4        1.89595   0.00071   0.00153  -0.00328  -0.00175   1.89421
    A5        1.93704  -0.00168  -0.00289  -0.01057  -0.01346   1.92359
    A6        1.91346  -0.00003   0.00377   0.00191   0.00565   1.91911
    A7        1.92782   0.00065   0.00077   0.00369   0.00443   1.93226
    A8        1.88596   0.00078  -0.00216   0.00087  -0.00127   1.88469
    A9        1.89918   0.00025   0.00153   0.00081   0.00235   1.90153
   A10        1.89949   0.00005  -0.00109   0.00347   0.00234   1.90184
   A11        1.84087  -0.00260  -0.03507   0.00377  -0.03130   1.80958
   A12        1.84816  -0.00011   0.00303  -0.00484  -0.00181   1.84635
   A13        2.42448   0.00110   0.07443  -0.03637   0.03806   2.46254
    D1       -0.02054   0.00046  -0.00743   0.02532   0.01790  -0.00263
    D2        3.09998   0.00055  -0.00467   0.03204   0.02735   3.12734
    D3       -2.33391   0.00012   0.07640   0.18171   0.25811  -2.07580
    D4        1.86718   0.00021   0.07844   0.18601   0.26448   2.13166
    D5       -0.22591  -0.00024   0.07693   0.17820   0.25511   0.02920
    D6        0.82808   0.00003   0.07375   0.17528   0.24901   1.07709
    D7       -1.25401   0.00012   0.07579   0.17957   0.25538  -0.99863
    D8        2.93608  -0.00033   0.07428   0.17176   0.24601  -3.10109
    D9       -0.54461   0.00014  -0.05328  -0.07913  -0.13242  -0.67703
   D10        1.55390  -0.00040  -0.05175  -0.08258  -0.13431   1.41959
   D11       -2.66944   0.00023  -0.05341  -0.07752  -0.13093  -2.80038
   D12        2.92883  -0.00030  -0.08743  -0.05731  -0.14474   2.78410
   D13        0.27282   0.00020   0.00731   0.12193   0.12924   0.40205
         Item               Value     Threshold  Converged?
 Maximum Force            0.002605     0.000015     NO 
 RMS     Force            0.000753     0.000010     NO 
 Maximum Displacement     0.398896     0.000060     NO 
 RMS     Displacement     0.130614     0.000040     NO 
 Predicted change in Energy=-4.344413D-04
 GradGradGradGradGradGradGradGradGradGradGradGradGradGradGradGradGradGrad

                          Input orientation:                          
 ---------------------------------------------------------------------
 Center     Atomic      Atomic             Coordinates (Angstroms)
 Number     Number       Type             X           Y           Z
 ---------------------------------------------------------------------
      1          6           0        0.201822    0.338643   -0.877433
      2          8           0       -0.244455    0.701419   -1.926469
      3          8           0        1.479527    0.402716   -0.497466
      4          1           0        1.994617    0.792482   -1.216438
      5          6           0       -0.644709   -0.301681    0.248940
      6          9           0       -0.587971    0.453537    1.358828
      7          9           0       -0.162843   -1.515943    0.549474
      8          9           0       -1.907488   -0.420904   -0.125280
      9          8           0        2.708305    2.037563    1.818841
     10          1           0        2.237127    2.347496    2.596525
     11          1           0        2.156360    1.350489    1.435199
 ---------------------------------------------------------------------
                    Distance matrix (angstroms):
                    1          2          3          4          5
     1  C    0.000000
     2  O    1.196347   0.000000
     3  O    1.334546   2.259068   0.000000
     4  H    1.880162   2.350719   0.966518   0.000000
     5  C    1.547690   2.428748   2.359169   3.211007   0.000000
     6  F    2.374413   3.312496   2.779022   3.662874   1.343662
     7  F    2.368234   3.324702   2.733992   3.619655   1.340502
     8  F    2.364705   2.696214   3.505530   4.229580   1.322446
     9  O    4.054464   4.952920   3.089967   3.357454   4.379424
    10  H    4.499593   5.415283   3.732145   4.124993   4.564458
    11  H    3.192540   4.181628   2.256450   2.714537   3.461627
                    6          7          8          9         10
     6  F    0.000000
     7  F    2.171322   0.000000
     8  F    2.169873   2.167530   0.000000
     9  O    3.685944   4.741538   5.579355   0.000000
    10  H    3.619413   4.987628   5.678916   0.960656   0.000000
    11  H    2.888201   3.792050   4.699764   0.961195   1.532718
                   11
    11  H    0.000000
 Stoichiometry    C2H3F3O3
 Framework group  C1[X(C2H3F3O3)]
 Deg. of freedom    27
 Full point group                 C1      NOp   1
 Largest Abelian subgroup         C1      NOp   1
 Largest concise Abelian subgroup C1      NOp   1
                         Standard orientation:                         
 ---------------------------------------------------------------------
 Center     Atomic      Atomic             Coordinates (Angstroms)
 Number     Number       Type             X           Y           Z
 ---------------------------------------------------------------------
      1          6           0       -0.332227    0.982318   -0.001196
      2          8           0       -0.909986    1.909618    0.486199
      3          8           0        0.846341    1.025237   -0.625815
      4          1           0        1.162069    1.938728   -0.623584
      5          6           0       -0.872325   -0.468060   -0.007811
      6          9           0       -0.031181   -1.279722    0.654842
      7          9           0       -0.970777   -0.913882   -1.268166
      8          9           0       -2.063865   -0.526001    0.562924
      9          8           0        3.499972   -0.326594    0.198014
     10          1           0        3.582359   -1.101964    0.759150
     11          1           0        2.584679   -0.311961   -0.095107
 ---------------------------------------------------------------------
 Rotational constants (GHZ):           2.4700922           1.2430150           1.0137335
 Standard basis: 6-31++G(d,p) (6D, 7F)
 There are   170 symmetry adapted cartesian basis functions of A   symmetry.
 There are   170 symmetry adapted basis functions of A   symmetry.
   170 basis functions,   280 primitive gaussians,   170 cartesian basis functions
    33 alpha electrons       33 beta electrons
       nuclear repulsion energy       417.5960480819 Hartrees.
 NAtoms=   11 NActive=   11 NUniq=   11 SFac= 1.00D+00 NAtFMM=   60 NAOKFM=F Big=F
 Integral buffers will be    131072 words long.
 Raffenetti 2 integral format.
 Two-electron integral symmetry is turned on.
 Nuclear repulsion after empirical dispersion term =      417.5928617987 Hartrees.
 One-electron integrals computed using PRISM.
 NBasis=   170 RedAO= T EigKep=  1.12D-04  NBF=   170
 NBsUse=   170 1.00D-06 EigRej= -1.00D+00 NBFU=   170
 Initial guess from the checkpoint file:  "/local_scratch/slurm.5600541/Gau-2318065.chk"
 B after Tr=    -0.000000   -0.000000    0.000000
         Rot=    0.999936    0.007786    0.008219    0.000558 Ang=   1.30 deg.
 ExpMin= 3.60D-02 ExpMax= 7.00D+03 ExpMxC= 1.05D+03 IAcc=3 IRadAn=         5 AccDes= 0.00D+00
 Harris functional with IExCor= 4639 and IRadAn=       5 diagonalized for initial guess.
 HarFok:  IExCor= 4639 AccDes= 0.00D+00 IRadAn=         5 IDoV= 1 UseB2=F ITyADJ=14
 ICtDFT=  3500011 ScaDFX=  1.000000  1.000000  1.000000  1.000000
 FoFCou: FMM=F IPFlag=           0 FMFlag=      100000 FMFlg1=           0
         NFxFlg=           0 DoJE=T BraDBF=F KetDBF=T FulRan=T
         wScrn=  0.000000 ICntrl=       500 IOpCl=  0 I1Cent=   200000004 NGrid=           0
         NMat0=    1 NMatS0=      1 NMatT0=    0 NMatD0=    1 NMtDS0=    0 NMtDT0=    0
 Petite list used in FoFCou.
 Keep R1 ints in memory in canonical form, NReq=233724042.
 Requested convergence on RMS density matrix=1.00D-10 within 128 cycles.
 Requested convergence on MAX density matrix=1.00D-08.
 Requested convergence on             energy=1.00D-08.
 No special actions if energy rises.
 SCF Done:  E(RwB97XD) =  -603.085317742     A.U. after   17 cycles
            NFock= 17  Conv=0.43D-10     -V/T= 2.0079
 Calling FoFJK, ICntrl=      2127 FMM=F ISym2X=0 I1Cent= 0 IOpClX= 0 NMat=1 NMatS=1 NMatT=0.
 ***** Axes restored to original set *****
 -------------------------------------------------------------------
 Center     Atomic                   Forces (Hartrees/Bohr)
 Number     Number              X              Y              Z
 -------------------------------------------------------------------
      1        6           0.001712765   -0.000729308    0.000452524
      2        8          -0.000790145    0.000062031   -0.000102510
      3        8          -0.002328001   -0.000743123    0.001714024
      4        1           0.001954871    0.001952121   -0.000919161
      5        6           0.002461830   -0.001475754   -0.000169466
      6        9          -0.000000191    0.000607660   -0.000208379
      7        9          -0.000927685    0.000519097   -0.000006404
      8        9          -0.001835721    0.000281830    0.000076176
      9        8          -0.000147770    0.000845498    0.000138962
     10        1           0.000390115   -0.000149077   -0.000232676
     11        1          -0.000490068   -0.001170976   -0.000743090
 -------------------------------------------------------------------
 Cartesian Forces:  Max     0.002461830 RMS     0.001074624

 GradGradGradGradGradGradGradGradGradGradGradGradGradGradGradGradGradGrad
 Berny optimization.
 Using GEDIIS/GDIIS optimizer.
 FormGI is forming the generalized inverse of G from B-inverse, IUseBI=4.
 Internal  Forces:  Max     0.005378768 RMS     0.001539556
 Search for a local minimum.
 Step number  14 out of a maximum of  100
 All quantities printed in internal units (Hartrees-Bohrs-Radians)
 Mixed Optimization -- RFO/linear search
 Update second derivatives using D2CorX and points   14   13
 DE=  5.34D-05 DEPred=-4.34D-04 R=-1.23D-01
 Trust test=-1.23D-01 RLast= 7.18D-01 DXMaxT set to 1.78D-01
 ITU= -1  0 -1  1  0  0  0 -1  0  0  1  0  1  0
 Use linear search instead of GDIIS.
     Eigenvalues ---    0.00007   0.00052   0.00121   0.00183   0.00425
     Eigenvalues ---    0.01482   0.03255   0.07760   0.09604   0.12765
     Eigenvalues ---    0.14128   0.15503   0.16500   0.19751   0.22629
     Eigenvalues ---    0.24755   0.28135   0.32368   0.40077   0.42147
     Eigenvalues ---    0.48262   0.54739   0.57970   0.60971   0.70025
     Eigenvalues ---    0.80679   1.02375
 RFO step:  Lambda=-2.37867578D-04 EMin= 6.78013764D-05
 Quartic linear search produced a step of -0.55441.
 Iteration  1 RMS(Cart)=  0.16441327 RMS(Int)=  0.03341263
 Iteration  2 RMS(Cart)=  0.06392997 RMS(Int)=  0.00331591
 Iteration  3 RMS(Cart)=  0.00438416 RMS(Int)=  0.00001302
 Iteration  4 RMS(Cart)=  0.00000888 RMS(Int)=  0.00000606
 Iteration  5 RMS(Cart)=  0.00000000 RMS(Int)=  0.00000606
 Variable       Old X    -DE/DX   Delta X   Delta X   Delta X     New X
                                 (Linear)    (Quad)   (Total)
    R1        2.26077   0.00040   0.00026  -0.00101  -0.00075   2.26002
    R2        2.52193  -0.00007  -0.00069   0.00287   0.00217   2.52410
    R3        2.92471  -0.00031   0.00066  -0.00232  -0.00167   2.92304
    R4        1.82645   0.00251   0.00126   0.00071   0.00197   1.82842
    R5        2.53915  -0.00080  -0.00332   0.00311  -0.00022   2.53894
    R6        2.53318  -0.00081   0.00036  -0.00324  -0.00288   2.53031
    R7        2.49906   0.00171   0.00221  -0.00039   0.00182   2.50088
    R8        5.45791  -0.00041   0.09990  -0.11359  -0.01369   5.44422
    R9        1.81538  -0.00043  -0.00013  -0.00034  -0.00047   1.81491
   R10        1.81639   0.00060   0.00007  -0.00002   0.00004   1.81644
    A1        2.20464   0.00132  -0.00033  -0.00089  -0.00122   2.20342
    A2        2.16468  -0.00019  -0.00387   0.00414   0.00027   2.16495
    A3        1.91380  -0.00111   0.00412  -0.00315   0.00098   1.91478
    A4        1.89421   0.00175   0.00097  -0.00015   0.00082   1.89502
    A5        1.92359  -0.00458   0.00746  -0.00587   0.00159   1.92518
    A6        1.91911   0.00152  -0.00313   0.00380   0.00068   1.91979
    A7        1.93226   0.00171  -0.00246   0.00443   0.00198   1.93424
    A8        1.88469   0.00089   0.00070  -0.00125  -0.00055   1.88413
    A9        1.90153   0.00101  -0.00130  -0.00158  -0.00289   1.89864
   A10        1.90184  -0.00054  -0.00130   0.00035  -0.00093   1.90090
   A11        1.80958  -0.00538   0.01735  -0.00628   0.01107   1.82064
   A12        1.84635   0.00027   0.00100  -0.00365  -0.00265   1.84370
   A13        2.46254   0.00021  -0.02110  -0.11045  -0.13155   2.33099
    D1       -0.00263   0.00025  -0.00993   0.02627   0.01634   0.01370
    D2        3.12734   0.00169  -0.01517   0.03534   0.02018  -3.13567
    D3       -2.07580   0.00012  -0.14310   0.10083  -0.04227  -2.11807
    D4        2.13166   0.00091  -0.14663   0.10364  -0.04300   2.08866
    D5        0.02920  -0.00051  -0.14144   0.09788  -0.04355  -0.01435
    D6        1.07709  -0.00129  -0.13805   0.09205  -0.04600   1.03110
    D7       -0.99863  -0.00050  -0.14158   0.09487  -0.04672  -1.04535
    D8       -3.10109  -0.00192  -0.13639   0.08910  -0.04728   3.13482
    D9       -0.67703   0.00049   0.07342   0.13754   0.21096  -0.46607
   D10        1.41959   0.00019   0.07446   0.13793   0.21238   1.63197
   D11       -2.80038   0.00061   0.07259   0.13677   0.20937  -2.59101
   D12        2.78410  -0.00031   0.08025  -0.46966  -0.38942   2.39468
   D13        0.40205   0.00027  -0.07165   0.19236   0.12071   0.52277
         Item               Value     Threshold  Converged?
 Maximum Force            0.005379     0.000015     NO 
 RMS     Force            0.001540     0.000010     NO 
 Maximum Displacement     0.412515     0.000060     NO 
 RMS     Displacement     0.206226     0.000040     NO 
 Predicted change in Energy=-2.495948D-04
 GradGradGradGradGradGradGradGradGradGradGradGradGradGradGradGradGradGrad

                          Input orientation:                          
 ---------------------------------------------------------------------
 Center     Atomic      Atomic             Coordinates (Angstroms)
 Number     Number       Type             X           Y           Z
 ---------------------------------------------------------------------
      1          6           0        0.251703    0.366796   -0.792176
      2          8           0       -0.168577    0.896286   -1.778737
      3          8           0        1.534305    0.273804   -0.431113
      4          1           0        2.075333    0.719843   -1.097829
      5          6           0       -0.638960   -0.331747    0.262039
      6          9           0       -0.466198    0.235244    1.467773
      7          9           0       -0.302737   -1.623993    0.361644
      8          9           0       -1.917055   -0.245416   -0.070271
      9          8           0        2.590679    2.148194    1.658350
     10          1           0        2.069895    2.429142    2.414812
     11          1           0        2.201903    1.317665    1.370228
 ---------------------------------------------------------------------
                    Distance matrix (angstroms):
                    1          2          3          4          5
     1  C    0.000000
     2  O    1.195950   0.000000
     3  O    1.335695   2.259067   0.000000
     4  H    1.882469   2.351573   0.967560   0.000000
     5  C    1.546808   2.427775   2.360135   3.212860   0.000000
     6  F    2.374881   3.326467   2.758490   3.643697   1.343548
     7  F    2.366844   3.309236   2.757685   3.644016   1.338980
     8  F    2.366319   2.698058   3.508801   4.234001   1.323408
     9  O    3.827436   4.581958   2.999186   3.146791   4.304691
    10  H    4.224201   4.994624   3.609935   3.906454   4.426607
    11  H    3.063237   3.963927   2.186358   2.542581   3.466864
                    6          7          8          9         10
     6  F    0.000000
     7  F    2.169563   0.000000
     8  F    2.168318   2.166345   0.000000
     9  O    3.611121   4.927748   5.388615   0.000000
    10  H    3.484515   5.125699   5.405986   0.960408   0.000000
    11  H    2.880957   3.992971   4.635092   0.961218   1.531001
                   11
    11  H    0.000000
 Stoichiometry    C2H3F3O3
 Framework group  C1[X(C2H3F3O3)]
 Deg. of freedom    27
 Full point group                 C1      NOp   1
 Largest Abelian subgroup         C1      NOp   1
 Largest concise Abelian subgroup C1      NOp   1
                         Standard orientation:                         
 ---------------------------------------------------------------------
 Center     Atomic      Atomic             Coordinates (Angstroms)
 Number     Number       Type             X           Y           Z
 ---------------------------------------------------------------------
      1          6           0       -0.171532    0.952308   -0.022860
      2          8           0       -0.525051    1.925795    0.575173
      3          8           0        0.902088    0.856560   -0.811692
      4          1           0        1.361073    1.708325   -0.812322
      5          6           0       -0.921465   -0.400282    0.003931
      6          9           0       -0.112709   -1.372892    0.456770
      7          9           0       -1.312754   -0.731449   -1.233036
      8          9           0       -1.986224   -0.332444    0.786935
      9          8           0        3.375165   -0.458279    0.260782
     10          1           0        3.346373   -1.218120    0.847464
     11          1           0        2.538103   -0.463901   -0.211695
 ---------------------------------------------------------------------
 Rotational constants (GHZ):           2.4924375           1.2637523           1.0597660
 Standard basis: 6-31++G(d,p) (6D, 7F)
 There are   170 symmetry adapted cartesian basis functions of A   symmetry.
 There are   170 symmetry adapted basis functions of A   symmetry.
   170 basis functions,   280 primitive gaussians,   170 cartesian basis functions
    33 alpha electrons       33 beta electrons
       nuclear repulsion energy       419.5649482430 Hartrees.
 NAtoms=   11 NActive=   11 NUniq=   11 SFac= 1.00D+00 NAtFMM=   60 NAOKFM=F Big=F
 Integral buffers will be    131072 words long.
 Raffenetti 2 integral format.
 Two-electron integral symmetry is turned on.
 Nuclear repulsion after empirical dispersion term =      419.5616052935 Hartrees.
 One-electron integrals computed using PRISM.
 NBasis=   170 RedAO= T EigKep=  1.10D-04  NBF=   170
 NBsUse=   170 1.00D-06 EigRej= -1.00D+00 NBFU=   170
 Lowest energy guess from the checkpoint file:  "/local_scratch/slurm.5600541/Gau-2318065.chk"
 B after Tr=     0.000000   -0.000000    0.000000
         Rot=    0.998815    0.003246   -0.014023    0.046491 Ang=   5.58 deg.
 B after Tr=     0.000000    0.000000   -0.000000
         Rot=    0.998664   -0.004502   -0.022544    0.046280 Ang=  -5.92 deg.
 Keep R1 ints in memory in canonical form, NReq=233724042.
 Requested convergence on RMS density matrix=1.00D-10 within 128 cycles.
 Requested convergence on MAX density matrix=1.00D-08.
 Requested convergence on             energy=1.00D-08.
 No special actions if energy rises.
 SCF Done:  E(RwB97XD) =  -603.085580093     A.U. after   18 cycles
            NFock= 18  Conv=0.19D-10     -V/T= 2.0079
 Calling FoFJK, ICntrl=      2127 FMM=F ISym2X=0 I1Cent= 0 IOpClX= 0 NMat=1 NMatS=1 NMatT=0.
 ***** Axes restored to original set *****
 -------------------------------------------------------------------
 Center     Atomic                   Forces (Hartrees/Bohr)
 Number     Number              X              Y              Z
 -------------------------------------------------------------------
      1        6           0.002279597    0.000112816    0.000266307
      2        8          -0.001002485   -0.000016626   -0.000331951
      3        8          -0.001937225   -0.000933364    0.000985360
      4        1           0.001039712    0.001460256   -0.000751545
      5        6           0.001091317   -0.001306727    0.000275605
      6        9           0.000260177    0.000997740   -0.000037723
      7        9          -0.000287727   -0.000546922   -0.000097315
      8        9          -0.001179973    0.000559731   -0.000278229
      9        8          -0.000029100    0.000831012   -0.000107417
     10        1           0.000380154    0.000208525    0.000098540
     11        1          -0.000614449   -0.001366441   -0.000021633
 -------------------------------------------------------------------
 Cartesian Forces:  Max     0.002279597 RMS     0.000872616

 GradGradGradGradGradGradGradGradGradGradGradGradGradGradGradGradGradGrad
 Berny optimization.
 Using GEDIIS/GDIIS optimizer.
 FormGI is forming the generalized inverse of G from B-inverse, IUseBI=4.
 Internal  Forces:  Max     0.002017030 RMS     0.000803445
 Search for a local minimum.
 Step number  15 out of a maximum of  100
 All quantities printed in internal units (Hartrees-Bohrs-Radians)
 Mixed Optimization -- En-DIIS/RFO-DIIS
 Update second derivatives using D2CorX and points   14   13   15
 DE= -2.09D-04 DEPred=-2.50D-04 R= 8.37D-01
 TightC=F SS=  1.41D+00  RLast= 8.25D-01 DXNew= 3.0000D-01 2.4765D+00
 Trust test= 8.37D-01 RLast= 8.25D-01 DXMaxT set to 3.00D-01
 ITU=  1 -1  0 -1  1  0  0  0 -1  0  0  1  0  1  0
 Use linear search instead of GDIIS.
     Eigenvalues ---    0.00021   0.00053   0.00062   0.00183   0.00698
     Eigenvalues ---    0.01397   0.02748   0.06911   0.10143   0.12812
     Eigenvalues ---    0.14155   0.15044   0.15973   0.20014   0.22815
     Eigenvalues ---    0.24934   0.27755   0.32108   0.39871   0.41835
     Eigenvalues ---    0.48054   0.50868   0.57541   0.59893   0.62798
     Eigenvalues ---    0.76615   1.02751
 RFO step:  Lambda=-4.08674864D-04 EMin= 2.10989654D-04
 Quartic linear search produced a step of  0.07120.
 Iteration  1 RMS(Cart)=  0.05789773 RMS(Int)=  0.03574632
 Iteration  2 RMS(Cart)=  0.04807298 RMS(Int)=  0.00565411
 Iteration  3 RMS(Cart)=  0.00581573 RMS(Int)=  0.00010479
 Iteration  4 RMS(Cart)=  0.00007724 RMS(Int)=  0.00008702
 Iteration  5 RMS(Cart)=  0.00000001 RMS(Int)=  0.00008702
 Variable       Old X    -DE/DX   Delta X   Delta X   Delta X     New X
                                 (Linear)    (Quad)   (Total)
    R1        2.26002   0.00062  -0.00009   0.00024   0.00015   2.26017
    R2        2.52410  -0.00084   0.00024  -0.00250  -0.00226   2.52184
    R3        2.92304   0.00038  -0.00020   0.00248   0.00228   2.92532
    R4        1.82842   0.00177  -0.00002   0.00193   0.00190   1.83033
    R5        2.53894   0.00022   0.00041   0.00523   0.00564   2.54458
    R6        2.53031   0.00045  -0.00025  -0.00119  -0.00145   2.52886
    R7        2.50088   0.00125  -0.00015   0.00157   0.00142   2.50230
    R8        5.44422  -0.00036  -0.01380  -0.10120  -0.11500   5.32922
    R9        1.81491  -0.00007  -0.00002  -0.00061  -0.00062   1.81428
   R10        1.81644   0.00104  -0.00001   0.00301   0.00301   1.81944
    A1        2.20342   0.00086  -0.00004   0.00310   0.00277   2.20620
    A2        2.16495  -0.00106   0.00052  -0.00706  -0.00682   2.15813
    A3        1.91478   0.00020  -0.00046   0.00425   0.00351   1.91830
    A4        1.89502   0.00025  -0.00007  -0.00116  -0.00122   1.89380
    A5        1.92518  -0.00202  -0.00084  -0.00894  -0.00980   1.91538
    A6        1.91979   0.00107   0.00045   0.01134   0.01180   1.93159
    A7        1.93424  -0.00011   0.00046  -0.00500  -0.00457   1.92967
    A8        1.88413   0.00069  -0.00013  -0.00093  -0.00103   1.88310
    A9        1.89864   0.00052  -0.00004   0.00172   0.00164   1.90028
   A10        1.90090  -0.00011   0.00010   0.00194   0.00204   1.90294
   A11        1.82064  -0.00171  -0.00144  -0.01881  -0.02025   1.80039
   A12        1.84370   0.00072  -0.00032   0.00504   0.00472   1.84842
   A13        2.33099   0.00068  -0.00666   0.02252   0.01587   2.34686
    D1        0.01370   0.00034   0.00244   0.03102   0.03336   0.04706
    D2       -3.13567   0.00102   0.00338   0.07279   0.07627  -3.05940
    D3       -2.11807   0.00039   0.01537   0.05190   0.06720  -2.05087
    D4        2.08866   0.00013   0.01577   0.05152   0.06727   2.15593
    D5       -0.01435  -0.00035   0.01506   0.04489   0.05993   0.04558
    D6        1.03110  -0.00028   0.01445   0.01120   0.02566   1.05676
    D7       -1.04535  -0.00054   0.01486   0.01082   0.02573  -1.01963
    D8        3.13482  -0.00102   0.01415   0.00419   0.01839  -3.12998
    D9       -0.46607  -0.00082   0.00559  -0.03380  -0.02821  -0.49428
   D10        1.63197  -0.00029   0.00556  -0.02583  -0.02027   1.61171
   D11       -2.59101   0.00025   0.00558  -0.02310  -0.01752  -2.60853
   D12        2.39468  -0.00044  -0.03803  -0.04222  -0.08025   2.31443
   D13        0.52277   0.00033   0.01780   0.39632   0.41411   0.93688
         Item               Value     Threshold  Converged?
 Maximum Force            0.002017     0.000015     NO 
 RMS     Force            0.000803     0.000010     NO 
 Maximum Displacement     0.311233     0.000060     NO 
 RMS     Displacement     0.087572     0.000040     NO 
 Predicted change in Energy=-2.445616D-04
 GradGradGradGradGradGradGradGradGradGradGradGradGradGradGradGradGradGrad

                          Input orientation:                          
 ---------------------------------------------------------------------
 Center     Atomic      Atomic             Coordinates (Angstroms)
 Number     Number       Type             X           Y           Z
 ---------------------------------------------------------------------
      1          6           0        0.263120    0.354666   -0.790234
      2          8           0       -0.154771    0.901992   -1.768135
      3          8           0        1.539772    0.280202   -0.408776
      4          1           0        2.078241    0.783585   -1.037092
      5          6           0       -0.641279   -0.339787    0.256735
      6          9           0       -0.511056    0.273361    1.448476
      7          9           0       -0.286229   -1.620623    0.412348
      8          9           0       -1.910639   -0.285878   -0.116378
      9          8           0        2.507272    2.160560    1.558083
     10          1           0        2.234593    2.371067    2.454231
     11          1           0        2.111267    1.306672    1.355462
 ---------------------------------------------------------------------
                    Distance matrix (angstroms):
                    1          2          3          4          5
     1  C    0.000000
     2  O    1.196030   0.000000
     3  O    1.334502   2.259636   0.000000
     4  H    1.881376   2.352613   0.968568   0.000000
     5  C    1.548014   2.424624   2.363107   3.214303   0.000000
     6  F    2.370186   3.296772   2.766827   3.625305   1.346534
     7  F    2.376921   3.336970   2.760736   3.670397   1.338215
     8  F    2.364235   2.687453   3.508743   4.231150   1.324158
     9  O    3.716458   4.442318   2.887964   2.969017   4.225945
    10  H    4.298736   5.069084   3.612659   3.838473   4.521986
    11  H    2.987636   3.880148   2.119619   2.449290   3.390359
                    6          7          8          9         10
     6  F    0.000000
     7  F    2.170550   0.000000
     8  F    2.172637   2.167903   0.000000
     9  O    3.561438   4.838771   5.320415   0.000000
    10  H    3.598681   5.143678   5.554308   0.960077   0.000000
    11  H    2.820099   3.899552   4.569273   0.962809   1.534744
                   11
    11  H    0.000000
 Stoichiometry    C2H3F3O3
 Framework group  C1[X(C2H3F3O3)]
 Deg. of freedom    27
 Full point group                 C1      NOp   1
 Largest Abelian subgroup         C1      NOp   1
 Largest concise Abelian subgroup C1      NOp   1
                         Standard orientation:                         
 ---------------------------------------------------------------------
 Center     Atomic      Atomic             Coordinates (Angstroms)
 Number     Number       Type             X           Y           Z
 ---------------------------------------------------------------------
      1          6           0       -0.135707    0.945892   -0.056005
      2          8           0       -0.446013    1.932213    0.545136
      3          8           0        0.940434    0.796307   -0.830887
      4          1           0        1.460853    1.612402   -0.795151
      5          6           0       -0.930056   -0.381376    0.004940
      6          9           0       -0.155287   -1.351659    0.525937
      7          9           0       -1.301777   -0.766207   -1.221660
      8          9           0       -2.009242   -0.243259    0.759709
      9          8           0        3.285595   -0.464261    0.287828
     10          1           0        3.439291   -1.320114    0.694820
     11          1           0        2.451058   -0.543329   -0.185772
 ---------------------------------------------------------------------
 Rotational constants (GHZ):           2.5247080           1.2887234           1.0829387
 Standard basis: 6-31++G(d,p) (6D, 7F)
 There are   170 symmetry adapted cartesian basis functions of A   symmetry.
 There are   170 symmetry adapted basis functions of A   symmetry.
   170 basis functions,   280 primitive gaussians,   170 cartesian basis functions
    33 alpha electrons       33 beta electrons
       nuclear repulsion energy       420.9784689988 Hartrees.
 NAtoms=   11 NActive=   11 NUniq=   11 SFac= 1.00D+00 NAtFMM=   60 NAOKFM=F Big=F
 Integral buffers will be    131072 words long.
 Raffenetti 2 integral format.
 Two-electron integral symmetry is turned on.
 Nuclear repulsion after empirical dispersion term =      420.9750486229 Hartrees.
 One-electron integrals computed using PRISM.
 NBasis=   170 RedAO= T EigKep=  1.09D-04  NBF=   170
 NBsUse=   170 1.00D-06 EigRej= -1.00D+00 NBFU=   170
 Initial guess from the checkpoint file:  "/local_scratch/slurm.5600541/Gau-2318065.chk"
 B after Tr=    -0.000000   -0.000000    0.000000
         Rot=    0.999825    0.015074    0.002756    0.010758 Ang=   2.15 deg.
 ExpMin= 3.60D-02 ExpMax= 7.00D+03 ExpMxC= 1.05D+03 IAcc=3 IRadAn=         5 AccDes= 0.00D+00
 Harris functional with IExCor= 4639 and IRadAn=       5 diagonalized for initial guess.
 HarFok:  IExCor= 4639 AccDes= 0.00D+00 IRadAn=         5 IDoV= 1 UseB2=F ITyADJ=14
 ICtDFT=  3500011 ScaDFX=  1.000000  1.000000  1.000000  1.000000
 FoFCou: FMM=F IPFlag=           0 FMFlag=      100000 FMFlg1=           0
         NFxFlg=           0 DoJE=T BraDBF=F KetDBF=T FulRan=T
         wScrn=  0.000000 ICntrl=       500 IOpCl=  0 I1Cent=   200000004 NGrid=           0
         NMat0=    1 NMatS0=      1 NMatT0=    0 NMatD0=    1 NMtDS0=    0 NMtDT0=    0
 Petite list used in FoFCou.
 Keep R1 ints in memory in canonical form, NReq=233724042.
 Requested convergence on RMS density matrix=1.00D-10 within 128 cycles.
 Requested convergence on MAX density matrix=1.00D-08.
 Requested convergence on             energy=1.00D-08.
 No special actions if energy rises.
 SCF Done:  E(RwB97XD) =  -603.085754974     A.U. after   16 cycles
            NFock= 16  Conv=0.93D-10     -V/T= 2.0079
 Calling FoFJK, ICntrl=      2127 FMM=F ISym2X=0 I1Cent= 0 IOpClX= 0 NMat=1 NMatS=1 NMatT=0.
 ***** Axes restored to original set *****
 -------------------------------------------------------------------
 Center     Atomic                   Forces (Hartrees/Bohr)
 Number     Number              X              Y              Z
 -------------------------------------------------------------------
      1        6          -0.000009495    0.002903238    0.002300697
      2        8          -0.000122946   -0.001024936   -0.001177121
      3        8          -0.001240903   -0.001487276   -0.000419683
      4        1           0.000900556    0.000440197   -0.000540585
      5        6           0.001449343   -0.000221010    0.000553621
      6        9          -0.000475209   -0.000276014   -0.001742211
      7        9          -0.000217066   -0.000615582   -0.000282288
      8        9          -0.000454558   -0.000000189    0.000580718
      9        8          -0.000179203   -0.000431302   -0.000316151
     10        1           0.000273213    0.000362518    0.000129671
     11        1           0.000076268    0.000350356    0.000913333
 -------------------------------------------------------------------
 Cartesian Forces:  Max     0.002903238 RMS     0.000949399

 GradGradGradGradGradGradGradGradGradGradGradGradGradGradGradGradGradGrad
 Berny optimization.
 Using GEDIIS/GDIIS optimizer.
 FormGI is forming the generalized inverse of G from B-inverse, IUseBI=4.
 Internal  Forces:  Max     0.002913429 RMS     0.000797472
 Search for a local minimum.
 Step number  16 out of a maximum of  100
 All quantities printed in internal units (Hartrees-Bohrs-Radians)
 Mixed Optimization -- En-DIIS/RFO-DIIS
 Swapping is turned off.
 Update second derivatives using D2CorX and points   15   16
 DE= -1.75D-04 DEPred=-2.45D-04 R= 7.15D-01
 TightC=F SS=  1.41D+00  RLast= 4.64D-01 DXNew= 5.0454D-01 1.3909D+00
 Trust test= 7.15D-01 RLast= 4.64D-01 DXMaxT set to 5.05D-01
 ITU=  1  1 -1  0 -1  1  0  0  0 -1  0  0  1  0  1  0
     Eigenvalues ---    0.00018   0.00049   0.00091   0.00188   0.00584
     Eigenvalues ---    0.01444   0.02769   0.08856   0.09909   0.12801
     Eigenvalues ---    0.14169   0.15075   0.16861   0.19837   0.23280
     Eigenvalues ---    0.24640   0.28331   0.32351   0.40447   0.42057
     Eigenvalues ---    0.46523   0.52629   0.57479   0.60268   0.62907
     Eigenvalues ---    0.76600   1.02631
 En-DIIS/RFO-DIIS/Sim-DIIS IScMMF=       -3 using points:    16   15
 RFO step:  Lambda=-2.66598223D-04.
 DidBck=F Rises=F RFO-DIIS coefs:    1.56411   -0.56411
 Iteration  1 RMS(Cart)=  0.09175242 RMS(Int)=  0.04253155
 Iteration  2 RMS(Cart)=  0.05574201 RMS(Int)=  0.00564998
 Iteration  3 RMS(Cart)=  0.01067055 RMS(Int)=  0.00015022
 Iteration  4 RMS(Cart)=  0.00012913 RMS(Int)=  0.00005069
 Iteration  5 RMS(Cart)=  0.00000003 RMS(Int)=  0.00005069
 Variable       Old X    -DE/DX   Delta X   Delta X   Delta X     New X
                                 (Linear)    (Quad)   (Total)
    R1        2.26017   0.00054   0.00009  -0.00050  -0.00042   2.25975
    R2        2.52184  -0.00054  -0.00127   0.00162   0.00035   2.52219
    R3        2.92532  -0.00001   0.00129  -0.00231  -0.00102   2.92430
    R4        1.83033   0.00108   0.00107   0.00070   0.00178   1.83211
    R5        2.54458  -0.00093   0.00318  -0.00398  -0.00080   2.54378
    R6        2.52886   0.00050  -0.00082  -0.00033  -0.00115   2.52771
    R7        2.50230   0.00027   0.00080  -0.00032   0.00048   2.50278
    R8        5.32922   0.00024  -0.06487   0.19514   0.13027   5.45948
    R9        1.81428   0.00012  -0.00035   0.00004  -0.00031   1.81397
   R10        1.81944  -0.00006   0.00170  -0.00251  -0.00081   1.81863
    A1        2.20620   0.00013   0.00156   0.00046   0.00186   2.20805
    A2        2.15813   0.00001  -0.00385   0.00804   0.00403   2.16217
    A3        1.91830  -0.00009   0.00198  -0.00786  -0.00604   1.91226
    A4        1.89380   0.00066  -0.00069   0.00003  -0.00066   1.89314
    A5        1.91538   0.00111  -0.00553  -0.00132  -0.00685   1.90853
    A6        1.93159  -0.00010   0.00665   0.00291   0.00956   1.94115
    A7        1.92967   0.00020  -0.00258   0.00517   0.00256   1.93222
    A8        1.88310   0.00029  -0.00058   0.00048  -0.00007   1.88303
    A9        1.90028  -0.00129   0.00093  -0.00374  -0.00284   1.89744
   A10        1.90294  -0.00023   0.00115  -0.00375  -0.00263   1.90031
   A11        1.80039   0.00291  -0.01143  -0.01323  -0.02466   1.77573
   A12        1.84842   0.00081   0.00266   0.00316   0.00582   1.85424
   A13        2.34686   0.00081   0.00895   0.02007   0.02902   2.37588
    D1        0.04706   0.00073   0.01882  -0.00056   0.01820   0.06527
    D2       -3.05940  -0.00081   0.04303  -0.02058   0.02250  -3.03690
    D3       -2.05087  -0.00008   0.03791   0.06161   0.09947  -1.95140
    D4        2.15593  -0.00107   0.03795   0.06005   0.09799   2.25392
    D5        0.04558  -0.00085   0.03381   0.05940   0.09318   0.13876
    D6        1.05676   0.00141   0.01448   0.08079   0.09527   1.15202
    D7       -1.01963   0.00042   0.01451   0.07923   0.09379  -0.92584
    D8       -3.12998   0.00065   0.01037   0.07858   0.08897  -3.04100
    D9       -0.49428  -0.00045  -0.01592   0.02187   0.00596  -0.48832
   D10        1.61171   0.00025  -0.01143   0.02492   0.01349   1.62520
   D11       -2.60853  -0.00057  -0.00988   0.01867   0.00877  -2.59976
   D12        2.31443  -0.00050  -0.04527  -0.38121  -0.42648   1.88794
   D13        0.93688   0.00018   0.23361   0.08474   0.31834   1.25522
         Item               Value     Threshold  Converged?
 Maximum Force            0.002913     0.000015     NO 
 RMS     Force            0.000797     0.000010     NO 
 Maximum Displacement     0.340744     0.000060     NO 
 RMS     Displacement     0.145294     0.000040     NO 
 Predicted change in Energy=-1.775849D-04
 GradGradGradGradGradGradGradGradGradGradGradGradGradGradGradGradGradGrad

                          Input orientation:                          
 ---------------------------------------------------------------------
 Center     Atomic      Atomic             Coordinates (Angstroms)
 Number     Number       Type             X           Y           Z
 ---------------------------------------------------------------------
      1          6           0        0.271803    0.393289   -0.728390
      2          8           0       -0.117398    1.076220   -1.629549
      3          8           0        1.542049    0.210581   -0.361673
      4          1           0        2.105258    0.774420   -0.913787
      5          6           0       -0.661726   -0.378523    0.234679
      6          9           0       -0.583723    0.165917    1.463303
      7          9           0       -0.302553   -1.663396    0.331053
      8          9           0       -1.918102   -0.314644   -0.179455
      9          8           0        2.484393    2.132141    1.419184
     10          1           0        2.317668    2.535952    2.273917
     11          1           0        2.092623    1.253860    1.455439
 ---------------------------------------------------------------------
                    Distance matrix (angstroms):
                    1          2          3          4          5
     1  C    0.000000
     2  O    1.195810   0.000000
     3  O    1.334686   2.260665   0.000000
     4  H    1.881805   2.354485   0.969510   0.000000
     5  C    1.547473   2.426503   2.357817   3.210055   0.000000
     6  F    2.363713   3.257583   2.802042   3.640254   1.346111
     7  F    2.383749   3.373981   2.719231   3.645563   1.337608
     8  F    2.366048   2.698113   3.504527   4.232343   1.324412
     9  O    3.539948   4.144763   2.784216   2.725785   4.195777
    10  H    4.217868   4.826739   3.599343   3.648228   4.639983
    11  H    2.970703   3.799066   2.166440   2.417282   3.426568
                    6          7          8          9         10
     6  F    0.000000
     7  F    2.169662   0.000000
     8  F    2.170289   2.165583   0.000000
     9  O    3.644354   4.832928   5.284350   0.000000
    10  H    3.833045   5.317406   5.664510   0.959910   0.000000
    11  H    2.889033   3.938464   4.606408   0.962379   1.537631
                   11
    11  H    0.000000
 Stoichiometry    C2H3F3O3
 Framework group  C1[X(C2H3F3O3)]
 Deg. of freedom    27
 Full point group                 C1      NOp   1
 Largest Abelian subgroup         C1      NOp   1
 Largest concise Abelian subgroup C1      NOp   1
                         Standard orientation:                         
 ---------------------------------------------------------------------
 Center     Atomic      Atomic             Coordinates (Angstroms)
 Number     Number       Type             X           Y           Z
 ---------------------------------------------------------------------
      1          6           0       -0.018666    0.893503   -0.091654
      2          8           0       -0.150242    1.906848    0.529460
      3          8           0        0.973620    0.602427   -0.935473
      4          1           0        1.612901    1.331163   -0.920890
      5          6           0       -0.976142   -0.317086    0.019632
      6          9           0       -0.329835   -1.344999    0.600747
      7          9           0       -1.388694   -0.720591   -1.187091
      8          9           0       -2.034777   -0.010917    0.754221
      9          8           0        3.205717   -0.514541    0.298213
     10          1           0        3.493419   -1.242046    0.854443
     11          1           0        2.409531   -0.816917   -0.149928
 ---------------------------------------------------------------------
 Rotational constants (GHZ):           2.6168806           1.2805979           1.1087182
 Standard basis: 6-31++G(d,p) (6D, 7F)
 There are   170 symmetry adapted cartesian basis functions of A   symmetry.
 There are   170 symmetry adapted basis functions of A   symmetry.
   170 basis functions,   280 primitive gaussians,   170 cartesian basis functions
    33 alpha electrons       33 beta electrons
       nuclear repulsion energy       422.2050944044 Hartrees.
 NAtoms=   11 NActive=   11 NUniq=   11 SFac= 1.00D+00 NAtFMM=   60 NAOKFM=F Big=F
 Integral buffers will be    131072 words long.
 Raffenetti 2 integral format.
 Two-electron integral symmetry is turned on.
 Nuclear repulsion after empirical dispersion term =      422.2016437013 Hartrees.
 One-electron integrals computed using PRISM.
 NBasis=   170 RedAO= T EigKep=  1.04D-04  NBF=   170
 NBsUse=   170 1.00D-06 EigRej= -1.00D+00 NBFU=   170
 Initial guess from the checkpoint file:  "/local_scratch/slurm.5600541/Gau-2318065.chk"
 B after Tr=     0.000000   -0.000000   -0.000000
         Rot=    0.998972    0.026786   -0.002930    0.036450 Ang=   5.20 deg.
 ExpMin= 3.60D-02 ExpMax= 7.00D+03 ExpMxC= 1.05D+03 IAcc=3 IRadAn=         5 AccDes= 0.00D+00
 Harris functional with IExCor= 4639 and IRadAn=       5 diagonalized for initial guess.
 HarFok:  IExCor= 4639 AccDes= 0.00D+00 IRadAn=         5 IDoV= 1 UseB2=F ITyADJ=14
 ICtDFT=  3500011 ScaDFX=  1.000000  1.000000  1.000000  1.000000
 FoFCou: FMM=F IPFlag=           0 FMFlag=      100000 FMFlg1=           0
         NFxFlg=           0 DoJE=T BraDBF=F KetDBF=T FulRan=T
         wScrn=  0.000000 ICntrl=       500 IOpCl=  0 I1Cent=   200000004 NGrid=           0
         NMat0=    1 NMatS0=      1 NMatT0=    0 NMatD0=    1 NMtDS0=    0 NMtDT0=    0
 Petite list used in FoFCou.
 Keep R1 ints in memory in canonical form, NReq=233724042.
 Requested convergence on RMS density matrix=1.00D-10 within 128 cycles.
 Requested convergence on MAX density matrix=1.00D-08.
 Requested convergence on             energy=1.00D-08.
 No special actions if energy rises.
 SCF Done:  E(RwB97XD) =  -603.086045509     A.U. after   17 cycles
            NFock= 17  Conv=0.26D-10     -V/T= 2.0079
 Calling FoFJK, ICntrl=      2127 FMM=F ISym2X=0 I1Cent= 0 IOpClX= 0 NMat=1 NMatS=1 NMatT=0.
 ***** Axes restored to original set *****
 -------------------------------------------------------------------
 Center     Atomic                   Forces (Hartrees/Bohr)
 Number     Number              X              Y              Z
 -------------------------------------------------------------------
      1        6           0.002941341    0.000869332    0.002943994
      2        8          -0.001101566   -0.000509246   -0.001459775
      3        8          -0.002333053   -0.001503520   -0.002108984
      4        1           0.000490747    0.000599312    0.000367538
      5        6           0.000322493   -0.000241041    0.000079789
      6        9           0.000041701    0.000218235   -0.000462340
      7        9           0.000221181   -0.000511777   -0.000523818
      8        9          -0.001131785    0.000209568   -0.000060472
      9        8           0.000009820   -0.000067429   -0.000064980
     10        1           0.000373713    0.000415750    0.000144605
     11        1           0.000165408    0.000520816    0.001144443
 -------------------------------------------------------------------
 Cartesian Forces:  Max     0.002943994 RMS     0.001085170

 GradGradGradGradGradGradGradGradGradGradGradGradGradGradGradGradGradGrad
 Berny optimization.
 Using GEDIIS/GDIIS optimizer.
 FormGI is forming the generalized inverse of G from B-inverse, IUseBI=4.
 Internal  Forces:  Max     0.006509248 RMS     0.001426649
 Search for a local minimum.
 Step number  17 out of a maximum of  100
 All quantities printed in internal units (Hartrees-Bohrs-Radians)
 Mixed Optimization -- RFO/linear search
 Update second derivatives using D2CorX and points   16   17
 DE= -2.91D-04 DEPred=-1.78D-04 R= 1.64D+00
 TightC=F SS=  1.41D+00  RLast= 5.98D-01 DXNew= 8.4853D-01 1.7925D+00
 Trust test= 1.64D+00 RLast= 5.98D-01 DXMaxT set to 8.49D-01
 ITU=  1  1  1 -1  0 -1  1  0  0  0 -1  0  0  1  0  1  0
 Use linear search instead of GDIIS.
     Eigenvalues ---   -1.40022   0.00000   0.00048   0.00105   0.00174
     Eigenvalues ---    0.00860   0.01489   0.04177   0.07066   0.09709
     Eigenvalues ---    0.12546   0.14655   0.15724   0.16084   0.20411
     Eigenvalues ---    0.23019   0.24832   0.30330   0.34330   0.39510
     Eigenvalues ---    0.43061   0.46281   0.56733   0.58887   0.62363
     Eigenvalues ---    0.66055   1.01175
 RFO step:  Lambda=-1.40026181D+00 EMin=-1.40022249D+00
 I=     1 Eig=   -1.40D+00 Dot1=  4.45D-03
 I=     1 Stepn=  6.00D-01 RXN=   6.00D-01 EDone=F
 Mixed    1 eigenvectors in step.  Raw Step.Grad=  4.45D-03.
 RFO eigenvector is Hessian eigenvector with negative curvature.
 Taking step of  6.00D-01 in eigenvector direction(s).  Step.Grad= -1.34D-05.
 Skip linear search -- no minimum in search direction.
 Iteration  1 RMS(Cart)=  0.43223040 RMS(Int)=  0.04399445
 Iteration  2 RMS(Cart)=  0.23151476 RMS(Int)=  0.00910641
 Iteration  3 RMS(Cart)=  0.02540558 RMS(Int)=  0.00158716
 Iteration  4 RMS(Cart)=  0.00038555 RMS(Int)=  0.00157997
 Iteration  5 RMS(Cart)=  0.00000019 RMS(Int)=  0.00157997
 Variable       Old X    -DE/DX   Delta X   Delta X   Delta X     New X
                                 (Linear)    (Quad)   (Total)
    R1        2.25975   0.00117   0.00000   0.05064   0.05064   2.31039
    R2        2.52219  -0.00211   0.00000  -0.15185  -0.15185   2.37034
    R3        2.92430  -0.00011   0.00000  -0.01567  -0.01567   2.90863
    R4        1.83211   0.00042   0.00000  -0.04826  -0.04826   1.78385
    R5        2.54378   0.00117   0.00000   0.20187   0.20187   2.74565
    R6        2.52771   0.00051   0.00000  -0.01612  -0.01612   2.51159
    R7        2.50278   0.00110   0.00000   0.07895   0.07895   2.58173
    R8        5.45948   0.00083   0.00000   0.06712   0.06712   5.52660
    R9        1.81397   0.00024   0.00000   0.00688   0.00688   1.82085
   R10        1.81863   0.00047   0.00000   0.04226   0.04226   1.86090
    A1        2.20805   0.00069   0.00000   0.06377   0.06363   2.27168
    A2        2.16217  -0.00118   0.00000  -0.14230  -0.14234   2.01982
    A3        1.91226   0.00054   0.00000   0.07767   0.07759   1.98985
    A4        1.89314   0.00068   0.00000   0.02430   0.02430   1.91744
    A5        1.90853   0.00263   0.00000   0.15915   0.16087   2.06940
    A6        1.94115  -0.00111   0.00000  -0.11283  -0.11349   1.82767
    A7        1.93222  -0.00041   0.00000  -0.04912  -0.05086   1.88137
    A8        1.88303   0.00020   0.00000  -0.00751  -0.00346   1.87958
    A9        1.89744  -0.00157   0.00000  -0.03504  -0.03429   1.86314
   A10        1.90031   0.00023   0.00000   0.04705   0.04304   1.94335
   A11        1.77573   0.00651   0.00000   0.41184   0.41184   2.18757
   A12        1.85424   0.00087   0.00000  -0.00435  -0.00435   1.84989
   A13        2.37588   0.00076   0.00000   0.01757   0.01757   2.39344
    D1        0.06527   0.00120   0.00000   0.07584   0.07482   0.14008
    D2       -3.03690  -0.00008   0.00000   0.10303   0.10405  -2.93284
    D3       -1.95140   0.00022   0.00000   0.03153   0.02957  -1.92183
    D4        2.25392  -0.00103   0.00000   0.00875   0.01213   2.26605
    D5        0.13876  -0.00030   0.00000   0.05898   0.05635   0.19511
    D6        1.15202   0.00151   0.00000   0.01066   0.00950   1.16152
    D7       -0.92584   0.00026   0.00000  -0.01213  -0.00794  -0.93378
    D8       -3.04100   0.00099   0.00000   0.03810   0.03628  -3.00472
    D9       -0.48832  -0.00003   0.00000   0.06881   0.06789  -0.42043
   D10        1.62520   0.00031   0.00000   0.02118   0.02276   1.64796
   D11       -2.59976  -0.00016   0.00000   0.05382   0.05316  -2.54660
   D12        1.88794  -0.00017   0.00000   0.04466   0.04466   1.93260
   D13        1.25522   0.00038   0.00000   0.02580   0.02580   1.28102
         Item               Value     Threshold  Converged?
 Maximum Force            0.006509     0.000015     NO 
 RMS     Force            0.001427     0.000010     NO 
 Maximum Displacement     1.638995     0.000060     NO 
 RMS     Displacement     0.675764     0.000040     NO 
 Predicted change in Energy=-2.562249D-01
 GradGradGradGradGradGradGradGradGradGradGradGradGradGradGradGradGradGrad

                          Input orientation:                          
 ---------------------------------------------------------------------
 Center     Atomic      Atomic             Coordinates (Angstroms)
 Number     Number       Type             X           Y           Z
 ---------------------------------------------------------------------
      1          6           0        0.194036    0.117781   -1.092832
      2          8           0       -0.455555    0.743425   -1.918280
      3          8           0        1.413066   -0.177302   -1.077699
      4          1           0        1.859284    0.266761   -1.781105
      5          6           0       -0.570509   -0.313628    0.171462
      6          9           0       -0.244421    0.328186    1.433511
      7          9           0       -0.308706   -1.610473    0.298335
      8          9           0       -1.900688   -0.094156   -0.049749
      9          8           0        2.634336    2.527076    2.222208
     10          1           0        2.304063    2.786595    3.089388
     11          1           0        2.305385    1.611551    2.069482
 ---------------------------------------------------------------------
                    Distance matrix (angstroms):
                    1          2          3          4          5
     1  C    0.000000
     2  O    1.222605   0.000000
     3  O    1.254328   2.246344   0.000000
     4  H    1.808029   2.367384   0.943972   0.000000
     5  C    1.539182   2.344696   2.348097   3.170688   0.000000
     6  F    2.572728   3.384008   3.051059   3.842279   1.452937
     7  F    2.274853   3.236632   2.629059   3.542353   1.329077
     8  F    2.349640   2.506264   3.470528   4.155147   1.366192
     9  O    4.769619   5.465573   4.437854   4.662215   4.748283
    10  H    5.391266   6.071801   5.190682   5.501736   5.137007
    11  H    4.085264   4.927340   3.728402   4.102986   3.947095
                    6          7          8          9         10
     6  F    0.000000
     7  F    2.247477   0.000000
     8  F    2.263107   2.225935   0.000000
     9  O    3.707345   5.429742   5.709562   0.000000
    10  H    3.909025   5.826727   5.986054   0.963551   0.000000
    11  H    2.924551   4.511305   5.009155   0.984744   1.555936
                   11
    11  H    0.000000
 Stoichiometry    C2H3F3O3
 Framework group  C1[X(C2H3F3O3)]
 Deg. of freedom    27
 Full point group                 C1      NOp   1
 Largest Abelian subgroup         C1      NOp   1
 Largest concise Abelian subgroup C1      NOp   1
                         Standard orientation:                         
 ---------------------------------------------------------------------
 Center     Atomic      Atomic             Coordinates (Angstroms)
 Number     Number       Type             X           Y           Z
 ---------------------------------------------------------------------
      1          6           0       -0.718567    0.962586    0.054299
      2          8           0       -1.272225    1.419513    1.043968
      3          8           0       -0.084057    1.543770   -0.858367
      4          1           0        0.037463    2.453008   -0.635649
      5          6           0       -0.721315   -0.572032   -0.064113
      6          9           0        0.533628   -1.284251    0.105853
      7          9           0       -1.160097   -0.814936   -1.294931
      8          9           0       -1.582546   -1.061824    0.876560
      9          8           0        3.969563    0.102551    0.230487
     10          1           0        4.382217   -0.725074    0.501014
     11          1           0        3.194509   -0.148820   -0.322525
 ---------------------------------------------------------------------
 Rotational constants (GHZ):           2.1518877           1.0626012           0.9099640
 Standard basis: 6-31++G(d,p) (6D, 7F)
 There are   170 symmetry adapted cartesian basis functions of A   symmetry.
 There are   170 symmetry adapted basis functions of A   symmetry.
   170 basis functions,   280 primitive gaussians,   170 cartesian basis functions
    33 alpha electrons       33 beta electrons
       nuclear repulsion energy       405.6628687235 Hartrees.
 NAtoms=   11 NActive=   11 NUniq=   11 SFac= 1.00D+00 NAtFMM=   60 NAOKFM=F Big=F
 Integral buffers will be    131072 words long.
 Raffenetti 2 integral format.
 Two-electron integral symmetry is turned on.
 Nuclear repulsion after empirical dispersion term =      405.6603851500 Hartrees.
 One-electron integrals computed using PRISM.
 NBasis=   170 RedAO= T EigKep=  1.20D-04  NBF=   170
 NBsUse=   170 1.00D-06 EigRej= -1.00D+00 NBFU=   170
 Initial guess from the checkpoint file:  "/local_scratch/slurm.5600541/Gau-2318065.chk"
 B after Tr=    -0.000000   -0.000000    0.000000
         Rot=    0.968079   -0.154656   -0.035904   -0.193946 Ang= -29.03 deg.
 ExpMin= 3.60D-02 ExpMax= 7.00D+03 ExpMxC= 1.05D+03 IAcc=3 IRadAn=         5 AccDes= 0.00D+00
 Harris functional with IExCor= 4639 and IRadAn=       5 diagonalized for initial guess.
 HarFok:  IExCor= 4639 AccDes= 0.00D+00 IRadAn=         5 IDoV= 1 UseB2=F ITyADJ=14
 ICtDFT=  3500011 ScaDFX=  1.000000  1.000000  1.000000  1.000000
 FoFCou: FMM=F IPFlag=           0 FMFlag=      100000 FMFlg1=           0
         NFxFlg=           0 DoJE=T BraDBF=F KetDBF=T FulRan=T
         wScrn=  0.000000 ICntrl=       500 IOpCl=  0 I1Cent=   200000004 NGrid=           0
         NMat0=    1 NMatS0=      1 NMatT0=    0 NMatD0=    1 NMtDS0=    0 NMtDT0=    0
 Petite list used in FoFCou.
 Keep R1 ints in memory in canonical form, NReq=233724042.
 Requested convergence on RMS density matrix=1.00D-10 within 128 cycles.
 Requested convergence on MAX density matrix=1.00D-08.
 Requested convergence on             energy=1.00D-08.
 No special actions if energy rises.
 SCF Done:  E(RwB97XD) =  -603.059142320     A.U. after   19 cycles
            NFock= 19  Conv=0.54D-10     -V/T= 2.0081
 Calling FoFJK, ICntrl=      2127 FMM=F ISym2X=0 I1Cent= 0 IOpClX= 0 NMat=1 NMatS=1 NMatT=0.
 ***** Axes restored to original set *****
 -------------------------------------------------------------------
 Center     Atomic                   Forces (Hartrees/Bohr)
 Number     Number              X              Y              Z
 -------------------------------------------------------------------
      1        6          -0.097360074    0.060932206   -0.002691229
      2        8           0.029016895   -0.015629716    0.006293163
      3        8           0.058098239   -0.025576513    0.018508315
      4        1           0.014416734    0.008824641   -0.022804597
      5        6          -0.019689139    0.011447206    0.029493080
      6        9          -0.008294755   -0.024198021   -0.058957111
      7        9          -0.009658206   -0.004780428    0.014139210
      8        9           0.034037278   -0.010515034    0.016416968
      9        8          -0.007298036   -0.020624579   -0.002805564
     10        1           0.000220895   -0.001908862   -0.002911757
     11        1           0.006510168    0.022029100    0.005319522
 -------------------------------------------------------------------
 Cartesian Forces:  Max     0.097360074 RMS     0.029092776

 GradGradGradGradGradGradGradGradGradGradGradGradGradGradGradGradGradGrad
 Berny optimization.
 Using GEDIIS/GDIIS optimizer.
 FormGI is forming the generalized inverse of G from B-inverse, IUseBI=4.
 Internal  Forces:  Max     0.074362008 RMS     0.021725708
 Search for a local minimum.
 Step number  18 out of a maximum of  100
 All quantities printed in internal units (Hartrees-Bohrs-Radians)
 Mixed Optimization -- RFO/linear search
 Update second derivatives using D2CorX and points   16   18   17
 ITU=  0  1  1  1 -1  0 -1  1  0  0  0 -1  0  0  1  0  1  0
 Use linear search instead of GDIIS.
     Eigenvalues ---    0.00000   0.00048   0.00105   0.00174   0.00859
     Eigenvalues ---    0.01487   0.04170   0.05613   0.08441   0.09777
     Eigenvalues ---    0.13547   0.14656   0.15745   0.19780   0.22397
     Eigenvalues ---    0.24033   0.25269   0.30435   0.38428   0.40087
     Eigenvalues ---    0.43926   0.47706   0.57705   0.59411   0.62818
     Eigenvalues ---    0.74154   1.02312
 RFO step:  Lambda=-9.20312300D-04 EMin= 2.72893172D-06
 Quartic linear search produced a step of -0.94546.
 Iteration  1 RMS(Cart)=  0.37916088 RMS(Int)=  0.06114314
 Iteration  2 RMS(Cart)=  0.24234770 RMS(Int)=  0.01299750
 Iteration  3 RMS(Cart)=  0.02293288 RMS(Int)=  0.00077290
 Iteration  4 RMS(Cart)=  0.00054161 RMS(Int)=  0.00050842
 Iteration  5 RMS(Cart)=  0.00000054 RMS(Int)=  0.00050842
 Variable       Old X    -DE/DX   Delta X   Delta X   Delta X     New X
                                 (Linear)    (Quad)   (Total)
    R1        2.31039  -0.02766  -0.04787   0.00147  -0.04641   2.26398
    R2        2.37034   0.07436   0.14357  -0.00247   0.14110   2.51143
    R3        2.90863   0.01065   0.01481  -0.00057   0.01424   2.92288
    R4        1.78385   0.02796   0.04563   0.00374   0.04937   1.83321
    R5        2.74565  -0.06446  -0.19086  -0.00093  -0.19180   2.55386
    R6        2.51159   0.00411   0.01524  -0.00031   0.01493   2.52652
    R7        2.58173  -0.03749  -0.07465   0.00632  -0.06832   2.51341
    R8        5.52660  -0.00080  -0.06346   0.25678   0.19332   5.71992
    R9        1.82085  -0.00321  -0.00651  -0.00063  -0.00714   1.81371
   R10        1.86090  -0.02420  -0.03996  -0.00121  -0.04116   1.81973
    A1        2.27168  -0.01718  -0.06016   0.00709  -0.05349   2.21819
    A2        2.01982   0.02615   0.13458   0.00527   0.13944   2.15926
    A3        1.98985  -0.00866  -0.07336  -0.01035  -0.08414   1.90571
    A4        1.91744   0.00410  -0.02297   0.00320  -0.01977   1.89767
    A5        2.06940  -0.03045  -0.15209  -0.00361  -0.15550   1.91390
    A6        1.82767   0.02776   0.10730   0.01107   0.11846   1.94612
    A7        1.88137   0.01908   0.04809   0.00739   0.05471   1.93607
    A8        1.87958  -0.00541   0.00327   0.00302   0.00684   1.88642
    A9        1.86314  -0.00052   0.03242  -0.01173   0.02073   1.88387
   A10        1.94335  -0.01102  -0.04069  -0.00636  -0.04764   1.89571
   A11        2.18757  -0.00244  -0.38938   0.05336  -0.33602   1.85155
   A12        1.84989  -0.00240   0.00411   0.01639   0.02051   1.87040
   A13        2.39344   0.00034  -0.01661   0.11460   0.09800   2.49144
    D1        0.14008  -0.00022  -0.07074   0.01489  -0.05734   0.08274
    D2       -2.93284  -0.00705  -0.09838  -0.02293  -0.11980  -3.05265
    D3       -1.92183  -0.00189  -0.02795   0.03221   0.00368  -1.91815
    D4        2.26605   0.00226  -0.01147   0.02189   0.01032   2.27637
    D5        0.19511  -0.00822  -0.05327   0.02008  -0.03408   0.16102
    D6        1.16152   0.00231  -0.00898   0.06448   0.05597   1.21749
    D7       -0.93378   0.00647   0.00750   0.05416   0.06260  -0.87117
    D8       -3.00472  -0.00402  -0.03430   0.05235   0.01821  -2.98652
    D9       -0.42043  -0.00322  -0.06419  -0.05044  -0.11398  -0.53442
   D10        1.64796   0.00895  -0.02152  -0.03587  -0.05752   1.59044
   D11       -2.54660  -0.00714  -0.05026  -0.04807  -0.09884  -2.64544
   D12        1.93260  -0.00159  -0.04222  -0.42820  -0.47042   1.46218
   D13        1.28102  -0.00062  -0.02439   0.34507   0.32068   1.60170
         Item               Value     Threshold  Converged?
 Maximum Force            0.074362     0.000015     NO 
 RMS     Force            0.021726     0.000010     NO 
 Maximum Displacement     1.551902     0.000060     NO 
 RMS     Displacement     0.620618     0.000040     NO 
 Predicted change in Energy=-3.677246D-03
 GradGradGradGradGradGradGradGradGradGradGradGradGradGradGradGradGradGrad

                          Input orientation:                          
 ---------------------------------------------------------------------
 Center     Atomic      Atomic             Coordinates (Angstroms)
 Number     Number       Type             X           Y           Z
 ---------------------------------------------------------------------
      1          6           0        0.233366    0.379009   -0.770393
      2          8           0       -0.166754    1.064930   -1.667464
      3          8           0        1.498754    0.181247   -0.415555
      4          1           0        2.067172    0.748434   -0.959874
      5          6           0       -0.691169   -0.422374    0.175843
      6          9           0       -0.670393    0.131517    1.408390
      7          9           0       -0.295568   -1.694730    0.285915
      8          9           0       -1.947601   -0.404587   -0.260114
      9          8           0        2.601255    2.133636    1.539419
     10          1           0        2.518655    2.722350    2.292918
     11          1           0        2.082575    1.346386    1.735636
 ---------------------------------------------------------------------
                    Distance matrix (angstroms):
                    1          2          3          4          5
     1  C    0.000000
     2  O    1.198049   0.000000
     3  O    1.328994   2.263203   0.000000
     4  H    1.880219   2.364589   0.970095   0.000000
     5  C    1.546720   2.425874   2.347311   3.204542   0.000000
     6  F    2.371735   3.253582   2.834510   3.671992   1.351443
     7  F    2.386619   3.383490   2.689041   3.619887   1.336976
     8  F    2.372978   2.703984   3.499246   4.235272   1.330037
     9  O    3.744442   4.368994   2.974770   2.906973   4.385496
    10  H    4.483042   5.063901   3.851394   3.831558   4.967320
    11  H    3.261222   4.088984   2.515157   2.761079   3.640758
                    6          7          8          9         10
     6  F    0.000000
     7  F    2.176148   0.000000
     8  F    2.168542   2.166063   0.000000
     9  O    3.837881   4.961778   5.511170   0.000000
    10  H    4.202956   5.608789   6.020229   0.959775   0.000000
    11  H    3.026851   4.123789   4.826100   0.962960   1.547259
                   11
    11  H    0.000000
 Stoichiometry    C2H3F3O3
 Framework group  C1[X(C2H3F3O3)]
 Deg. of freedom    27
 Full point group                 C1      NOp   1
 Largest Abelian subgroup         C1      NOp   1
 Largest concise Abelian subgroup C1      NOp   1
                         Standard orientation:                         
 ---------------------------------------------------------------------
 Center     Atomic      Atomic             Coordinates (Angstroms)
 Number     Number       Type             X           Y           Z
 ---------------------------------------------------------------------
      1          6           0       -0.075965    0.906990   -0.074504
      2          8           0       -0.258106    1.911796    0.552003
      3          8           0        0.909666    0.664952   -0.932509
      4          1           0        1.522058    1.417271   -0.923713
      5          6           0       -0.988643   -0.338480    0.015867
      6          9           0       -0.330826   -1.339748    0.641278
      7          9           0       -1.347922   -0.771841   -1.196825
      8          9           0       -2.088530   -0.071802    0.714529
      9          8           0        3.388317   -0.476059    0.252244
     10          1           0        3.853155   -1.025602    0.887142
     11          1           0        2.598921   -0.957727   -0.016349
 ---------------------------------------------------------------------
 Rotational constants (GHZ):           2.5785077           1.2073481           1.0479124
 Standard basis: 6-31++G(d,p) (6D, 7F)
 There are   170 symmetry adapted cartesian basis functions of A   symmetry.
 There are   170 symmetry adapted basis functions of A   symmetry.
   170 basis functions,   280 primitive gaussians,   170 cartesian basis functions
    33 alpha electrons       33 beta electrons
       nuclear repulsion energy       417.8385995918 Hartrees.
 NAtoms=   11 NActive=   11 NUniq=   11 SFac= 1.00D+00 NAtFMM=   60 NAOKFM=F Big=F
 Integral buffers will be    131072 words long.
 Raffenetti 2 integral format.
 Two-electron integral symmetry is turned on.
 Nuclear repulsion after empirical dispersion term =      417.8353914568 Hartrees.
 One-electron integrals computed using PRISM.
 NBasis=   170 RedAO= T EigKep=  1.08D-04  NBF=   170
 NBsUse=   170 1.00D-06 EigRej= -1.00D+00 NBFU=   170
 Lowest energy guess from the checkpoint file:  "/local_scratch/slurm.5600541/Gau-2318065.chk"
 B after Tr=    -0.000000    0.000000    0.000000
         Rot=    0.999870   -0.000745   -0.000112   -0.016114 Ang=  -1.85 deg.
 B after Tr=     0.000000    0.000000    0.000000
         Rot=    0.972057    0.151150    0.036059    0.175948 Ang=  27.15 deg.
 Keep R1 ints in memory in canonical form, NReq=233724042.
 Requested convergence on RMS density matrix=1.00D-10 within 128 cycles.
 Requested convergence on MAX density matrix=1.00D-08.
 Requested convergence on             energy=1.00D-08.
 No special actions if energy rises.
 SCF Done:  E(RwB97XD) =  -603.086094207     A.U. after   16 cycles
            NFock= 16  Conv=0.73D-10     -V/T= 2.0079
 Calling FoFJK, ICntrl=      2127 FMM=F ISym2X=0 I1Cent= 0 IOpClX= 0 NMat=1 NMatS=1 NMatT=0.
 ***** Axes restored to original set *****
 -------------------------------------------------------------------
 Center     Atomic                   Forces (Hartrees/Bohr)
 Number     Number              X              Y              Z
 -------------------------------------------------------------------
      1        6           0.000250702   -0.001914735   -0.000623675
      2        8           0.000237855   -0.000293963    0.001450350
      3        8           0.000896569    0.001997319   -0.000798952
      4        1           0.000320982    0.000207165    0.001690714
      5        6          -0.006628863    0.000965894    0.003435541
      6        9           0.001938838   -0.001327279   -0.003435762
      7        9           0.000669457    0.000769922   -0.000254682
      8        9           0.002612331    0.000238042   -0.000309158
      9        8          -0.000316380   -0.001702806   -0.002896033
     10        1          -0.000785599   -0.000954985    0.000624017
     11        1           0.000804108    0.002015426    0.001117638
 -------------------------------------------------------------------
 Cartesian Forces:  Max     0.006628863 RMS     0.001876074

 GradGradGradGradGradGradGradGradGradGradGradGradGradGradGradGradGradGrad
 Berny optimization.
 Using GEDIIS/GDIIS optimizer.
 FormGI is forming the generalized inverse of G from B-inverse, IUseBI=4.
 Internal  Forces:  Max     0.008923952 RMS     0.002570801
 Search for a local minimum.
 Step number  19 out of a maximum of  100
 All quantities printed in internal units (Hartrees-Bohrs-Radians)
 Mixed Optimization -- RFO/linear search
 Update second derivatives using D2CorX and points   17   19
 DE= -4.87D-05 DEPred=-3.68D-03 R= 1.32D-02
 Trust test= 1.32D-02 RLast= 6.38D-01 DXMaxT set to 4.24D-01
 ITU= -1  0  1  1  1 -1  0 -1  1  0  0  0 -1  0  0  1  0  1  0
 Use linear search instead of GDIIS.
     Eigenvalues ---    0.00000   0.00054   0.00106   0.00169   0.00799
     Eigenvalues ---    0.01608   0.04310   0.08064   0.09545   0.11560
     Eigenvalues ---    0.14039   0.14948   0.17392   0.19836   0.22529
     Eigenvalues ---    0.24461   0.26303   0.32239   0.39718   0.42826
     Eigenvalues ---    0.44690   0.49245   0.57711   0.59827   0.62942
     Eigenvalues ---    0.74161   1.02378
 RFO step:  Lambda=-5.28262508D-04 EMin= 2.53241953D-06
 Quartic linear search produced a step of -0.50252.
 Iteration  1 RMS(Cart)=  0.14363244 RMS(Int)=  0.05564243
 Iteration  2 RMS(Cart)=  0.06294380 RMS(Int)=  0.02265168
 Iteration  3 RMS(Cart)=  0.04661027 RMS(Int)=  0.00265172
 Iteration  4 RMS(Cart)=  0.00265288 RMS(Int)=  0.00002648
 Iteration  5 RMS(Cart)=  0.00000995 RMS(Int)=  0.00002599
 Iteration  6 RMS(Cart)=  0.00000000 RMS(Int)=  0.00002599
 Variable       Old X    -DE/DX   Delta X   Delta X   Delta X     New X
                                 (Linear)    (Quad)   (Total)
    R1        2.26398  -0.00133  -0.00213   0.00092  -0.00121   2.26277
    R2        2.51143   0.00107   0.00541  -0.00357   0.00184   2.51327
    R3        2.92288  -0.00004   0.00071  -0.00149  -0.00078   2.92210
    R4        1.83321  -0.00064  -0.00056   0.00053  -0.00002   1.83319
    R5        2.55386  -0.00497  -0.00506   0.00121  -0.00386   2.55000
    R6        2.52652  -0.00056   0.00060  -0.00225  -0.00165   2.52487
    R7        2.51341  -0.00236  -0.00534   0.00292  -0.00242   2.51099
    R8        5.71992  -0.00065  -0.13088   0.03425  -0.09662   5.62330
    R9        1.81371  -0.00003   0.00013  -0.00011   0.00002   1.81373
   R10        1.81973  -0.00230  -0.00055  -0.00050  -0.00105   1.81868
    A1        2.21819  -0.00010  -0.00509   0.00268  -0.00234   2.21585
    A2        2.15926  -0.00052   0.00146  -0.00482  -0.00330   2.15597
    A3        1.90571   0.00060   0.00329   0.00217   0.00553   1.91124
    A4        1.89767   0.00181  -0.00227   0.00216  -0.00011   1.89756
    A5        1.91390  -0.00748  -0.00270  -0.00140  -0.00409   1.90980
    A6        1.94612   0.00063  -0.00250   0.00325   0.00077   1.94689
    A7        1.93607   0.00091  -0.00193   0.00183  -0.00011   1.93596
    A8        1.88642   0.00172  -0.00170   0.00209   0.00041   1.88682
    A9        1.88387   0.00423   0.00682  -0.00446   0.00235   1.88622
   A10        1.89571   0.00022   0.00231  -0.00154   0.00078   1.89649
   A11        1.85155  -0.00892  -0.03810   0.03429  -0.00381   1.84774
   A12        1.87040  -0.00251  -0.00812   0.00109  -0.00703   1.86337
   A13        2.49144  -0.00135  -0.05807  -0.08660  -0.14468   2.34676
    D1        0.08274   0.00001  -0.00878   0.05355   0.04471   0.12745
    D2       -3.05265   0.00221   0.00792   0.04752   0.05549  -2.99715
    D3       -1.91815  -0.00073  -0.01671   0.04430   0.02757  -1.89058
    D4        2.27637   0.00165  -0.01128   0.04055   0.02926   2.30563
    D5        0.16102   0.00031  -0.01119   0.03902   0.02781   0.18884
    D6        1.21749  -0.00284  -0.03290   0.05012   0.01724   1.23473
    D7       -0.87117  -0.00046  -0.02747   0.04637   0.01893  -0.85225
    D8       -2.98652  -0.00180  -0.02738   0.04484   0.01748  -2.96904
    D9       -0.53442   0.00086   0.02316   0.07339   0.09655  -0.43786
   D10        1.59044  -0.00184   0.01747   0.07781   0.09527   1.68571
   D11       -2.64544   0.00159   0.02296   0.07472   0.09767  -2.54777
   D12        1.46218  -0.00145   0.21395  -0.72819  -0.51424   0.94795
   D13        1.60170   0.00006  -0.17411   0.25263   0.07852   1.68021
         Item               Value     Threshold  Converged?
 Maximum Force            0.008924     0.000015     NO 
 RMS     Force            0.002571     0.000010     NO 
 Maximum Displacement     0.803359     0.000060     NO 
 RMS     Displacement     0.220995     0.000040     NO 
 Predicted change in Energy=-7.914302D-04
 GradGradGradGradGradGradGradGradGradGradGradGradGradGradGradGradGradGrad

                          Input orientation:                          
 ---------------------------------------------------------------------
 Center     Atomic      Atomic             Coordinates (Angstroms)
 Number     Number       Type             X           Y           Z
 ---------------------------------------------------------------------
      1          6           0        0.291153    0.438229   -0.664265
      2          8           0       -0.078366    1.253507   -1.459605
      3          8           0        1.548684    0.138897   -0.351493
      4          1           0        2.137942    0.772170   -0.790584
      5          6           0       -0.671375   -0.423334    0.185629
      6          9           0       -0.631605   -0.007441    1.468728
      7          9           0       -0.329341   -1.714597    0.156857
      8          9           0       -1.921985   -0.305025   -0.247466
      9          8           0        2.506629    1.976271    1.372604
     10          1           0        2.348453    2.783086    1.867799
     11          1           0        2.030101    1.274053    1.826517
 ---------------------------------------------------------------------
                    Distance matrix (angstroms):
                    1          2          3          4          5
     1  C    0.000000
     2  O    1.197408   0.000000
     3  O    1.329967   2.262202   0.000000
     4  H    1.880985   2.364592   0.970082   0.000000
     5  C    1.546309   2.422860   2.352290   3.205383   0.000000
     6  F    2.366382   3.235922   2.843990   3.658233   1.349403
     7  F    2.386193   3.389038   2.687162   3.628931   1.336105
     8  F    2.371524   2.701339   3.500490   4.235367   1.328756
     9  O    3.379755   3.902050   2.695573   2.503032   4.155324
    10  H    4.017734   4.393253   3.543533   3.339925   4.714889
    11  H    3.150641   3.904439   2.502812   2.666971   3.587702
                    6          7          8          9         10
     6  F    0.000000
     7  F    2.174109   0.000000
     8  F    2.167708   2.164921   0.000000
     9  O    3.713875   4.810746   5.238469   0.000000
    10  H    4.102078   5.507001   5.678681   0.959786   0.000000
    11  H    2.975721   4.157735   4.734329   0.962406   1.542800
                   11
    11  H    0.000000
 Stoichiometry    C2H3F3O3
 Framework group  C1[X(C2H3F3O3)]
 Deg. of freedom    27
 Full point group                 C1      NOp   1
 Largest Abelian subgroup         C1      NOp   1
 Largest concise Abelian subgroup C1      NOp   1
                         Standard orientation:                         
 ---------------------------------------------------------------------
 Center     Atomic      Atomic             Coordinates (Angstroms)
 Number     Number       Type             X           Y           Z
 ---------------------------------------------------------------------
      1          6           0        0.077094    0.830519   -0.127758
      2          8           0        0.074856    1.857274    0.488322
      3          8           0        0.982354    0.433976   -1.017742
      4          1           0        1.720322    1.063610   -1.012955
      5          6           0       -1.004292   -0.263281    0.031227
      6          9           0       -0.476644   -1.325886    0.674147
      7          9           0       -1.459598   -0.679184   -1.154056
      8          9           0       -2.030103    0.184193    0.747519
      9          8           0        3.133871   -0.555352    0.270015
     10          1           0        3.560585   -0.743754    1.108829
     11          1           0        2.450741   -1.222564    0.150069
 ---------------------------------------------------------------------
 Rotational constants (GHZ):           2.7069967           1.2720694           1.1305631
 Standard basis: 6-31++G(d,p) (6D, 7F)
 There are   170 symmetry adapted cartesian basis functions of A   symmetry.
 There are   170 symmetry adapted basis functions of A   symmetry.
   170 basis functions,   280 primitive gaussians,   170 cartesian basis functions
    33 alpha electrons       33 beta electrons
       nuclear repulsion energy       422.9262632378 Hartrees.
 NAtoms=   11 NActive=   11 NUniq=   11 SFac= 1.00D+00 NAtFMM=   60 NAOKFM=F Big=F
 Integral buffers will be    131072 words long.
 Raffenetti 2 integral format.
 Two-electron integral symmetry is turned on.
 Nuclear repulsion after empirical dispersion term =      422.9228374137 Hartrees.
 One-electron integrals computed using PRISM.
 NBasis=   170 RedAO= T EigKep=  9.50D-05  NBF=   170
 NBsUse=   170 1.00D-06 EigRej= -1.00D+00 NBFU=   170
 Initial guess from the checkpoint file:  "/local_scratch/slurm.5600541/Gau-2318065.chk"
 B after Tr=     0.000000    0.000000   -0.000000
         Rot=    0.998617    0.029888   -0.001907    0.043206 Ang=   6.03 deg.
 ExpMin= 3.60D-02 ExpMax= 7.00D+03 ExpMxC= 1.05D+03 IAcc=3 IRadAn=         5 AccDes= 0.00D+00
 Harris functional with IExCor= 4639 and IRadAn=       5 diagonalized for initial guess.
 HarFok:  IExCor= 4639 AccDes= 0.00D+00 IRadAn=         5 IDoV= 1 UseB2=F ITyADJ=14
 ICtDFT=  3500011 ScaDFX=  1.000000  1.000000  1.000000  1.000000
 FoFCou: FMM=F IPFlag=           0 FMFlag=      100000 FMFlg1=           0
         NFxFlg=           0 DoJE=T BraDBF=F KetDBF=T FulRan=T
         wScrn=  0.000000 ICntrl=       500 IOpCl=  0 I1Cent=   200000004 NGrid=           0
         NMat0=    1 NMatS0=      1 NMatT0=    0 NMatD0=    1 NMtDS0=    0 NMtDT0=    0
 Petite list used in FoFCou.
 Keep R1 ints in memory in canonical form, NReq=233724042.
 Requested convergence on RMS density matrix=1.00D-10 within 128 cycles.
 Requested convergence on MAX density matrix=1.00D-08.
 Requested convergence on             energy=1.00D-08.
 No special actions if energy rises.
 SCF Done:  E(RwB97XD) =  -603.086862942     A.U. after   18 cycles
            NFock= 18  Conv=0.43D-10     -V/T= 2.0079
 Calling FoFJK, ICntrl=      2127 FMM=F ISym2X=0 I1Cent= 0 IOpClX= 0 NMat=1 NMatS=1 NMatT=0.
 ***** Axes restored to original set *****
 -------------------------------------------------------------------
 Center     Atomic                   Forces (Hartrees/Bohr)
 Number     Number              X              Y              Z
 -------------------------------------------------------------------
      1        6           0.005511986   -0.003011194    0.000529694
      2        8          -0.001443610    0.001553344   -0.000307383
      3        8          -0.004599565   -0.001699958   -0.003229537
      4        1           0.000269471    0.000754296    0.002751467
      5        6          -0.003696967    0.000745891    0.000934242
      6        9           0.001279995   -0.000404578   -0.001115384
      7        9           0.000488779   -0.000319368    0.000105123
      8        9           0.001041363    0.000171156   -0.000258940
      9        8           0.000180835    0.000756389   -0.000401701
     10        1           0.000119655   -0.000014861    0.000905017
     11        1           0.000848059    0.001468882    0.000087401
 -------------------------------------------------------------------
 Cartesian Forces:  Max     0.005511986 RMS     0.001835417

 GradGradGradGradGradGradGradGradGradGradGradGradGradGradGradGradGradGrad
 Berny optimization.
 Using GEDIIS/GDIIS optimizer.
 FormGI is forming the generalized inverse of G from B-inverse, IUseBI=4.
 Internal  Forces:  Max     0.005536724 RMS     0.001912589
 Search for a local minimum.
 Step number  20 out of a maximum of  100
 All quantities printed in internal units (Hartrees-Bohrs-Radians)
 Mixed Optimization -- RFO/linear search
 Update second derivatives using D2CorX and points   19   20
 DE= -7.69D-04 DEPred=-7.91D-04 R= 9.71D-01
 TightC=F SS=  1.41D+00  RLast= 5.81D-01 DXNew= 7.1352D-01 1.7426D+00
 Trust test= 9.71D-01 RLast= 5.81D-01 DXMaxT set to 7.14D-01
 ITU=  1 -1  0  1  1  1 -1  0 -1  1  0  0  0 -1  0  0  1  0  1  0
 Use linear search instead of GDIIS.
     Eigenvalues ---    0.00000   0.00077   0.00111   0.00171   0.00827
     Eigenvalues ---    0.01452   0.03613   0.07793   0.09723   0.12745
     Eigenvalues ---    0.14316   0.15376   0.18451   0.20607   0.22636
     Eigenvalues ---    0.24739   0.27078   0.32557   0.37674   0.39843
     Eigenvalues ---    0.44173   0.48830   0.57771   0.60161   0.63443
     Eigenvalues ---    0.74628   1.02854
 RFO step:  Lambda=-1.55187061D-03 EMin= 3.22245353D-06
 Quartic linear search produced a step of -0.11478.
 Iteration  1 RMS(Cart)=  0.17111677 RMS(Int)=  0.01046931
 Iteration  2 RMS(Cart)=  0.01542917 RMS(Int)=  0.00011525
 Iteration  3 RMS(Cart)=  0.00015831 RMS(Int)=  0.00007919
 Iteration  4 RMS(Cart)=  0.00000002 RMS(Int)=  0.00007919
 Variable       Old X    -DE/DX   Delta X   Delta X   Delta X     New X
                                 (Linear)    (Quad)   (Total)
    R1        2.26277   0.00171   0.00014   0.00026   0.00040   2.26317
    R2        2.51327  -0.00400  -0.00021  -0.00279  -0.00300   2.51027
    R3        2.92210  -0.00136   0.00009   0.00364   0.00373   2.92583
    R4        1.83319  -0.00059   0.00000  -0.00263  -0.00263   1.83056
    R5        2.55000   0.00013   0.00044  -0.00233  -0.00189   2.54811
    R6        2.52487   0.00043   0.00019   0.00459   0.00478   2.52965
    R7        2.51099  -0.00088   0.00028  -0.01034  -0.01006   2.50093
    R8        5.62330   0.00205   0.01109   0.18910   0.20018   5.82348
    R9        1.81373   0.00043  -0.00000   0.00166   0.00166   1.81539
   R10        1.81868   0.00045   0.00012   0.00102   0.00114   1.81983
    A1        2.21585   0.00285   0.00027  -0.00192  -0.00189   2.21395
    A2        2.15597   0.00062   0.00038   0.00769   0.00782   2.16379
    A3        1.91124  -0.00349  -0.00063  -0.00642  -0.00730   1.90394
    A4        1.89756   0.00178   0.00001   0.00817   0.00819   1.90574
    A5        1.90980  -0.00151   0.00047  -0.01512  -0.01468   1.89512
    A6        1.94689  -0.00129  -0.00009  -0.00103  -0.00116   1.94573
    A7        1.93596   0.00116   0.00001  -0.00131  -0.00127   1.93470
    A8        1.88682   0.00094  -0.00005  -0.00114  -0.00125   1.88557
    A9        1.88622   0.00048  -0.00027   0.01377   0.01349   1.89972
   A10        1.89649   0.00028  -0.00009   0.00546   0.00535   1.90184
   A11        1.84774   0.00554   0.00044  -0.08183  -0.08139   1.76635
   A12        1.86337  -0.00095   0.00081  -0.01190  -0.01109   1.85228
   A13        2.34676   0.00127   0.01661  -0.03230  -0.01569   2.33107
    D1        0.12745   0.00178  -0.00513   0.02904   0.02401   0.15147
    D2       -2.99715   0.00279  -0.00637   0.07090   0.06443  -2.93273
    D3       -1.89058   0.00085  -0.00316   0.10821   0.10509  -1.78549
    D4        2.30563   0.00147  -0.00336   0.12017   0.11682   2.42245
    D5        0.18884   0.00120  -0.00319   0.11483   0.11167   0.30051
    D6        1.23473  -0.00008  -0.00198   0.06799   0.06599   1.30072
    D7       -0.85225   0.00054  -0.00217   0.07994   0.07772  -0.77453
    D8       -2.96904   0.00027  -0.00201   0.07460   0.07257  -2.89647
    D9       -0.43786   0.00333  -0.01108   0.13657   0.12543  -0.31243
   D10        1.68571   0.00143  -0.01094   0.12551   0.11458   1.80029
   D11       -2.54777   0.00253  -0.01121   0.13875   0.12759  -2.42018
   D12        0.94795   0.00228   0.05902  -0.18487  -0.12585   0.82210
   D13        1.68021   0.00106  -0.00901   0.18017   0.17116   1.85137
         Item               Value     Threshold  Converged?
 Maximum Force            0.005537     0.000015     NO 
 RMS     Force            0.001913     0.000010     NO 
 Maximum Displacement     0.490133     0.000060     NO 
 RMS     Displacement     0.174466     0.000040     NO 
 Predicted change in Energy=-8.732760D-04
 GradGradGradGradGradGradGradGradGradGradGradGradGradGradGradGradGradGrad

                          Input orientation:                          
 ---------------------------------------------------------------------
 Center     Atomic      Atomic             Coordinates (Angstroms)
 Number     Number       Type             X           Y           Z
 ---------------------------------------------------------------------
      1          6           0        0.322581    0.454362   -0.562451
      2          8           0        0.016033    1.420565   -1.200238
      3          8           0        1.553883    0.027715   -0.304657
      4          1           0        2.190519    0.696136   -0.598377
      5          6           0       -0.692730   -0.457564    0.168787
      6          9           0       -0.668686   -0.159560    1.483628
      7          9           0       -0.377425   -1.751239    0.031206
      8          9           0       -1.918055   -0.262151   -0.291506
      9          8           0        2.427141    2.042154    1.196470
     10          1           0        2.362362    2.836492    1.732848
     11          1           0        2.014669    1.338907    1.709012
 ---------------------------------------------------------------------
                    Distance matrix (angstroms):
                    1          2          3          4          5
     1  C    0.000000
     2  O    1.197619   0.000000
     3  O    1.328378   2.259884   0.000000
     4  H    1.883862   2.369688   0.968692   0.000000
     5  C    1.548282   2.429803   2.346681   3.198858   0.000000
     6  F    2.354984   3.188850   2.858819   3.638957   1.348403
     7  F    2.388956   3.425143   2.647155   3.602826   1.338634
     8  F    2.367964   2.719931   3.484042   4.229996   1.323434
     9  O    3.169236   3.456012   2.659685   2.255931   4.127749
    10  H    3.886342   4.014113   3.562906   3.169426   4.757172
    11  H    2.967343   3.530573   2.446715   2.401691   3.595777
                    6          7          8          9         10
     6  F    0.000000
     7  F    2.174351   0.000000
     8  F    2.173143   2.166810   0.000000
     9  O    3.809743   4.859347   5.138543   0.000000
    10  H    4.269156   5.607968   5.658761   0.960662   0.000000
    11  H    3.081655   4.252781   4.693802   0.963010   1.537603
                   11
    11  H    0.000000
 Stoichiometry    C2H3F3O3
 Framework group  C1[X(C2H3F3O3)]
 Deg. of freedom    27
 Full point group                 C1      NOp   1
 Largest Abelian subgroup         C1      NOp   1
 Largest concise Abelian subgroup C1      NOp   1
                         Standard orientation:                         
 ---------------------------------------------------------------------
 Center     Atomic      Atomic             Coordinates (Angstroms)
 Number     Number       Type             X           Y           Z
 ---------------------------------------------------------------------
      1          6           0        0.184032    0.705236   -0.230882
      2          8           0        0.423730    1.732210    0.336711
      3          8           0        0.936497    0.107414   -1.147939
      4          1           0        1.792349    0.558074   -1.200725
      5          6           0       -1.048548   -0.182219    0.069691
      6          9           0       -0.650512   -1.231571    0.817098
      7          9           0       -1.595735   -0.658522   -1.055326
      8          9           0       -1.965613    0.496761    0.740107
      9          8           0        3.058032   -0.504857    0.334674
     10          1           0        3.564345   -0.634923    1.140653
     11          1           0        2.391061   -1.199404    0.322736
 ---------------------------------------------------------------------
 Rotational constants (GHZ):           2.8896510           1.2536907           1.1663222
 Standard basis: 6-31++G(d,p) (6D, 7F)
 There are   170 symmetry adapted cartesian basis functions of A   symmetry.
 There are   170 symmetry adapted basis functions of A   symmetry.
   170 basis functions,   280 primitive gaussians,   170 cartesian basis functions
    33 alpha electrons       33 beta electrons
       nuclear repulsion energy       425.2042475112 Hartrees.
 NAtoms=   11 NActive=   11 NUniq=   11 SFac= 1.00D+00 NAtFMM=   60 NAOKFM=F Big=F
 Integral buffers will be    131072 words long.
 Raffenetti 2 integral format.
 Two-electron integral symmetry is turned on.
 Nuclear repulsion after empirical dispersion term =      425.2007359019 Hartrees.
 One-electron integrals computed using PRISM.
 NBasis=   170 RedAO= T EigKep=  9.05D-05  NBF=   170
 NBsUse=   170 1.00D-06 EigRej= -1.00D+00 NBFU=   170
 Initial guess from the checkpoint file:  "/local_scratch/slurm.5600541/Gau-2318065.chk"
 B after Tr=    -0.000000   -0.000000    0.000000
         Rot=    0.997034    0.065593   -0.008491    0.039365 Ang=   8.83 deg.
 ExpMin= 3.60D-02 ExpMax= 7.00D+03 ExpMxC= 1.05D+03 IAcc=3 IRadAn=         5 AccDes= 0.00D+00
 Harris functional with IExCor= 4639 and IRadAn=       5 diagonalized for initial guess.
 HarFok:  IExCor= 4639 AccDes= 0.00D+00 IRadAn=         5 IDoV= 1 UseB2=F ITyADJ=14
 ICtDFT=  3500011 ScaDFX=  1.000000  1.000000  1.000000  1.000000
 FoFCou: FMM=F IPFlag=           0 FMFlag=      100000 FMFlg1=           0
         NFxFlg=           0 DoJE=T BraDBF=F KetDBF=T FulRan=T
         wScrn=  0.000000 ICntrl=       500 IOpCl=  0 I1Cent=   200000004 NGrid=           0
         NMat0=    1 NMatS0=      1 NMatT0=    0 NMatD0=    1 NMtDS0=    0 NMtDT0=    0
 Petite list used in FoFCou.
 Keep R1 ints in memory in canonical form, NReq=233724042.
 Requested convergence on RMS density matrix=1.00D-10 within 128 cycles.
 Requested convergence on MAX density matrix=1.00D-08.
 Requested convergence on             energy=1.00D-08.
 No special actions if energy rises.
 SCF Done:  E(RwB97XD) =  -603.087561721     A.U. after   17 cycles
            NFock= 17  Conv=0.28D-10     -V/T= 2.0079
 Calling FoFJK, ICntrl=      2127 FMM=F ISym2X=0 I1Cent= 0 IOpClX= 0 NMat=1 NMatS=1 NMatT=0.
 ***** Axes restored to original set *****
 -------------------------------------------------------------------
 Center     Atomic                   Forces (Hartrees/Bohr)
 Number     Number              X              Y              Z
 -------------------------------------------------------------------
      1        6           0.004295197   -0.000019860    0.001670558
      2        8          -0.002732402   -0.000846146   -0.000637710
      3        8          -0.001793682   -0.004624885   -0.001242944
      4        1           0.000392128    0.003457407    0.000149443
      5        6           0.003742150    0.000111289   -0.002142540
      6        9          -0.000909409   -0.000412018   -0.000387823
      7        9          -0.001451113    0.000870650    0.000440399
      8        9          -0.003212530    0.000024873    0.000259996
      9        8          -0.000234016   -0.000469215    0.002273907
     10        1           0.000579923    0.000410441   -0.001205297
     11        1           0.001323754    0.001497465    0.000822013
 -------------------------------------------------------------------
 Cartesian Forces:  Max     0.004624885 RMS     0.001853609

 GradGradGradGradGradGradGradGradGradGradGradGradGradGradGradGradGradGrad
 Berny optimization.
 Using GEDIIS/GDIIS optimizer.
 FormGI is forming the generalized inverse of G from B-inverse, IUseBI=4.
 Internal  Forces:  Max     0.010368755 RMS     0.002481005
 Search for a local minimum.
 Step number  21 out of a maximum of  100
 All quantities printed in internal units (Hartrees-Bohrs-Radians)
 Mixed Optimization -- RFO/linear search
 Update second derivatives using D2CorX and points   20   21
 DE= -6.99D-04 DEPred=-8.73D-04 R= 8.00D-01
 TightC=F SS=  1.41D+00  RLast= 4.42D-01 DXNew= 1.2000D+00 1.3270D+00
 Trust test= 8.00D-01 RLast= 4.42D-01 DXMaxT set to 1.20D+00
 ITU=  1  1 -1  0  1  1  1 -1  0 -1  1  0  0  0 -1  0  0  1  0  1
 ITU=  0
 Use linear search instead of GDIIS.
     Eigenvalues ---    0.00000   0.00077   0.00099   0.00171   0.01396
     Eigenvalues ---    0.02060   0.03449   0.07926   0.09854   0.12205
     Eigenvalues ---    0.14743   0.15325   0.18140   0.21288   0.23462
     Eigenvalues ---    0.24884   0.26702   0.32672   0.39245   0.40269
     Eigenvalues ---    0.44290   0.48980   0.57677   0.59993   0.62614
     Eigenvalues ---    0.74919   1.02790
 RFO step:  Lambda=-2.03355737D-03 EMin= 2.26028178D-06
 Quartic linear search produced a step of -0.16745.
 Iteration  1 RMS(Cart)=  0.09450706 RMS(Int)=  0.05896209
 Iteration  2 RMS(Cart)=  0.06161567 RMS(Int)=  0.01894780
 Iteration  3 RMS(Cart)=  0.03347893 RMS(Int)=  0.00181972
 Iteration  4 RMS(Cart)=  0.00185094 RMS(Int)=  0.00002034
 Iteration  5 RMS(Cart)=  0.00000627 RMS(Int)=  0.00002002
 Iteration  6 RMS(Cart)=  0.00000000 RMS(Int)=  0.00002002
 Variable       Old X    -DE/DX   Delta X   Delta X   Delta X     New X
                                 (Linear)    (Quad)   (Total)
    R1        2.26317   0.00036  -0.00007   0.00352   0.00345   2.26662
    R2        2.51027  -0.00114   0.00050  -0.00967  -0.00917   2.50110
    R3        2.92583  -0.00106  -0.00062  -0.00032  -0.00094   2.92489
    R4        1.83056   0.00260   0.00044   0.00142   0.00186   1.83243
    R5        2.54811   0.00171   0.00032   0.00710   0.00742   2.55553
    R6        2.52965  -0.00123  -0.00080   0.00084   0.00004   2.52969
    R7        2.50093   0.00289   0.00168   0.00173   0.00341   2.50434
    R8        5.82348   0.00229  -0.03352   0.41597   0.38245   6.20593
    R9        1.81539  -0.00037  -0.00028   0.00051   0.00023   1.81562
   R10        1.81983  -0.00047  -0.00019   0.00063   0.00044   1.82026
    A1        2.21395   0.00178   0.00032   0.00621   0.00653   2.22049
    A2        2.16379  -0.00434  -0.00131  -0.00516  -0.00646   2.15733
    A3        1.90394   0.00259   0.00122  -0.00218  -0.00095   1.90299
    A4        1.90574  -0.00305  -0.00137  -0.00436  -0.00573   1.90001
    A5        1.89512   0.00401   0.00246  -0.00774  -0.00528   1.88985
    A6        1.94573   0.00069   0.00019   0.00631   0.00650   1.95223
    A7        1.93470  -0.00001   0.00021   0.00120   0.00140   1.93609
    A8        1.88557  -0.00124   0.00021  -0.00018   0.00005   1.88562
    A9        1.89972  -0.00300  -0.00226   0.00001  -0.00225   1.89747
   A10        1.90184  -0.00057  -0.00090   0.00023  -0.00068   1.90116
   A11        1.76635   0.01037   0.01363   0.01074   0.02437   1.79071
   A12        1.85228   0.00244   0.00186   0.00227   0.00413   1.85641
   A13        2.33107   0.00098   0.00263   0.03088   0.03351   2.36458
    D1        0.15147   0.00162  -0.00402   0.05868   0.05459   0.20606
    D2       -2.93273   0.00117  -0.01079   0.08055   0.06983  -2.86290
    D3       -1.78549   0.00070  -0.01760   0.07131   0.05368  -1.73181
    D4        2.42245  -0.00074  -0.01956   0.07266   0.05308   2.47553
    D5        0.30051  -0.00048  -0.01870   0.06719   0.04846   0.34897
    D6        1.30072   0.00137  -0.01105   0.05065   0.03962   1.34034
    D7       -0.77453  -0.00006  -0.01301   0.05200   0.03902  -0.73550
    D8       -2.89647   0.00019  -0.01215   0.04653   0.03440  -2.86207
    D9       -0.31243  -0.00094  -0.02100   0.10411   0.08312  -0.22931
   D10        1.80029   0.00150  -0.01919   0.10709   0.08791   1.88819
   D11       -2.42018  -0.00153  -0.02137   0.10726   0.08588  -2.33429
   D12        0.82210  -0.00120   0.02107  -0.52635  -0.50527   0.31682
   D13        1.85137  -0.00014  -0.02866   0.15726   0.12860   1.97997
         Item               Value     Threshold  Converged?
 Maximum Force            0.010369     0.000015     NO 
 RMS     Force            0.002481     0.000010     NO 
 Maximum Displacement     0.347285     0.000060     NO 
 RMS     Displacement     0.146211     0.000040     NO 
 Predicted change in Energy=-1.388969D-03
 GradGradGradGradGradGradGradGradGradGradGradGradGradGradGradGradGradGrad

                          Input orientation:                          
 ---------------------------------------------------------------------
 Center     Atomic      Atomic             Coordinates (Angstroms)
 Number     Number       Type             X           Y           Z
 ---------------------------------------------------------------------
      1          6           0        0.300525    0.440043   -0.539859
      2          8           0        0.000674    1.470777   -1.074970
      3          8           0        1.520498   -0.031048   -0.336235
      4          1           0        2.162728    0.671713   -0.520473
      5          6           0       -0.724956   -0.510873    0.123302
      6          9           0       -0.710356   -0.287010    1.456893
      7          9           0       -0.418520   -1.797318   -0.084437
      8          9           0       -1.947717   -0.281093   -0.333118
      9          8           0        2.572515    2.039559    1.273707
     10          1           0        2.469395    2.954244    1.549073
     11          1           0        2.005505    1.516825    1.850838
 ---------------------------------------------------------------------
                    Distance matrix (angstroms):
                    1          2          3          4          5
     1  C    0.000000
     2  O    1.199445   0.000000
     3  O    1.323527   2.260768   0.000000
     4  H    1.876659   2.370749   0.969678   0.000000
     5  C    1.547784   2.426795   2.341681   3.186170   0.000000
     6  F    2.353191   3.163181   2.873592   3.617145   1.352329
     7  F    2.393788   3.440542   2.634939   3.598484   1.338656
     8  F    2.370099   2.723164   3.477218   4.223588   1.325240
     9  O    3.318044   3.529046   2.825963   2.293035   4.324518
    10  H    3.922862   3.896262   3.656058   3.096290   4.923794
    11  H    3.127595   3.547086   2.722945   2.522310   3.814625
                    6          7          8          9         10
     6  F    0.000000
     7  F    2.177590   0.000000
     8  F    2.176060   2.167769   0.000000
     9  O    4.027869   5.050988   5.329147   0.000000
    10  H    4.541481   5.795322   5.789726   0.960786   0.000000
    11  H    3.284039   4.539244   4.861084   0.963241   1.540270
                   11
    11  H    0.000000
 Stoichiometry    C2H3F3O3
 Framework group  C1[X(C2H3F3O3)]
 Deg. of freedom    27
 Full point group                 C1      NOp   1
 Largest Abelian subgroup         C1      NOp   1
 Largest concise Abelian subgroup C1      NOp   1
                         Standard orientation:                         
 ---------------------------------------------------------------------
 Center     Atomic      Atomic             Coordinates (Angstroms)
 Number     Number       Type             X           Y           Z
 ---------------------------------------------------------------------
      1          6           0        0.169382    0.663138   -0.283091
      2          8           0        0.455623    1.701796    0.244093
      3          8           0        0.879046   -0.001111   -1.181352
      4          1           0        1.768774    0.382118   -1.223740
      5          6           0       -1.084119   -0.167159    0.084303
      6          9           0       -0.704221   -1.163269    0.916311
      7          9           0       -1.648649   -0.721603   -0.995465
      8          9           0       -1.984511    0.583286    0.702677
      9          8           0        3.221922   -0.488113    0.321921
     10          1           0        3.735628   -0.223710    1.089584
     11          1           0        2.567716   -1.120582    0.637881
 ---------------------------------------------------------------------
 Rotational constants (GHZ):           2.9311519           1.1808615           1.1127523
 Standard basis: 6-31++G(d,p) (6D, 7F)
 There are   170 symmetry adapted cartesian basis functions of A   symmetry.
 There are   170 symmetry adapted basis functions of A   symmetry.
   170 basis functions,   280 primitive gaussians,   170 cartesian basis functions
    33 alpha electrons       33 beta electrons
       nuclear repulsion energy       421.7969330588 Hartrees.
 NAtoms=   11 NActive=   11 NUniq=   11 SFac= 1.00D+00 NAtFMM=   60 NAOKFM=F Big=F
 Integral buffers will be    131072 words long.
 Raffenetti 2 integral format.
 Two-electron integral symmetry is turned on.
 Nuclear repulsion after empirical dispersion term =      421.7935215378 Hartrees.
 One-electron integrals computed using PRISM.
 NBasis=   170 RedAO= T EigKep=  9.69D-05  NBF=   170
 NBsUse=   170 1.00D-06 EigRej= -1.00D+00 NBFU=   170
 Initial guess from the checkpoint file:  "/local_scratch/slurm.5600541/Gau-2318065.chk"
 B after Tr=     0.000000   -0.000000   -0.000000
         Rot=    0.999195    0.039658   -0.006006    0.001162 Ang=   4.60 deg.
 ExpMin= 3.60D-02 ExpMax= 7.00D+03 ExpMxC= 1.05D+03 IAcc=3 IRadAn=         5 AccDes= 0.00D+00
 Harris functional with IExCor= 4639 and IRadAn=       5 diagonalized for initial guess.
 HarFok:  IExCor= 4639 AccDes= 0.00D+00 IRadAn=         5 IDoV= 1 UseB2=F ITyADJ=14
 ICtDFT=  3500011 ScaDFX=  1.000000  1.000000  1.000000  1.000000
 FoFCou: FMM=F IPFlag=           0 FMFlag=      100000 FMFlg1=           0
         NFxFlg=           0 DoJE=T BraDBF=F KetDBF=T FulRan=T
         wScrn=  0.000000 ICntrl=       500 IOpCl=  0 I1Cent=   200000004 NGrid=           0
         NMat0=    1 NMatS0=      1 NMatT0=    0 NMatD0=    1 NMtDS0=    0 NMtDT0=    0
 Petite list used in FoFCou.
 Keep R1 ints in memory in canonical form, NReq=233724042.
 Requested convergence on RMS density matrix=1.00D-10 within 128 cycles.
 Requested convergence on MAX density matrix=1.00D-08.
 Requested convergence on             energy=1.00D-08.
 No special actions if energy rises.
 SCF Done:  E(RwB97XD) =  -603.088912634     A.U. after   17 cycles
            NFock= 17  Conv=0.62D-10     -V/T= 2.0079
 Calling FoFJK, ICntrl=      2127 FMM=F ISym2X=0 I1Cent= 0 IOpClX= 0 NMat=1 NMatS=1 NMatT=0.
 ***** Axes restored to original set *****
 -------------------------------------------------------------------
 Center     Atomic                   Forces (Hartrees/Bohr)
 Number     Number              X              Y              Z
 -------------------------------------------------------------------
      1        6           0.000373216    0.000215839    0.002275027
      2        8          -0.001526425   -0.001325327    0.000224751
      3        8           0.001732671   -0.001271135    0.000605482
      4        1           0.001902339    0.002941893    0.000367880
      5        6           0.001745639   -0.000495688   -0.000453786
      6        9          -0.000881240   -0.000771366   -0.003248763
      7        9          -0.001484526    0.001951910    0.000572844
      8        9          -0.002105669   -0.000171375    0.000603831
      9        8          -0.001391787   -0.002665235   -0.000720093
     10        1          -0.000190763   -0.000309441   -0.000775750
     11        1           0.001826548    0.001899924    0.000548577
 -------------------------------------------------------------------
 Cartesian Forces:  Max     0.003248763 RMS     0.001467080

 GradGradGradGradGradGradGradGradGradGradGradGradGradGradGradGradGradGrad
 Berny optimization.
 Using GEDIIS/GDIIS optimizer.
 FormGI is forming the generalized inverse of G from B-inverse, IUseBI=4.
 Internal  Forces:  Max     0.012290796 RMS     0.003385359
 Search for a local minimum.
 Step number  22 out of a maximum of  100
 All quantities printed in internal units (Hartrees-Bohrs-Radians)
 Mixed Optimization -- RFO/linear search
 Update second derivatives using D2CorX and points   21   22
 DE= -1.35D-03 DEPred=-1.39D-03 R= 9.73D-01
 TightC=F SS=  1.41D+00  RLast= 6.80D-01 DXNew= 2.0182D+00 2.0400D+00
 Trust test= 9.73D-01 RLast= 6.80D-01 DXMaxT set to 2.02D+00
 ITU=  1  1  1 -1  0  1  1  1 -1  0 -1  1  0  0  0 -1  0  0  1  0
 ITU=  1  0
 Use linear search instead of GDIIS.
     Eigenvalues ---    0.00000   0.00061   0.00083   0.00191   0.01078
     Eigenvalues ---    0.01990   0.03474   0.07943   0.09715   0.12490
     Eigenvalues ---    0.14713   0.15615   0.17918   0.22353   0.23024
     Eigenvalues ---    0.24168   0.27868   0.35078   0.39552   0.43429
     Eigenvalues ---    0.47191   0.56587   0.58114   0.61789   0.73314
     Eigenvalues ---    0.78511   1.02881
 RFO step:  Lambda=-2.29727042D-03 EMin= 3.01405668D-06
 Quartic linear search produced a step of  0.08974.
 Iteration  1 RMS(Cart)=  0.12935079 RMS(Int)=  0.04157321
 Iteration  2 RMS(Cart)=  0.07036239 RMS(Int)=  0.00556878
 Iteration  3 RMS(Cart)=  0.00704034 RMS(Int)=  0.00004628
 Iteration  4 RMS(Cart)=  0.00007087 RMS(Int)=  0.00003130
 Iteration  5 RMS(Cart)=  0.00000000 RMS(Int)=  0.00003130
 Variable       Old X    -DE/DX   Delta X   Delta X   Delta X     New X
                                 (Linear)    (Quad)   (Total)
    R1        2.26662  -0.00086   0.00031   0.00302   0.00333   2.26995
    R2        2.50110   0.00291  -0.00082  -0.00587  -0.00669   2.49441
    R3        2.92489   0.00050  -0.00008  -0.00202  -0.00211   2.92278
    R4        1.83243   0.00332   0.00017   0.01144   0.01161   1.84404
    R5        2.55553  -0.00445   0.00067   0.00486   0.00553   2.56106
    R6        2.52969  -0.00230   0.00000  -0.00531  -0.00530   2.52439
    R7        2.50434   0.00170   0.00031   0.00998   0.01028   2.51462
    R8        6.20593  -0.00050   0.03432   0.29229   0.32662   6.53255
    R9        1.81562  -0.00049   0.00002  -0.00115  -0.00113   1.81449
   R10        1.82026  -0.00164   0.00004   0.00149   0.00153   1.82179
    A1        2.22049  -0.00066   0.00059   0.00514   0.00572   2.22621
    A2        2.15733  -0.00462  -0.00058  -0.02641  -0.02700   2.13033
    A3        1.90299   0.00520  -0.00009   0.02167   0.02158   1.92456
    A4        1.90001  -0.00060  -0.00051  -0.00633  -0.00684   1.89317
    A5        1.88985  -0.00772  -0.00047  -0.01262  -0.01312   1.87673
    A6        1.95223   0.00400   0.00058   0.01471   0.01530   1.96753
    A7        1.93609   0.00184   0.00013   0.00035   0.00038   1.93647
    A8        1.88562   0.00128   0.00000   0.00725   0.00730   1.89291
    A9        1.89747   0.00179  -0.00020  -0.00811  -0.00837   1.88910
   A10        1.90116  -0.00124  -0.00006  -0.00204  -0.00213   1.89903
   A11        1.79071  -0.01229   0.00219  -0.00311  -0.00092   1.78979
   A12        1.85641   0.00062   0.00037   0.00630   0.00667   1.86308
   A13        2.36458  -0.00559   0.00301  -0.12174  -0.11874   2.24585
    D1        0.20606   0.00021   0.00490   0.17640   0.18134   0.38740
    D2       -2.86290   0.00174   0.00627   0.17142   0.17764  -2.68525
    D3       -1.73181  -0.00014   0.00482   0.02341   0.02821  -1.70361
    D4        2.47553   0.00083   0.00476   0.01374   0.01855   2.49408
    D5        0.34897  -0.00168   0.00435   0.00583   0.01019   0.35916
    D6        1.34034  -0.00143   0.00356   0.02966   0.03317   1.37351
    D7       -0.73550  -0.00046   0.00350   0.02000   0.02352  -0.71199
    D8       -2.86207  -0.00297   0.00309   0.01209   0.01516  -2.84691
    D9       -0.22931  -0.00284   0.00746   0.01463   0.02215  -0.20716
   D10        1.88819  -0.00177   0.00789   0.02923   0.03713   1.92532
   D11       -2.33429  -0.00155   0.00771   0.02638   0.03402  -2.30027
   D12        0.31682  -0.00334  -0.04535  -0.30597  -0.35131  -0.03449
   D13        1.97997  -0.00107   0.01154  -0.19217  -0.18063   1.79934
         Item               Value     Threshold  Converged?
 Maximum Force            0.012291     0.000015     NO 
 RMS     Force            0.003385     0.000010     NO 
 Maximum Displacement     0.714266     0.000060     NO 
 RMS     Displacement     0.172475     0.000040     NO 
 Predicted change in Energy=-1.596783D-03
 GradGradGradGradGradGradGradGradGradGradGradGradGradGradGradGradGradGrad

                          Input orientation:                          
 ---------------------------------------------------------------------
 Center     Atomic      Atomic             Coordinates (Angstroms)
 Number     Number       Type             X           Y           Z
 ---------------------------------------------------------------------
      1          6           0        0.294828    0.462938   -0.494790
      2          8           0       -0.038116    1.521562   -0.954523
      3          8           0        1.522902    0.008161   -0.329326
      4          1           0        2.133300    0.769020   -0.302181
      5          6           0       -0.730216   -0.537602    0.088642
      6          9           0       -0.745478   -0.368868    1.433266
      7          9           0       -0.417441   -1.809391   -0.174454
      8          9           0       -1.952689   -0.291576   -0.375840
      9          8           0        2.672294    1.944790    1.330585
     10          1           0        2.460221    2.867584    1.171099
     11          1           0        2.030687    1.619200    1.972243
 ---------------------------------------------------------------------
                    Distance matrix (angstroms):
                    1          2          3          4          5
     1  C    0.000000
     2  O    1.201204   0.000000
     3  O    1.319987   2.262306   0.000000
     4  H    1.873704   2.388916   0.975822   0.000000
     5  C    1.546670   2.409845   2.355652   3.171708   0.000000
     6  F    2.343402   3.126599   2.897314   3.548792   1.355255
     7  F    2.402794   3.442041   2.663159   3.629160   1.335850
     8  F    2.373767   2.699617   3.488802   4.222037   1.330681
     9  O    3.343685   3.570318   2.797668   2.082997   4.391102
    10  H    3.639565   3.545664   3.362461   2.584841   4.790187
    11  H    3.230542   3.585448   2.854911   2.430296   3.977730
                    6          7          8          9         10
     6  F    0.000000
     7  F    2.183456   0.000000
     8  F    2.176280   2.168249   0.000000
     9  O    4.128526   5.089744   5.413289   0.000000
    10  H    4.562878   5.653808   5.643322   0.960187   0.000000
    11  H    3.456877   4.728306   5.003183   0.964051   1.544277
                   11
    11  H    0.000000
 Stoichiometry    C2H3F3O3
 Framework group  C1[X(C2H3F3O3)]
 Deg. of freedom    27
 Full point group                 C1      NOp   1
 Largest Abelian subgroup         C1      NOp   1
 Largest concise Abelian subgroup C1      NOp   1
                         Standard orientation:                         
 ---------------------------------------------------------------------
 Center     Atomic      Atomic             Coordinates (Angstroms)
 Number     Number       Type             X           Y           Z
 ---------------------------------------------------------------------
      1          6           0        0.180675    0.605956   -0.332844
      2          8           0        0.445374    1.692508    0.105597
      3          8           0        0.918801   -0.140291   -1.133251
      4          1           0        1.849185    0.141281   -1.047628
      5          6           0       -1.100395   -0.156083    0.079883
      6          9           0       -0.757564   -1.032849    1.054801
      7          9           0       -1.643053   -0.839341   -0.931639
      8          9           0       -2.012609    0.678325    0.572164
      9          8           0        3.271035   -0.476877    0.343452
     10          1           0        3.609633    0.271584    0.840558
     11          1           0        2.696854   -0.970040    0.940528
 ---------------------------------------------------------------------
 Rotational constants (GHZ):           3.0010643           1.1613683           1.0924905
 Standard basis: 6-31++G(d,p) (6D, 7F)
 There are   170 symmetry adapted cartesian basis functions of A   symmetry.
 There are   170 symmetry adapted basis functions of A   symmetry.
   170 basis functions,   280 primitive gaussians,   170 cartesian basis functions
    33 alpha electrons       33 beta electrons
       nuclear repulsion energy       421.3277228956 Hartrees.
 NAtoms=   11 NActive=   11 NUniq=   11 SFac= 1.00D+00 NAtFMM=   60 NAOKFM=F Big=F
 Integral buffers will be    131072 words long.
 Raffenetti 2 integral format.
 Two-electron integral symmetry is turned on.
 Nuclear repulsion after empirical dispersion term =      421.3242482527 Hartrees.
 One-electron integrals computed using PRISM.
 NBasis=   170 RedAO= T EigKep=  1.01D-04  NBF=   170
 NBsUse=   170 1.00D-06 EigRej= -1.00D+00 NBFU=   170
 Initial guess from the checkpoint file:  "/local_scratch/slurm.5600541/Gau-2318065.chk"
 B after Tr=     0.000000    0.000000    0.000000
         Rot=    0.998237    0.059157    0.004799   -0.000350 Ang=   6.81 deg.
 ExpMin= 3.60D-02 ExpMax= 7.00D+03 ExpMxC= 1.05D+03 IAcc=3 IRadAn=         5 AccDes= 0.00D+00
 Harris functional with IExCor= 4639 and IRadAn=       5 diagonalized for initial guess.
 HarFok:  IExCor= 4639 AccDes= 0.00D+00 IRadAn=         5 IDoV= 1 UseB2=F ITyADJ=14
 ICtDFT=  3500011 ScaDFX=  1.000000  1.000000  1.000000  1.000000
 FoFCou: FMM=F IPFlag=           0 FMFlag=      100000 FMFlg1=           0
         NFxFlg=           0 DoJE=T BraDBF=F KetDBF=T FulRan=T
         wScrn=  0.000000 ICntrl=       500 IOpCl=  0 I1Cent=   200000004 NGrid=           0
         NMat0=    1 NMatS0=      1 NMatT0=    0 NMatD0=    1 NMtDS0=    0 NMtDT0=    0
 Petite list used in FoFCou.
 Keep R1 ints in memory in canonical form, NReq=233724042.
 Requested convergence on RMS density matrix=1.00D-10 within 128 cycles.
 Requested convergence on MAX density matrix=1.00D-08.
 Requested convergence on             energy=1.00D-08.
 No special actions if energy rises.
 SCF Done:  E(RwB97XD) =  -603.089987209     A.U. after   18 cycles
            NFock= 18  Conv=0.52D-10     -V/T= 2.0079
 Calling FoFJK, ICntrl=      2127 FMM=F ISym2X=0 I1Cent= 0 IOpClX= 0 NMat=1 NMatS=1 NMatT=0.
 ***** Axes restored to original set *****
 -------------------------------------------------------------------
 Center     Atomic                   Forces (Hartrees/Bohr)
 Number     Number              X              Y              Z
 -------------------------------------------------------------------
      1        6          -0.003831447   -0.001494170   -0.001411132
      2        8           0.001301073    0.001223623    0.002098572
      3        8           0.001733172    0.000817629    0.003405067
      4        1           0.002847735   -0.000606222    0.000515560
      5        6          -0.002384985    0.001058602    0.000466321
      6        9          -0.000192152   -0.002162290   -0.004561086
      7        9          -0.000367851    0.001669568    0.001068900
      8        9           0.001432974   -0.001125662    0.001045082
      9        8          -0.002201468   -0.003287317   -0.004075031
     10        1          -0.000662235    0.001600135    0.001666178
     11        1           0.002325185    0.002306104   -0.000218430
 -------------------------------------------------------------------
 Cartesian Forces:  Max     0.004561086 RMS     0.002062171

 GradGradGradGradGradGradGradGradGradGradGradGradGradGradGradGradGradGrad
 Berny optimization.
 Using GEDIIS/GDIIS optimizer.
 FormGI is forming the generalized inverse of G from B-inverse, IUseBI=4.
 Internal  Forces:  Max     0.022167851 RMS     0.005359847
 Search for a local minimum.
 Step number  23 out of a maximum of  100
 All quantities printed in internal units (Hartrees-Bohrs-Radians)
 Mixed Optimization -- RFO/linear search
 Update second derivatives using D2CorX and points   22   23
 DE= -1.07D-03 DEPred=-1.60D-03 R= 6.73D-01
 TightC=F SS=  1.41D+00  RLast= 5.91D-01 DXNew= 3.3941D+00 1.7739D+00
 Trust test= 6.73D-01 RLast= 5.91D-01 DXMaxT set to 2.02D+00
 ITU=  1  1  1  1 -1  0  1  1  1 -1  0 -1  1  0  0  0 -1  0  0  1
 ITU=  0  1  0
 Use linear search instead of GDIIS.
     Eigenvalues ---    0.00000   0.00072   0.00111   0.00193   0.00895
     Eigenvalues ---    0.03050   0.04421   0.08026   0.10162   0.12580
     Eigenvalues ---    0.14825   0.15188   0.18518   0.20591   0.24095
     Eigenvalues ---    0.25578   0.28056   0.34873   0.39323   0.43627
     Eigenvalues ---    0.46444   0.56165   0.58377   0.61867   0.64130
     Eigenvalues ---    0.74352   1.02871
 RFO step:  Lambda=-3.51876807D-03 EMin= 3.04765625D-06
 Quartic linear search produced a step of -0.19253.
 Iteration  1 RMS(Cart)=  0.17024348 RMS(Int)=  0.01973088
 Iteration  2 RMS(Cart)=  0.02752684 RMS(Int)=  0.00008460
 Iteration  3 RMS(Cart)=  0.00017119 RMS(Int)=  0.00002320
 Iteration  4 RMS(Cart)=  0.00000001 RMS(Int)=  0.00002320
 Variable       Old X    -DE/DX   Delta X   Delta X   Delta X     New X
                                 (Linear)    (Quad)   (Total)
    R1        2.26995  -0.00009  -0.00064   0.00069   0.00005   2.27000
    R2        2.49441   0.00468   0.00129   0.00417   0.00546   2.49987
    R3        2.92278  -0.00042   0.00041  -0.00494  -0.00453   2.91825
    R4        1.84404   0.00132  -0.00224   0.01771   0.01547   1.85951
    R5        2.56106  -0.00732  -0.00106  -0.00457  -0.00563   2.55543
    R6        2.52439  -0.00189   0.00102  -0.00627  -0.00525   2.51914
    R7        2.51462  -0.00189  -0.00198   0.00935   0.00737   2.52199
    R8        6.53255  -0.00049  -0.06288   0.37235   0.30947   6.84202
    R9        1.81449   0.00141   0.00022  -0.00044  -0.00022   1.81427
   R10        1.82179  -0.00087  -0.00029   0.00021  -0.00008   1.82171
    A1        2.22621   0.00047  -0.00110   0.00131   0.00020   2.22641
    A2        2.13033   0.00304   0.00520  -0.02734  -0.02216   2.10817
    A3        1.92456  -0.00369  -0.00415   0.02660   0.02244   1.94700
    A4        1.89317   0.00487   0.00132  -0.01266  -0.01135   1.88182
    A5        1.87673  -0.01396   0.00253  -0.01872  -0.01618   1.86055
    A6        1.96753   0.00141  -0.00295   0.01434   0.01139   1.97892
    A7        1.93647   0.00631  -0.00007   0.00660   0.00647   1.94294
    A8        1.89291   0.00309  -0.00140   0.00820   0.00684   1.89976
    A9        1.88910   0.00445   0.00161  -0.00696  -0.00534   1.88376
   A10        1.89903  -0.00126   0.00041  -0.00428  -0.00391   1.89512
   A11        1.78979  -0.02217   0.00018  -0.09844  -0.09826   1.69153
   A12        1.86308  -0.00268  -0.00128   0.01122   0.00994   1.87301
   A13        2.24585  -0.00598   0.02286  -0.14584  -0.12298   2.12287
    D1        0.38740  -0.00139  -0.03491   0.15423   0.11935   0.50675
    D2       -2.68525   0.00166  -0.03420   0.14585   0.11161  -2.57365
    D3       -1.70361  -0.00054  -0.00543  -0.00462  -0.01004  -1.71365
    D4        2.49408   0.00400  -0.00357  -0.01103  -0.01456   2.47953
    D5        0.35916  -0.00003  -0.00196  -0.02063  -0.02261   0.33655
    D6        1.37351  -0.00349  -0.00639   0.00438  -0.00202   1.37149
    D7       -0.71199   0.00105  -0.00453  -0.00203  -0.00654  -0.71852
    D8       -2.84691  -0.00298  -0.00292  -0.01163  -0.01459  -2.86150
    D9       -0.20716   0.00499  -0.00427   0.06630   0.06207  -0.14509
   D10        1.92532   0.00022  -0.00715   0.07725   0.07011   1.99543
   D11       -2.30027   0.00287  -0.00655   0.07283   0.06624  -2.23403
   D12       -0.03449   0.00409   0.06764  -0.10254  -0.03490  -0.06939
   D13        1.79934   0.00221   0.03478   0.10134   0.13612   1.93546
         Item               Value     Threshold  Converged?
 Maximum Force            0.022168     0.000015     NO 
 RMS     Force            0.005360     0.000010     NO 
 Maximum Displacement     0.573151     0.000060     NO 
 RMS     Displacement     0.170584     0.000040     NO 
 Predicted change in Energy=-2.061347D-03
 GradGradGradGradGradGradGradGradGradGradGradGradGradGradGradGradGradGrad

                          Input orientation:                          
 ---------------------------------------------------------------------
 Center     Atomic      Atomic             Coordinates (Angstroms)
 Number     Number       Type             X           Y           Z
 ---------------------------------------------------------------------
      1          6           0        0.324472    0.470428   -0.385359
      2          8           0        0.002849    1.565408   -0.760233
      3          8           0        1.550727    0.001865   -0.221801
      4          1           0        2.135905    0.760909    0.001118
      5          6           0       -0.739489   -0.558275    0.055694
      6          9           0       -0.794114   -0.502961    1.405732
      7          9           0       -0.452960   -1.806913   -0.312928
      8          9           0       -1.946395   -0.241434   -0.417688
      9          8           0        2.615014    1.946421    1.126913
     10          1           0        2.464951    2.886646    1.003646
     11          1           0        2.069332    1.663721    1.869626
 ---------------------------------------------------------------------
                    Distance matrix (angstroms):
                    1          2          3          4          5
     1  C    0.000000
     2  O    1.201230   0.000000
     3  O    1.322877   2.265061   0.000000
     4  H    1.874841   2.403497   0.984009   0.000000
     5  C    1.544270   2.393080   2.373994   3.164034   0.000000
     6  F    2.325237   3.099146   2.898619   3.486448   1.352274
     7  F    2.407474   3.432258   2.700878   3.659857   1.333071
     8  F    2.380049   2.679845   3.511044   4.224365   1.334579
     9  O    3.116424   3.244980   2.594809   1.703643   4.321307
    10  H    3.514127   3.304373   3.264887   2.373202   4.799429
    11  H    3.090863   3.346068   2.721173   2.076252   4.014609
                    6          7          8          9         10
     6  F    0.000000
     7  F    2.184140   0.000000
     8  F    2.172788   2.166114   0.000000
     9  O    4.207061   5.056987   5.289513   0.000000
    10  H    4.719387   5.681290   5.591515   0.960071   0.000000
    11  H    3.620640   4.813605   4.998748   0.964007   1.549832
                   11
    11  H    0.000000
 Stoichiometry    C2H3F3O3
 Framework group  C1[X(C2H3F3O3)]
 Deg. of freedom    27
 Full point group                 C1      NOp   1
 Largest Abelian subgroup         C1      NOp   1
 Largest concise Abelian subgroup C1      NOp   1
                         Standard orientation:                         
 ---------------------------------------------------------------------
 Center     Atomic      Atomic             Coordinates (Angstroms)
 Number     Number       Type             X           Y           Z
 ---------------------------------------------------------------------
      1          6           0        0.256219    0.402257   -0.412490
      2          8           0        0.592621    1.544228   -0.252209
      3          8           0        0.968698   -0.582738   -0.934182
      4          1           0        1.917589   -0.398259   -0.750207
      5          6           0       -1.119116   -0.093868    0.084585
      6          9           0       -0.904535   -0.698883    1.274778
      7          9           0       -1.698253   -0.964104   -0.742680
      8          9           0       -1.958222    0.924089    0.286490
      9          8           0        3.187100   -0.298849    0.381544
     10          1           0        3.608151    0.525730    0.635554
     11          1           0        2.713398   -0.628854    1.153563
 ---------------------------------------------------------------------
 Rotational constants (GHZ):           3.2471347           1.1759063           1.1077244
 Standard basis: 6-31++G(d,p) (6D, 7F)
 There are   170 symmetry adapted cartesian basis functions of A   symmetry.
 There are   170 symmetry adapted basis functions of A   symmetry.
   170 basis functions,   280 primitive gaussians,   170 cartesian basis functions
    33 alpha electrons       33 beta electrons
       nuclear repulsion energy       424.6581720027 Hartrees.
 NAtoms=   11 NActive=   11 NUniq=   11 SFac= 1.00D+00 NAtFMM=   60 NAOKFM=F Big=F
 Integral buffers will be    131072 words long.
 Raffenetti 2 integral format.
 Two-electron integral symmetry is turned on.
 Nuclear repulsion after empirical dispersion term =      424.6546410736 Hartrees.
 One-electron integrals computed using PRISM.
 NBasis=   170 RedAO= T EigKep=  1.03D-04  NBF=   170
 NBsUse=   170 1.00D-06 EigRej= -1.00D+00 NBFU=   170
 Initial guess from the checkpoint file:  "/local_scratch/slurm.5600541/Gau-2318065.chk"
 B after Tr=    -0.000000    0.000000    0.000000
         Rot=    0.989797    0.141094    0.008560    0.017935 Ang=  16.38 deg.
 ExpMin= 3.60D-02 ExpMax= 7.00D+03 ExpMxC= 1.05D+03 IAcc=3 IRadAn=         5 AccDes= 0.00D+00
 Harris functional with IExCor= 4639 and IRadAn=       5 diagonalized for initial guess.
 HarFok:  IExCor= 4639 AccDes= 0.00D+00 IRadAn=         5 IDoV= 1 UseB2=F ITyADJ=14
 ICtDFT=  3500011 ScaDFX=  1.000000  1.000000  1.000000  1.000000
 FoFCou: FMM=F IPFlag=           0 FMFlag=      100000 FMFlg1=           0
         NFxFlg=           0 DoJE=T BraDBF=F KetDBF=T FulRan=T
         wScrn=  0.000000 ICntrl=       500 IOpCl=  0 I1Cent=   200000004 NGrid=           0
         NMat0=    1 NMatS0=      1 NMatT0=    0 NMatD0=    1 NMtDS0=    0 NMtDT0=    0
 Petite list used in FoFCou.
 Keep R1 ints in memory in canonical form, NReq=233724042.
 Requested convergence on RMS density matrix=1.00D-10 within 128 cycles.
 Requested convergence on MAX density matrix=1.00D-08.
 Requested convergence on             energy=1.00D-08.
 No special actions if energy rises.
 SCF Done:  E(RwB97XD) =  -603.091375137     A.U. after   16 cycles
            NFock= 16  Conv=0.10D-09     -V/T= 2.0079
 Calling FoFJK, ICntrl=      2127 FMM=F ISym2X=0 I1Cent= 0 IOpClX= 0 NMat=1 NMatS=1 NMatT=0.
 ***** Axes restored to original set *****
 -------------------------------------------------------------------
 Center     Atomic                   Forces (Hartrees/Bohr)
 Number     Number              X              Y              Z
 -------------------------------------------------------------------
      1        6          -0.000555017   -0.004125524   -0.005965625
      2        8           0.001650078    0.004208854    0.002170510
      3        8          -0.007235237   -0.004093652    0.004033694
      4        1           0.003904942    0.003597290   -0.004385842
      5        6          -0.003572548    0.002900941   -0.000497203
      6        9          -0.000804353   -0.003487474   -0.000762565
      7        9           0.000678476   -0.000284870    0.001084908
      8        9           0.003510844   -0.001434423    0.000885872
      9        8           0.001586218   -0.002415376    0.002978296
     10        1          -0.001453881    0.001032964   -0.000859325
     11        1           0.002290479    0.004101271    0.001317279
 -------------------------------------------------------------------
 Cartesian Forces:  Max     0.007235237 RMS     0.003052630

 GradGradGradGradGradGradGradGradGradGradGradGradGradGradGradGradGradGrad
 Berny optimization.
 Using GEDIIS/GDIIS optimizer.
 FormGI is forming the generalized inverse of G from B-inverse, IUseBI=4.
 Internal  Forces:  Max     0.021074415 RMS     0.004973534
 Search for a local minimum.
 Step number  24 out of a maximum of  100
 All quantities printed in internal units (Hartrees-Bohrs-Radians)
 Mixed Optimization -- RFO/linear search
 Update second derivatives using D2CorX and points   23   24
 DE= -1.39D-03 DEPred=-2.06D-03 R= 6.73D-01
 TightC=F SS=  1.41D+00  RLast= 4.28D-01 DXNew= 3.3941D+00 1.2847D+00
 Trust test= 6.73D-01 RLast= 4.28D-01 DXMaxT set to 2.02D+00
 ITU=  1  1  1  1  1 -1  0  1  1  1 -1  0 -1  1  0  0  0 -1  0  0
 ITU=  1  0  1  0
 Use linear search instead of GDIIS.
     Eigenvalues ---    0.00000   0.00068   0.00092   0.00228   0.01397
     Eigenvalues ---    0.02784   0.05132   0.07820   0.10082   0.12577
     Eigenvalues ---    0.14856   0.15419   0.18475   0.21921   0.24050
     Eigenvalues ---    0.24783   0.27881   0.35087   0.39371   0.43472
     Eigenvalues ---    0.45803   0.57396   0.58674   0.61522   0.71438
     Eigenvalues ---    0.86768   1.02820
 RFO step:  Lambda=-4.79630721D-03 EMin= 2.98454457D-06
 Quartic linear search produced a step of -0.24594.
 Iteration  1 RMS(Cart)=  0.23093735 RMS(Int)=  0.05736241
 Iteration  2 RMS(Cart)=  0.09116091 RMS(Int)=  0.00844393
 Iteration  3 RMS(Cart)=  0.01671251 RMS(Int)=  0.00031713
 Iteration  4 RMS(Cart)=  0.00040013 RMS(Int)=  0.00003244
 Iteration  5 RMS(Cart)=  0.00000021 RMS(Int)=  0.00003244
 Variable       Old X    -DE/DX   Delta X   Delta X   Delta X     New X
                                 (Linear)    (Quad)   (Total)
    R1        2.27000   0.00272  -0.00001   0.00206   0.00205   2.27205
    R2        2.49987  -0.00295  -0.00134   0.00137   0.00003   2.49990
    R3        2.91825  -0.00063   0.00112  -0.00165  -0.00053   2.91771
    R4        1.85951   0.00410  -0.00380   0.00801   0.00420   1.86371
    R5        2.55543   0.00257   0.00139  -0.00316  -0.00177   2.55366
    R6        2.51914   0.00011   0.00129   0.00226   0.00355   2.52269
    R7        2.52199  -0.00383  -0.00181  -0.00756  -0.00937   2.51262
    R8        6.84202   0.00398  -0.07611   0.48962   0.41351   7.25552
    R9        1.81427   0.00135   0.00005   0.00409   0.00414   1.81841
   R10        1.82171  -0.00197   0.00002  -0.00181  -0.00179   1.81992
    A1        2.22641  -0.00083  -0.00005  -0.00500  -0.00505   2.22136
    A2        2.10817   0.00463   0.00545   0.00820   0.01365   2.12182
    A3        1.94700  -0.00373  -0.00552  -0.00327  -0.00879   1.93821
    A4        1.88182   0.00107   0.00279   0.00829   0.01108   1.89291
    A5        1.86055   0.01329   0.00398   0.00336   0.00725   1.86780
    A6        1.97892  -0.00416  -0.00280  -0.02119  -0.02399   1.95493
    A7        1.94294  -0.00152  -0.00159   0.01055   0.00890   1.95184
    A8        1.89976  -0.00439  -0.00168  -0.00242  -0.00416   1.89560
    A9        1.88376  -0.00434   0.00131   0.00710   0.00831   1.89206
   A10        1.89512   0.00106   0.00096   0.00357   0.00458   1.89969
   A11        1.69153   0.02107   0.02417  -0.07453  -0.05037   1.64117
   A12        1.87301  -0.00049  -0.00244  -0.01551  -0.01795   1.85506
   A13        2.12287   0.00070   0.03024  -0.12881  -0.09856   2.02431
    D1        0.50675  -0.00422  -0.02935  -0.04494  -0.07429   0.43247
    D2       -2.57365  -0.00551  -0.02745  -0.04383  -0.07128  -2.64493
    D3       -1.71365   0.00049   0.00247   0.00818   0.01064  -1.70301
    D4        2.47953  -0.00051   0.00358   0.02145   0.02500   2.50452
    D5        0.33655   0.00236   0.00556   0.02440   0.03002   0.36656
    D6        1.37149   0.00149   0.00050   0.00667   0.00715   1.37863
    D7       -0.71852   0.00050   0.00161   0.01994   0.02151  -0.69702
    D8       -2.86150   0.00336   0.00359   0.02288   0.02652  -2.83498
    D9       -0.14509   0.00241  -0.01527   0.28997   0.27473   0.12965
   D10        1.99543   0.00283  -0.01724   0.26512   0.24789   2.24331
   D11       -2.23403  -0.00072  -0.01629   0.27199   0.25567  -1.97836
   D12       -0.06939  -0.00291   0.00858  -0.42199  -0.41341  -0.48280
   D13        1.93546  -0.00247  -0.03348  -0.08549  -0.11897   1.81649
         Item               Value     Threshold  Converged?
 Maximum Force            0.021074     0.000015     NO 
 RMS     Force            0.004974     0.000010     NO 
 Maximum Displacement     0.640576     0.000060     NO 
 RMS     Displacement     0.272343     0.000040     NO 
 Predicted change in Energy=-3.219741D-03
 GradGradGradGradGradGradGradGradGradGradGradGradGradGradGradGradGradGrad

                          Input orientation:                          
 ---------------------------------------------------------------------
 Center     Atomic      Atomic             Coordinates (Angstroms)
 Number     Number       Type             X           Y           Z
 ---------------------------------------------------------------------
      1          6           0        0.404772    0.409468   -0.309756
      2          8           0        0.216400    1.583750   -0.486223
      3          8           0        1.565820   -0.224573   -0.309595
      4          1           0        2.274574    0.421931   -0.080782
      5          6           0       -0.751238   -0.550161    0.046124
      6          9           0       -0.736338   -0.706676    1.388284
      7          9           0       -0.600809   -1.747772   -0.524128
      8          9           0       -1.933021   -0.052484   -0.305443
      9          8           0        2.558558    2.125655    1.213583
     10          1           0        2.284261    2.944345    0.788784
     11          1           0        1.947314    1.982334    1.943874
 ---------------------------------------------------------------------
                    Distance matrix (angstroms):
                    1          2          3          4          5
     1  C    0.000000
     2  O    1.202315   0.000000
     3  O    1.322891   2.263220   0.000000
     4  H    1.883811   2.397975   0.986233   0.000000
     5  C    1.543987   2.402767   2.366707   3.180661   0.000000
     6  F    2.330504   3.109266   2.900887   3.535180   1.351338
     7  F    2.389735   3.430496   2.657148   3.629323   1.334948
     8  F    2.383001   2.707388   3.503073   4.240212   1.329622
     9  O    3.147165   2.944266   2.971392   2.158403   4.413354
    10  H    3.341387   2.784406   3.429962   2.668110   4.688003
    11  H    3.151537   3.010034   3.177121   2.577050   4.158986
                    6          7          8          9         10
     6  F    0.000000
     7  F    2.181643   0.000000
     8  F    2.174565   2.167167   0.000000
     9  O    4.348443   5.291943   5.217855   0.000000
    10  H    4.776335   5.662449   5.288080   0.962261   0.000000
    11  H    3.839458   5.147586   4.925130   0.963060   1.540529
                   11
    11  H    0.000000
 Stoichiometry    C2H3F3O3
 Framework group  C1[X(C2H3F3O3)]
 Deg. of freedom    27
 Full point group                 C1      NOp   1
 Largest Abelian subgroup         C1      NOp   1
 Largest concise Abelian subgroup C1      NOp   1
                         Standard orientation:                         
 ---------------------------------------------------------------------
 Center     Atomic      Atomic             Coordinates (Angstroms)
 Number     Number       Type             X           Y           Z
 ---------------------------------------------------------------------
      1          6           0        0.276794    0.028701   -0.511687
      2          8           0        0.835368    1.050208   -0.811821
      3          8           0        0.762918   -1.199808   -0.578697
      4          1           0        1.746530   -1.149592   -0.527300
      5          6           0       -1.136791    0.032680    0.109327
      6          9           0       -0.981194   -0.073774    1.447449
      7          9           0       -1.873430   -0.995742   -0.317049
      8          9           0       -1.787224    1.163187   -0.149101
      9          8           0        3.259965    0.004497    0.490686
     10          1           0        3.486349    0.802503    0.002953
     11          1           0        2.837722    0.296585    1.305474
 ---------------------------------------------------------------------
 Rotational constants (GHZ):           3.2705099           1.1436690           1.0933086
 Standard basis: 6-31++G(d,p) (6D, 7F)
 There are   170 symmetry adapted cartesian basis functions of A   symmetry.
 There are   170 symmetry adapted basis functions of A   symmetry.
   170 basis functions,   280 primitive gaussians,   170 cartesian basis functions
    33 alpha electrons       33 beta electrons
       nuclear repulsion energy       422.8894406967 Hartrees.
 NAtoms=   11 NActive=   11 NUniq=   11 SFac= 1.00D+00 NAtFMM=   60 NAOKFM=F Big=F
 Integral buffers will be    131072 words long.
 Raffenetti 2 integral format.
 Two-electron integral symmetry is turned on.
 Nuclear repulsion after empirical dispersion term =      422.8858405949 Hartrees.
 One-electron integrals computed using PRISM.
 NBasis=   170 RedAO= T EigKep=  1.03D-04  NBF=   170
 NBsUse=   170 1.00D-06 EigRej= -1.00D+00 NBFU=   170
 Initial guess from the checkpoint file:  "/local_scratch/slurm.5600541/Gau-2318065.chk"
 B after Tr=    -0.000000    0.000000    0.000000
         Rot=    0.970313    0.239715   -0.002919    0.031949 Ang=  27.99 deg.
 ExpMin= 3.60D-02 ExpMax= 7.00D+03 ExpMxC= 1.05D+03 IAcc=3 IRadAn=         5 AccDes= 0.00D+00
 Harris functional with IExCor= 4639 and IRadAn=       5 diagonalized for initial guess.
 HarFok:  IExCor= 4639 AccDes= 0.00D+00 IRadAn=         5 IDoV= 1 UseB2=F ITyADJ=14
 ICtDFT=  3500011 ScaDFX=  1.000000  1.000000  1.000000  1.000000
 FoFCou: FMM=F IPFlag=           0 FMFlag=      100000 FMFlg1=           0
         NFxFlg=           0 DoJE=T BraDBF=F KetDBF=T FulRan=T
         wScrn=  0.000000 ICntrl=       500 IOpCl=  0 I1Cent=   200000004 NGrid=           0
         NMat0=    1 NMatS0=      1 NMatT0=    0 NMatD0=    1 NMtDS0=    0 NMtDT0=    0
 Petite list used in FoFCou.
 Keep R1 ints in memory in canonical form, NReq=233724042.
 Requested convergence on RMS density matrix=1.00D-10 within 128 cycles.
 Requested convergence on MAX density matrix=1.00D-08.
 Requested convergence on             energy=1.00D-08.
 No special actions if energy rises.
 SCF Done:  E(RwB97XD) =  -603.090602450     A.U. after   18 cycles
            NFock= 18  Conv=0.88D-10     -V/T= 2.0080
 Calling FoFJK, ICntrl=      2127 FMM=F ISym2X=0 I1Cent= 0 IOpClX= 0 NMat=1 NMatS=1 NMatT=0.
 ***** Axes restored to original set *****
 -------------------------------------------------------------------
 Center     Atomic                   Forces (Hartrees/Bohr)
 Number     Number              X              Y              Z
 -------------------------------------------------------------------
      1        6          -0.002591712    0.004581005   -0.003560013
      2        8          -0.000538897   -0.000480167    0.001078722
      3        8           0.008319375    0.004687628    0.009915247
      4        1          -0.007051482   -0.001030794   -0.005267865
      5        6           0.001669044   -0.001052277    0.000782097
      6        9          -0.001919296   -0.001514913   -0.002616000
      7        9          -0.001287920   -0.000699301    0.000774040
      8        9           0.001752347   -0.000245260    0.000205048
      9        8           0.002137509   -0.004706409    0.000151167
     10        1          -0.001729708   -0.001921860   -0.000136404
     11        1           0.001240740    0.002382348   -0.001326039
 -------------------------------------------------------------------
 Cartesian Forces:  Max     0.009915247 RMS     0.003374419

 GradGradGradGradGradGradGradGradGradGradGradGradGradGradGradGradGradGrad
 Berny optimization.
 Using GEDIIS/GDIIS optimizer.
 FormGI is forming the generalized inverse of G from B-inverse, IUseBI=4.
 Internal  Forces:  Max     0.017961568 RMS     0.006055322
 Search for a local minimum.
 Step number  25 out of a maximum of  100
 All quantities printed in internal units (Hartrees-Bohrs-Radians)
 Mixed Optimization -- RFO/linear search
 Update second derivatives using D2CorX and points   23   25   24
 DE=  7.73D-04 DEPred=-3.22D-03 R=-2.40D-01
 Trust test=-2.40D-01 RLast= 7.65D-01 DXMaxT set to 1.01D+00
 ITU= -1  1  1  1  1  1 -1  0  1  1  1 -1  0 -1  1  0  0  0 -1  0
 ITU=  0  1  0  1  0
 Use linear search instead of GDIIS.
     Eigenvalues ---    0.00000   0.00066   0.00203   0.00337   0.01582
     Eigenvalues ---    0.02711   0.04527   0.07078   0.10948   0.12586
     Eigenvalues ---    0.14785   0.16117   0.18534   0.21719   0.23988
     Eigenvalues ---    0.27259   0.29295   0.37952   0.40152   0.43425
     Eigenvalues ---    0.45475   0.57719   0.59052   0.61744   0.70968
     Eigenvalues ---    0.76588   1.02821
 RFO step:  Lambda=-3.48554699D-03 EMin= 3.42044456D-06
 Quartic linear search produced a step of -0.59759.
 Iteration  1 RMS(Cart)=  0.19896146 RMS(Int)=  0.04231939
 Iteration  2 RMS(Cart)=  0.07612615 RMS(Int)=  0.00391645
 Iteration  3 RMS(Cart)=  0.00612510 RMS(Int)=  0.00006767
 Iteration  4 RMS(Cart)=  0.00002809 RMS(Int)=  0.00006622
 Iteration  5 RMS(Cart)=  0.00000000 RMS(Int)=  0.00006622
 Variable       Old X    -DE/DX   Delta X   Delta X   Delta X     New X
                                 (Linear)    (Quad)   (Total)
    R1        2.27205  -0.00054  -0.00123   0.00109  -0.00013   2.27192
    R2        2.49990  -0.00064  -0.00002   0.00135   0.00133   2.50123
    R3        2.91771   0.00293   0.00032   0.00146   0.00178   2.91949
    R4        1.86371  -0.00697  -0.00251  -0.00845  -0.01096   1.85275
    R5        2.55366  -0.00324   0.00106  -0.00658  -0.00552   2.54814
    R6        2.52269   0.00015  -0.00212   0.00675   0.00463   2.52731
    R7        2.51262  -0.00170   0.00560  -0.01833  -0.01273   2.49989
    R8        7.25552  -0.00201  -0.24711   0.08585  -0.16126   7.09426
    R9        1.81841  -0.00108  -0.00247   0.00508   0.00261   1.82102
   R10        1.81992  -0.00073   0.00107  -0.00314  -0.00207   1.81785
    A1        2.22136  -0.00420   0.00302  -0.00911  -0.00613   2.21522
    A2        2.12182  -0.00554  -0.00816   0.03697   0.02877   2.15060
    A3        1.93821   0.00960   0.00525  -0.02703  -0.02182   1.91639
    A4        1.89291  -0.00686  -0.00662   0.03647   0.02984   1.92275
    A5        1.86780  -0.00172  -0.00433   0.02790   0.02359   1.89139
    A6        1.95493   0.01025   0.01434  -0.03640  -0.02203   1.93289
    A7        1.95184  -0.00833  -0.00532   0.00507  -0.00039   1.95144
    A8        1.89560  -0.00282   0.00249  -0.01203  -0.00939   1.88621
    A9        1.89206   0.00306  -0.00496   0.01054   0.00551   1.89757
   A10        1.89969  -0.00051  -0.00273   0.00598   0.00317   1.90287
   A11        1.64117  -0.01271   0.03010   0.01975   0.04985   1.69102
   A12        1.85506  -0.00185   0.01073  -0.03582  -0.02509   1.82997
   A13        2.02431  -0.00876   0.05890   0.11292   0.17182   2.19612
    D1        0.43247  -0.00487   0.04439  -0.22985  -0.18560   0.24687
    D2       -2.64493  -0.00231   0.04260  -0.24599  -0.20325  -2.84818
    D3       -1.70301  -0.00011  -0.00636  -0.04108  -0.04756  -1.75057
    D4        2.50452  -0.00145  -0.01494  -0.02313  -0.03802   2.46650
    D5        0.36656  -0.00218  -0.01794  -0.00799  -0.02600   0.34056
    D6        1.37863  -0.00250  -0.00427  -0.02779  -0.03208   1.34655
    D7       -0.69702  -0.00384  -0.01285  -0.00984  -0.02255  -0.71956
    D8       -2.83498  -0.00456  -0.01585   0.00530  -0.01052  -2.84550
    D9        0.12965  -0.01796  -0.16418  -0.10353  -0.26764  -0.13799
   D10        2.24331  -0.00829  -0.14814  -0.13765  -0.28578   1.95753
   D11       -1.97836  -0.00876  -0.15279  -0.13131  -0.28418  -2.26254
   D12       -0.48280  -0.00769   0.24705   0.15053   0.39758  -0.08522
   D13        1.81649  -0.00370   0.07110  -0.20350  -0.13240   1.68409
         Item               Value     Threshold  Converged?
 Maximum Force            0.017962     0.000015     NO 
 RMS     Force            0.006055     0.000010     NO 
 Maximum Displacement     0.645957     0.000060     NO 
 RMS     Displacement     0.266941     0.000040     NO 
 Predicted change in Energy=-2.746459D-03
 GradGradGradGradGradGradGradGradGradGradGradGradGradGradGradGradGradGrad

                          Input orientation:                          
 ---------------------------------------------------------------------
 Center     Atomic      Atomic             Coordinates (Angstroms)
 Number     Number       Type             X           Y           Z
 ---------------------------------------------------------------------
      1          6           0        0.299032    0.456549   -0.396577
      2          8           0        0.032656    1.546627   -0.828049
      3          8           0        1.507026   -0.043891   -0.191112
      4          1           0        2.178780    0.669398   -0.225944
      5          6           0       -0.772432   -0.555059    0.067555
      6          9           0       -0.846322   -0.508389    1.413135
      7          9           0       -0.433920   -1.799537   -0.286442
      8          9           0       -1.964025   -0.273287   -0.433181
      9          8           0        2.719293    2.043369    1.266176
     10          1           0        2.392072    2.918373    1.029740
     11          1           0        2.118133    1.731666    1.949418
 ---------------------------------------------------------------------
                    Distance matrix (angstroms):
                    1          2          3          4          5
     1  C    0.000000
     2  O    1.202246   0.000000
     3  O    1.323596   2.260355   0.000000
     4  H    1.899440   2.395394   0.980432   0.000000
     5  C    1.544928   2.422262   2.350347   3.208596   0.000000
     6  F    2.349042   3.165217   2.885761   3.636620   1.348415
     7  F    2.374715   3.421673   2.618903   3.595205   1.337397
     8  F    2.378114   2.730337   3.487035   4.253755   1.322885
     9  O    3.337725   3.442463   2.819562   2.099136   4.514495
    10  H    3.532106   3.301502   3.323972   2.584594   4.796313
    11  H    3.230905   3.478186   2.847441   2.421630   4.138343
                    6          7          8          9         10
     6  F    0.000000
     7  F    2.173867   0.000000
     8  F    2.171040   2.166147   0.000000
     9  O    4.387104   5.207811   5.494377   0.000000
    10  H    4.730422   5.654842   5.594856   0.963642   0.000000
    11  H    3.754123   4.897085   5.134260   0.961963   1.526146
                   11
    11  H    0.000000
 Stoichiometry    C2H3F3O3
 Framework group  C1[X(C2H3F3O3)]
 Deg. of freedom    27
 Full point group                 C1      NOp   1
 Largest Abelian subgroup         C1      NOp   1
 Largest concise Abelian subgroup C1      NOp   1
                         Standard orientation:                         
 ---------------------------------------------------------------------
 Center     Atomic      Atomic             Coordinates (Angstroms)
 Number     Number       Type             X           Y           Z
 ---------------------------------------------------------------------
      1          6           0        0.214361    0.466571   -0.377452
      2          8           0        0.572063    1.593486   -0.159492
      3          8           0        0.902522   -0.480795   -0.994574
      4          1           0        1.845489   -0.221880   -1.065441
      5          6           0       -1.139430   -0.100049    0.105244
      6          9           0       -0.921011   -0.836329    1.213579
      7          9           0       -1.677281   -0.897960   -0.823565
      8          9           0       -1.998936    0.862238    0.397269
      9          8           0        3.359448   -0.352540    0.382740
     10          1           0        3.577999    0.531305    0.698432
     11          1           0        2.829717   -0.741296    1.085325
 ---------------------------------------------------------------------
 Rotational constants (GHZ):           3.1646602           1.1214376           1.0611494
 Standard basis: 6-31++G(d,p) (6D, 7F)
 There are   170 symmetry adapted cartesian basis functions of A   symmetry.
 There are   170 symmetry adapted basis functions of A   symmetry.
   170 basis functions,   280 primitive gaussians,   170 cartesian basis functions
    33 alpha electrons       33 beta electrons
       nuclear repulsion energy       420.8948222617 Hartrees.
 NAtoms=   11 NActive=   11 NUniq=   11 SFac= 1.00D+00 NAtFMM=   60 NAOKFM=F Big=F
 Integral buffers will be    131072 words long.
 Raffenetti 2 integral format.
 Two-electron integral symmetry is turned on.
 Nuclear repulsion after empirical dispersion term =      420.8913581716 Hartrees.
 One-electron integrals computed using PRISM.
 NBasis=   170 RedAO= T EigKep=  1.06D-04  NBF=   170
 NBsUse=   170 1.00D-06 EigRej= -1.00D+00 NBFU=   170
 Lowest energy guess from the checkpoint file:  "/local_scratch/slurm.5600541/Gau-2318065.chk"
 B after Tr=    -0.000000   -0.000000    0.000000
         Rot=    0.998883   -0.046917   -0.003840   -0.004087 Ang=  -5.42 deg.
 B after Tr=     0.000000   -0.000000   -0.000000
         Rot=    0.957196   -0.287492   -0.000534   -0.033524 Ang= -33.65 deg.
 Keep R1 ints in memory in canonical form, NReq=233724042.
 Requested convergence on RMS density matrix=1.00D-10 within 128 cycles.
 Requested convergence on MAX density matrix=1.00D-08.
 Requested convergence on             energy=1.00D-08.
 No special actions if energy rises.
 SCF Done:  E(RwB97XD) =  -603.091520762     A.U. after   17 cycles
            NFock= 17  Conv=0.44D-10     -V/T= 2.0079
 Calling FoFJK, ICntrl=      2127 FMM=F ISym2X=0 I1Cent= 0 IOpClX= 0 NMat=1 NMatS=1 NMatT=0.
 ***** Axes restored to original set *****
 -------------------------------------------------------------------
 Center     Atomic                   Forces (Hartrees/Bohr)
 Number     Number              X              Y              Z
 -------------------------------------------------------------------
      1        6           0.004049068    0.002652882   -0.002104601
      2        8          -0.001192589   -0.000195455    0.002173775
      3        8           0.002263685    0.001169128    0.001278001
      4        1          -0.004186056   -0.000930679    0.002255244
      5        6           0.005950059   -0.002760381    0.000744937
      6        9          -0.001237223    0.000102749   -0.001008481
      7        9          -0.002584309   -0.001059709    0.000133685
      8        9          -0.002798724    0.001289914   -0.001013364
      9        8          -0.003753406    0.001119158   -0.003997951
     10        1           0.001868449   -0.000760633   -0.000236977
     11        1           0.001621046   -0.000626974    0.001775734
 -------------------------------------------------------------------
 Cartesian Forces:  Max     0.005950059 RMS     0.002281354

 GradGradGradGradGradGradGradGradGradGradGradGradGradGradGradGradGradGrad
 Berny optimization.
 Using GEDIIS/GDIIS optimizer.
 FormGI is forming the generalized inverse of G from B-inverse, IUseBI=4.
 Internal  Forces:  Max     0.023585147 RMS     0.005456471
 Search for a local minimum.
 Step number  26 out of a maximum of  100
 All quantities printed in internal units (Hartrees-Bohrs-Radians)
 Mixed Optimization -- RFO/linear search
 Update second derivatives using D2CorX and points   24   26
 DE= -1.46D-04 DEPred=-2.75D-03 R= 5.30D-02
 Trust test= 5.30D-02 RLast= 5.39D-01 DXMaxT set to 5.05D-01
 ITU= -1 -1  1  1  1  1  1 -1  0  1  1  1 -1  0 -1  1  0  0  0 -1
 ITU=  0  0  1  0  1  0
 Use linear search instead of GDIIS.
     Eigenvalues ---    0.00000   0.00065   0.00207   0.00373   0.01641
     Eigenvalues ---    0.02704   0.05715   0.06971   0.10964   0.12589
     Eigenvalues ---    0.15067   0.16272   0.18611   0.21975   0.24013
     Eigenvalues ---    0.27722   0.29375   0.37963   0.40159   0.43343
     Eigenvalues ---    0.46263   0.57742   0.59305   0.61655   0.71685
     Eigenvalues ---    0.95258   1.02936
 RFO step:  Lambda=-1.63800249D-03 EMin= 3.58153710D-06
 Quartic linear search produced a step of -0.52669.
 Iteration  1 RMS(Cart)=  0.18513302 RMS(Int)=  0.05490644
 Iteration  2 RMS(Cart)=  0.07527995 RMS(Int)=  0.01750055
 Iteration  3 RMS(Cart)=  0.03680069 RMS(Int)=  0.00164428
 Iteration  4 RMS(Cart)=  0.00188685 RMS(Int)=  0.00005278
 Iteration  5 RMS(Cart)=  0.00000474 RMS(Int)=  0.00005272
 Iteration  6 RMS(Cart)=  0.00000000 RMS(Int)=  0.00005272
 Variable       Old X    -DE/DX   Delta X   Delta X   Delta X     New X
                                 (Linear)    (Quad)   (Total)
    R1        2.27192  -0.00069  -0.00101   0.00243   0.00142   2.27334
    R2        2.50123  -0.00130  -0.00072  -0.00236  -0.00308   2.49816
    R3        2.91949   0.00133  -0.00065   0.00033  -0.00032   2.91917
    R4        1.85275  -0.00362   0.00356   0.00331   0.00687   1.85961
    R5        2.54814  -0.00338   0.00384   0.00723   0.01107   2.55921
    R6        2.52731   0.00030  -0.00431  -0.00335  -0.00766   2.51966
    R7        2.49989   0.00318   0.01164   0.00194   0.01358   2.51347
    R8        7.09426  -0.00072  -0.13286   0.10275  -0.03010   7.06416
    R9        1.82102  -0.00126  -0.00355   0.00089  -0.00267   1.81835
   R10        1.81785   0.00194   0.00203   0.00276   0.00480   1.82264
    A1        2.21522   0.00162   0.00589  -0.00372   0.00202   2.21724
    A2        2.15060  -0.00172  -0.02234   0.00035  -0.02214   2.12846
    A3        1.91639  -0.00009   0.01612   0.00231   0.01829   1.93468
    A4        1.92275  -0.00369  -0.02156  -0.00963  -0.03118   1.89157
    A5        1.89139  -0.01521  -0.01624  -0.00699  -0.02326   1.86813
    A6        1.93289   0.00706   0.02424   0.01277   0.03701   1.96991
    A7        1.95144   0.00206  -0.00448  -0.00366  -0.00819   1.94325
    A8        1.88621   0.00313   0.00713   0.00034   0.00750   1.89371
    A9        1.89757   0.00501  -0.00728  -0.00301  -0.01034   1.88723
   A10        1.90287  -0.00206  -0.00408   0.00037  -0.00373   1.89914
   A11        1.69102  -0.02359   0.00027  -0.02542  -0.02515   1.66587
   A12        1.82997   0.00266   0.02267  -0.00531   0.01736   1.84733
   A13        2.19612  -0.00678  -0.03858  -0.17649  -0.21507   1.98105
    D1        0.24687  -0.00002   0.13688   0.02780   0.16459   0.41146
    D2       -2.84818   0.00441   0.14460   0.05315   0.19785  -2.65034
    D3       -1.75057   0.00157   0.01945   0.10302   0.12239  -1.62818
    D4        2.46650   0.00292   0.00686   0.09943   0.10627   2.57277
    D5        0.34056  -0.00086  -0.00211   0.09249   0.09036   0.43092
    D6        1.34655  -0.00257   0.01313   0.07866   0.09180   1.43835
    D7       -0.71956  -0.00122   0.00055   0.07508   0.07568  -0.64389
    D8       -2.84550  -0.00500  -0.00843   0.06814   0.05977  -2.78573
    D9       -0.13799  -0.00177  -0.00374   0.13408   0.13035  -0.00764
   D10        1.95753  -0.00017   0.01996   0.14558   0.16554   2.12308
   D11       -2.26254   0.00190   0.01501   0.14455   0.15955  -2.10298
   D12       -0.08522   0.00141   0.00834  -0.47471  -0.46638  -0.55160
   D13        1.68409   0.00109   0.13239   0.15565   0.28804   1.97213
         Item               Value     Threshold  Converged?
 Maximum Force            0.023585     0.000015     NO 
 RMS     Force            0.005456     0.000010     NO 
 Maximum Displacement     0.526218     0.000060     NO 
 RMS     Displacement     0.192888     0.000040     NO 
 Predicted change in Energy=-1.550315D-03
 GradGradGradGradGradGradGradGradGradGradGradGradGradGradGradGradGradGrad

                          Input orientation:                          
 ---------------------------------------------------------------------
 Center     Atomic      Atomic             Coordinates (Angstroms)
 Number     Number       Type             X           Y           Z
 ---------------------------------------------------------------------
      1          6           0        0.345430    0.473778   -0.331486
      2          8           0        0.074389    1.625375   -0.549586
      3          8           0        1.551461   -0.065754   -0.286866
      4          1           0        2.201688    0.644307   -0.083389
      5          6           0       -0.734632   -0.561633    0.052787
      6          9           0       -0.782278   -0.601798    1.405628
      7          9           0       -0.461609   -1.786575   -0.397527
      8          9           0       -1.933916   -0.198190   -0.392986
      9          8           0        2.579384    1.938359    1.240569
     10          1           0        2.484365    2.775911    0.776491
     11          1           0        1.906008    1.942039    1.931086
 ---------------------------------------------------------------------
                    Distance matrix (angstroms):
                    1          2          3          4          5
     1  C    0.000000
     2  O    1.202998   0.000000
     3  O    1.321967   2.260682   0.000000
     4  H    1.880512   2.388564   0.984065   0.000000
     5  C    1.544758   2.408396   2.363786   3.177234   0.000000
     6  F    2.333700   3.084970   2.932272   3.560057   1.354275
     7  F    2.401014   3.457140   2.650645   3.619533   1.333344
     8  F    2.377129   2.717205   3.489506   4.231888   1.330070
     9  O    3.099501   3.094773   2.721425   1.889469   4.317811
    10  H    3.332037   2.981644   3.174287   2.315823   4.693069
    11  H    3.116156   3.099813   3.012681   2.414466   4.095041
                    6          7          8          9         10
     6  F    0.000000
     7  F    2.181259   0.000000
     8  F    2.173518   2.165796   0.000000
     9  O    4.216683   5.079973   5.253877   0.000000
    10  H    4.740853   5.556380   5.452904   0.962232   0.000000
    11  H    3.738194   4.993056   4.972616   0.964501   1.537183
                   11
    11  H    0.000000
 Stoichiometry    C2H3F3O3
 Framework group  C1[X(C2H3F3O3)]
 Deg. of freedom    27
 Full point group                 C1      NOp   1
 Largest Abelian subgroup         C1      NOp   1
 Largest concise Abelian subgroup C1      NOp   1
                         Standard orientation:                         
 ---------------------------------------------------------------------
 Center     Atomic      Atomic             Coordinates (Angstroms)
 Number     Number       Type             X           Y           Z
 ---------------------------------------------------------------------
      1          6           0        0.271427    0.277988   -0.478025
      2          8           0        0.719420    1.394430   -0.470016
      3          8           0        0.887373   -0.824395   -0.869125
      4          1           0        1.858071   -0.679609   -0.797236
      5          6           0       -1.123255   -0.047398    0.100995
      6          9           0       -0.940134   -0.424262    1.388823
      7          9           0       -1.734871   -1.039150   -0.547202
      8          9           0       -1.913080    1.022727    0.091218
      9          8           0        3.173644   -0.232226    0.483080
     10          1           0        3.523423    0.607323    0.168912
     11          1           0        2.778755   -0.047564    1.343443
 ---------------------------------------------------------------------
 Rotational constants (GHZ):           3.2481966           1.1719334           1.1167670
 Standard basis: 6-31++G(d,p) (6D, 7F)
 There are   170 symmetry adapted cartesian basis functions of A   symmetry.
 There are   170 symmetry adapted basis functions of A   symmetry.
   170 basis functions,   280 primitive gaussians,   170 cartesian basis functions
    33 alpha electrons       33 beta electrons
       nuclear repulsion energy       424.4446054070 Hartrees.
 NAtoms=   11 NActive=   11 NUniq=   11 SFac= 1.00D+00 NAtFMM=   60 NAOKFM=F Big=F
 Integral buffers will be    131072 words long.
 Raffenetti 2 integral format.
 Two-electron integral symmetry is turned on.
 Nuclear repulsion after empirical dispersion term =      424.4409412007 Hartrees.
 One-electron integrals computed using PRISM.
 NBasis=   170 RedAO= T EigKep=  9.79D-05  NBF=   170
 NBsUse=   170 1.00D-06 EigRej= -1.00D+00 NBFU=   170
 Initial guess from the checkpoint file:  "/local_scratch/slurm.5600541/Gau-2318065.chk"
 B after Tr=    -0.000000   -0.000000   -0.000000
         Rot=    0.988982    0.147160    0.003623    0.015641 Ang=  17.03 deg.
 ExpMin= 3.60D-02 ExpMax= 7.00D+03 ExpMxC= 1.05D+03 IAcc=3 IRadAn=         5 AccDes= 0.00D+00
 Harris functional with IExCor= 4639 and IRadAn=       5 diagonalized for initial guess.
 HarFok:  IExCor= 4639 AccDes= 0.00D+00 IRadAn=         5 IDoV= 1 UseB2=F ITyADJ=14
 ICtDFT=  3500011 ScaDFX=  1.000000  1.000000  1.000000  1.000000
 FoFCou: FMM=F IPFlag=           0 FMFlag=      100000 FMFlg1=           0
         NFxFlg=           0 DoJE=T BraDBF=F KetDBF=T FulRan=T
         wScrn=  0.000000 ICntrl=       500 IOpCl=  0 I1Cent=   200000004 NGrid=           0
         NMat0=    1 NMatS0=      1 NMatT0=    0 NMatD0=    1 NMtDS0=    0 NMtDT0=    0
 Petite list used in FoFCou.
 Keep R1 ints in memory in canonical form, NReq=233724042.
 Requested convergence on RMS density matrix=1.00D-10 within 128 cycles.
 Requested convergence on MAX density matrix=1.00D-08.
 Requested convergence on             energy=1.00D-08.
 No special actions if energy rises.
 SCF Done:  E(RwB97XD) =  -603.092328845     A.U. after   18 cycles
            NFock= 18  Conv=0.62D-10     -V/T= 2.0079
 Calling FoFJK, ICntrl=      2127 FMM=F ISym2X=0 I1Cent= 0 IOpClX= 0 NMat=1 NMatS=1 NMatT=0.
 ***** Axes restored to original set *****
 -------------------------------------------------------------------
 Center     Atomic                   Forces (Hartrees/Bohr)
 Number     Number              X              Y              Z
 -------------------------------------------------------------------
      1        6           0.002862092   -0.000451156   -0.001948504
      2        8          -0.000617101    0.000581348    0.001687740
      3        8           0.000168591    0.000012827    0.003246259
      4        1          -0.003185931   -0.001323950    0.000657218
      5        6          -0.001237902    0.001325468    0.002206589
      6        9          -0.000460063   -0.001741726   -0.004022956
      7        9          -0.000220088   -0.000035239    0.000438506
      8        9           0.000426546   -0.000403106   -0.000183166
      9        8           0.000788728    0.000805085   -0.001672830
     10        1          -0.000705359    0.001229657    0.001530478
     11        1           0.002180489    0.000000793   -0.001939333
 -------------------------------------------------------------------
 Cartesian Forces:  Max     0.004022956 RMS     0.001593591

 GradGradGradGradGradGradGradGradGradGradGradGradGradGradGradGradGradGrad
 Berny optimization.
 Using GEDIIS/GDIIS optimizer.
 FormGI is forming the generalized inverse of G from B-inverse, IUseBI=4.
 Internal  Forces:  Max     0.014023655 RMS     0.004151153
 Search for a local minimum.
 Step number  27 out of a maximum of  100
 All quantities printed in internal units (Hartrees-Bohrs-Radians)
 Mixed Optimization -- RFO/linear search
 Update second derivatives using D2CorX and points   25   26   27
 DE= -8.08D-04 DEPred=-1.55D-03 R= 5.21D-01
 TightC=F SS=  1.41D+00  RLast= 7.36D-01 DXNew= 8.4853D-01 2.2070D+00
 Trust test= 5.21D-01 RLast= 7.36D-01 DXMaxT set to 8.49D-01
 ITU=  1 -1 -1  1  1  1  1  1 -1  0  1  1  1 -1  0 -1  1  0  0  0
 ITU= -1  0  0  1  0  1  0
 Use linear search instead of GDIIS.
     Eigenvalues ---    0.00000   0.00094   0.00211   0.00882   0.01400
     Eigenvalues ---    0.02898   0.05315   0.06841   0.12031   0.12917
     Eigenvalues ---    0.14480   0.15945   0.18336   0.21531   0.23980
     Eigenvalues ---    0.26128   0.29133   0.37545   0.39458   0.43645
     Eigenvalues ---    0.48657   0.56599   0.58486   0.61935   0.66077
     Eigenvalues ---    0.73565   1.03005
 RFO step:  Lambda=-4.41949030D-03 EMin= 3.86490422D-06
 Quartic linear search produced a step of -0.33131.
 Iteration  1 RMS(Cart)=  0.23928197 RMS(Int)=  0.05234551
 Iteration  2 RMS(Cart)=  0.06058965 RMS(Int)=  0.01768132
 Iteration  3 RMS(Cart)=  0.02569052 RMS(Int)=  0.00024619
 Iteration  4 RMS(Cart)=  0.00003620 RMS(Int)=  0.00024608
 Iteration  5 RMS(Cart)=  0.00000000 RMS(Int)=  0.00024608
 Variable       Old X    -DE/DX   Delta X   Delta X   Delta X     New X
                                 (Linear)    (Quad)   (Total)
    R1        2.27334   0.00039  -0.00047   0.00180   0.00133   2.27466
    R2        2.49816  -0.00208   0.00102  -0.00932  -0.00830   2.48985
    R3        2.91917  -0.00224   0.00011  -0.00015  -0.00004   2.91913
    R4        1.85961  -0.00292  -0.00227   0.00740   0.00513   1.86474
    R5        2.55921  -0.00617  -0.00367  -0.00701  -0.01068   2.54853
    R6        2.51966  -0.00016   0.00254  -0.00581  -0.00328   2.51638
    R7        2.51347  -0.00043  -0.00450   0.01097   0.00647   2.51994
    R8        7.06416   0.00272   0.00997   0.50809   0.51806   7.58223
    R9        1.81835   0.00040   0.00088  -0.00430  -0.00342   1.81494
   R10        1.82264   0.00015  -0.00159   0.00197   0.00038   1.82302
    A1        2.21724   0.00263  -0.00067  -0.00207  -0.00355   2.21370
    A2        2.12846   0.00092   0.00733  -0.02379  -0.01722   2.11124
    A3        1.93468  -0.00382  -0.00606   0.01977   0.01293   1.94761
    A4        1.89157  -0.00279   0.01033  -0.05680  -0.04647   1.84509
    A5        1.86813  -0.01246   0.00771  -0.03396  -0.02632   1.84181
    A6        1.96991   0.00240  -0.01226   0.06023   0.04803   2.01794
    A7        1.94325   0.00368   0.00271  -0.01631  -0.01375   1.92950
    A8        1.89371   0.00235  -0.00249   0.00388   0.00154   1.89525
    A9        1.88723   0.00518   0.00343  -0.00556  -0.00243   1.88480
   A10        1.89914  -0.00110   0.00123  -0.01041  -0.00917   1.88997
   A11        1.66587  -0.01402   0.00833  -0.11486  -0.10653   1.55934
   A12        1.84733  -0.00322  -0.00575   0.01990   0.01415   1.86149
   A13        1.98105   0.00444   0.07125   0.05792   0.12918   2.11023
    D1        0.41146  -0.00079  -0.05453   0.07390   0.01924   0.43070
    D2       -2.65034   0.00298  -0.06555   0.16137   0.09595  -2.55438
    D3       -1.62818  -0.00067  -0.04055   0.04890   0.00809  -1.62009
    D4        2.57277   0.00317  -0.03521   0.03096  -0.00428   2.56849
    D5        0.43092   0.00008  -0.02994   0.01258  -0.01732   0.41360
    D6        1.43835  -0.00412  -0.03041  -0.03235  -0.06285   1.37550
    D7       -0.64389  -0.00027  -0.02507  -0.05029  -0.07522  -0.71911
    D8       -2.78573  -0.00337  -0.01980  -0.06867  -0.08827  -2.87400
    D9       -0.00764   0.00206  -0.04319  -0.09186  -0.13502  -0.14267
   D10        2.12308  -0.00102  -0.05485  -0.03734  -0.09217   2.03090
   D11       -2.10298   0.00182  -0.05286  -0.05065  -0.10354  -2.20653
   D12       -0.55160   0.00559   0.15452   0.02845   0.18296  -0.36864
   D13        1.97213   0.00180  -0.09543  -0.09858  -0.19401   1.77812
         Item               Value     Threshold  Converged?
 Maximum Force            0.014024     0.000015     NO 
 RMS     Force            0.004151     0.000010     NO 
 Maximum Displacement     0.791432     0.000060     NO 
 RMS     Displacement     0.260248     0.000040     NO 
 Predicted change in Energy=-3.411495D-03
 GradGradGradGradGradGradGradGradGradGradGradGradGradGradGradGradGradGrad

                          Input orientation:                          
 ---------------------------------------------------------------------
 Center     Atomic      Atomic             Coordinates (Angstroms)
 Number     Number       Type             X           Y           Z
 ---------------------------------------------------------------------
      1          6           0        0.278538    0.494333   -0.250424
      2          8           0       -0.064726    1.631485   -0.445229
      3          8           0        1.505169    0.065950   -0.031645
      4          1           0        1.996729    0.838843    0.335418
      5          6           0       -0.763678   -0.621120   -0.014289
      6          9           0       -0.918362   -0.693382    1.323483
      7          9           0       -0.429136   -1.827259   -0.468706
      8          9           0       -1.938749   -0.284317   -0.547186
      9          8           0        2.811136    1.958275    1.067585
     10          1           0        2.592878    2.782593    0.625687
     11          1           0        2.160493    1.840416    1.770027
 ---------------------------------------------------------------------
                    Distance matrix (angstroms):
                    1          2          3          4          5
     1  C    0.000000
     2  O    1.203700   0.000000
     3  O    1.317573   2.255332   0.000000
     4  H    1.847722   2.342496   0.986778   0.000000
     5  C    1.544735   2.397597   2.370660   3.142233   0.000000
     6  F    2.306603   3.043361   2.878620   3.438275   1.348623
     7  F    2.436850   3.477968   2.741678   3.693174   1.331610
     8  F    2.368697   2.681913   3.499863   4.186701   1.333495
     9  O    3.208477   3.265881   2.548480   1.566032   4.539055
    10  H    3.370441   3.087842   2.999224   2.053731   4.822996
    11  H    3.071793   3.146841   2.612317   1.757290   4.218260
                    6          7          8          9         10
     6  F    0.000000
     7  F    2.176456   0.000000
     8  F    2.169776   2.160037   0.000000
     9  O    4.583222   5.214386   5.495281   0.000000
    10  H    4.989802   5.619698   5.596179   0.960423   0.000000
    11  H    4.012341   5.016966   5.166019   0.964703   1.544075
                   11
    11  H    0.000000
 Stoichiometry    C2H3F3O3
 Framework group  C1[X(C2H3F3O3)]
 Deg. of freedom    27
 Full point group                 C1      NOp   1
 Largest Abelian subgroup         C1      NOp   1
 Largest concise Abelian subgroup C1      NOp   1
                         Standard orientation:                         
 ---------------------------------------------------------------------
 Center     Atomic      Atomic             Coordinates (Angstroms)
 Number     Number       Type             X           Y           Z
 ---------------------------------------------------------------------
      1          6           0        0.265837    0.326616   -0.350540
      2          8           0        0.636987    1.466753   -0.244561
      3          8           0        1.012225   -0.725294   -0.619590
      4          1           0        1.923435   -0.489295   -0.323392
      5          6           0       -1.170352   -0.081763    0.045431
      6          9           0       -1.090619   -0.481297    1.331043
      7          9           0       -1.707664   -1.066181   -0.672485
      8          9           0       -1.988013    0.970224   -0.008993
      9          8           0        3.360015   -0.264805    0.258238
     10          1           0        3.598203    0.640853    0.045020
     11          1           0        2.908286   -0.238628    1.110240
 ---------------------------------------------------------------------
 Rotational constants (GHZ):           3.5307555           1.1203815           1.0361659
 Standard basis: 6-31++G(d,p) (6D, 7F)
 There are   170 symmetry adapted cartesian basis functions of A   symmetry.
 There are   170 symmetry adapted basis functions of A   symmetry.
   170 basis functions,   280 primitive gaussians,   170 cartesian basis functions
    33 alpha electrons       33 beta electrons
       nuclear repulsion energy       423.8973503291 Hartrees.
 NAtoms=   11 NActive=   11 NUniq=   11 SFac= 1.00D+00 NAtFMM=   60 NAOKFM=F Big=F
 Integral buffers will be    131072 words long.
 Raffenetti 2 integral format.
 Two-electron integral symmetry is turned on.
 Nuclear repulsion after empirical dispersion term =      423.8939220164 Hartrees.
 One-electron integrals computed using PRISM.
 NBasis=   170 RedAO= T EigKep=  1.08D-04  NBF=   170
 NBsUse=   170 1.00D-06 EigRej= -1.00D+00 NBFU=   170
 Initial guess from the checkpoint file:  "/local_scratch/slurm.5600541/Gau-2318065.chk"
 B after Tr=     0.000000    0.000000   -0.000000
         Rot=    0.999563   -0.026623    0.008135   -0.009928 Ang=  -3.39 deg.
 ExpMin= 3.60D-02 ExpMax= 7.00D+03 ExpMxC= 1.05D+03 IAcc=3 IRadAn=         5 AccDes= 0.00D+00
 Harris functional with IExCor= 4639 and IRadAn=       5 diagonalized for initial guess.
 HarFok:  IExCor= 4639 AccDes= 0.00D+00 IRadAn=         5 IDoV= 1 UseB2=F ITyADJ=14
 ICtDFT=  3500011 ScaDFX=  1.000000  1.000000  1.000000  1.000000
 FoFCou: FMM=F IPFlag=           0 FMFlag=      100000 FMFlg1=           0
         NFxFlg=           0 DoJE=T BraDBF=F KetDBF=T FulRan=T
         wScrn=  0.000000 ICntrl=       500 IOpCl=  0 I1Cent=   200000004 NGrid=           0
         NMat0=    1 NMatS0=      1 NMatT0=    0 NMatD0=    1 NMtDS0=    0 NMtDT0=    0
 Petite list used in FoFCou.
 Keep R1 ints in memory in canonical form, NReq=233724042.
 Requested convergence on RMS density matrix=1.00D-10 within 128 cycles.
 Requested convergence on MAX density matrix=1.00D-08.
 Requested convergence on             energy=1.00D-08.
 No special actions if energy rises.
 SCF Done:  E(RwB97XD) =  -603.087421572     A.U. after   18 cycles
            NFock= 18  Conv=0.22D-10     -V/T= 2.0077
 Calling FoFJK, ICntrl=      2127 FMM=F ISym2X=0 I1Cent= 0 IOpClX= 0 NMat=1 NMatS=1 NMatT=0.
 ***** Axes restored to original set *****
 -------------------------------------------------------------------
 Center     Atomic                   Forces (Hartrees/Bohr)
 Number     Number              X              Y              Z
 -------------------------------------------------------------------
      1        6          -0.000276272   -0.007397767    0.001600130
      2        8           0.000493881    0.003498862   -0.000242064
      3        8          -0.014670706   -0.009056955    0.001342400
      4        1           0.019402974    0.001770824   -0.011392594
      5        6          -0.007647217    0.004730527   -0.002887846
      6        9          -0.000864209   -0.003689655    0.001448824
      7        9           0.004081201    0.001142638   -0.000171154
      8        9           0.000001302   -0.001320142   -0.000309904
      9        8          -0.004313084   -0.003166443    0.004461952
     10        1          -0.000896360    0.004375864   -0.000298064
     11        1           0.004688490    0.009112247    0.006448320
 -------------------------------------------------------------------
 Cartesian Forces:  Max     0.019402974 RMS     0.006077859

 GradGradGradGradGradGradGradGradGradGradGradGradGradGradGradGradGradGrad
 Berny optimization.
 Using GEDIIS/GDIIS optimizer.
 FormGI is forming the generalized inverse of G from B-inverse, IUseBI=4.
 Internal  Forces:  Max     0.078551917 RMS     0.019952567
 Search for a local minimum.
 Step number  28 out of a maximum of  100
 All quantities printed in internal units (Hartrees-Bohrs-Radians)
 Mixed Optimization -- RFO/linear search
 Update second derivatives using D2CorX and points   25   28   27
 DE=  4.91D-03 DEPred=-3.41D-03 R=-1.44D+00
 Trust test=-1.44D+00 RLast= 6.62D-01 DXMaxT set to 4.24D-01
 ITU= -1  1 -1 -1  1  1  1  1  1 -1  0  1  1  1 -1  0 -1  1  0  0
 ITU=  0 -1  0  0  1  0  1  0
 Use linear search instead of GDIIS.
     Eigenvalues ---    0.00000   0.00150   0.00210   0.00884   0.01624
     Eigenvalues ---    0.04415   0.06136   0.07473   0.11759   0.13109
     Eigenvalues ---    0.15225   0.16603   0.18778   0.22073   0.23966
     Eigenvalues ---    0.27442   0.29928   0.39071   0.42122   0.43891
     Eigenvalues ---    0.48318   0.57380   0.59075   0.61190   0.72217
     Eigenvalues ---    1.02818   1.08721
 RFO step:  Lambda=-7.36074874D-03 EMin= 3.77496004D-06
 Quartic linear search produced a step of -0.64849.
 Maximum step size (   0.424) exceeded in Quadratic search.
    -- Step size scaled by   0.723
 Iteration  1 RMS(Cart)=  0.16125695 RMS(Int)=  0.00940191
 Iteration  2 RMS(Cart)=  0.01387367 RMS(Int)=  0.00016660
 Iteration  3 RMS(Cart)=  0.00010525 RMS(Int)=  0.00014948
 Iteration  4 RMS(Cart)=  0.00000002 RMS(Int)=  0.00014948
 Variable       Old X    -DE/DX   Delta X   Delta X   Delta X     New X
                                 (Linear)    (Quad)   (Total)
    R1        2.27466   0.00320  -0.00086  -0.00065  -0.00151   2.27315
    R2        2.48985   0.00511   0.00538   0.00342   0.00880   2.49865
    R3        2.91913  -0.00341   0.00003   0.00037   0.00040   2.91953
    R4        1.86474   0.00681  -0.00332  -0.00278  -0.00611   1.85863
    R5        2.54853   0.01177   0.00693  -0.00880  -0.00187   2.54665
    R6        2.51638   0.00005   0.00213   0.00315   0.00528   2.52165
    R7        2.51994  -0.00021  -0.00420  -0.00210  -0.00630   2.51364
    R8        7.58223   0.00730  -0.33596   0.41653   0.08057   7.66279
    R9        1.81494   0.00409   0.00222   0.00166   0.00387   1.81881
   R10        1.82302  -0.00640  -0.00025  -0.00327  -0.00352   1.81950
    A1        2.21370   0.00710   0.00230   0.00124   0.00313   2.21683
    A2        2.11124   0.01157   0.01117   0.00452   0.01528   2.12652
    A3        1.94761  -0.01643  -0.00839  -0.00145  -0.01025   1.93737
    A4        1.84509   0.02664   0.03014   0.02321   0.05335   1.89844
    A5        1.84181   0.04808   0.01707   0.01572   0.03274   1.87455
    A6        2.01794  -0.03033  -0.03115  -0.02018  -0.05131   1.96663
    A7        1.92950   0.00638   0.00892   0.00327   0.01192   1.94143
    A8        1.89525  -0.00913  -0.00100  -0.00118  -0.00198   1.89327
    A9        1.88480  -0.01922   0.00157   0.00379   0.00512   1.88992
   A10        1.88997   0.00441   0.00595   0.00017   0.00602   1.89599
   A11        1.55934   0.07855   0.06908  -0.05005   0.01903   1.57837
   A12        1.86149  -0.00194  -0.00918  -0.01299  -0.02217   1.83932
   A13        2.11023   0.00224  -0.08377   0.03902  -0.04475   2.06548
    D1        0.43070  -0.00594  -0.01248  -0.08800  -0.10054   0.33016
    D2       -2.55438  -0.02294  -0.06222  -0.11979  -0.18195  -2.73634
    D3       -1.62009  -0.00237  -0.00525  -0.07097  -0.07641  -1.69650
    D4        2.56849  -0.00707   0.00277  -0.06865  -0.06577   2.50272
    D5        0.41360   0.00498   0.01123  -0.05610  -0.04486   0.36874
    D6        1.37550   0.01324   0.04076  -0.04161  -0.00098   1.37451
    D7       -0.71911   0.00854   0.04878  -0.03928   0.00966  -0.70945
    D8       -2.87400   0.02059   0.05724  -0.02674   0.03057  -2.84343
    D9       -0.14267   0.03252   0.08756   0.01394   0.10157  -0.04109
   D10        2.03090   0.01980   0.05977  -0.00149   0.05831   2.08921
   D11       -2.20653   0.00963   0.06715   0.00014   0.06718  -2.13934
   D12       -0.36864   0.00616  -0.11865   0.11597  -0.00268  -0.37132
   D13        1.77812   0.00253   0.12581  -0.20369  -0.07787   1.70025
         Item               Value     Threshold  Converged?
 Maximum Force            0.078552     0.000015     NO 
 RMS     Force            0.019953     0.000010     NO 
 Maximum Displacement     0.487065     0.000060     NO 
 RMS     Displacement     0.168517     0.000040     NO 
 Predicted change in Energy=-5.088393D-03
 GradGradGradGradGradGradGradGradGradGradGradGradGradGradGradGradGradGrad

                          Input orientation:                          
 ---------------------------------------------------------------------
 Center     Atomic      Atomic             Coordinates (Angstroms)
 Number     Number       Type             X           Y           Z
 ---------------------------------------------------------------------
      1          6           0        0.318096    0.450811   -0.260135
      2          8           0        0.058600    1.600366   -0.501280
      3          8           0        1.520023   -0.079117   -0.109008
      4          1           0        2.162578    0.641741    0.077675
      5          6           0       -0.786313   -0.592655    0.019732
      6          9           0       -0.905299   -0.704742    1.357412
      7          9           0       -0.496950   -1.795086   -0.481323
      8          9           0       -1.957644   -0.198086   -0.471822
      9          8           0        2.747567    2.068719    1.153664
     10          1           0        2.440249    2.860225    0.700424
     11          1           0        2.129385    1.933641    1.879382
 ---------------------------------------------------------------------
                    Distance matrix (angstroms):
                    1          2          3          4          5
     1  C    0.000000
     2  O    1.202900   0.000000
     3  O    1.322230   2.260597   0.000000
     4  H    1.884856   2.383459   0.983545   0.000000
     5  C    1.544948   2.407213   2.366322   3.197350   0.000000
     6  F    2.334193   3.114059   2.902410   3.586449   1.347631
     7  F    2.399432   3.440658   2.674201   3.650163   1.334401
     8  F    2.375893   2.701951   3.498565   4.240694   1.330161
     9  O    3.243268   3.191980   2.777481   1.880488   4.566949
    10  H    3.351341   2.950185   3.184608   2.320903   4.774560
    11  H    3.171291   3.172818   2.894168   2.217264   4.282729
                    6          7          8          9         10
     6  F    0.000000
     7  F    2.176361   0.000000
     8  F    2.170306   2.164284   0.000000
     9  O    4.590973   5.303684   5.469883   0.000000
    10  H    4.932882   5.629883   5.483511   0.962472   0.000000
    11  H    4.054976   5.135559   5.174575   0.962840   1.531384
                   11
    11  H    0.000000
 Stoichiometry    C2H3F3O3
 Framework group  C1[X(C2H3F3O3)]
 Deg. of freedom    27
 Full point group                 C1      NOp   1
 Largest Abelian subgroup         C1      NOp   1
 Largest concise Abelian subgroup C1      NOp   1
                         Standard orientation:                         
 ---------------------------------------------------------------------
 Center     Atomic      Atomic             Coordinates (Angstroms)
 Number     Number       Type             X           Y           Z
 ---------------------------------------------------------------------
      1          6           0        0.266240    0.256059   -0.398584
      2          8           0        0.713517    1.372693   -0.404792
      3          8           0        0.908355   -0.860316   -0.698065
      4          1           0        1.875982   -0.695095   -0.636742
      5          6           0       -1.169942   -0.043991    0.085375
      6          9           0       -1.086948   -0.446720    1.368742
      7          9           0       -1.760699   -1.008218   -0.623073
      8          9           0       -1.931690    1.045436    0.038287
      9          8           0        3.385943   -0.193612    0.365640
     10          1           0        3.541765    0.726810    0.131340
     11          1           0        2.955996   -0.168730    1.226794
 ---------------------------------------------------------------------
 Rotational constants (GHZ):           3.4204023           1.1048858           1.0393256
 Standard basis: 6-31++G(d,p) (6D, 7F)
 There are   170 symmetry adapted cartesian basis functions of A   symmetry.
 There are   170 symmetry adapted basis functions of A   symmetry.
   170 basis functions,   280 primitive gaussians,   170 cartesian basis functions
    33 alpha electrons       33 beta electrons
       nuclear repulsion energy       421.7667190692 Hartrees.
 NAtoms=   11 NActive=   11 NUniq=   11 SFac= 1.00D+00 NAtFMM=   60 NAOKFM=F Big=F
 Integral buffers will be    131072 words long.
 Raffenetti 2 integral format.
 Two-electron integral symmetry is turned on.
 Nuclear repulsion after empirical dispersion term =      421.7631372015 Hartrees.
 One-electron integrals computed using PRISM.
 NBasis=   170 RedAO= T EigKep=  1.07D-04  NBF=   170
 NBsUse=   170 1.00D-06 EigRej= -1.00D+00 NBFU=   170
 Lowest energy guess from the checkpoint file:  "/local_scratch/slurm.5600541/Gau-2318065.chk"
 B after Tr=     0.000000    0.000000    0.000000
         Rot=    0.999992   -0.000845    0.003827    0.000236 Ang=  -0.45 deg.
 B after Tr=    -0.000000   -0.000000    0.000000
         Rot=    0.999698    0.022259   -0.003610    0.009745 Ang=   2.82 deg.
 Keep R1 ints in memory in canonical form, NReq=233724042.
 Requested convergence on RMS density matrix=1.00D-10 within 128 cycles.
 Requested convergence on MAX density matrix=1.00D-08.
 Requested convergence on             energy=1.00D-08.
 No special actions if energy rises.
 SCF Done:  E(RwB97XD) =  -603.094604979     A.U. after   16 cycles
            NFock= 16  Conv=0.70D-10     -V/T= 2.0079
 Calling FoFJK, ICntrl=      2127 FMM=F ISym2X=0 I1Cent= 0 IOpClX= 0 NMat=1 NMatS=1 NMatT=0.
 ***** Axes restored to original set *****
 -------------------------------------------------------------------
 Center     Atomic                   Forces (Hartrees/Bohr)
 Number     Number              X              Y              Z
 -------------------------------------------------------------------
      1        6           0.002611486   -0.000739264   -0.001379898
      2        8           0.000108584    0.001880986    0.001572636
      3        8          -0.002355406   -0.000615727    0.003780572
      4        1           0.001318368    0.001913185   -0.001389491
      5        6          -0.000915074    0.000329920   -0.000724558
      6        9          -0.000714511   -0.001491178   -0.000310791
      7        9           0.000408092   -0.000345863    0.000107575
      8        9           0.000608777    0.000029863   -0.000114006
      9        8          -0.002801708   -0.003946018   -0.003159885
     10        1          -0.000009412    0.000914797   -0.000193556
     11        1           0.001740804    0.002069301    0.001811402
 -------------------------------------------------------------------
 Cartesian Forces:  Max     0.003946018 RMS     0.001676035

 GradGradGradGradGradGradGradGradGradGradGradGradGradGradGradGradGradGrad
 Berny optimization.
 Using GEDIIS/GDIIS optimizer.
 FormGI is forming the generalized inverse of G from B-inverse, IUseBI=4.
 Internal  Forces:  Max     0.018996624 RMS     0.003991328
 Search for a local minimum.
 Step number  29 out of a maximum of  100
 All quantities printed in internal units (Hartrees-Bohrs-Radians)
 Mixed Optimization -- RFO/linear search
 Update second derivatives using D2CorX and points   25   28   27   29
 DE= -2.28D-03 DEPred=-5.09D-03 R= 4.47D-01
 Trust test= 4.47D-01 RLast= 7.23D-01 DXMaxT set to 4.24D-01
 ITU=  0 -1  1 -1 -1  1  1  1  1  1 -1  0  1  1  1 -1  0 -1  1  0
 ITU=  0  0 -1  0  0  1  0  1  0
 Use linear search instead of GDIIS.
     Eigenvalues ---    0.00000   0.00104   0.00221   0.00561   0.01690
     Eigenvalues ---    0.05719   0.06182   0.07695   0.12246   0.13405
     Eigenvalues ---    0.15801   0.16882   0.19242   0.22525   0.24053
     Eigenvalues ---    0.27711   0.31203   0.39094   0.43300   0.47859
     Eigenvalues ---    0.53986   0.57041   0.58859   0.61317   0.72709
     Eigenvalues ---    1.03133   1.16328
 RFO step:  Lambda=-2.47815592D-03 EMin= 3.72954237D-06
 Quartic linear search produced a step of  0.09259.
 Iteration  1 RMS(Cart)=  0.12823966 RMS(Int)=  0.02000653
 Iteration  2 RMS(Cart)=  0.03668288 RMS(Int)=  0.00055492
 Iteration  3 RMS(Cart)=  0.00073642 RMS(Int)=  0.00003468
 Iteration  4 RMS(Cart)=  0.00000056 RMS(Int)=  0.00003468
 Variable       Old X    -DE/DX   Delta X   Delta X   Delta X     New X
                                 (Linear)    (Quad)   (Total)
    R1        2.27315   0.00146  -0.00002   0.00157   0.00155   2.27470
    R2        2.49865  -0.00119   0.00005   0.00006   0.00011   2.49876
    R3        2.91953   0.00238   0.00003   0.00133   0.00137   2.92090
    R4        1.85863   0.00200  -0.00009   0.00655   0.00646   1.86509
    R5        2.54665  -0.00147  -0.00116  -0.00680  -0.00796   2.53870
    R6        2.52165   0.00036   0.00019   0.00014   0.00033   2.52198
    R7        2.51364  -0.00049   0.00002  -0.00130  -0.00129   2.51235
    R8        7.66279  -0.00163   0.05543   0.24479   0.30021   7.96301
    R9        1.81881   0.00085   0.00004   0.00224   0.00228   1.82109
   R10        1.81950   0.00029  -0.00029  -0.00265  -0.00294   1.81656
    A1        2.21683  -0.00091  -0.00004  -0.00491  -0.00504   2.21179
    A2        2.12652   0.00014  -0.00018  -0.00175  -0.00202   2.12450
    A3        1.93737   0.00065   0.00025   0.00825   0.00841   1.94577
    A4        1.89844  -0.00073   0.00064  -0.00382  -0.00319   1.89526
    A5        1.87455  -0.00759   0.00059   0.01517   0.01576   1.89031
    A6        1.96663   0.00228  -0.00030  -0.01244  -0.01275   1.95388
    A7        1.94143   0.00070  -0.00017  -0.00002  -0.00026   1.94117
    A8        1.89327   0.00164  -0.00004  -0.00289  -0.00287   1.89040
    A9        1.88992   0.00331   0.00025   0.00128   0.00148   1.89140
   A10        1.89599  -0.00026  -0.00029  -0.00059  -0.00091   1.89507
   A11        1.57837  -0.01900  -0.00810  -0.08027  -0.08837   1.49001
   A12        1.83932   0.00008  -0.00074  -0.01861  -0.01935   1.81997
   A13        2.06548  -0.00943   0.00782  -0.07312  -0.06530   2.00018
    D1        0.33016  -0.00244  -0.00753  -0.15734  -0.16489   0.16527
    D2       -2.73634  -0.00068  -0.00796  -0.18138  -0.18932  -2.92566
    D3       -1.69650  -0.00009  -0.00633  -0.04797  -0.05434  -1.75084
    D4        2.50272   0.00150  -0.00649  -0.04695  -0.05341   2.44931
    D5        0.36874  -0.00032  -0.00576  -0.03717  -0.04294   0.32581
    D6        1.37451  -0.00180  -0.00591  -0.02557  -0.03150   1.34301
    D7       -0.70945  -0.00020  -0.00607  -0.02455  -0.03057  -0.74003
    D8       -2.84343  -0.00203  -0.00534  -0.01477  -0.02010  -2.86352
    D9       -0.04109  -0.00150  -0.00310  -0.01745  -0.02052  -0.06162
   D10        2.08921  -0.00230  -0.00314  -0.02513  -0.02826   2.06096
   D11       -2.13934   0.00012  -0.00337  -0.02671  -0.03011  -2.16945
   D12       -0.37132   0.00119   0.01669   0.21919   0.23588  -0.13544
   D13        1.70025   0.00069  -0.02517  -0.15852  -0.18369   1.51656
         Item               Value     Threshold  Converged?
 Maximum Force            0.018997     0.000015     NO 
 RMS     Force            0.003991     0.000010     NO 
 Maximum Displacement     0.377299     0.000060     NO 
 RMS     Displacement     0.123319     0.000040     NO 
 Predicted change in Energy=-1.592519D-03
 GradGradGradGradGradGradGradGradGradGradGradGradGradGradGradGradGradGrad

                          Input orientation:                          
 ---------------------------------------------------------------------
 Center     Atomic      Atomic             Coordinates (Angstroms)
 Number     Number       Type             X           Y           Z
 ---------------------------------------------------------------------
      1          6           0        0.343383    0.453604   -0.171741
      2          8           0        0.113941    1.605761   -0.434109
      3          8           0        1.530127   -0.085576    0.050444
      4          1           0        2.197123    0.638740    0.118091
      5          6           0       -0.791470   -0.579088    0.014691
      6          9           0       -0.990957   -0.753695    1.331692
      7          9           0       -0.483650   -1.761080   -0.523113
      8          9           0       -1.926770   -0.149666   -0.527720
      9          8           0        2.728232    2.095682    1.012467
     10          1           0        2.240591    2.851948    0.667576
     11          1           0        2.269743    1.869189    1.826441
 ---------------------------------------------------------------------
                    Distance matrix (angstroms):
                    1          2          3          4          5
     1  C    0.000000
     2  O    1.203722   0.000000
     3  O    1.322286   2.258538   0.000000
     4  H    1.885372   2.362139   0.986962   0.000000
     5  C    1.545672   2.407229   2.373741   3.228853   0.000000
     6  F    2.344855   3.147361   2.905829   3.684503   1.343420
     7  F    2.390036   3.420622   2.681712   3.654699   1.334576
     8  F    2.375764   2.693471   3.505498   4.247959   1.329480
     9  O    3.128302   3.027726   2.668114   1.790158   4.531915
    10  H    3.171104   2.699877   3.084584   2.280813   4.625112
    11  H    3.115682   3.134799   2.742682   2.106594   4.318278
                    6          7          8          9         10
     6  F    0.000000
     7  F    2.170826   0.000000
     8  F    2.167489   2.163163   0.000000
     9  O    4.696086   5.248696   5.392848   0.000000
    10  H    4.887189   5.488101   5.273075   0.963681   0.000000
    11  H    4.213842   5.126444   5.218101   0.961283   1.519748
                   11
    11  H    0.000000
 Stoichiometry    C2H3F3O3
 Framework group  C1[X(C2H3F3O3)]
 Deg. of freedom    27
 Full point group                 C1      NOp   1
 Largest Abelian subgroup         C1      NOp   1
 Largest concise Abelian subgroup C1      NOp   1
                         Standard orientation:                         
 ---------------------------------------------------------------------
 Center     Atomic      Atomic             Coordinates (Angstroms)
 Number     Number       Type             X           Y           Z
 ---------------------------------------------------------------------
      1          6           0        0.302452    0.209086   -0.322589
      2          8           0        0.775929    1.314985   -0.364481
      3          8           0        0.937964   -0.931561   -0.531129
      4          1           0        1.906476   -0.747866   -0.579451
      5          6           0       -1.173748   -0.028729    0.069048
      6          9           0       -1.212012   -0.416620    1.354682
      7          9           0       -1.739475   -0.982362   -0.673669
      8          9           0       -1.889676    1.084731   -0.054122
      9          8           0        3.351768   -0.138458    0.283347
     10          1           0        3.370989    0.820784    0.192981
     11          1           0        2.995494   -0.286525    1.163806
 ---------------------------------------------------------------------
 Rotational constants (GHZ):           3.5548010           1.1190035           1.0423419
 Standard basis: 6-31++G(d,p) (6D, 7F)
 There are   170 symmetry adapted cartesian basis functions of A   symmetry.
 There are   170 symmetry adapted basis functions of A   symmetry.
   170 basis functions,   280 primitive gaussians,   170 cartesian basis functions
    33 alpha electrons       33 beta electrons
       nuclear repulsion energy       423.6384723191 Hartrees.
 NAtoms=   11 NActive=   11 NUniq=   11 SFac= 1.00D+00 NAtFMM=   60 NAOKFM=F Big=F
 Integral buffers will be    131072 words long.
 Raffenetti 2 integral format.
 Two-electron integral symmetry is turned on.
 Nuclear repulsion after empirical dispersion term =      423.6348797646 Hartrees.
 One-electron integrals computed using PRISM.
 NBasis=   170 RedAO= T EigKep=  9.70D-05  NBF=   170
 NBsUse=   170 1.00D-06 EigRej= -1.00D+00 NBFU=   170
 Initial guess from the checkpoint file:  "/local_scratch/slurm.5600541/Gau-2318065.chk"
 B after Tr=    -0.000000   -0.000000   -0.000000
         Rot=    0.999869    0.012622    0.009197    0.004351 Ang=   1.86 deg.
 ExpMin= 3.60D-02 ExpMax= 7.00D+03 ExpMxC= 1.05D+03 IAcc=3 IRadAn=         5 AccDes= 0.00D+00
 Harris functional with IExCor= 4639 and IRadAn=       5 diagonalized for initial guess.
 HarFok:  IExCor= 4639 AccDes= 0.00D+00 IRadAn=         5 IDoV= 1 UseB2=F ITyADJ=14
 ICtDFT=  3500011 ScaDFX=  1.000000  1.000000  1.000000  1.000000
 FoFCou: FMM=F IPFlag=           0 FMFlag=      100000 FMFlg1=           0
         NFxFlg=           0 DoJE=T BraDBF=F KetDBF=T FulRan=T
         wScrn=  0.000000 ICntrl=       500 IOpCl=  0 I1Cent=   200000004 NGrid=           0
         NMat0=    1 NMatS0=      1 NMatT0=    0 NMatD0=    1 NMtDS0=    0 NMtDT0=    0
 Petite list used in FoFCou.
 Keep R1 ints in memory in canonical form, NReq=233724042.
 Requested convergence on RMS density matrix=1.00D-10 within 128 cycles.
 Requested convergence on MAX density matrix=1.00D-08.
 Requested convergence on             energy=1.00D-08.
 No special actions if energy rises.
 SCF Done:  E(RwB97XD) =  -603.095515427     A.U. after   16 cycles
            NFock= 16  Conv=0.96D-10     -V/T= 2.0079
 Calling FoFJK, ICntrl=      2127 FMM=F ISym2X=0 I1Cent= 0 IOpClX= 0 NMat=1 NMatS=1 NMatT=0.
 ***** Axes restored to original set *****
 -------------------------------------------------------------------
 Center     Atomic                   Forces (Hartrees/Bohr)
 Number     Number              X              Y              Z
 -------------------------------------------------------------------
      1        6           0.004522849   -0.000717943   -0.001683260
      2        8          -0.001156076    0.002461339    0.000645975
      3        8          -0.004999824   -0.002574797   -0.001370724
      4        1          -0.001578285    0.001876404    0.000791401
      5        6           0.001086586   -0.000478739   -0.000925156
      6        9          -0.000941032   -0.000894659    0.002173864
      7        9           0.000338724   -0.001593840   -0.000690119
      8        9           0.000513042    0.000727753   -0.000205194
      9        8          -0.000718910    0.000398250   -0.000114563
     10        1           0.000781343   -0.000213949   -0.002904058
     11        1           0.002151582    0.001010181    0.004281835
 -------------------------------------------------------------------
 Cartesian Forces:  Max     0.004999824 RMS     0.001892311

 GradGradGradGradGradGradGradGradGradGradGradGradGradGradGradGradGradGrad
 Berny optimization.
 Using GEDIIS/GDIIS optimizer.
 FormGI is forming the generalized inverse of G from B-inverse, IUseBI=4.
 Internal  Forces:  Max     0.005716811 RMS     0.002354613
 Search for a local minimum.
 Step number  30 out of a maximum of  100
 All quantities printed in internal units (Hartrees-Bohrs-Radians)
 Mixed Optimization -- RFO/linear search
 Update second derivatives using D2CorX and points   29   30
 DE= -9.10D-04 DEPred=-1.59D-03 R= 5.72D-01
 TightC=F SS=  1.41D+00  RLast= 5.17D-01 DXNew= 7.1352D-01 1.5523D+00
 Trust test= 5.72D-01 RLast= 5.17D-01 DXMaxT set to 7.14D-01
 ITU=  1  0 -1  1 -1 -1  1  1  1  1  1 -1  0  1  1  1 -1  0 -1  1
 ITU=  0  0  0 -1  0  0  1  0  1  0
 Use linear search instead of GDIIS.
     Eigenvalues ---    0.00000   0.00066   0.00219   0.01225   0.01941
     Eigenvalues ---    0.05744   0.06036   0.07005   0.12439   0.13323
     Eigenvalues ---    0.15684   0.17507   0.19354   0.22778   0.24057
     Eigenvalues ---    0.27226   0.32094   0.39154   0.43217   0.46895
     Eigenvalues ---    0.54345   0.56814   0.58627   0.61483   0.74493
     Eigenvalues ---    1.02207   1.12443
 RFO step:  Lambda=-2.54942448D-03 EMin= 4.56587053D-06
 Quartic linear search produced a step of -0.22197.
 Iteration  1 RMS(Cart)=  0.19068735 RMS(Int)=  0.07095259
 Iteration  2 RMS(Cart)=  0.06439475 RMS(Int)=  0.03448348
 Iteration  3 RMS(Cart)=  0.04965306 RMS(Int)=  0.00110966
 Iteration  4 RMS(Cart)=  0.00163341 RMS(Int)=  0.00000821
 Iteration  5 RMS(Cart)=  0.00000012 RMS(Int)=  0.00000821
 Variable       Old X    -DE/DX   Delta X   Delta X   Delta X     New X
                                 (Linear)    (Quad)   (Total)
    R1        2.27470   0.00244  -0.00034   0.00465   0.00430   2.27901
    R2        2.49876  -0.00572  -0.00002  -0.00552  -0.00555   2.49321
    R3        2.92090  -0.00147  -0.00030  -0.00062  -0.00093   2.91997
    R4        1.86509   0.00036  -0.00143   0.01079   0.00936   1.87445
    R5        2.53870   0.00314   0.00177  -0.00196  -0.00019   2.53850
    R6        2.52198   0.00177  -0.00007   0.00159   0.00151   2.52350
    R7        2.51235  -0.00012   0.00029  -0.00416  -0.00387   2.50848
    R8        7.96301   0.00261  -0.06664   0.67543   0.60879   8.57180
    R9        1.82109   0.00048  -0.00051   0.00401   0.00351   1.82460
   R10        1.81656   0.00263   0.00065   0.00123   0.00189   1.81845
    A1        2.21179   0.00196   0.00112  -0.00377  -0.00263   2.20916
    A2        2.12450   0.00043   0.00045   0.00372   0.00419   2.12869
    A3        1.94577  -0.00245  -0.00187   0.00019  -0.00166   1.94412
    A4        1.89526  -0.00426   0.00071  -0.00274  -0.00204   1.89322
    A5        1.89031   0.00033  -0.00350   0.00345  -0.00005   1.89026
    A6        1.95388   0.00122   0.00283  -0.00803  -0.00521   1.94867
    A7        1.94117  -0.00220   0.00006   0.00062   0.00069   1.94186
    A8        1.89040   0.00034   0.00064  -0.00066  -0.00004   1.89036
    A9        1.89140  -0.00001  -0.00033   0.00279   0.00247   1.89387
   A10        1.89507   0.00035   0.00020   0.00211   0.00232   1.89739
   A11        1.49001   0.00487   0.01961  -0.13228  -0.11266   1.37734
   A12        1.81997   0.00501   0.00430  -0.01423  -0.00993   1.81003
   A13        2.00018  -0.00281   0.01449  -0.12304  -0.10855   1.89163
    D1        0.16527   0.00038   0.03660  -0.06265  -0.02604   0.13923
    D2       -2.92566   0.00163   0.04202  -0.06602  -0.02401  -2.94966
    D3       -1.75084   0.00177   0.01206   0.06439   0.07647  -1.67438
    D4        2.44931   0.00039   0.01185   0.06784   0.07969   2.52900
    D5        0.32581   0.00066   0.00953   0.07034   0.07988   0.40569
    D6        1.34301   0.00064   0.00699   0.06732   0.07432   1.41733
    D7       -0.74003  -0.00073   0.00679   0.07077   0.07754  -0.66248
    D8       -2.86352  -0.00046   0.00446   0.07327   0.07773  -2.78579
    D9       -0.06162  -0.00259   0.00456   0.02738   0.03193  -0.02968
   D10        2.06096  -0.00072   0.00627   0.01933   0.02560   2.08655
   D11       -2.16945  -0.00013   0.00668   0.02300   0.02969  -2.13976
   D12       -0.13544  -0.00461  -0.05236  -0.23038  -0.28274  -0.41819
   D13        1.51656  -0.00202   0.04077  -0.10548  -0.06471   1.45185
         Item               Value     Threshold  Converged?
 Maximum Force            0.005717     0.000015     NO 
 RMS     Force            0.002355     0.000010     NO 
 Maximum Displacement     0.598015     0.000060     NO 
 RMS     Displacement     0.194530     0.000040     NO 
 Predicted change in Energy=-2.094451D-03
 GradGradGradGradGradGradGradGradGradGradGradGradGradGradGradGradGradGrad

                          Input orientation:                          
 ---------------------------------------------------------------------
 Center     Atomic      Atomic             Coordinates (Angstroms)
 Number     Number       Type             X           Y           Z
 ---------------------------------------------------------------------
      1          6           0        0.311660    0.465995   -0.036421
      2          8           0        0.070458    1.644832   -0.117653
      3          8           0        1.501639   -0.084754    0.109566
      4          1           0        2.163608    0.635775    0.272456
      5          6           0       -0.807894   -0.598874   -0.020907
      6          9           0       -1.077594   -0.908865    1.258027
      7          9           0       -0.435555   -1.714457   -0.653418
      8          9           0       -1.917470   -0.138994   -0.586083
      9          8           0        2.810783    2.099753    0.969864
     10          1           0        2.322082    2.698639    0.391272
     11          1           0        2.288574    2.086766    1.778019
 ---------------------------------------------------------------------
                    Distance matrix (angstroms):
                    1          2          3          4          5
     1  C    0.000000
     2  O    1.205999   0.000000
     3  O    1.319351   2.256408   0.000000
     4  H    1.885191   2.356197   0.991916   0.000000
     5  C    1.545182   2.411447   2.369660   3.231137   0.000000
     6  F    2.344325   3.119597   2.941185   3.723259   1.343318
     7  F    2.386082   3.439174   2.644012   3.624428   1.335377
     8  F    2.374271   2.711700   3.489582   4.241763   1.327431
     9  O    3.150776   2.983124   2.688129   1.745980   4.621584
    10  H    3.034702   2.537583   2.915435   2.072352   4.565110
    11  H    3.134849   2.951087   2.849298   2.094687   4.476261
                    6          7          8          9         10
     6  F    0.000000
     7  F    2.171362   0.000000
     8  F    2.167680   2.163952   0.000000
     9  O    4.924865   5.265164   5.457961   0.000000
    10  H    5.032211   5.307669   5.194342   0.965537   0.000000
    11  H    4.535999   5.270869   5.313548   0.962280   1.516106
                   11
    11  H    0.000000
 Stoichiometry    C2H3F3O3
 Framework group  C1[X(C2H3F3O3)]
 Deg. of freedom    27
 Full point group                 C1      NOp   1
 Largest Abelian subgroup         C1      NOp   1
 Largest concise Abelian subgroup C1      NOp   1
                         Standard orientation:                         
 ---------------------------------------------------------------------
 Center     Atomic      Atomic             Coordinates (Angstroms)
 Number     Number       Type             X           Y           Z
 ---------------------------------------------------------------------
      1          6           0        0.312910    0.173386   -0.227401
      2          8           0        0.822138    1.265997   -0.263780
      3          8           0        0.931388   -0.986426   -0.341461
      4          1           0        1.909720   -0.822997   -0.334002
      5          6           0       -1.196542   -0.017032    0.042564
      6          9           0       -1.362800   -0.265944    1.352108
      7          9           0       -1.694252   -1.046811   -0.646692
      8          9           0       -1.882865    1.075597   -0.269199
      9          8           0        3.421364   -0.125220    0.191817
     10          1           0        3.298844    0.713539   -0.270498
     11          1           0        3.153357    0.070946    1.094964
 ---------------------------------------------------------------------
 Rotational constants (GHZ):           3.6943062           1.0976013           1.0149200
 Standard basis: 6-31++G(d,p) (6D, 7F)
 There are   170 symmetry adapted cartesian basis functions of A   symmetry.
 There are   170 symmetry adapted basis functions of A   symmetry.
   170 basis functions,   280 primitive gaussians,   170 cartesian basis functions
    33 alpha electrons       33 beta electrons
       nuclear repulsion energy       423.3420272323 Hartrees.
 NAtoms=   11 NActive=   11 NUniq=   11 SFac= 1.00D+00 NAtFMM=   60 NAOKFM=F Big=F
 Integral buffers will be    131072 words long.
 Raffenetti 2 integral format.
 Two-electron integral symmetry is turned on.
 Nuclear repulsion after empirical dispersion term =      423.3384534867 Hartrees.
 One-electron integrals computed using PRISM.
 NBasis=   170 RedAO= T EigKep=  8.15D-05  NBF=   170
 NBsUse=   170 1.00D-06 EigRej= -1.00D+00 NBFU=   170
 Initial guess from the checkpoint file:  "/local_scratch/slurm.5600541/Gau-2318065.chk"
 B after Tr=    -0.000000    0.000000    0.000000
         Rot=    0.998948    0.045081    0.008162    0.002014 Ang=   5.26 deg.
 ExpMin= 3.60D-02 ExpMax= 7.00D+03 ExpMxC= 1.05D+03 IAcc=3 IRadAn=         5 AccDes= 0.00D+00
 Harris functional with IExCor= 4639 and IRadAn=       5 diagonalized for initial guess.
 HarFok:  IExCor= 4639 AccDes= 0.00D+00 IRadAn=         5 IDoV= 1 UseB2=F ITyADJ=14
 ICtDFT=  3500011 ScaDFX=  1.000000  1.000000  1.000000  1.000000
 FoFCou: FMM=F IPFlag=           0 FMFlag=      100000 FMFlg1=           0
         NFxFlg=           0 DoJE=T BraDBF=F KetDBF=T FulRan=T
         wScrn=  0.000000 ICntrl=       500 IOpCl=  0 I1Cent=   200000004 NGrid=           0
         NMat0=    1 NMatS0=      1 NMatT0=    0 NMatD0=    1 NMtDS0=    0 NMtDT0=    0
 Petite list used in FoFCou.
 Keep R1 ints in memory in canonical form, NReq=233724042.
 Requested convergence on RMS density matrix=1.00D-10 within 128 cycles.
 Requested convergence on MAX density matrix=1.00D-08.
 Requested convergence on             energy=1.00D-08.
 No special actions if energy rises.
 SCF Done:  E(RwB97XD) =  -603.097192651     A.U. after   17 cycles
            NFock= 17  Conv=0.50D-10     -V/T= 2.0079
 Calling FoFJK, ICntrl=      2127 FMM=F ISym2X=0 I1Cent= 0 IOpClX= 0 NMat=1 NMatS=1 NMatT=0.
 ***** Axes restored to original set *****
 -------------------------------------------------------------------
 Center     Atomic                   Forces (Hartrees/Bohr)
 Number     Number              X              Y              Z
 -------------------------------------------------------------------
      1        6           0.004898602   -0.001013251   -0.000522136
      2        8          -0.001222307    0.001879334    0.000326394
      3        8          -0.003689417   -0.000681895   -0.000252397
      4        1           0.000261894   -0.000617008    0.000823724
      5        6           0.002674378   -0.001147375   -0.000394986
      6        9          -0.000973358   -0.000837681    0.001295802
      7        9          -0.000597727   -0.000952840   -0.000573510
      8        9          -0.001198711    0.001186541   -0.000766572
      9        8          -0.003442673   -0.001649584   -0.003355245
     10        1           0.001209349    0.001921881   -0.000105551
     11        1           0.002079971    0.001911878    0.003524476
 -------------------------------------------------------------------
 Cartesian Forces:  Max     0.004898602 RMS     0.001859272

 GradGradGradGradGradGradGradGradGradGradGradGradGradGradGradGradGradGrad
 Berny optimization.
 Using GEDIIS/GDIIS optimizer.
 FormGI is forming the generalized inverse of G from B-inverse, IUseBI=4.
 Internal  Forces:  Max     0.004958205 RMS     0.002250791
 Search for a local minimum.
 Step number  31 out of a maximum of  100
 All quantities printed in internal units (Hartrees-Bohrs-Radians)
 Mixed Optimization -- RFO/linear search
 Update second derivatives using D2CorX and points   30   31
 DE= -1.68D-03 DEPred=-2.09D-03 R= 8.01D-01
 TightC=F SS=  1.41D+00  RLast= 7.21D-01 DXNew= 1.2000D+00 2.1624D+00
 Trust test= 8.01D-01 RLast= 7.21D-01 DXMaxT set to 1.20D+00
 ITU=  1  1  0 -1  1 -1 -1  1  1  1  1  1 -1  0  1  1  1 -1  0 -1
 ITU=  1  0  0  0 -1  0  0  1  0  1  0
 Use linear search instead of GDIIS.
     Eigenvalues ---    0.00001   0.00103   0.00210   0.01208   0.01717
     Eigenvalues ---    0.05565   0.06713   0.07155   0.12553   0.13320
     Eigenvalues ---    0.15215   0.16985   0.19531   0.22637   0.24033
     Eigenvalues ---    0.27270   0.32705   0.39128   0.42822   0.46997
     Eigenvalues ---    0.56326   0.57257   0.59019   0.63157   0.71542
     Eigenvalues ---    1.02358   1.12654
 RFO step:  Lambda=-2.09225831D-03 EMin= 5.73063734D-06
 Quartic linear search produced a step of  0.06648.
 Iteration  1 RMS(Cart)=  0.11436821 RMS(Int)=  0.03014496
 Iteration  2 RMS(Cart)=  0.04296373 RMS(Int)=  0.00015201
 Iteration  3 RMS(Cart)=  0.00021280 RMS(Int)=  0.00000564
 Iteration  4 RMS(Cart)=  0.00000004 RMS(Int)=  0.00000564
 Variable       Old X    -DE/DX   Delta X   Delta X   Delta X     New X
                                 (Linear)    (Quad)   (Total)
    R1        2.27901   0.00206   0.00029   0.00544   0.00572   2.28473
    R2        2.49321  -0.00249  -0.00037  -0.00825  -0.00862   2.48459
    R3        2.91997  -0.00012  -0.00006  -0.00161  -0.00167   2.91830
    R4        1.87445  -0.00014   0.00062   0.00830   0.00893   1.88338
    R5        2.53850   0.00121  -0.00001   0.00556   0.00555   2.54406
    R6        2.52350   0.00090   0.00010  -0.00004   0.00006   2.52356
    R7        2.50848   0.00174  -0.00026   0.00751   0.00725   2.51573
    R8        8.57180   0.00134   0.04047   0.34607   0.38655   8.95834
    R9        1.82460   0.00064   0.00023   0.00048   0.00071   1.82531
   R10        1.81845   0.00170   0.00013   0.00630   0.00643   1.82488
    A1        2.20916   0.00325  -0.00017   0.00051   0.00033   2.20949
    A2        2.12869   0.00140   0.00028  -0.01652  -0.01624   2.11245
    A3        1.94412  -0.00471  -0.00011   0.01611   0.01600   1.96011
    A4        1.89322   0.00124  -0.00014  -0.02275  -0.02288   1.87034
    A5        1.89026  -0.00347  -0.00000  -0.00028  -0.00030   1.88997
    A6        1.94867  -0.00015  -0.00035   0.00533   0.00498   1.95365
    A7        1.94186   0.00188   0.00005  -0.00764  -0.00760   1.93426
    A8        1.89036   0.00074  -0.00000   0.00330   0.00329   1.89364
    A9        1.89387   0.00142   0.00016  -0.00074  -0.00059   1.89329
   A10        1.89739  -0.00040   0.00015   0.00016   0.00032   1.89771
   A11        1.37734  -0.00373  -0.00749   0.00167  -0.00582   1.37153
   A12        1.81003   0.00116  -0.00066   0.00561   0.00495   1.81498
   A13        1.89163  -0.00359  -0.00722  -0.21404  -0.22126   1.67037
    D1        0.13923   0.00017  -0.00173   0.06438   0.06266   0.20188
    D2       -2.94966   0.00129  -0.00160   0.06272   0.06112  -2.88854
    D3       -1.67438  -0.00026   0.00508  -0.14212  -0.13704  -1.81141
    D4        2.52900   0.00113   0.00530  -0.14921  -0.14391   2.38508
    D5        0.40569   0.00042   0.00531  -0.14776  -0.14243   0.26325
    D6        1.41733  -0.00124   0.00494  -0.14002  -0.13509   1.28224
    D7       -0.66248   0.00015   0.00516  -0.14711  -0.14196  -0.80445
    D8       -2.78579  -0.00057   0.00517  -0.14566  -0.14048  -2.92628
    D9       -0.02968   0.00431   0.00212   0.10594   0.10807   0.07838
   D10        2.08655   0.00253   0.00170   0.11415   0.11585   2.20241
   D11       -2.13976   0.00325   0.00197   0.11576   0.11773  -2.02203
   D12       -0.41819   0.00496  -0.01880  -0.17244  -0.19124  -0.60943
   D13        1.45185   0.00370  -0.00430   0.14548   0.14118   1.59303
         Item               Value     Threshold  Converged?
 Maximum Force            0.004958     0.000015     NO 
 RMS     Force            0.002251     0.000010     NO 
 Maximum Displacement     0.424507     0.000060     NO 
 RMS     Displacement     0.121690     0.000040     NO 
 Predicted change in Energy=-1.493606D-03
 GradGradGradGradGradGradGradGradGradGradGradGradGradGradGradGradGradGrad

                          Input orientation:                          
 ---------------------------------------------------------------------
 Center     Atomic      Atomic             Coordinates (Angstroms)
 Number     Number       Type             X           Y           Z
 ---------------------------------------------------------------------
      1          6           0        0.336366    0.409505   -0.045746
      2          8           0        0.120437    1.593440   -0.161590
      3          8           0        1.506963   -0.159097    0.141525
      4          1           0        2.154699    0.566243    0.359722
      5          6           0       -0.820296   -0.613688   -0.037537
      6          9           0       -1.020362   -1.014907    1.231873
      7          9           0       -0.542385   -1.686769   -0.782236
      8          9           0       -1.944598   -0.060660   -0.487400
      9          8           0        2.773894    2.125096    0.987868
     10          1           0        2.358556    2.715249    0.345838
     11          1           0        2.307017    2.311406    1.812403
 ---------------------------------------------------------------------
                    Distance matrix (angstroms):
                    1          2          3          4          5
     1  C    0.000000
     2  O    1.209028   0.000000
     3  O    1.314790   2.255154   0.000000
     4  H    1.869574   2.337761   0.996640   0.000000
     5  C    1.544299   2.402454   2.377993   3.225004   0.000000
     6  F    2.345628   3.169644   2.882471   3.652629   1.346257
     7  F    2.389348   3.403573   2.717893   3.695185   1.335408
     8  F    2.370425   2.665815   3.509773   4.232595   1.331266
     9  O    3.154862   2.940195   2.745715   1.791087   4.633638
    10  H    3.091771   2.554430   3.004800   2.158698   4.618864
    11  H    3.309593   3.032038   3.087928   2.275758   4.664605
                    6          7          8          9         10
     6  F    0.000000
     7  F    2.176349   0.000000
     8  F    2.172717   2.167339   0.000000
     9  O    4.931079   5.353624   5.405378   0.000000
    10  H    5.110402   5.391268   5.188169   0.965913   0.000000
    11  H    4.740551   5.553075   5.384424   0.965683   1.522024
                   11
    11  H    0.000000
 Stoichiometry    C2H3F3O3
 Framework group  C1[X(C2H3F3O3)]
 Deg. of freedom    27
 Full point group                 C1      NOp   1
 Largest Abelian subgroup         C1      NOp   1
 Largest concise Abelian subgroup C1      NOp   1
                         Standard orientation:                         
 ---------------------------------------------------------------------
 Center     Atomic      Atomic             Coordinates (Angstroms)
 Number     Number       Type             X           Y           Z
 ---------------------------------------------------------------------
      1          6           0        0.311213    0.126018   -0.235071
      2          8           0        0.841770    1.210839   -0.293584
      3          8           0        0.904825   -1.043100   -0.332331
      4          1           0        1.886283   -0.880493   -0.272419
      5          6           0       -1.201695   -0.006274    0.045052
      6          9           0       -1.362186   -0.392371    1.324731
      7          9           0       -1.778168   -0.913966   -0.746837
      8          9           0       -1.818176    1.161506   -0.123800
      9          8           0        3.428612   -0.098670    0.194450
     10          1           0        3.346112    0.708734   -0.329267
     11          1           0        3.335616    0.204227    1.106671
 ---------------------------------------------------------------------
 Rotational constants (GHZ):           3.6883724           1.0894859           1.0092387
 Standard basis: 6-31++G(d,p) (6D, 7F)
 There are   170 symmetry adapted cartesian basis functions of A   symmetry.
 There are   170 symmetry adapted basis functions of A   symmetry.
   170 basis functions,   280 primitive gaussians,   170 cartesian basis functions
    33 alpha electrons       33 beta electrons
       nuclear repulsion energy       422.3831003171 Hartrees.
 NAtoms=   11 NActive=   11 NUniq=   11 SFac= 1.00D+00 NAtFMM=   60 NAOKFM=F Big=F
 Integral buffers will be    131072 words long.
 Raffenetti 2 integral format.
 Two-electron integral symmetry is turned on.
 Nuclear repulsion after empirical dispersion term =      422.3795720145 Hartrees.
 One-electron integrals computed using PRISM.
 NBasis=   170 RedAO= T EigKep=  7.87D-05  NBF=   170
 NBsUse=   170 1.00D-06 EigRej= -1.00D+00 NBFU=   170
 Initial guess from the checkpoint file:  "/local_scratch/slurm.5600541/Gau-2318065.chk"
 B after Tr=     0.000000   -0.000000   -0.000000
         Rot=    0.999545   -0.029138   -0.002726    0.007258 Ang=  -3.46 deg.
 ExpMin= 3.60D-02 ExpMax= 7.00D+03 ExpMxC= 1.05D+03 IAcc=3 IRadAn=         5 AccDes= 0.00D+00
 Harris functional with IExCor= 4639 and IRadAn=       5 diagonalized for initial guess.
 HarFok:  IExCor= 4639 AccDes= 0.00D+00 IRadAn=         5 IDoV= 1 UseB2=F ITyADJ=14
 ICtDFT=  3500011 ScaDFX=  1.000000  1.000000  1.000000  1.000000
 FoFCou: FMM=F IPFlag=           0 FMFlag=      100000 FMFlg1=           0
         NFxFlg=           0 DoJE=T BraDBF=F KetDBF=T FulRan=T
         wScrn=  0.000000 ICntrl=       500 IOpCl=  0 I1Cent=   200000004 NGrid=           0
         NMat0=    1 NMatS0=      1 NMatT0=    0 NMatD0=    1 NMtDS0=    0 NMtDT0=    0
 Petite list used in FoFCou.
 Keep R1 ints in memory in canonical form, NReq=233724042.
 Requested convergence on RMS density matrix=1.00D-10 within 128 cycles.
 Requested convergence on MAX density matrix=1.00D-08.
 Requested convergence on             energy=1.00D-08.
 No special actions if energy rises.
 SCF Done:  E(RwB97XD) =  -603.097863815     A.U. after   17 cycles
            NFock= 17  Conv=0.30D-10     -V/T= 2.0079
 Calling FoFJK, ICntrl=      2127 FMM=F ISym2X=0 I1Cent= 0 IOpClX= 0 NMat=1 NMatS=1 NMatT=0.
 ***** Axes restored to original set *****
 -------------------------------------------------------------------
 Center     Atomic                   Forces (Hartrees/Bohr)
 Number     Number              X              Y              Z
 -------------------------------------------------------------------
      1        6          -0.002169578    0.007292869   -0.001946129
      2        8           0.000175569   -0.002576327    0.000511603
      3        8           0.003113433    0.003355160    0.003877959
      4        1          -0.002213937   -0.003383310   -0.001103856
      5        6           0.000308350    0.000132658    0.000917085
      6        9          -0.000999961   -0.000851604   -0.001538543
      7        9          -0.000115725   -0.000986038   -0.000212461
      8        9           0.001550130   -0.001376740    0.000586002
      9        8          -0.003119525    0.000234465    0.000156049
     10        1           0.000525105   -0.000714174    0.000206155
     11        1           0.002946139   -0.001126959   -0.001453866
 -------------------------------------------------------------------
 Cartesian Forces:  Max     0.007292869 RMS     0.002171352

 GradGradGradGradGradGradGradGradGradGradGradGradGradGradGradGradGradGrad
 Berny optimization.
 Using GEDIIS/GDIIS optimizer.
 FormGI is forming the generalized inverse of G from B-inverse, IUseBI=4.
 Internal  Forces:  Max     0.010451091 RMS     0.002856754
 Search for a local minimum.
 Step number  32 out of a maximum of  100
 All quantities printed in internal units (Hartrees-Bohrs-Radians)
 Mixed Optimization -- RFO/linear search
 Update second derivatives using D2CorX and points   31   32
 DE= -6.71D-04 DEPred=-1.49D-03 R= 4.49D-01
 Trust test= 4.49D-01 RLast= 6.49D-01 DXMaxT set to 1.20D+00
 ITU=  0  1  1  0 -1  1 -1 -1  1  1  1  1  1 -1  0  1  1  1 -1  0
 ITU= -1  1  0  0  0 -1  0  0  1  0  1  0
 Use linear search instead of GDIIS.
     Eigenvalues ---    0.00001   0.00096   0.00520   0.01556   0.01647
     Eigenvalues ---    0.04830   0.06451   0.07117   0.12685   0.13934
     Eigenvalues ---    0.14804   0.17008   0.19390   0.22646   0.24038
     Eigenvalues ---    0.26236   0.32359   0.39143   0.42878   0.46912
     Eigenvalues ---    0.56136   0.58079   0.60027   0.62449   0.71228
     Eigenvalues ---    1.01384   1.16674
 RFO step:  Lambda=-1.49668696D-03 EMin= 5.73837916D-06
 Quartic linear search produced a step of -0.26895.
 Iteration  1 RMS(Cart)=  0.11927972 RMS(Int)=  0.03183685
 Iteration  2 RMS(Cart)=  0.04868163 RMS(Int)=  0.00004905
 Iteration  3 RMS(Cart)=  0.00008387 RMS(Int)=  0.00004195
 Iteration  4 RMS(Cart)=  0.00000000 RMS(Int)=  0.00004195
 Variable       Old X    -DE/DX   Delta X   Delta X   Delta X     New X
                                 (Linear)    (Quad)   (Total)
    R1        2.28473  -0.00260  -0.00154   0.00044  -0.00110   2.28364
    R2        2.48459   0.00121   0.00232  -0.00113   0.00119   2.48578
    R3        2.91830   0.00228   0.00045   0.00564   0.00609   2.92440
    R4        1.88338  -0.00414  -0.00240   0.00181  -0.00059   1.88278
    R5        2.54406  -0.00164  -0.00149   0.00073  -0.00077   2.54329
    R6        2.52356   0.00089  -0.00002   0.00330   0.00329   2.52684
    R7        2.51573  -0.00208  -0.00195   0.00389   0.00194   2.51766
    R8        8.95834  -0.00102  -0.10396   0.49643   0.39247   9.35081
    R9        1.82531  -0.00080  -0.00019   0.00010  -0.00009   1.82522
   R10        1.82488  -0.00147  -0.00173   0.00041  -0.00132   1.82356
    A1        2.20949   0.00033  -0.00009   0.00579   0.00556   2.21505
    A2        2.11245  -0.00022   0.00437   0.00155   0.00578   2.11823
    A3        1.96011  -0.00018  -0.00430  -0.00594  -0.01038   1.94973
    A4        1.87034   0.00110   0.00615   0.01988   0.02603   1.89637
    A5        1.88997  -0.00277   0.00008   0.01516   0.01524   1.90521
    A6        1.95365   0.00423  -0.00134  -0.00669  -0.00805   1.94560
    A7        1.93426  -0.00198   0.00204  -0.00599  -0.00398   1.93028
    A8        1.89364  -0.00046  -0.00088   0.00060  -0.00026   1.89339
    A9        1.89329   0.00148   0.00016  -0.00141  -0.00125   1.89204
   A10        1.89771  -0.00053  -0.00009  -0.00138  -0.00151   1.89620
   A11        1.37153  -0.01045   0.00156  -0.07999  -0.07843   1.29310
   A12        1.81498   0.00077  -0.00133   0.00560   0.00427   1.81925
   A13        1.67037  -0.00367   0.05951  -0.08392  -0.02442   1.64595
    D1        0.20188  -0.00100  -0.01685  -0.04729  -0.06413   0.13775
    D2       -2.88854   0.00055  -0.01644  -0.07865  -0.09509  -2.98364
    D3       -1.81141   0.00026   0.03686  -0.02326   0.01358  -1.79783
    D4        2.38508   0.00005   0.03871  -0.02980   0.00894   2.39402
    D5        0.26325  -0.00081   0.03831  -0.01915   0.01914   0.28239
    D6        1.28224  -0.00118   0.03633   0.00628   0.04260   1.32484
    D7       -0.80445  -0.00139   0.03818  -0.00025   0.03796  -0.76649
    D8       -2.92628  -0.00225   0.03778   0.01039   0.04815  -2.87812
    D9        0.07838  -0.00716  -0.02906  -0.06151  -0.09058  -0.01219
   D10        2.20241  -0.00396  -0.03116  -0.06020  -0.09134   2.11107
   D11       -2.02203  -0.00402  -0.03166  -0.06229  -0.09397  -2.11600
   D12       -0.60943   0.00103   0.05143   0.06485   0.11628  -0.49315
   D13        1.59303  -0.00019  -0.03797   0.11741   0.07944   1.67247
         Item               Value     Threshold  Converged?
 Maximum Force            0.010451     0.000015     NO 
 RMS     Force            0.002857     0.000010     NO 
 Maximum Displacement     0.298175     0.000060     NO 
 RMS     Displacement     0.129946     0.000040     NO 
 Predicted change in Energy=-1.072887D-03
 GradGradGradGradGradGradGradGradGradGradGradGradGradGradGradGradGradGrad

                          Input orientation:                          
 ---------------------------------------------------------------------
 Center     Atomic      Atomic             Coordinates (Angstroms)
 Number     Number       Type             X           Y           Z
 ---------------------------------------------------------------------
      1          6           0        0.271143    0.430008    0.037313
      2          8           0        0.017751    1.607480   -0.061167
      3          8           0        1.452030   -0.108861    0.250504
      4          1           0        2.103261    0.618693    0.448569
      5          6           0       -0.839681   -0.643455   -0.055301
      6          9           0       -1.127873   -1.088750    1.181619
      7          9           0       -0.453924   -1.683983   -0.801259
      8          9           0       -1.947574   -0.126953   -0.585204
      9          8           0        2.843875    2.115165    0.875892
     10          1           0        2.446479    2.800495    0.323357
     11          1           0        2.464804    2.265979    1.750397
 ---------------------------------------------------------------------
                    Distance matrix (angstroms):
                    1          2          3          4          5
     1  C    0.000000
     2  O    1.208448   0.000000
     3  O    1.315418   2.258345   0.000000
     4  H    1.887164   2.363658   0.996327   0.000000
     5  C    1.547523   2.408720   2.373025   3.241575   0.000000
[truncated: 408,054 more chars]
