# Supplementary material for: The Hydration of Trifluoroacetic Acid from 0 to 298 K
Source: J Phys Chem A. 2026 Jan 20;130(4):927–35. doi: 10.1021/acs.jpca.5c08151 (PMC12862820; doi:10.1021/acs.jpca.5c08151)
Supplement: Supplementary file 1 [file jp5c08151_si_001.zip › TFA_SI/within1kcal-hightemps/3-H2O/PM7-1-261-20169-wb97xd.xyz]

17
PM7-1-261-20169-wb97xd.log	Energy: -474369.4189281
C         -0.70648        0.19057        0.06199
O         -0.36640        1.29038       -0.32951
O          0.01597       -0.72983        0.61602
H          1.01016       -0.46337        0.71424
C         -2.18112       -0.26708       -0.08181
F         -2.69398       -0.59275        1.11353
F         -2.25818       -1.34547       -0.87722
F         -2.93343        0.69581       -0.61058
O          2.44619       -0.09327        0.87902
H          2.57159        0.83321        0.58502
H          3.08658       -0.64344        0.39373
O          4.28202       -1.62914       -0.56189
H          5.10992       -1.91174       -0.16484
H          4.47340       -1.40517       -1.47649
O          2.19299        2.38900       -0.17062
H          1.25134        2.18145       -0.31417
H          2.22678        3.23278        0.28577
