# Supplementary material for: The Hydration of Trifluoroacetic Acid from 0 to 298 K
Source: J Phys Chem A. 2026 Jan 20;130(4):927–35. doi: 10.1021/acs.jpca.5c08151 (PMC12862820; doi:10.1021/acs.jpca.5c08151)
Supplement: Supplementary file 1 [file jp5c08151_si_001.zip › TFA_SI/within1kcal-hightemps/3-H2O/20K-1-101-14638-wb97xd.log]

 Entering Gaussian System, Link 0=g16
 Initial command:
 /software/commercial/MERCURY/GAUSSIAN/AVX2/g16/l1.exe "/local_scratch/slurm.5613878/Gau-3409287.inp" -scrdir="/local_scratch/slurm.5613878/"
 Entering Link 1 = /software/commercial/MERCURY/GAUSSIAN/AVX2/g16/l1.exe PID=   3409288.
  
 Copyright (c) 1988-2019, Gaussian, Inc.  All Rights Reserved.
  
 This is part of the Gaussian(R) 16 program.  It is based on
 the Gaussian(R) 09 system (copyright 2009, Gaussian, Inc.),
 the Gaussian(R) 03 system (copyright 2003, Gaussian, Inc.),
 the Gaussian(R) 98 system (copyright 1998, Gaussian, Inc.),
 the Gaussian(R) 94 system (copyright 1995, Gaussian, Inc.),
 the Gaussian 92(TM) system (copyright 1992, Gaussian, Inc.),
 the Gaussian 90(TM) system (copyright 1990, Gaussian, Inc.),
 the Gaussian 88(TM) system (copyright 1988, Gaussian, Inc.),
 the Gaussian 86(TM) system (copyright 1986, Carnegie Mellon
 University), and the Gaussian 82(TM) system (copyright 1983,
 Carnegie Mellon University). Gaussian is a federally registered
 trademark of Gaussian, Inc.
  
 This software contains proprietary and confidential information,
 including trade secrets, belonging to Gaussian, Inc.
  
 This software is provided under written license and may be
 used, copied, transmitted, or stored only in accord with that
 written license.
  
 The following legend is applicable only to US Government
 contracts under FAR:
  
                    RESTRICTED RIGHTS LEGEND
  
 Use, reproduction and disclosure by the US Government is
 subject to restrictions as set forth in subparagraphs (a)
 and (c) of the Commercial Computer Software - Restricted
 Rights clause in FAR 52.227-19.
  
 Gaussian, Inc.
 340 Quinnipiac St., Bldg. 40, Wallingford CT 06492
  
  
 ---------------------------------------------------------------
 Warning -- This program may not be used in any manner that
 competes with the business of Gaussian, Inc. or will provide
 assistance to any competitor of Gaussian, Inc.  The licensee
 of this program is prohibited from giving any competitor of
 Gaussian, Inc. access to this program.  By using this program,
 the user acknowledges that Gaussian, Inc. is engaged in the
 business of creating and licensing software in the field of
 computational chemistry and represents and warrants to the
 licensee that it is not a competitor of Gaussian, Inc. and that
 it will not use this program in any manner prohibited above.
 ---------------------------------------------------------------
  

 Cite this work as:
 Gaussian 16, Revision C.01,
 M. J. Frisch, G. W. Trucks, H. B. Schlegel, G. E. Scuseria, 
 M. A. Robb, J. R. Cheeseman, G. Scalmani, V. Barone, 
 G. A. Petersson, H. Nakatsuji, X. Li, M. Caricato, A. V. Marenich, 
 J. Bloino, B. G. Janesko, R. Gomperts, B. Mennucci, H. P. Hratchian, 
 J. V. Ortiz, A. F. Izmaylov, J. L. Sonnenberg, D. Williams-Young, 
 F. Ding, F. Lipparini, F. Egidi, J. Goings, B. Peng, A. Petrone, 
 T. Henderson, D. Ranasinghe, V. G. Zakrzewski, J. Gao, N. Rega, 
 G. Zheng, W. Liang, M. Hada, M. Ehara, K. Toyota, R. Fukuda, 
 J. Hasegawa, M. Ishida, T. Nakajima, Y. Honda, O. Kitao, H. Nakai, 
 T. Vreven, K. Throssell, J. A. Montgomery, Jr., J. E. Peralta, 
 F. Ogliaro, M. J. Bearpark, J. J. Heyd, E. N. Brothers, K. N. Kudin, 
 V. N. Staroverov, T. A. Keith, R. Kobayashi, J. Normand, 
 K. Raghavachari, A. P. Rendell, J. C. Burant, S. S. Iyengar, 
 J. Tomasi, M. Cossi, J. M. Millam, M. Klene, C. Adamo, R. Cammi, 
 J. W. Ochterski, R. L. Martin, K. Morokuma, O. Farkas, 
 J. B. Foresman, and D. J. Fox, Gaussian, Inc., Wallingford CT, 2019.
 
 ******************************************
 Gaussian 16:  ES64L-G16RevC.01  3-Jul-2019
                18-Sep-2025 
 ******************************************
 %nproc=20
 Will use up to   20 processors via shared memory.
 %mem=10gb
 ----------------------------------------------------------------------
 # wb97xd/6-31++g** scf(conver=10) opt(tight,maxcycles=300,calcfc) freq
 ----------------------------------------------------------------------
 1/6=300,7=10,10=4,18=20,19=15,26=3,38=1/1,3;
 2/9=110,12=2,17=6,18=5,40=1/2;
 3/5=1,6=6,7=1111,11=2,25=1,30=1,71=2,74=-58,140=1/1,2,3;
 4//1;
 5/5=2,6=10,38=5/2;
 8/6=4,10=90,11=11/1;
 11/6=1,8=1,9=11,15=111,16=1/1,2,10;
 10/6=1,13=1/2;
 6/7=2,8=2,9=2,10=2,28=1/1;
 7/10=1,25=1/1,2,3,16;
 1/6=300,7=10,10=4,18=20,19=15,26=3/3(2);
 2/9=110/2;
 99//99;
 2/9=110/2;
 3/5=1,6=6,7=1111,11=2,25=1,30=1,71=1,74=-58/1,2,3;
 4/5=5,16=3,69=1/1;
 5/5=2,6=10,38=5/2;
 7//1,2,3,16;
 1/6=300,7=10,18=20,19=15,26=3/3(-5);
 2/9=110/2;
 6/7=2,8=2,9=2,10=2,19=2,28=1/1;
 99/9=1/99;
 ---------------
 20K-1-101-14638
 ---------------
 Symbolic Z-matrix:
 Charge =  0 Multiplicity = 1
 C                     0.18518  -0.25684  -0.2728 
 O                     0.45376   0.36955   0.72529 
 O                    -0.90143  -0.24373  -0.94571 
 H                    -1.65514   0.41567  -0.54608 
 C                     1.25538  -1.22477  -0.87013 
 F                     0.82617  -1.87095  -1.95321 
 F                     1.61384  -2.14706   0.03257 
 F                     2.36219  -0.55383  -1.2136 
 O                    -0.93424   2.31329   2.11108 
 H                    -0.31786   1.67798   1.70345 
 H                    -0.65577   2.41071   3.02275 
 O                    -1.57015   3.80804  -0.17625 
 H                    -1.96378   4.67699  -0.08178 
 H                    -1.19318   3.56671   0.68484 
 O                    -2.58723   1.34173   0.06115 
 H                    -2.34107   1.42373   0.99529 
 H                    -2.37561   2.22113  -0.31641 
 
 Add virtual bond connecting atoms O15        and H4         Dist= 2.74D+00.
 Add virtual bond connecting atoms H17        and O12        Dist= 3.37D+00.
 Add virtual bond connecting atoms O9         and H14        Dist= 3.62D+00.
 Add virtual bond connecting atoms H10        and O2         Dist= 3.41D+00.

 GradGradGradGradGradGradGradGradGradGradGradGradGradGradGradGradGradGrad
 Berny optimization.
 Initialization pass.
                           ----------------------------
                           !    Initial Parameters    !
                           ! (Angstroms and Degrees)  !
 --------------------------                            --------------------------
 ! Name  Definition              Value          Derivative Info.                !
 --------------------------------------------------------------------------------
 ! R1    R(1,2)                  1.2086         calculate D2E/DX2 analytically  !
 ! R2    R(1,3)                  1.2782         calculate D2E/DX2 analytically  !
 ! R3    R(1,5)                  1.5617         calculate D2E/DX2 analytically  !
 ! R4    R(2,10)                 1.8067         calculate D2E/DX2 analytically  !
 ! R5    R(3,4)                  1.0782         calculate D2E/DX2 analytically  !
 ! R6    R(4,15)                 1.4474         calculate D2E/DX2 analytically  !
 ! R7    R(5,6)                  1.3322         calculate D2E/DX2 analytically  !
 ! R8    R(5,7)                  1.3394         calculate D2E/DX2 analytically  !
 ! R9    R(5,8)                  1.3391         calculate D2E/DX2 analytically  !
 ! R10   R(9,10)                 0.9745         calculate D2E/DX2 analytically  !
 ! R11   R(9,11)                 0.9582         calculate D2E/DX2 analytically  !
 ! R12   R(9,14)                 1.9163         calculate D2E/DX2 analytically  !
 ! R13   R(12,13)                0.9586         calculate D2E/DX2 analytically  !
 ! R14   R(12,14)                0.9705         calculate D2E/DX2 analytically  !
 ! R15   R(12,17)                1.7851         calculate D2E/DX2 analytically  !
 ! R16   R(15,16)                0.9695         calculate D2E/DX2 analytically  !
 ! R17   R(15,17)                0.9801         calculate D2E/DX2 analytically  !
 ! A1    A(2,1,3)              128.1979         calculate D2E/DX2 analytically  !
 ! A2    A(2,1,5)              118.9996         calculate D2E/DX2 analytically  !
 ! A3    A(3,1,5)              112.8025         calculate D2E/DX2 analytically  !
 ! A4    A(1,2,10)             136.6811         calculate D2E/DX2 analytically  !
 ! A5    A(1,3,4)              113.9166         calculate D2E/DX2 analytically  !
 ! A6    A(1,5,6)              113.0037         calculate D2E/DX2 analytically  !
 ! A7    A(1,5,7)              110.6335         calculate D2E/DX2 analytically  !
 ! A8    A(1,5,8)              110.7296         calculate D2E/DX2 analytically  !
 ! A9    A(6,5,7)              107.4673         calculate D2E/DX2 analytically  !
 ! A10   A(6,5,8)              107.5051         calculate D2E/DX2 analytically  !
 ! A11   A(7,5,8)              107.2578         calculate D2E/DX2 analytically  !
 ! A12   A(10,9,11)            106.2855         calculate D2E/DX2 analytically  !
 ! A13   A(10,9,14)            101.5695         calculate D2E/DX2 analytically  !
 ! A14   A(11,9,14)            132.9121         calculate D2E/DX2 analytically  !
 ! A15   A(13,12,14)           107.3066         calculate D2E/DX2 analytically  !
 ! A16   A(13,12,17)           128.9226         calculate D2E/DX2 analytically  !
 ! A17   A(14,12,17)            91.3675         calculate D2E/DX2 analytically  !
 ! A18   A(9,14,12)            151.1057         calculate D2E/DX2 analytically  !
 ! A19   A(4,15,16)            107.1471         calculate D2E/DX2 analytically  !
 ! A20   A(4,15,17)            105.866          calculate D2E/DX2 analytically  !
 ! A21   A(16,15,17)           103.913          calculate D2E/DX2 analytically  !
 ! A22   A(12,17,15)           149.856          calculate D2E/DX2 analytically  !
 ! A23   L(3,4,15,10,-1)       175.51           calculate D2E/DX2 analytically  !
 ! A24   L(2,10,9,15,-1)       165.8676         calculate D2E/DX2 analytically  !
 ! A25   L(3,4,15,10,-2)       179.4622         calculate D2E/DX2 analytically  !
 ! A26   L(2,10,9,15,-2)       177.3813         calculate D2E/DX2 analytically  !
 ! D1    D(3,1,2,10)            -6.7946         calculate D2E/DX2 analytically  !
 ! D2    D(5,1,2,10)           173.2427         calculate D2E/DX2 analytically  !
 ! D3    D(2,1,3,4)             -0.2383         calculate D2E/DX2 analytically  !
 ! D4    D(5,1,3,4)            179.7263         calculate D2E/DX2 analytically  !
 ! D5    D(2,1,5,6)            178.8586         calculate D2E/DX2 analytically  !
 ! D6    D(2,1,5,7)             58.3076         calculate D2E/DX2 analytically  !
 ! D7    D(2,1,5,8)            -60.4729         calculate D2E/DX2 analytically  !
 ! D8    D(3,1,5,6)             -1.1096         calculate D2E/DX2 analytically  !
 ! D9    D(3,1,5,7)           -121.6606         calculate D2E/DX2 analytically  !
 ! D10   D(3,1,5,8)            119.5589         calculate D2E/DX2 analytically  !
 ! D11   D(1,2,9,11)           158.4956         calculate D2E/DX2 analytically  !
 ! D12   D(1,2,9,14)           -56.2164         calculate D2E/DX2 analytically  !
 ! D13   D(1,3,15,16)          -23.9723         calculate D2E/DX2 analytically  !
 ! D14   D(1,3,15,17)           85.6331         calculate D2E/DX2 analytically  !
 ! D15   D(10,9,14,12)          72.9341         calculate D2E/DX2 analytically  !
 ! D16   D(11,9,14,12)        -161.5353         calculate D2E/DX2 analytically  !
 ! D17   D(13,12,14,9)         132.995          calculate D2E/DX2 analytically  !
 ! D18   D(17,12,14,9)           1.2598         calculate D2E/DX2 analytically  !
 ! D19   D(13,12,17,15)       -111.5282         calculate D2E/DX2 analytically  !
 ! D20   D(14,12,17,15)          2.16           calculate D2E/DX2 analytically  !
 ! D21   D(4,15,17,12)         -98.8979         calculate D2E/DX2 analytically  !
 ! D22   D(16,15,17,12)         13.8185         calculate D2E/DX2 analytically  !
 --------------------------------------------------------------------------------
 Trust Radius=3.00D-01 FncErr=1.00D-07 GrdErr=1.00D-06 EigMax=2.50D+02 EigMin=1.00D-04
 Number of steps in this run=    102 maximum allowed number of steps=    102.
 GradGradGradGradGradGradGradGradGradGradGradGradGradGradGradGradGradGrad

                          Input orientation:                          
 ---------------------------------------------------------------------
 Center     Atomic      Atomic             Coordinates (Angstroms)
 Number     Number       Type             X           Y           Z
 ---------------------------------------------------------------------
      1          6           0        0.185183   -0.256837   -0.272803
      2          8           0        0.453760    0.369550    0.725291
      3          8           0       -0.901432   -0.243734   -0.945712
      4          1           0       -1.655144    0.415673   -0.546081
      5          6           0        1.255382   -1.224774   -0.870135
      6          9           0        0.826175   -1.870946   -1.953213
      7          9           0        1.613842   -2.147061    0.032572
      8          9           0        2.362190   -0.553831   -1.213597
      9          8           0       -0.934244    2.313288    2.111080
     10          1           0       -0.317858    1.677979    1.703453
     11          1           0       -0.655766    2.410709    3.022747
     12          8           0       -1.570148    3.808045   -0.176246
     13          1           0       -1.963782    4.676994   -0.081782
     14          1           0       -1.193180    3.566711    0.684840
     15          8           0       -2.587231    1.341733    0.061152
     16          1           0       -2.341067    1.423733    0.995289
     17          1           0       -2.375605    2.221133   -0.316406
 ---------------------------------------------------------------------
                    Distance matrix (angstroms):
                    1          2          3          4          5
     1  C    0.000000
     2  O    1.208587   0.000000
     3  O    1.278167   2.237166   0.000000
     4  H    1.978322   2.462923   1.078242   0.000000
     5  C    1.561740   2.393710   2.370653   3.356671   0.000000
     6  F    2.416609   3.511823   2.578275   3.655898   1.332222
     7  F    2.388989   2.856393   3.302468   4.193891   1.339398
     8  F    2.390116   2.872981   3.289247   4.186226   1.339087
     9  O    3.679886   2.761356   3.985401   3.343823   5.118593
    10  H    2.811076   1.806705   3.324397   2.905539   4.186217
    11  H    4.322458   3.267366   4.780699   4.208973   5.658953
    12  O    4.428744   4.090504   4.178058   3.413530   5.813292
    13  H    5.384907   5.004992   5.107693   4.297637   6.768706
    14  H    4.175701   3.596649   4.154914   3.414325   5.601047
    15  O    3.217644   3.260958   2.523767   1.447448   4.713802
    16  H    3.288512   2.999209   2.936066   1.965324   4.840334
    17  H    3.563688   3.538191   2.940202   1.957422   5.036364
                    6          7          8          9         10
     6  F    0.000000
     7  F    2.154067   0.000000
     8  F    2.154337   2.156698   0.000000
     9  O    6.093060   5.541449   5.490020   0.000000
    10  H    5.222537   4.599374   4.546736   0.974531   0.000000
    11  H    6.729702   5.904704   5.986915   0.958215   1.546483
    12  O    6.414898   6.756085   5.963668   2.805447   3.104622
    13  H    7.359459   7.705855   6.881610   3.384626   3.858785
    14  H    6.372224   6.399376   5.763990   1.916318   2.317557
    15  O    5.101991   5.460908   5.451138   2.806865   2.821395
    16  H    5.438749   5.414674   5.559726   2.003859   2.158590
    17  H    5.447536   5.926095   5.563459   2.824660   2.934139
                   11         12         13         14         15
    11  H    0.000000
    12  O    3.608628   0.000000
    13  H    4.060178   0.958615   0.000000
    14  H    2.662886   0.970472   1.553790   0.000000
    15  O    3.693820   2.678340   3.396039   2.698683   0.000000
    16  H    2.815127   2.766180   3.447627   2.450791   0.969502
    17  H    3.760814   1.785131   2.501179   2.052121   0.980142
                   16         17
    16  H    0.000000
    17  H    1.535443   0.000000
 Stoichiometry    C2H7F3O5
 Framework group  C1[X(C2H7F3O5)]
 Deg. of freedom    45
 Full point group                 C1      NOp   1
 Largest Abelian subgroup         C1      NOp   1
 Largest concise Abelian subgroup C1      NOp   1
                         Standard orientation:                         
 ---------------------------------------------------------------------
 Center     Atomic      Atomic             Coordinates (Angstroms)
 Number     Number       Type             X           Y           Z
 ---------------------------------------------------------------------
      1          6           0       -0.591507   -0.014809   -0.183253
      2          8           0        0.040286    1.015298   -0.163235
      3          8           0       -0.172392   -1.194166   -0.442428
      4          1           0        0.880071   -1.243549   -0.671527
      5          6           0       -2.119264    0.027643    0.137977
      6          9           0       -2.701426   -1.168002    0.058376
      7          9           0       -2.757702    0.843011   -0.711471
      8          9           0       -2.330836    0.497158    1.374079
      9          8           0        2.735602    1.530939   -0.470596
     10          1           0        1.776637    1.495231   -0.300833
     11          1           0        2.928989    2.432570   -0.731053
     12          8           0        3.552270   -0.477649    1.309619
     13          1           0        4.470752   -0.528932    1.579254
     14          1           0        3.414410    0.400341    0.919816
     15          8           0        2.300793   -1.201140   -0.945125
     16          1           0        2.507320   -0.302819   -1.245624
     17          1           0        2.743648   -1.265603   -0.073114
 ---------------------------------------------------------------------
 Rotational constants (GHZ):           1.9398434           0.5021560           0.4745176
 Standard basis: 6-31++G(d,p) (6D, 7F)
 There are   232 symmetry adapted cartesian basis functions of A   symmetry.
 There are   232 symmetry adapted basis functions of A   symmetry.
   232 basis functions,   376 primitive gaussians,   232 cartesian basis functions
    43 alpha electrons       43 beta electrons
       nuclear repulsion energy       622.3315761163 Hartrees.
 NAtoms=   17 NActive=   17 NUniq=   17 SFac= 1.00D+00 NAtFMM=   60 NAOKFM=F Big=F
 Integral buffers will be    131072 words long.
 Raffenetti 2 integral format.
 Two-electron integral symmetry is turned on.
 Nuclear repulsion after empirical dispersion term =      622.3242855946 Hartrees.
 One-electron integrals computed using PRISM.
 NBasis=   232 RedAO= T EigKep=  4.76D-05  NBF=   232
 NBsUse=   232 1.00D-06 EigRej= -1.00D+00 NBFU=   232
 ExpMin= 3.60D-02 ExpMax= 7.00D+03 ExpMxC= 1.05D+03 IAcc=3 IRadAn=         5 AccDes= 0.00D+00
 Harris functional with IExCor= 4639 and IRadAn=       5 diagonalized for initial guess.
 HarFok:  IExCor= 4639 AccDes= 0.00D+00 IRadAn=         5 IDoV= 1 UseB2=F ITyADJ=14
 ICtDFT=  3500011 ScaDFX=  1.000000  1.000000  1.000000  1.000000
 FoFCou: FMM=F IPFlag=           0 FMFlag=      100000 FMFlg1=           0
         NFxFlg=           0 DoJE=T BraDBF=F KetDBF=T FulRan=T
         wScrn=  0.000000 ICntrl=       500 IOpCl=  0 I1Cent=   200000004 NGrid=           0
         NMat0=    1 NMatS0=      1 NMatT0=    0 NMatD0=    1 NMtDS0=    0 NMtDT0=    0
 Petite list used in FoFCou.
 Requested convergence on RMS density matrix=1.00D-10 within 128 cycles.
 Requested convergence on MAX density matrix=1.00D-08.
 Requested convergence on             energy=1.00D-08.
 No special actions if energy rises.
 SCF Done:  E(RwB97XD) =  -755.955699991     A.U. after   17 cycles
            NFock= 17  Conv=0.40D-10     -V/T= 2.0080
 DoSCS=F DFT=T ScalE2(SS,OS)=  1.000000  1.000000
 Range of M.O.s used for correlation:     1   232
 NBasis=   232 NAE=    43 NBE=    43 NFC=     0 NFV=     0
 NROrb=    232 NOA=    43 NOB=    43 NVA=   189 NVB=   189

 **** Warning!!: The largest alpha MO coefficient is  0.31962253D+02

 Symmetrizing basis deriv contribution to polar:
 IMax=3 JMax=2 DiffMx= 0.00D+00
 G2DrvN: will do    18 centers at a time, making    1 passes.
 Calling FoFCou, ICntrl=  3107 FMM=F I1Cent=   0 AccDes= 0.00D+00.
 End of G2Drv F.D. properties file   721 does not exist.
 End of G2Drv F.D. properties file   722 does not exist.
 End of G2Drv F.D. properties file   788 does not exist.
          IDoAtm=11111111111111111
          Differentiating once with respect to nuclear coordinates.
 Keep R1 ints in memory in canonical form, NReq=758084062.
          There are    54 degrees of freedom in the 1st order CPHF.  IDoFFX=6 NUNeed=     0.
     48 vectors produced by pass  0 Test12= 1.50D-14 1.85D-09 XBig12= 1.77D-01 7.55D-02.
 AX will form    48 AO Fock derivatives at one time.
     48 vectors produced by pass  1 Test12= 1.50D-14 1.85D-09 XBig12= 6.87D-02 1.16D-01.
     48 vectors produced by pass  2 Test12= 1.50D-14 1.85D-09 XBig12= 1.62D-03 5.94D-03.
     48 vectors produced by pass  3 Test12= 1.50D-14 1.85D-09 XBig12= 1.69D-05 7.42D-04.
     48 vectors produced by pass  4 Test12= 1.50D-14 1.85D-09 XBig12= 1.26D-07 4.65D-05.
     48 vectors produced by pass  5 Test12= 1.50D-14 1.85D-09 XBig12= 7.34D-10 3.31D-06.
     39 vectors produced by pass  6 Test12= 1.50D-14 1.85D-09 XBig12= 4.54D-12 3.72D-07.
     15 vectors produced by pass  7 Test12= 1.50D-14 1.85D-09 XBig12= 2.31D-14 2.25D-08.
 InvSVY:  IOpt=1 It=  1 EMax= 6.11D-16
 Solved reduced A of dimension   342 with    54 vectors.
 End of Minotr F.D. properties file   721 does not exist.
 End of Minotr F.D. properties file   722 does not exist.
 End of Minotr F.D. properties file   788 does not exist.

 **********************************************************************

            Population analysis using the SCF Density.

 **********************************************************************

 Orbital symmetries:
       Occupied  (A) (A) (A) (A) (A) (A) (A) (A) (A) (A) (A) (A)
                 (A) (A) (A) (A) (A) (A) (A) (A) (A) (A) (A) (A)
                 (A) (A) (A) (A) (A) (A) (A) (A) (A) (A) (A) (A)
                 (A) (A) (A) (A) (A) (A) (A)
       Virtual   (A) (A) (A) (A) (A) (A) (A) (A) (A) (A) (A) (A)
                 (A) (A) (A) (A) (A) (A) (A) (A) (A) (A) (A) (A)
                 (A) (A) (A) (A) (A) (A) (A) (A) (A) (A) (A) (A)
                 (A) (A) (A) (A) (A) (A) (A) (A) (A) (A) (A) (A)
                 (A) (A) (A) (A) (A) (A) (A) (A) (A) (A) (A) (A)
                 (A) (A) (A) (A) (A) (A) (A) (A) (A) (A) (A) (A)
                 (A) (A) (A) (A) (A) (A) (A) (A) (A) (A) (A) (A)
                 (A) (A) (A) (A) (A) (A) (A) (A) (A) (A) (A) (A)
                 (A) (A) (A) (A) (A) (A) (A) (A) (A) (A) (A) (A)
                 (A) (A) (A) (A) (A) (A) (A) (A) (A) (A) (A) (A)
                 (A) (A) (A) (A) (A) (A) (A) (A) (A) (A) (A) (A)
                 (A) (A) (A) (A) (A) (A) (A) (A) (A) (A) (A) (A)
                 (A) (A) (A) (A) (A) (A) (A) (A) (A) (A) (A) (A)
                 (A) (A) (A) (A) (A) (A) (A) (A) (A) (A) (A) (A)
                 (A) (A) (A) (A) (A) (A) (A) (A) (A) (A) (A) (A)
                 (A) (A) (A) (A) (A) (A) (A) (A) (A)
 The electronic state is 1-A.
 Alpha  occ. eigenvalues --  -24.88310 -24.88300 -24.88180 -19.33419 -19.32083
 Alpha  occ. eigenvalues --  -19.31600 -19.30852 -19.30403 -10.57058 -10.47558
 Alpha  occ. eigenvalues --   -1.44076  -1.34740  -1.34689  -1.24396  -1.16398
 Alpha  occ. eigenvalues --   -1.15866  -1.14450  -1.13761  -0.85737  -0.76184
 Alpha  occ. eigenvalues --   -0.70495  -0.70164  -0.68226  -0.67455  -0.66183
 Alpha  occ. eigenvalues --   -0.64532  -0.61032  -0.58153  -0.57172  -0.56487
 Alpha  occ. eigenvalues --   -0.56217  -0.54280  -0.53262  -0.52776  -0.52485
 Alpha  occ. eigenvalues --   -0.51085  -0.50006  -0.47982  -0.44673  -0.43338
 Alpha  occ. eigenvalues --   -0.42981  -0.42655  -0.40118
 Alpha virt. eigenvalues --    0.02560   0.04095   0.04921   0.07160   0.08278
 Alpha virt. eigenvalues --    0.09822   0.09886   0.10341   0.11121   0.13362
 Alpha virt. eigenvalues --    0.14182   0.14596   0.16343   0.16758   0.19043
 Alpha virt. eigenvalues --    0.19634   0.21073   0.21620   0.22801   0.24188
 Alpha virt. eigenvalues --    0.24618   0.26335   0.27131   0.27684   0.27854
 Alpha virt. eigenvalues --    0.28305   0.29261   0.29312   0.29480   0.30022
 Alpha virt. eigenvalues --    0.31066   0.31341   0.31781   0.32658   0.34228
 Alpha virt. eigenvalues --    0.34668   0.35420   0.35937   0.36506   0.36974
 Alpha virt. eigenvalues --    0.38318   0.38711   0.39324   0.39716   0.41393
 Alpha virt. eigenvalues --    0.42391   0.42950   0.43603   0.44342   0.46294
 Alpha virt. eigenvalues --    0.46634   0.47191   0.47831   0.50282   0.50945
 Alpha virt. eigenvalues --    0.53041   0.54501   0.55763   0.60278   0.61943
 Alpha virt. eigenvalues --    0.62832   0.81613   0.82868   0.83517   0.88104
 Alpha virt. eigenvalues --    0.91594   0.94364   1.02885   1.05793   1.12894
 Alpha virt. eigenvalues --    1.17111   1.17851   1.19577   1.20640   1.22244
 Alpha virt. eigenvalues --    1.22467   1.23650   1.24838   1.25496   1.26405
 Alpha virt. eigenvalues --    1.27517   1.28600   1.29295   1.31652   1.33365
 Alpha virt. eigenvalues --    1.33654   1.34990   1.36108   1.38099   1.41656
 Alpha virt. eigenvalues --    1.43946   1.45585   1.45986   1.52410   1.53582
 Alpha virt. eigenvalues --    1.56562   1.56717   1.58748   1.60521   1.61571
 Alpha virt. eigenvalues --    1.62483   1.63856   1.64522   1.65142   1.67695
 Alpha virt. eigenvalues --    1.68001   1.70052   1.71223   1.72857   1.73459
 Alpha virt. eigenvalues --    1.74560   1.75048   1.75358   1.76901   1.77823
 Alpha virt. eigenvalues --    1.81897   1.83035   1.83821   1.85484   1.86209
 Alpha virt. eigenvalues --    1.89032   1.90425   1.90577   1.92742   1.93952
 Alpha virt. eigenvalues --    1.96924   1.98253   2.03725   2.12490   2.12635
 Alpha virt. eigenvalues --    2.15622   2.16394   2.16769   2.18173   2.23345
 Alpha virt. eigenvalues --    2.28901   2.29427   2.31163   2.31564   2.36116
 Alpha virt. eigenvalues --    2.38375   2.39236   2.41725   2.44017   2.48422
 Alpha virt. eigenvalues --    2.53035   2.55093   2.58410   2.61315   2.62206
 Alpha virt. eigenvalues --    2.65471   2.68946   2.70657   2.73517   2.74578
 Alpha virt. eigenvalues --    2.77277   2.78969   2.82323   2.84574   2.86690
 Alpha virt. eigenvalues --    2.90345   2.92951   2.98482   3.06682   3.11068
 Alpha virt. eigenvalues --    3.12802   3.21190   3.23333   3.23990   3.29102
 Alpha virt. eigenvalues --    3.38117   3.41501   3.46044   3.51165   3.55737
 Alpha virt. eigenvalues --    3.69802   3.74110   3.75593   3.84952   4.29745
 Alpha virt. eigenvalues --    4.40483   4.43559   4.45852   4.52823   4.71122
 Alpha virt. eigenvalues --    4.82465   5.54714   5.99529   6.65991
          Condensed to atoms (all electrons):
               1          2          3          4          5          6
     1  C    5.443104   0.401674   0.482664  -0.052803  -0.452327  -0.045023
     2  O    0.401674   8.322491  -0.157733   0.001157  -0.112715   0.009997
     3  O    0.482664  -0.157733   8.297403   0.159657  -0.287103   0.023301
     4  H   -0.052803   0.001157   0.159657   0.268655   0.034442   0.000403
     5  C   -0.452327  -0.112715  -0.287103   0.034442   5.371494   0.145344
     6  F   -0.045023   0.009997   0.023301   0.000403   0.145344   9.245624
     7  F   -0.051947   0.007067   0.005509   0.001093   0.181379  -0.037139
     8  F   -0.045163   0.006715   0.005066   0.000602   0.175772  -0.037332
     9  O    0.001787  -0.015131   0.000814  -0.002846  -0.012569   0.000039
    10  H   -0.012168   0.050304   0.000042  -0.002776  -0.008251   0.000595
    11  H    0.002453  -0.000464  -0.000491  -0.000005  -0.000794  -0.000071
    12  O    0.009397  -0.002621   0.000432  -0.004431  -0.002214   0.000021
    13  H    0.000243   0.000139  -0.000007   0.000129  -0.000518   0.000005
    14  H   -0.004207  -0.000354  -0.000466   0.002737   0.003754  -0.000024
    15  O   -0.016114   0.019288  -0.043006   0.085365  -0.005545  -0.000452
    16  H    0.001550  -0.004204   0.006238  -0.010919  -0.003450   0.000105
    17  H    0.002951  -0.001546   0.001571  -0.012887   0.000042  -0.000074
               7          8          9         10         11         12
     1  C   -0.051947  -0.045163   0.001787  -0.012168   0.002453   0.009397
     2  O    0.007067   0.006715  -0.015131   0.050304  -0.000464  -0.002621
     3  O    0.005509   0.005066   0.000814   0.000042  -0.000491   0.000432
     4  H    0.001093   0.000602  -0.002846  -0.002776  -0.000005  -0.004431
     5  C    0.181379   0.175772  -0.012569  -0.008251  -0.000794  -0.002214
     6  F   -0.037139  -0.037332   0.000039   0.000595  -0.000071   0.000021
     7  F    9.229198  -0.048543   0.000082  -0.000045  -0.000044   0.000003
     8  F   -0.048543   9.227077   0.000083   0.000329  -0.000055   0.000006
     9  O    0.000082   0.000083   8.441515   0.208693   0.265777  -0.019875
    10  H   -0.000045   0.000329   0.208693   0.317928  -0.011877   0.001532
    11  H   -0.000044  -0.000055   0.265777  -0.011877   0.327189   0.003160
    12  O    0.000003   0.000006  -0.019875   0.001532   0.003160   8.288539
    13  H    0.000004  -0.000004  -0.001404   0.000854  -0.000932   0.272273
    14  H   -0.000001   0.000046   0.009265  -0.005158  -0.002264   0.247313
    15  O    0.000071  -0.000020  -0.008751  -0.011444   0.004511  -0.058254
    16  H    0.000167  -0.000070   0.024614  -0.001966   0.000342  -0.001703
    17  H   -0.000135  -0.000011   0.003742   0.000639   0.000533   0.047887
              13         14         15         16         17
     1  C    0.000243  -0.004207  -0.016114   0.001550   0.002951
     2  O    0.000139  -0.000354   0.019288  -0.004204  -0.001546
     3  O   -0.000007  -0.000466  -0.043006   0.006238   0.001571
     4  H    0.000129   0.002737   0.085365  -0.010919  -0.012887
     5  C   -0.000518   0.003754  -0.005545  -0.003450   0.000042
     6  F    0.000005  -0.000024  -0.000452   0.000105  -0.000074
     7  F    0.000004  -0.000001   0.000071   0.000167  -0.000135
     8  F   -0.000004   0.000046  -0.000020  -0.000070  -0.000011
     9  O   -0.001404   0.009265  -0.008751   0.024614   0.003742
    10  H    0.000854  -0.005158  -0.011444  -0.001966   0.000639
    11  H   -0.000932  -0.002264   0.004511   0.000342   0.000533
    12  O    0.272273   0.247313  -0.058254  -0.001703   0.047887
    13  H    0.361023  -0.019641   0.003435   0.000557  -0.005084
    14  H   -0.019641   0.349025   0.004751  -0.001966  -0.010090
    15  O    0.003435   0.004751   8.339577   0.269766   0.261530
    16  H    0.000557  -0.001966   0.269766   0.319773  -0.027548
    17  H   -0.005084  -0.010090   0.261530  -0.027548   0.292326
 Mulliken charges:
               1
     1  C    0.333929
     2  O   -0.524064
     3  O   -0.493893
     4  H    0.532430
     5  C    0.973259
     6  F   -0.305319
     7  F   -0.286718
     8  F   -0.284498
     9  O   -0.895835
    10  H    0.472770
    11  H    0.413032
    12  O   -0.781464
    13  H    0.388929
    14  H    0.427279
    15  O   -0.844706
    16  H    0.428714
    17  H    0.446155
 Sum of Mulliken charges =  -0.00000
 Mulliken charges with hydrogens summed into heavy atoms:
               1
     1  C    0.333929
     2  O   -0.524064
     3  O    0.038537
     5  C    0.973259
     6  F   -0.305319
     7  F   -0.286718
     8  F   -0.284498
     9  O   -0.010033
    12  O    0.034744
    15  O    0.030162
 APT charges:
               1
     1  C    0.149066
     2  O   -0.510532
     3  O   -0.473063
     4  H    0.570385
     5  C    0.396940
     6  F   -0.078280
     7  F   -0.080279
     8  F   -0.120833
     9  O   -1.020845
    10  H    0.090794
    11  H    0.960861
    12  O   -1.504599
    13  H    1.241637
    14  H    0.228918
    15  O   -0.769022
    16  H    0.393365
    17  H    0.525485
 Sum of APT charges =  -0.00000
 APT charges with hydrogens summed into heavy atoms:
               1
     1  C    0.149066
     2  O   -0.510532
     3  O    0.097322
     5  C    0.396940
     6  F   -0.078280
     7  F   -0.080279
     8  F   -0.120833
     9  O    0.030810
    12  O   -0.034044
    15  O    0.149829
 Electronic spatial extent (au):  <R**2>=           2298.5272
 Charge=             -0.0000 electrons
 Dipole moment (field-independent basis, Debye):
    X=              4.7809    Y=              2.1068    Z=             -0.1983  Tot=              5.2283
 Quadrupole moment (field-independent basis, Debye-Ang):
   XX=            -45.2556   YY=            -56.4884   ZZ=            -58.7077
   XY=              6.5703   XZ=              2.9048   YZ=             -3.2663
 Traceless Quadrupole moment (field-independent basis, Debye-Ang):
   XX=              8.2283   YY=             -3.0045   ZZ=             -5.2238
   XY=              6.5703   XZ=              2.9048   YZ=             -3.2663
 Octapole moment (field-independent basis, Debye-Ang**2):
  XXX=             84.1953  YYY=             23.3606  ZZZ=             -1.3845  XYY=             15.9913
  XXY=             16.5404  XXZ=             22.5215  XZZ=             -0.3353  YZZ=              4.0548
  YYZ=             -0.3790  XYZ=             -9.1801
 Hexadecapole moment (field-independent basis, Debye-Ang**3):
 XXXX=          -1449.4386 YYYY=           -319.8152 ZZZZ=           -247.8708 XXXY=             30.0098
 XXXZ=            130.6019 YYYX=             60.9931 YYYZ=            -25.6373 ZZZX=              1.7841
 ZZZY=             -4.7884 XXYY=           -331.4212 XXZZ=           -326.3834 YYZZ=           -104.5826
 XXYZ=            -32.6898 YYXZ=             -8.6715 ZZXY=             12.7571
 N-N= 6.223242855946D+02 E-N=-3.031366801303D+03  KE= 7.499475047151D+02
  Exact polarizability:       0.000       0.000       0.000       0.000       0.000       0.000
 Approx polarizability:      59.409       2.906      66.710       0.393       0.356      51.051
 Calling FoFJK, ICntrl=    100127 FMM=F ISym2X=0 I1Cent= 0 IOpClX= 0 NMat=1 NMatS=1 NMatT=0.
 ***** Axes restored to original set *****
 -------------------------------------------------------------------
 Center     Atomic                   Forces (Hartrees/Bohr)
 Number     Number              X              Y              Z
 -------------------------------------------------------------------
      1        6           0.006598959   -0.009748918   -0.009277385
      2        8           0.007174480    0.009421224    0.016188146
      3        8          -0.024686549    0.007506627   -0.005040890
      4        1           0.013762362   -0.009652160   -0.001968345
      5        6           0.002854136   -0.003133030   -0.001745508
      6        9          -0.003547571    0.000394890   -0.001738897
      7        9          -0.002427083    0.000424155    0.004710553
      8        9          -0.000236140    0.005333239    0.000940569
      9        8           0.000099312    0.000756434   -0.002145682
     10        1           0.002716637   -0.003838662   -0.001578027
     11        1          -0.000747451    0.001288156    0.002413862
     12        8           0.001395435   -0.000852383   -0.002022106
     13        1          -0.000768954    0.000845445   -0.000243586
     14        1           0.001043792    0.002675419    0.003409322
     15        8           0.002352043   -0.005836733   -0.005901791
     16        1          -0.002282065    0.002049283    0.001315849
     17        1          -0.003301343    0.002367014    0.002683912
 -------------------------------------------------------------------
 Cartesian Forces:  Max     0.024686549 RMS     0.006061936
 FormGI is forming the generalized inverse of G from B-inverse, IUseBI=4.

 GradGradGradGradGradGradGradGradGradGradGradGradGradGradGradGradGradGrad
 Berny optimization.
 Internal  Forces:  Max     0.018562817 RMS     0.004313605
 Search for a local minimum.
 Step number   1 out of a maximum of  102
 All quantities printed in internal units (Hartrees-Bohrs-Radians)
 Mixed Optimization -- RFO/linear search
 Second derivative matrix not updated -- analytic derivatives used.
 ITU=  0
     Eigenvalues ---   -0.00046   0.00064   0.00106   0.00144   0.00325
     Eigenvalues ---    0.00630   0.00650   0.00968   0.01036   0.01076
     Eigenvalues ---    0.01385   0.01687   0.02028   0.02321   0.02507
     Eigenvalues ---    0.02811   0.03592   0.03738   0.04710   0.05151
     Eigenvalues ---    0.06077   0.07903   0.09148   0.10324   0.11622
     Eigenvalues ---    0.13907   0.14722   0.19716   0.21813   0.22125
     Eigenvalues ---    0.23604   0.26392   0.27546   0.37143   0.37606
     Eigenvalues ---    0.39053   0.48050   0.50057   0.52090   0.52281
     Eigenvalues ---    0.56018   0.57279   0.57454   0.60479   0.91126
 RFO step:  Lambda=-5.57168194D-03 EMin=-4.58127940D-04
 Linear search not attempted -- first point.
 Maximum step size (   0.300) exceeded in Quadratic search.
    -- Step size scaled by   0.963
 Iteration  1 RMS(Cart)=  0.11932899 RMS(Int)=  0.03029743
 Iteration  2 RMS(Cart)=  0.04645265 RMS(Int)=  0.00180630
 Iteration  3 RMS(Cart)=  0.00182017 RMS(Int)=  0.00057505
 Iteration  4 RMS(Cart)=  0.00000233 RMS(Int)=  0.00057505
 Iteration  5 RMS(Cart)=  0.00000000 RMS(Int)=  0.00057505
 Variable       Old X    -DE/DX   Delta X   Delta X   Delta X     New X
                                 (Linear)    (Quad)   (Total)
    R1        2.28390   0.01856   0.00000   0.01340   0.01325   2.29714
    R2        2.41539   0.01369   0.00000   0.03010   0.02989   2.44527
    R3        2.95126  -0.00500   0.00000  -0.02154  -0.02154   2.92972
    R4        3.41418  -0.00171   0.00000  -0.01027  -0.01027   3.40391
    R5        2.03758  -0.01611   0.00000  -0.12742  -0.12747   1.91011
    R6        2.73528   0.00009   0.00000   0.17923   0.17918   2.91446
    R7        2.51754   0.00237   0.00000  -0.00035  -0.00035   2.51718
    R8        2.53110   0.00223   0.00000   0.00673   0.00673   2.53783
    R9        2.53051   0.00224   0.00000  -0.00509  -0.00509   2.52542
   R10        1.84160   0.00326   0.00000   0.00524   0.00530   1.84690
   R11        1.81076   0.00221   0.00000   0.00309   0.00309   1.81385
   R12        3.62132   0.00043   0.00000  -0.00813  -0.00781   3.61351
   R13        1.81152   0.00106   0.00000   0.00162   0.00162   1.81315
   R14        1.83393   0.00322   0.00000   0.00462   0.00494   1.83887
   R15        3.37341   0.00319   0.00000   0.08787   0.08778   3.46119
   R16        1.83209   0.00086   0.00000  -0.00221  -0.00221   1.82988
   R17        1.85220   0.00247   0.00000  -0.00280  -0.00304   1.84916
    A1        2.23748   0.00263   0.00000   0.00266   0.00194   2.23941
    A2        2.07693  -0.00389   0.00000  -0.00902  -0.00882   2.06812
    A3        1.96878   0.00126   0.00000   0.00634   0.00653   1.97531
    A4        2.38553  -0.00268   0.00000  -0.00620  -0.00682   2.37872
    A5        1.98822  -0.00311   0.00000  -0.02943  -0.03026   1.95796
    A6        1.97229  -0.00247   0.00000   0.00029   0.00026   1.97255
    A7        1.93092  -0.00627   0.00000  -0.02981  -0.02998   1.90094
    A8        1.93260  -0.00655   0.00000  -0.01316  -0.01329   1.91931
    A9        1.87566   0.00519   0.00000   0.01376   0.01369   1.88935
   A10        1.87632   0.00519   0.00000   0.01526   0.01526   1.89158
   A11        1.87200   0.00596   0.00000   0.01643   0.01617   1.88817
   A12        1.85503   0.00104   0.00000   0.01301   0.01330   1.86833
   A13        1.77272   0.00173   0.00000   0.07822   0.07908   1.85181
   A14        2.31975  -0.00098   0.00000  -0.05386  -0.05434   2.26541
   A15        1.87285  -0.00094   0.00000   0.00234   0.00235   1.87521
   A16        2.25012  -0.00126   0.00000  -0.03034  -0.03034   2.21978
   A17        1.59466   0.00449   0.00000   0.03726   0.03721   1.63188
   A18        2.63729  -0.00037   0.00000  -0.04713  -0.04694   2.59035
   A19        1.87007   0.00269   0.00000   0.03508   0.03518   1.90525
   A20        1.84771   0.00243   0.00000   0.05511   0.05386   1.90157
   A21        1.81362  -0.00300   0.00000  -0.02249  -0.02433   1.78929
   A22        2.61548   0.00130   0.00000   0.00591   0.00473   2.62021
   A23        3.06323   0.00488   0.00000   0.06499   0.06445   3.12768
   A24        2.89494  -0.00243   0.00000   0.02644   0.02687   2.92181
   A25        3.13221  -0.00005   0.00000   0.00162   0.00193   3.13414
   A26        3.09589  -0.00067   0.00000   0.01871   0.01862   3.11450
    D1       -0.11859   0.00084   0.00000   0.02709   0.02722  -0.09137
    D2        3.02366   0.00023   0.00000   0.05733   0.05713   3.08078
    D3       -0.00416  -0.00115   0.00000  -0.00396  -0.00463  -0.00879
    D4        3.13682  -0.00057   0.00000  -0.03266  -0.03322   3.10359
    D5        3.12167   0.00034   0.00000   0.27592   0.27608  -2.88544
    D6        1.01766  -0.00015   0.00000   0.27935   0.27956   1.29722
    D7       -1.05545   0.00061   0.00000   0.28632   0.28634  -0.76911
    D8       -0.01937  -0.00019   0.00000   0.30170   0.30160   0.28224
    D9       -2.12338  -0.00067   0.00000   0.30513   0.30508  -1.81830
   D10        2.08670   0.00008   0.00000   0.31210   0.31186   2.39856
   D11        2.76627   0.00007   0.00000  -0.01485  -0.01570   2.75058
   D12       -0.98116   0.00182   0.00000  -0.01355  -0.01212  -0.99328
   D13       -0.41840  -0.00208   0.00000  -0.05315  -0.05512  -0.47352
   D14        1.49458  -0.00254   0.00000  -0.03051  -0.03043   1.46415
   D15        1.27294  -0.00160   0.00000  -0.06876  -0.06783   1.20511
   D16       -2.81932   0.00144   0.00000   0.00412   0.00345  -2.81587
   D17        2.32120   0.00034   0.00000   0.01418   0.01419   2.33539
   D18        0.02199   0.00004   0.00000   0.03025   0.02987   0.05186
   D19       -1.94653  -0.00110   0.00000  -0.01796  -0.01795  -1.96448
   D20        0.03770   0.00116   0.00000   0.00689   0.00571   0.04341
   D21       -1.72609  -0.00045   0.00000   0.04942   0.04951  -1.67658
   D22        0.24118   0.00224   0.00000   0.10044   0.09949   0.34067
         Item               Value     Threshold  Converged?
 Maximum Force            0.018563     0.000015     NO 
 RMS     Force            0.004314     0.000010     NO 
 Maximum Displacement     0.564590     0.000060     NO 
 RMS     Displacement     0.156008     0.000040     NO 
 Predicted change in Energy=-3.211473D-03
 GradGradGradGradGradGradGradGradGradGradGradGradGradGradGradGradGradGrad

                          Input orientation:                          
 ---------------------------------------------------------------------
 Center     Atomic      Atomic             Coordinates (Angstroms)
 Number     Number       Type             X           Y           Z
 ---------------------------------------------------------------------
      1          6           0        0.223408   -0.270184   -0.302667
      2          8           0        0.524229    0.398158    0.667127
      3          8           0       -0.899782   -0.291781   -0.944830
      4          1           0       -1.580398    0.339323   -0.544625
      5          6           0        1.266882   -1.269625   -0.864657
      6          9           0        0.961542   -1.710833   -2.083846
      7          9           0        1.343548   -2.327855   -0.041364
      8          9           0        2.471025   -0.692157   -0.914828
      9          8           0       -0.840145    2.361558    2.052126
     10          1           0       -0.244790    1.708486    1.634711
     11          1           0       -0.533264    2.486654    2.952952
     12          8           0       -1.679014    3.871348   -0.136576
     13          1           0       -2.131736    4.708834   -0.017191
     14          1           0       -1.235370    3.657389    0.702652
     15          8           0       -2.600961    1.316656    0.073324
     16          1           0       -2.403075    1.429843    1.014439
     17          1           0       -2.441029    2.212550   -0.286297
 ---------------------------------------------------------------------
                    Distance matrix (angstroms):
                    1          2          3          4          5
     1  C    0.000000
     2  O    1.215596   0.000000
     3  O    1.293984   2.258811   0.000000
     4  H    1.919311   2.429251   1.010789   0.000000
     5  C    1.550340   2.383148   2.378453   3.286052   0.000000
     6  F    2.406847   3.493843   2.602997   3.610236   1.332035
     7  F    2.357330   2.933323   3.161389   3.989558   1.342960
     8  F    2.367400   2.735211   3.394634   4.197026   1.336393
     9  O    3.688124   2.763092   4.003187   3.373503   5.112013
    10  H    2.808519   1.801269   3.329281   2.899648   4.171467
    11  H    4.332640   3.271866   4.800702   4.235630   5.650159
    12  O    4.560601   4.190856   4.311858   3.556885   5.969758
    13  H    5.515325   5.109244   5.233008   4.435627   6.928981
    14  H    4.308657   3.704057   4.292174   3.561503   5.743969
    15  O    3.261363   3.311050   2.552982   1.542268   4.746458
    16  H    3.394594   3.123157   3.010417   2.072851   4.928155
    17  H    3.641903   3.604690   3.013434   2.077595   5.119438
                    6          7          8          9         10
     6  F    0.000000
     7  F    2.167574   0.000000
     8  F    2.163987   2.170173   0.000000
     9  O    6.077558   5.580484   5.393685   0.000000
    10  H    5.193712   4.650171   4.431578   0.977336   0.000000
    11  H    6.724781   5.972256   5.838691   0.959850   1.557730
    12  O    6.474963   6.897468   6.217240   2.788115   3.142042
    13  H    7.419674   7.848132   7.152752   3.385260   3.910426
    14  H    6.434967   6.559536   5.939036   1.912188   2.376595
    15  O    5.148835   5.371663   5.544079   2.847446   2.853595
    16  H    5.548321   5.410379   5.655246   2.094669   2.262868
    17  H    5.495599   5.915936   5.741136   2.837826   2.961050
                   11         12         13         14         15
    11  H    0.000000
    12  O    3.574256   0.000000
    13  H    4.039177   0.959475   0.000000
    14  H    2.632000   0.973089   1.557942   0.000000
    15  O    3.733165   2.724059   3.425672   2.782071   0.000000
    16  H    2.893246   2.794646   3.448139   2.534305   0.968332
    17  H    3.769275   1.831582   2.529725   2.125839   0.978535
                   16         17
    16  H    0.000000
    17  H    1.518547   0.000000
 Stoichiometry    C2H7F3O5
 Framework group  C1[X(C2H7F3O5)]
 Deg. of freedom    45
 Full point group                 C1      NOp   1
 Largest Abelian subgroup         C1      NOp   1
 Largest concise Abelian subgroup C1      NOp   1
                         Standard orientation:                         
 ---------------------------------------------------------------------
 Center     Atomic      Atomic             Coordinates (Angstroms)
 Number     Number       Type             X           Y           Z
 ---------------------------------------------------------------------
      1          6           0       -0.622656   -0.035564   -0.136539
      2          8           0        0.010297    1.002012   -0.158489
      3          8           0       -0.198338   -1.238749   -0.352629
      4          1           0        0.788658   -1.262182   -0.569385
      5          6           0       -2.145577    0.032909    0.145553
      6          9           0       -2.672309   -1.151553    0.452019
      7          9           0       -2.770170    0.500901   -0.947337
      8          9           0       -2.385258    0.874676    1.155467
      9          8           0        2.700552    1.516836   -0.522031
     10          1           0        1.739168    1.468683   -0.352893
     11          1           0        2.888347    2.407353   -0.827032
     12          8           0        3.704305   -0.374116    1.264129
     13          1           0        4.642305   -0.422393    1.460133
     14          1           0        3.534503    0.496199    0.863353
     15          8           0        2.297901   -1.278345   -0.886427
     16          1           0        2.549130   -0.430013   -1.279980
     17          1           0        2.799188   -1.279047   -0.046045
 ---------------------------------------------------------------------
 Rotational constants (GHZ):           1.9476781           0.4932409           0.4638577
 Standard basis: 6-31++G(d,p) (6D, 7F)
 There are   232 symmetry adapted cartesian basis functions of A   symmetry.
 There are   232 symmetry adapted basis functions of A   symmetry.
   232 basis functions,   376 primitive gaussians,   232 cartesian basis functions
    43 alpha electrons       43 beta electrons
       nuclear repulsion energy       619.6466395952 Hartrees.
 NAtoms=   17 NActive=   17 NUniq=   17 SFac= 1.00D+00 NAtFMM=   60 NAOKFM=F Big=F
 Integral buffers will be    131072 words long.
 Raffenetti 2 integral format.
 Two-electron integral symmetry is turned on.
 Nuclear repulsion after empirical dispersion term =      619.6394264987 Hartrees.
 One-electron integrals computed using PRISM.
 NBasis=   232 RedAO= T EigKep=  4.63D-05  NBF=   232
 NBsUse=   232 1.00D-06 EigRej= -1.00D+00 NBFU=   232
 Initial guess from the checkpoint file:  "/local_scratch/slurm.5613878/Gau-3409288.chk"
 B after Tr=     0.000000    0.000000   -0.000000
         Rot=    0.997655    0.068280   -0.003404   -0.003148 Ang=   7.85 deg.
 ExpMin= 3.60D-02 ExpMax= 7.00D+03 ExpMxC= 1.05D+03 IAcc=3 IRadAn=         5 AccDes= 0.00D+00
 Harris functional with IExCor= 4639 and IRadAn=       5 diagonalized for initial guess.
 HarFok:  IExCor= 4639 AccDes= 0.00D+00 IRadAn=         5 IDoV= 1 UseB2=F ITyADJ=14
 ICtDFT=  3500011 ScaDFX=  1.000000  1.000000  1.000000  1.000000
 FoFCou: FMM=F IPFlag=           0 FMFlag=      100000 FMFlg1=           0
         NFxFlg=           0 DoJE=T BraDBF=F KetDBF=T FulRan=T
         wScrn=  0.000000 ICntrl=       500 IOpCl=  0 I1Cent=   200000004 NGrid=           0
         NMat0=    1 NMatS0=      1 NMatT0=    0 NMatD0=    1 NMtDS0=    0 NMtDT0=    0
 Petite list used in FoFCou.
 Requested convergence on RMS density matrix=1.00D-10 within 128 cycles.
 Requested convergence on MAX density matrix=1.00D-08.
 Requested convergence on             energy=1.00D-08.
 No special actions if energy rises.
 SCF Done:  E(RwB97XD) =  -755.958472157     A.U. after   18 cycles
            NFock= 18  Conv=0.53D-10     -V/T= 2.0081
 Calling FoFJK, ICntrl=      2127 FMM=F ISym2X=0 I1Cent= 0 IOpClX= 0 NMat=1 NMatS=1 NMatT=0.
 ***** Axes restored to original set *****
 -------------------------------------------------------------------
 Center     Atomic                   Forces (Hartrees/Bohr)
 Number     Number              X              Y              Z
 -------------------------------------------------------------------
      1        6           0.001092020   -0.000608009   -0.000388743
      2        8           0.000293620    0.001409262    0.001248441
      3        8           0.004802209   -0.006256629   -0.004416170
      4        1          -0.005319939    0.004947948    0.003790725
      5        6           0.000471535    0.000167014    0.000339954
      6        9          -0.000529662    0.000090413   -0.000602565
      7        9          -0.000143831   -0.000283824    0.000157747
      8        9          -0.000072407   -0.000024485   -0.000003106
      9        8           0.000649591    0.000119551   -0.000555473
     10        1          -0.000005954   -0.000623657    0.000140942
     11        1          -0.000066000    0.000064698    0.000133182
     12        8           0.001206339   -0.000236258   -0.000248199
     13        1          -0.000063362    0.000055317   -0.000125421
     14        1          -0.000623256    0.000889066    0.000514023
     15        8           0.001043931   -0.000388059   -0.001289514
     16        1          -0.000921169   -0.000054780    0.000476074
     17        1          -0.001813665    0.000732432    0.000828103
 -------------------------------------------------------------------
 Cartesian Forces:  Max     0.006256629 RMS     0.001815338

 GradGradGradGradGradGradGradGradGradGradGradGradGradGradGradGradGradGrad
 Berny optimization.
 Using GEDIIS/GDIIS optimizer.
 FormGI is forming the generalized inverse of G from B-inverse, IUseBI=4.
 Internal  Forces:  Max     0.008764140 RMS     0.001203996
 Search for a local minimum.
 Step number   2 out of a maximum of  102
 All quantities printed in internal units (Hartrees-Bohrs-Radians)
 Mixed Optimization -- RFO/linear search
 Update second derivatives using D2CorX and points    1    2
 DE= -2.77D-03 DEPred=-3.21D-03 R= 8.63D-01
 TightC=F SS=  1.41D+00  RLast= 7.94D-01 DXNew= 5.0454D-01 2.3815D+00
 Trust test= 8.63D-01 RLast= 7.94D-01 DXMaxT set to 5.05D-01
 ITU=  1  0
 Use linear search instead of GDIIS.
     Eigenvalues ---   -0.00049   0.00064   0.00106   0.00144   0.00325
     Eigenvalues ---    0.00630   0.00652   0.00978   0.01066   0.01074
     Eigenvalues ---    0.01391   0.01800   0.02007   0.02346   0.02606
     Eigenvalues ---    0.02841   0.03496   0.03686   0.04739   0.05152
     Eigenvalues ---    0.05906   0.07882   0.09146   0.10328   0.11623
     Eigenvalues ---    0.13920   0.14678   0.19785   0.21811   0.22125
     Eigenvalues ---    0.23565   0.27258   0.32112   0.36214   0.37613
     Eigenvalues ---    0.39000   0.48023   0.49939   0.52077   0.52251
     Eigenvalues ---    0.55749   0.57266   0.57427   0.59986   0.88086
 RFO step:  Lambda=-8.46249095D-04 EMin=-4.86904612D-04
 Quartic linear search produced a step of -0.04522.
 Iteration  1 RMS(Cart)=  0.09014852 RMS(Int)=  0.05959619
 Iteration  2 RMS(Cart)=  0.09119527 RMS(Int)=  0.00668772
 Iteration  3 RMS(Cart)=  0.00707880 RMS(Int)=  0.00032944
 Iteration  4 RMS(Cart)=  0.00003414 RMS(Int)=  0.00032871
 Iteration  5 RMS(Cart)=  0.00000000 RMS(Int)=  0.00032871
 Variable       Old X    -DE/DX   Delta X   Delta X   Delta X     New X
                                 (Linear)    (Quad)   (Total)
    R1        2.29714   0.00184  -0.00060   0.00568   0.00503   2.30218
    R2        2.44527   0.00125  -0.00135   0.00002  -0.00134   2.44393
    R3        2.92972  -0.00011   0.00097  -0.00191  -0.00093   2.92878
    R4        3.40391   0.00008   0.00046  -0.04248  -0.04206   3.36184
    R5        1.91011   0.00876   0.00576   0.04536   0.05117   1.96129
    R6        2.91446   0.00059  -0.00810  -0.06917  -0.07723   2.83724
    R7        2.51718   0.00064   0.00002   0.00132   0.00133   2.51852
    R8        2.53783   0.00031  -0.00030   0.01002   0.00971   2.54754
    R9        2.52542  -0.00008   0.00023  -0.00820  -0.00797   2.51745
   R10        1.84690   0.00046  -0.00024   0.00359   0.00330   1.85020
   R11        1.81385   0.00011  -0.00014   0.00044   0.00030   1.81415
   R12        3.61351   0.00028   0.00035  -0.00347  -0.00299   3.61053
   R13        1.81315   0.00006  -0.00007   0.00024   0.00016   1.81331
   R14        1.83887   0.00015  -0.00022   0.00130   0.00118   1.84005
   R15        3.46119   0.00069  -0.00397   0.00736   0.00331   3.46450
   R16        1.82988   0.00027   0.00010   0.00191   0.00201   1.83190
   R17        1.84916   0.00051   0.00014   0.00141   0.00143   1.85059
    A1        2.23941   0.00014  -0.00009   0.00117   0.00084   2.24025
    A2        2.06812   0.00095   0.00040  -0.00246  -0.00223   2.06588
    A3        1.97531  -0.00109  -0.00030   0.00031  -0.00018   1.97513
    A4        2.37872   0.00020   0.00031  -0.02624  -0.02606   2.35265
    A5        1.95796  -0.00035   0.00137   0.00073   0.00220   1.96017
    A6        1.97255  -0.00092  -0.00001  -0.00276  -0.00281   1.96973
    A7        1.90094   0.00003   0.00136  -0.01389  -0.01254   1.88840
    A8        1.91931   0.00021   0.00060   0.01287   0.01348   1.93279
    A9        1.88935   0.00029  -0.00062  -0.00040  -0.00108   1.88827
   A10        1.89158   0.00029  -0.00069   0.00258   0.00187   1.89345
   A11        1.88817   0.00014  -0.00073   0.00165   0.00098   1.88914
   A12        1.86833  -0.00030  -0.00060   0.00263   0.00200   1.87032
   A13        1.85181   0.00101  -0.00358   0.02104   0.01750   1.86930
   A14        2.26541  -0.00030   0.00246  -0.01375  -0.01109   2.25432
   A15        1.87521   0.00019  -0.00011   0.00307   0.00269   1.87789
   A16        2.21978  -0.00043   0.00137   0.01200   0.01342   2.23321
   A17        1.63188   0.00073  -0.00168   0.02200   0.01932   1.65120
   A18        2.59035  -0.00009   0.00212  -0.03304  -0.03150   2.55885
   A19        1.90525   0.00023  -0.00159   0.00669   0.00519   1.91045
   A20        1.90157   0.00019  -0.00244   0.02888   0.02619   1.92776
   A21        1.78929  -0.00008   0.00110  -0.00436  -0.00393   1.78536
   A22        2.62021  -0.00022  -0.00021  -0.00705  -0.00848   2.61174
   A23        3.12768   0.00007  -0.00291   0.02909   0.02641   3.15409
   A24        2.92181   0.00052  -0.00122   0.02484   0.02357   2.94538
   A25        3.13414  -0.00008  -0.00009   0.00196   0.00247   3.13661
   A26        3.11450  -0.00021  -0.00084   0.01550   0.01469   3.12920
    D1       -0.09137   0.00015  -0.00123   0.05242   0.05123  -0.04014
    D2        3.08078   0.00004  -0.00258   0.09512   0.09234  -3.11006
    D3       -0.00879  -0.00029   0.00021  -0.00132  -0.00181  -0.01060
    D4        3.10359  -0.00016   0.00150  -0.04219  -0.04119   3.06240
    D5       -2.88544   0.00010  -0.01248   0.38086   0.36851  -2.51693
    D6        1.29722   0.00030  -0.01264   0.39277   0.38020   1.67742
    D7       -0.76911  -0.00001  -0.01295   0.39153   0.37873  -0.39038
    D8        0.28224  -0.00001  -0.01364   0.41728   0.40354   0.68578
    D9       -1.81830   0.00019  -0.01380   0.42920   0.41524  -1.40306
   D10        2.39856  -0.00012  -0.01410   0.42796   0.41377   2.81233
   D11        2.75058  -0.00003   0.00071  -0.05016  -0.04915   2.70142
   D12       -0.99328   0.00022   0.00055  -0.05651  -0.05558  -1.04886
   D13       -0.47352  -0.00081   0.00249  -0.04146  -0.03973  -0.51325
   D14        1.46415  -0.00070   0.00138  -0.02289  -0.02225   1.44190
   D15        1.20511  -0.00020   0.00307  -0.08288  -0.07985   1.12526
   D16       -2.81587   0.00031  -0.00016  -0.06531  -0.06527  -2.88114
   D17        2.33539   0.00044  -0.00064   0.12109   0.12029   2.45568
   D18        0.05186   0.00051  -0.00135   0.09644   0.09497   0.14683
   D19       -1.96448   0.00007   0.00081  -0.13282  -0.13225  -2.09674
   D20        0.04341   0.00077  -0.00026  -0.10464  -0.10543  -0.06201
   D21       -1.67658   0.00083  -0.00224   0.09526   0.09271  -1.58388
   D22        0.34067   0.00113  -0.00450   0.11258   0.10764   0.44830
         Item               Value     Threshold  Converged?
 Maximum Force            0.008764     0.000015     NO 
 RMS     Force            0.001204     0.000010     NO 
 Maximum Displacement     0.651185     0.000060     NO 
 RMS     Displacement     0.177842     0.000040     NO 
 Predicted change in Energy=-7.964920D-04
 GradGradGradGradGradGradGradGradGradGradGradGradGradGradGradGradGradGrad

                          Input orientation:                          
 ---------------------------------------------------------------------
 Center     Atomic      Atomic             Coordinates (Angstroms)
 Number     Number       Type             X           Y           Z
 ---------------------------------------------------------------------
      1          6           0        0.256168   -0.235878   -0.317756
      2          8           0        0.601458    0.480913    0.604816
      3          8           0       -0.903469   -0.310687   -0.885386
      4          1           0       -1.593787    0.335779   -0.457937
      5          6           0        1.271071   -1.271214   -0.865545
      6          9           0        1.180154   -1.437304   -2.184767
      7          9           0        1.023517   -2.457052   -0.274039
      8          9           0        2.518990   -0.910402   -0.570236
      9          8           0       -0.781887    2.394526    2.006390
     10          1           0       -0.188848    1.748535    1.570955
     11          1           0       -0.441488    2.539208    2.892285
     12          8           0       -1.753033    3.839691   -0.155460
     13          1           0       -2.200576    4.684979   -0.078297
     14          1           0       -1.284482    3.677139    0.682485
     15          8           0       -2.603725    1.269628    0.143857
     16          1           0       -2.394914    1.411554    1.079799
     17          1           0       -2.504076    2.168948   -0.230714
 ---------------------------------------------------------------------
                    Distance matrix (angstroms):
                    1          2          3          4          5
     1  C    0.000000
     2  O    1.218259   0.000000
     3  O    1.293274   2.261004   0.000000
     4  H    1.941334   2.443278   1.037868   0.000000
     5  C    1.549846   2.383336   2.377316   3.309983   0.000000
     6  F    2.404767   3.434562   2.701692   3.717595   1.332741
     7  F    2.350393   3.095506   2.948542   3.831971   1.348099
     8  F    2.374677   2.644510   3.488869   4.298897   1.332176
     9  O    3.660361   2.745900   3.961733   3.312179   5.089233
    10  H    2.775458   1.779009   3.284005   2.843613   4.145694
    11  H    4.300255   3.249128   4.754590   4.172155   5.619027
    12  O    4.546812   4.171695   4.298859   3.520547   5.980868
    13  H    5.505249   5.098256   5.224036   4.407704   6.938900
    14  H    4.322706   3.711962   4.301877   3.544139   5.780437
    15  O    3.264755   3.332830   2.539214   1.501401   4.742238
    16  H    3.419858   3.173318   3.008733   2.040522   4.941767
    17  H    3.661927   3.632068   3.023099   2.059312   5.146792
                    6          7          8          9         10
     6  F    0.000000
     7  F    2.171475   0.000000
     8  F    2.162595   2.171703   0.000000
     9  O    6.008188   5.656646   5.334542   0.000000
    10  H    5.111671   4.749820   4.357411   0.979083   0.000000
    11  H    6.649724   6.093805   5.714306   0.960007   1.560418
    12  O    6.369329   6.882751   6.402000   2.775828   3.130514
    13  H    7.304032   7.838475   7.336525   3.406578   3.922982
    14  H    6.360274   6.623450   6.089437   1.910608   2.389415
    15  O    5.202664   5.217247   5.612902   2.837872   2.845626
    16  H    5.617339   5.337102   5.679837   2.103963   2.285064
    17  H    5.513341   5.817703   5.901598   2.832217   2.963619
                   11         12         13         14         15
    11  H    0.000000
    12  O    3.563727   0.000000
    13  H    4.064859   0.959562   0.000000
    14  H    2.624641   0.973712   1.560051   0.000000
    15  O    3.720343   2.723691   3.446230   2.797612   0.000000
    16  H    2.893541   2.798879   3.477681   2.554172   0.969398
    17  H    3.760915   1.833334   2.538849   2.143825   0.979290
                   16         17
    16  H    0.000000
    17  H    1.517566   0.000000
 Stoichiometry    C2H7F3O5
 Framework group  C1[X(C2H7F3O5)]
 Deg. of freedom    45
 Full point group                 C1      NOp   1
 Largest Abelian subgroup         C1      NOp   1
 Largest concise Abelian subgroup C1      NOp   1
                         Standard orientation:                         
 ---------------------------------------------------------------------
 Center     Atomic      Atomic             Coordinates (Angstroms)
 Number     Number       Type             X           Y           Z
 ---------------------------------------------------------------------
      1          6           0       -0.615115   -0.028621   -0.086373
      2          8           0        0.013133    1.015025   -0.102559
      3          8           0       -0.185804   -1.227389   -0.312661
      4          1           0        0.826513   -1.246844   -0.540705
      5          6           0       -2.145993    0.036994    0.146282
      6          9           0       -2.604454   -0.986181    0.866786
      7          9           0       -2.755940    0.012056   -1.055680
      8          9           0       -2.481657    1.170321    0.760769
      9          8           0        2.678405    1.499226   -0.551831
     10          1           0        1.718773    1.447413   -0.364680
     11          1           0        2.855130    2.382819   -0.882958
     12          8           0        3.720592   -0.340039    1.247105
     13          1           0        4.649696   -0.395018    1.480562
     14          1           0        3.573254    0.526261    0.827663
     15          8           0        2.291483   -1.294540   -0.865966
     16          1           0        2.554400   -0.465525   -1.294149
     17          1           0        2.824881   -1.283377   -0.044765
 ---------------------------------------------------------------------
 Rotational constants (GHZ):           1.9631193           0.4937149           0.4640545
 Standard basis: 6-31++G(d,p) (6D, 7F)
 There are   232 symmetry adapted cartesian basis functions of A   symmetry.
 There are   232 symmetry adapted basis functions of A   symmetry.
   232 basis functions,   376 primitive gaussians,   232 cartesian basis functions
    43 alpha electrons       43 beta electrons
       nuclear repulsion energy       619.9516170925 Hartrees.
 NAtoms=   17 NActive=   17 NUniq=   17 SFac= 1.00D+00 NAtFMM=   60 NAOKFM=F Big=F
 Integral buffers will be    131072 words long.
 Raffenetti 2 integral format.
 Two-electron integral symmetry is turned on.
 Nuclear repulsion after empirical dispersion term =      619.9444051045 Hartrees.
 One-electron integrals computed using PRISM.
 NBasis=   232 RedAO= T EigKep=  4.47D-05  NBF=   232
 NBsUse=   232 1.00D-06 EigRej= -1.00D+00 NBFU=   232
 Initial guess from the checkpoint file:  "/local_scratch/slurm.5613878/Gau-3409288.chk"
 B after Tr=    -0.000000   -0.000000    0.000000
         Rot=    0.997928    0.064238    0.000469   -0.003591 Ang=   7.38 deg.
 ExpMin= 3.60D-02 ExpMax= 7.00D+03 ExpMxC= 1.05D+03 IAcc=3 IRadAn=         5 AccDes= 0.00D+00
 Harris functional with IExCor= 4639 and IRadAn=       5 diagonalized for initial guess.
 HarFok:  IExCor= 4639 AccDes= 0.00D+00 IRadAn=         5 IDoV= 1 UseB2=F ITyADJ=14
 ICtDFT=  3500011 ScaDFX=  1.000000  1.000000  1.000000  1.000000
 FoFCou: FMM=F IPFlag=           0 FMFlag=      100000 FMFlg1=           0
         NFxFlg=           0 DoJE=T BraDBF=F KetDBF=T FulRan=T
         wScrn=  0.000000 ICntrl=       500 IOpCl=  0 I1Cent=   200000004 NGrid=           0
         NMat0=    1 NMatS0=      1 NMatT0=    0 NMatD0=    1 NMtDS0=    0 NMtDT0=    0
 Petite list used in FoFCou.
 Requested convergence on RMS density matrix=1.00D-10 within 128 cycles.
 Requested convergence on MAX density matrix=1.00D-08.
 Requested convergence on             energy=1.00D-08.
 No special actions if energy rises.
 SCF Done:  E(RwB97XD) =  -755.958753980     A.U. after   18 cycles
            NFock= 18  Conv=0.71D-10     -V/T= 2.0081
 Calling FoFJK, ICntrl=      2127 FMM=F ISym2X=0 I1Cent= 0 IOpClX= 0 NMat=1 NMatS=1 NMatT=0.
 ***** Axes restored to original set *****
 -------------------------------------------------------------------
 Center     Atomic                   Forces (Hartrees/Bohr)
 Number     Number              X              Y              Z
 -------------------------------------------------------------------
      1        6           0.001598013    0.000129754    0.003834117
      2        8          -0.001237883    0.001308148   -0.001033611
      3        8          -0.001453740    0.001733361    0.000638498
      4        1           0.003089067   -0.002643681   -0.002299162
      5        6          -0.001399680   -0.002081000    0.002131184
      6        9          -0.000946952    0.000587667   -0.001771422
      7        9           0.000889694    0.000982406   -0.001143543
      8        9          -0.000385399   -0.000237039   -0.000421977
      9        8           0.000160502    0.000131870    0.000229929
     10        1          -0.000100558    0.000163195    0.000071309
     11        1           0.000049307   -0.000118282   -0.000108217
     12        8           0.000385078   -0.000002883    0.000431462
     13        1           0.000064937    0.000033938   -0.000191941
     14        1          -0.000406351    0.000055951   -0.000408360
     15        8           0.000225208    0.000375181    0.000225619
     16        1          -0.000211239   -0.000612259   -0.000224155
     17        1          -0.000320002    0.000193671    0.000040269
 -------------------------------------------------------------------
 Cartesian Forces:  Max     0.003834117 RMS     0.001165821

 GradGradGradGradGradGradGradGradGradGradGradGradGradGradGradGradGradGrad
 Berny optimization.
 Using GEDIIS/GDIIS optimizer.
 FormGI is forming the generalized inverse of G from B-inverse, IUseBI=4.
 Internal  Forces:  Max     0.004871322 RMS     0.001165283
 Search for a local minimum.
 Step number   3 out of a maximum of  102
 All quantities printed in internal units (Hartrees-Bohrs-Radians)
 Mixed Optimization -- RFO/linear search
 Update second derivatives using D2CorX and points    2    3
 DE= -2.82D-04 DEPred=-7.96D-04 R= 3.54D-01
 Trust test= 3.54D-01 RLast= 1.02D+00 DXMaxT set to 5.05D-01
 ITU=  0  1  0
 Use linear search instead of GDIIS.
     Eigenvalues ---   -0.12193   0.00061   0.00105   0.00134   0.00163
     Eigenvalues ---    0.00371   0.00632   0.00665   0.00979   0.01078
     Eigenvalues ---    0.01114   0.01626   0.01854   0.02350   0.02588
     Eigenvalues ---    0.02844   0.03004   0.03879   0.04470   0.05149
     Eigenvalues ---    0.05317   0.07639   0.08300   0.09153   0.10442
     Eigenvalues ---    0.11650   0.14145   0.15084   0.21673   0.22097
     Eigenvalues ---    0.23225   0.24299   0.29114   0.36402   0.37640
     Eigenvalues ---    0.39942   0.48049   0.49847   0.52076   0.52252
     Eigenvalues ---    0.55720   0.57267   0.57431   0.60145   0.87202
 RFO step:  Lambda=-1.21964794D-01 EMin=-1.21934999D-01
 I=     1 Eig=   -1.22D-01 Dot1=  1.14D-03
 I=     1 Stepn=  6.00D-01 RXN=   6.00D-01 EDone=F
 Mixed    1 eigenvectors in step.  Raw Step.Grad=  1.14D-03.
 RFO eigenvector is Hessian eigenvector with negative curvature.
 Taking step of  6.00D-01 in eigenvector direction(s).  Step.Grad=  2.69D-04.
 Quartic linear search produced a step of -0.28049.
 Maximum step size (   0.505) exceeded in Quadratic search.
    -- Step size not scaled.
 Iteration  1 RMS(Cart)=  0.13880216 RMS(Int)=  0.02922817
 Iteration  2 RMS(Cart)=  0.03304437 RMS(Int)=  0.00284367
 Iteration  3 RMS(Cart)=  0.00383030 RMS(Int)=  0.00109940
 Iteration  4 RMS(Cart)=  0.00000562 RMS(Int)=  0.00109939
 Iteration  5 RMS(Cart)=  0.00000000 RMS(Int)=  0.00109939
 Variable       Old X    -DE/DX   Delta X   Delta X   Delta X     New X
                                 (Linear)    (Quad)   (Total)
    R1        2.30218  -0.00028  -0.00141   0.04888   0.04792   2.35009
    R2        2.44393  -0.00056   0.00038   0.04070   0.04127   2.48520
    R3        2.92878  -0.00028   0.00026  -0.00854  -0.00828   2.92050
    R4        3.36184   0.00008   0.01180  -0.01332  -0.00112   3.36072
    R5        1.96129  -0.00444  -0.01435   0.43819   0.42353   2.38481
    R6        2.83724   0.00021   0.02166  -0.09251  -0.07113   2.76611
    R7        2.51852   0.00175  -0.00037   0.04097   0.04059   2.55911
    R8        2.54754  -0.00153  -0.00272  -0.00219  -0.00492   2.54262
    R9        2.51745  -0.00052   0.00223  -0.00969  -0.00745   2.51000
   R10        1.85020  -0.00013  -0.00093   0.01517   0.01461   1.86480
   R11        1.81415  -0.00010  -0.00008   0.00554   0.00546   1.81961
   R12        3.61053   0.00008   0.00084   0.02092   0.02223   3.63276
   R13        1.81331  -0.00002  -0.00005   0.00287   0.00283   1.81614
   R14        1.84005  -0.00039  -0.00033   0.00054   0.00026   1.84031
   R15        3.46450   0.00021  -0.00093   0.08927   0.08762   3.55212
   R16        1.83190  -0.00035  -0.00056   0.00980   0.00924   1.84114
   R17        1.85059   0.00030  -0.00040   0.02369   0.02259   1.87318
    A1        2.24025   0.00041  -0.00023   0.00950   0.00883   2.24908
    A2        2.06588   0.00453   0.00063   0.10428   0.10465   2.17054
    A3        1.97513  -0.00487   0.00005  -0.11143  -0.11166   1.86347
    A4        2.35265  -0.00021   0.00731  -0.00330   0.00410   2.35675
    A5        1.96017   0.00039  -0.00062  -0.02716  -0.02896   1.93121
    A6        1.96973  -0.00261   0.00079  -0.08898  -0.08828   1.88146
    A7        1.88840   0.00197   0.00352   0.02958   0.03280   1.92120
    A8        1.93279   0.00065  -0.00378   0.01946   0.01502   1.94781
    A9        1.88827   0.00012   0.00030   0.01261   0.01322   1.90149
   A10        1.89345   0.00044  -0.00052   0.01733   0.01634   1.90979
   A11        1.88914  -0.00051  -0.00027   0.01348   0.01239   1.90154
   A12        1.87032   0.00006  -0.00056  -0.01002  -0.01091   1.85941
   A13        1.86930  -0.00019  -0.00491   0.12779   0.12321   1.99251
   A14        2.25432   0.00022   0.00311  -0.05286  -0.05153   2.20279
   A15        1.87789  -0.00002  -0.00075   0.01221   0.01288   1.89077
   A16        2.23321   0.00012  -0.00377  -0.04040  -0.04359   2.18962
   A17        1.65120   0.00026  -0.00542   0.07145   0.06479   1.71599
   A18        2.55885   0.00018   0.00884  -0.05364  -0.04575   2.51310
   A19        1.91045  -0.00023  -0.00146   0.02333   0.02079   1.93124
   A20        1.92776  -0.00003  -0.00735   0.06594   0.05528   1.98304
   A21        1.78536   0.00048   0.00110  -0.00299  -0.00415   1.78122
   A22        2.61174   0.00031   0.00238   0.00640   0.00614   2.61787
   A23        3.15409  -0.00007  -0.00741   0.06968   0.06000   3.21409
   A24        2.94538  -0.00030  -0.00661   0.03885   0.03203   2.97742
   A25        3.13661   0.00027  -0.00069  -0.01271  -0.01334   3.12327
   A26        3.12920   0.00002  -0.00412  -0.00191  -0.00580   3.12340
    D1       -0.04014   0.00054  -0.01437   0.01632   0.00255  -0.03759
    D2       -3.11006  -0.00056  -0.02590  -0.02345  -0.05158   3.12155
    D3       -0.01060  -0.00048   0.00051  -0.02908  -0.02803  -0.03863
    D4        3.06240   0.00088   0.01155   0.01612   0.02544   3.08784
    D5       -2.51693   0.00071  -0.10336  -0.02429  -0.12810  -2.64503
    D6        1.67742   0.00085  -0.10664  -0.00489  -0.11121   1.56621
    D7       -0.39038  -0.00010  -0.10623  -0.05057  -0.15706  -0.54745
    D8        0.68578  -0.00037  -0.11319  -0.06157  -0.17495   0.51083
    D9       -1.40306  -0.00023  -0.11647  -0.04216  -0.15806  -1.56112
   D10        2.81233  -0.00118  -0.11606  -0.08785  -0.20392   2.60841
   D11        2.70142  -0.00001   0.01379  -0.01530  -0.00384   2.69759
   D12       -1.04886   0.00022   0.01559   0.02246   0.03884  -1.01003
   D13       -0.51325  -0.00052   0.01114  -0.12050  -0.11121  -0.62445
   D14        1.44190  -0.00008   0.00624  -0.06085  -0.05400   1.38790
   D15        1.12526  -0.00024   0.02240  -0.05837  -0.03700   1.08826
   D16       -2.88114  -0.00016   0.01831   0.03688   0.05378  -2.82736
   D17        2.45568   0.00000  -0.03374   0.01792  -0.01579   2.43989
   D18        0.14683  -0.00026  -0.02664   0.02253  -0.00663   0.14020
   D19       -2.09674  -0.00028   0.03710   0.00591   0.04406  -2.05268
   D20       -0.06201  -0.00001   0.02957   0.06825   0.09726   0.03524
   D21       -1.58388   0.00006  -0.02600   0.07463   0.05055  -1.53332
   D22        0.44830   0.00003  -0.03019   0.12817   0.09784   0.54615
         Item               Value     Threshold  Converged?
 Maximum Force            0.004871     0.000015     NO 
 RMS     Force            0.001165     0.000010     NO 
 Maximum Displacement     0.428035     0.000060     NO 
 RMS     Displacement     0.151451     0.000040     NO 
 Predicted change in Energy=-2.313580D-02
 GradGradGradGradGradGradGradGradGradGradGradGradGradGradGradGradGradGrad

                          Input orientation:                          
 ---------------------------------------------------------------------
 Center     Atomic      Atomic             Coordinates (Angstroms)
 Number     Number       Type             X           Y           Z
 ---------------------------------------------------------------------
      1          6           0        0.382582   -0.311263   -0.250544
      2          8           0        0.677001    0.441297    0.694732
      3          8           0       -0.746569   -0.392453   -0.919828
      4          1           0       -1.601640    0.407274   -0.448757
      5          6           0        1.331747   -1.375297   -0.846675
      6          9           0        1.000520   -1.542351   -2.149096
      7          9           0        1.175704   -2.546238   -0.202537
      8          9           0        2.603036   -1.000727   -0.758779
      9          8           0       -0.748561    2.424535    1.972728
     10          1           0       -0.154575    1.747851    1.568902
     11          1           0       -0.439573    2.556961    2.875034
     12          8           0       -1.817335    3.966654   -0.064974
     13          1           0       -2.325884    4.773844    0.051027
     14          1           0       -1.319308    3.797922    0.754709
     15          8           0       -2.655109    1.314218    0.009772
     16          1           0       -2.621421    1.418484    0.977878
     17          1           0       -2.539546    2.247652   -0.303144
 ---------------------------------------------------------------------
                    Distance matrix (angstroms):
                    1          2          3          4          5
     1  C    0.000000
     2  O    1.243614   0.000000
     3  O    1.315111   2.308354   0.000000
     4  H    2.119604   2.549692   1.261990   0.000000
     5  C    1.545463   2.470758   2.300160   3.455526   0.000000
     6  F    2.345618   3.482368   2.426043   3.669254   1.354222
     7  F    2.372016   3.158982   2.974631   4.061711   1.345498
     8  F    2.379932   2.811003   3.408194   4.444983   1.328233
     9  O    3.702298   2.756580   4.037611   3.265068   5.168699
    10  H    2.799798   1.778419   3.335436   2.821717   4.218794
    11  H    4.321097   3.236740   4.816043   4.125425   5.696608
    12  O    4.814005   4.384861   4.569369   3.586502   6.250138
    13  H    5.769320   5.310616   5.488846   4.454352   7.210831
    14  H    4.559864   3.905864   4.548774   3.608951   6.029488
    15  O    3.455072   3.511996   2.723859   1.463760   4.884876
    16  H    3.677646   3.451761   3.224259   2.024299   5.173176
    17  H    3.884540   3.821630   3.250419   2.070715   5.329925
                    6          7          8          9         10
     6  F    0.000000
     7  F    2.197173   0.000000
     8  F    2.189610   2.176071   0.000000
     9  O    5.982048   5.757010   5.516045   0.000000
    10  H    5.097370   4.831856   4.536209   0.986812   0.000000
    11  H    6.642296   6.174399   5.926146   0.962895   1.562646
    12  O    6.529396   7.169029   6.685500   2.769953   3.218293
    13  H    7.469928   8.118437   7.635162   3.420546   4.021836
    14  H    6.506320   6.884023   6.379847   1.922371   2.494455
    15  O    5.117062   5.442731   5.796354   2.953120   2.978522
    16  H    5.626985   5.615208   6.013610   2.347226   2.557953
    17  H    5.504882   6.065855   6.099649   2.901466   3.072857
                   11         12         13         14         15
    11  H    0.000000
    12  O    3.539648   0.000000
    13  H    4.055583   0.961059   0.000000
    14  H    2.609539   0.973849   1.568690   0.000000
    15  O    3.829195   2.782601   3.475501   2.916861   0.000000
    16  H    3.107377   2.868321   3.493542   2.721586   0.974287
    17  H    3.821829   1.879702   2.559832   2.238609   0.991247
                   16         17
    16  H    0.000000
    17  H    1.528149   0.000000
 Stoichiometry    C2H7F3O5
 Framework group  C1[X(C2H7F3O5)]
 Deg. of freedom    45
 Full point group                 C1      NOp   1
 Largest Abelian subgroup         C1      NOp   1
 Largest concise Abelian subgroup C1      NOp   1
                         Standard orientation:                         
 ---------------------------------------------------------------------
 Center     Atomic      Atomic             Coordinates (Angstroms)
 Number     Number       Type             X           Y           Z
 ---------------------------------------------------------------------
      1          6           0       -0.686473    0.073699   -0.102447
      2          8           0       -0.001410    1.110569   -0.148993
      3          8           0       -0.304330   -1.175355   -0.255241
      4          1           0        0.928373   -1.234541   -0.518984
      5          6           0       -2.213037    0.046821    0.137002
      6          9           0       -2.517154   -1.127931    0.738160
      7          9           0       -2.866079    0.118636   -1.037197
      8          9           0       -2.604467    1.053140    0.910506
      9          8           0        2.698197    1.509179   -0.538818
     10          1           0        1.725949    1.468274   -0.374935
     11          1           0        2.877616    2.380552   -0.907173
     12          8           0        3.941961   -0.277603    1.173811
     13          1           0        4.889665   -0.350158    1.316031
     14          1           0        3.757371    0.592810    0.777969
     15          8           0        2.352244   -1.411155   -0.808795
     16          1           0        2.681221   -0.685877   -1.370027
     17          1           0        2.932881   -1.333859   -0.009135
 ---------------------------------------------------------------------
 Rotational constants (GHZ):           1.9438910           0.4690233           0.4372794
 Standard basis: 6-31++G(d,p) (6D, 7F)
 There are   232 symmetry adapted cartesian basis functions of A   symmetry.
 There are   232 symmetry adapted basis functions of A   symmetry.
   232 basis functions,   376 primitive gaussians,   232 cartesian basis functions
    43 alpha electrons       43 beta electrons
       nuclear repulsion energy       610.0225887141 Hartrees.
 NAtoms=   17 NActive=   17 NUniq=   17 SFac= 1.00D+00 NAtFMM=   60 NAOKFM=F Big=F
 Integral buffers will be    131072 words long.
 Raffenetti 2 integral format.
 Two-electron integral symmetry is turned on.
 Nuclear repulsion after empirical dispersion term =      610.0157475603 Hartrees.
 One-electron integrals computed using PRISM.
 NBasis=   232 RedAO= T EigKep=  5.09D-05  NBF=   232
 NBsUse=   232 1.00D-06 EigRej= -1.00D+00 NBFU=   232
 Initial guess from the checkpoint file:  "/local_scratch/slurm.5613878/Gau-3409288.chk"
 B after Tr=    -0.000000    0.000000    0.000000
         Rot=    0.999922   -0.010608   -0.005274   -0.004024 Ang=  -1.43 deg.
 ExpMin= 3.60D-02 ExpMax= 7.00D+03 ExpMxC= 1.05D+03 IAcc=3 IRadAn=         5 AccDes= 0.00D+00
 Harris functional with IExCor= 4639 and IRadAn=       5 diagonalized for initial guess.
 HarFok:  IExCor= 4639 AccDes= 0.00D+00 IRadAn=         5 IDoV= 1 UseB2=F ITyADJ=14
 ICtDFT=  3500011 ScaDFX=  1.000000  1.000000  1.000000  1.000000
 FoFCou: FMM=F IPFlag=           0 FMFlag=      100000 FMFlg1=           0
         NFxFlg=           0 DoJE=T BraDBF=F KetDBF=T FulRan=T
         wScrn=  0.000000 ICntrl=       500 IOpCl=  0 I1Cent=   200000004 NGrid=           0
         NMat0=    1 NMatS0=      1 NMatT0=    0 NMatD0=    1 NMtDS0=    0 NMtDT0=    0
 Petite list used in FoFCou.
 Requested convergence on RMS density matrix=1.00D-10 within 128 cycles.
 Requested convergence on MAX density matrix=1.00D-08.
 Requested convergence on             energy=1.00D-08.
 No special actions if energy rises.
 SCF Done:  E(RwB97XD) =  -755.933562118     A.U. after   18 cycles
            NFock= 18  Conv=0.20D-10     -V/T= 2.0087
 Calling FoFJK, ICntrl=      2127 FMM=F ISym2X=0 I1Cent= 0 IOpClX= 0 NMat=1 NMatS=1 NMatT=0.
 ***** Axes restored to original set *****
 -------------------------------------------------------------------
 Center     Atomic                   Forces (Hartrees/Bohr)
 Number     Number              X              Y              Z
 -------------------------------------------------------------------
      1        6          -0.025063857    0.017192862    0.006418736
      2        8          -0.004373859   -0.026228849   -0.029082785
      3        8          -0.030160554    0.052974184    0.048618276
      4        1           0.030119339   -0.027113251   -0.018879068
      5        6          -0.005914481    0.004699616   -0.005813016
      6        9           0.014054645   -0.005836844    0.011437964
      7        9           0.001911954    0.002977468   -0.003791092
      8        9           0.003236004   -0.002383098   -0.001425309
      9        8           0.003544766   -0.003558438    0.001174412
     10        1          -0.004951358    0.004413274    0.001120018
     11        1          -0.000602053   -0.000631353   -0.002854469
     12        8          -0.002791653   -0.001638458   -0.000562383
     13        1           0.001686404   -0.001038527    0.000302183
     14        1          -0.000613327   -0.001812596   -0.000864108
     15        8           0.012539139   -0.001612516   -0.001796318
     16        1           0.003632307   -0.003184146   -0.005524260
     17        1           0.003746583   -0.007219328    0.001521217
 -------------------------------------------------------------------
 Cartesian Forces:  Max     0.052974184 RMS     0.015003258

 GradGradGradGradGradGradGradGradGradGradGradGradGradGradGradGradGradGrad
 Berny optimization.
 Using GEDIIS/GDIIS optimizer.
 FormGI is forming the generalized inverse of G from B-inverse, IUseBI=4.
 Internal  Forces:  Max     0.066508275 RMS     0.012401476
 Search for a local minimum.
 Step number   4 out of a maximum of  102
 All quantities printed in internal units (Hartrees-Bohrs-Radians)
 Mixed Optimization -- RFO/linear search
 Update second derivatives using D2CorX and points    4    3
 ITU=  0  0  1  0
 Use linear search instead of GDIIS.
     Eigenvalues ---    0.00061   0.00105   0.00132   0.00160   0.00365
     Eigenvalues ---    0.00629   0.00662   0.00977   0.01076   0.01103
     Eigenvalues ---    0.01613   0.01850   0.02338   0.02548   0.02727
     Eigenvalues ---    0.02828   0.03812   0.04118   0.04654   0.05134
     Eigenvalues ---    0.05947   0.07848   0.09109   0.10159   0.11617
     Eigenvalues ---    0.14132   0.14303   0.20144   0.22076   0.22533
     Eigenvalues ---    0.23267   0.24456   0.29149   0.37475   0.37713
     Eigenvalues ---    0.40953   0.48080   0.50144   0.52064   0.52304
     Eigenvalues ---    0.56138   0.57276   0.57437   0.60257   0.91100
 RFO step:  Lambda=-3.44944788D-02 EMin= 6.05686217D-04
 Skip linear search -- no minimum in search direction.
 Iteration  1 RMS(Cart)=  0.08636439 RMS(Int)=  0.01705489
 Iteration  2 RMS(Cart)=  0.02654217 RMS(Int)=  0.00036804
 Iteration  3 RMS(Cart)=  0.00008619 RMS(Int)=  0.00036414
 Iteration  4 RMS(Cart)=  0.00000003 RMS(Int)=  0.00036414
 Variable       Old X    -DE/DX   Delta X   Delta X   Delta X     New X
                                 (Linear)    (Quad)   (Total)
    R1        2.35009  -0.03995   0.00000  -0.04284  -0.04278   2.30731
    R2        2.48520  -0.02476   0.00000  -0.03849  -0.03845   2.44675
    R3        2.92050   0.00838   0.00000   0.01097   0.01097   2.93147
    R4        3.36072  -0.00213   0.00000  -0.00087  -0.00084   3.35989
    R5        2.38481  -0.06651   0.00000  -0.33627  -0.33629   2.04853
    R6        2.76611  -0.02182   0.00000   0.00708   0.00706   2.77317
    R7        2.55911  -0.01372   0.00000  -0.03122  -0.03122   2.52789
    R8        2.54262  -0.00463   0.00000  -0.00219  -0.00219   2.54044
    R9        2.51000   0.00233   0.00000   0.00928   0.00928   2.51928
   R10        1.86480  -0.00870   0.00000  -0.01356  -0.01353   1.85128
   R11        1.81961  -0.00295   0.00000  -0.00508  -0.00508   1.81453
   R12        3.63276  -0.00279   0.00000  -0.01663  -0.01648   3.61627
   R13        1.81614  -0.00173   0.00000  -0.00264  -0.00264   1.81350
   R14        1.84031  -0.00318   0.00000  -0.00120  -0.00114   1.83916
   R15        3.55212  -0.00434   0.00000  -0.06357  -0.06375   3.48837
   R16        1.84114  -0.00570   0.00000  -0.00982  -0.00982   1.83131
   R17        1.87318  -0.00919   0.00000  -0.01971  -0.01991   1.85328
    A1        2.24908  -0.00433   0.00000  -0.00878  -0.00899   2.24009
    A2        2.17054  -0.02280   0.00000  -0.07916  -0.07912   2.09142
    A3        1.86347   0.02710   0.00000   0.08770   0.08772   1.95119
    A4        2.35675   0.00065   0.00000  -0.00953  -0.00979   2.34696
    A5        1.93121   0.00643   0.00000   0.02528   0.02494   1.95615
    A6        1.88146   0.02316   0.00000   0.07023   0.07010   1.95156
    A7        1.92120  -0.00041   0.00000  -0.01539  -0.01564   1.90556
    A8        1.94781   0.00125   0.00000  -0.01383  -0.01409   1.93373
    A9        1.90149  -0.00873   0.00000  -0.01238  -0.01250   1.88899
   A10        1.90979  -0.01140   0.00000  -0.01792  -0.01805   1.89174
   A11        1.90154  -0.00408   0.00000  -0.01039  -0.01075   1.89078
   A12        1.85941   0.00240   0.00000   0.00877   0.00867   1.86808
   A13        1.99251  -0.00468   0.00000  -0.07336  -0.07308   1.91943
   A14        2.20279   0.00154   0.00000   0.03252   0.03186   2.23465
   A15        1.89077  -0.00056   0.00000  -0.00996  -0.00969   1.88108
   A16        2.18962   0.00380   0.00000   0.02740   0.02751   2.21713
   A17        1.71599  -0.00549   0.00000  -0.04384  -0.04411   1.67188
   A18        2.51310  -0.00392   0.00000   0.02437   0.02427   2.53737
   A19        1.93124  -0.00334   0.00000  -0.01632  -0.01640   1.91484
   A20        1.98304   0.00009   0.00000  -0.02353  -0.02464   1.95841
   A21        1.78122   0.00339   0.00000   0.00940   0.00872   1.78994
   A22        2.61787   0.00324   0.00000   0.01012   0.00938   2.62725
   A23        3.21409   0.00371   0.00000  -0.03131  -0.03184   3.18225
   A24        2.97742  -0.00213   0.00000  -0.01749  -0.01773   2.95969
   A25        3.12327   0.00108   0.00000   0.01301   0.01290   3.13617
   A26        3.12340   0.00233   0.00000   0.00810   0.00793   3.13133
    D1       -0.03759  -0.00149   0.00000  -0.00750  -0.00726  -0.04485
    D2        3.12155   0.00061   0.00000   0.01247   0.01191   3.13345
    D3       -0.03863   0.00266   0.00000   0.02479   0.02494  -0.01369
    D4        3.08784   0.00049   0.00000   0.00635   0.00576   3.09361
    D5       -2.64503   0.00042   0.00000   0.01122   0.01121  -2.63382
    D6        1.56621  -0.00254   0.00000  -0.00676  -0.00667   1.55954
    D7       -0.54745   0.00207   0.00000   0.02610   0.02600  -0.52145
    D8        0.51083   0.00230   0.00000   0.02794   0.02795   0.53878
    D9       -1.56112  -0.00067   0.00000   0.00996   0.01007  -1.55105
   D10        2.60841   0.00394   0.00000   0.04282   0.04273   2.65114
   D11        2.69759  -0.00109   0.00000   0.00806   0.00724   2.70483
   D12       -1.01003  -0.00137   0.00000  -0.01762  -0.01717  -1.02719
   D13       -0.62445   0.00144   0.00000   0.05695   0.05626  -0.56819
   D14        1.38790   0.00453   0.00000   0.03143   0.03155   1.41945
   D15        1.08826  -0.00209   0.00000   0.02426   0.02378   1.11203
   D16       -2.82736  -0.00252   0.00000  -0.02468  -0.02514  -2.85250
   D17        2.43989  -0.00251   0.00000  -0.01130  -0.01131   2.42858
   D18        0.14020  -0.00349   0.00000  -0.01305  -0.01425   0.12596
   D19       -2.05268  -0.00066   0.00000  -0.01353  -0.01332  -2.06600
   D20        0.03524  -0.00420   0.00000  -0.05088  -0.05137  -0.01613
   D21       -1.53332  -0.00198   0.00000  -0.04219  -0.04169  -1.57501
   D22        0.54615  -0.00383   0.00000  -0.06737  -0.06766   0.47849
         Item               Value     Threshold  Converged?
 Maximum Force            0.066508     0.000015     NO 
 RMS     Force            0.012401     0.000010     NO 
 Maximum Displacement     0.292506     0.000060     NO 
 RMS     Displacement     0.096294     0.000040     NO 
 Predicted change in Energy=-4.918850D-03
 GradGradGradGradGradGradGradGradGradGradGradGradGradGradGradGradGradGrad

                          Input orientation:                          
 ---------------------------------------------------------------------
 Center     Atomic      Atomic             Coordinates (Angstroms)
 Number     Number       Type             X           Y           Z
 ---------------------------------------------------------------------
      1          6           0        0.278279   -0.266645   -0.285371
      2          8           0        0.607924    0.445878    0.649737
      3          8           0       -0.864767   -0.319205   -0.891261
      4          1           0       -1.584454    0.369760   -0.464050
      5          6           0        1.281312   -1.302813   -0.856960
      6          9           0        1.069084   -1.535305   -2.157095
      7          9           0        1.142653   -2.464034   -0.193943
      8          9           0        2.536529   -0.880289   -0.704706
      9          8           0       -0.780982    2.396205    1.996593
     10          1           0       -0.194304    1.732166    1.578761
     11          1           0       -0.460909    2.530628    2.891847
     12          8           0       -1.759346    3.892176   -0.119893
     13          1           0       -2.236291    4.719231   -0.022672
     14          1           0       -1.285117    3.722942    0.712975
     15          8           0       -2.597092    1.287637    0.070377
     16          1           0       -2.466633    1.398809    1.024187
     17          1           0       -2.484816    2.201222   -0.268079
 ---------------------------------------------------------------------
                    Distance matrix (angstroms):
                    1          2          3          4          5
     1  C    0.000000
     2  O    1.220975   0.000000
     3  O    1.294766   2.264695   0.000000
     4  H    1.976539   2.460251   1.084034   0.000000
     5  C    1.551269   2.404476   2.360999   3.341330   0.000000
     6  F    2.395459   3.466418   2.611707   3.679257   1.337701
     7  F    2.363054   3.076576   3.019318   3.942139   1.344341
     8  F    2.377414   2.704210   3.452308   4.313124   1.333146
     9  O    3.663353   2.747154   3.964867   3.287372   5.106717
    10  H    2.773728   1.777975   3.280038   2.821657   4.161884
    11  H    4.297190   3.242783   4.753582   4.146534   5.637744
    12  O    4.634122   4.251267   4.373900   3.543508   6.064386
    13  H    5.590262   5.177185   5.293521   4.420137   7.023858
    14  H    4.399738   3.785069   4.369121   3.566346   5.857428
    15  O    3.287872   3.363977   2.551007   1.467497   4.755250
    16  H    3.467451   3.240555   3.030922   2.012966   4.988443
    17  H    3.704775   3.672691   3.060305   2.050198   5.177717
                    6          7          8          9         10
     6  F    0.000000
     7  F    2.172997   0.000000
     8  F    2.166073   2.170718   0.000000
     9  O    6.011043   5.667517   5.388721   0.000000
    10  H    5.121439   4.747424   4.415495   0.979654   0.000000
    11  H    6.660668   6.086063   5.792598   0.960206   1.559747
    12  O    6.450407   6.987739   6.447711   2.770314   3.162345
    13  H    7.389214   7.940145   7.389155   3.404674   3.956874
    14  H    6.436514   6.707849   6.148539   1.913650   2.429536
    15  O    5.135317   5.303828   5.626253   2.870102   2.871623
    16  H    5.588459   5.425159   5.763245   2.186731   2.362660
    17  H    5.491832   5.910046   5.907644   2.840740   2.979475
                   11         12         13         14         15
    11  H    0.000000
    12  O    3.551103   0.000000
    13  H    4.054181   0.959661   0.000000
    14  H    2.616947   0.973244   1.561570   0.000000
    15  O    3.750865   2.742562   3.451764   2.839880   0.000000
    16  H    2.965147   2.833029   3.489151   2.625724   0.969088
    17  H    3.766939   1.845966   2.542117   2.171952   0.980712
                   16         17
    16  H    0.000000
    17  H    1.521232   0.000000
 Stoichiometry    C2H7F3O5
 Framework group  C1[X(C2H7F3O5)]
 Deg. of freedom    45
 Full point group                 C1      NOp   1
 Largest Abelian subgroup         C1      NOp   1
 Largest concise Abelian subgroup C1      NOp   1
                         Standard orientation:                         
 ---------------------------------------------------------------------
 Center     Atomic      Atomic             Coordinates (Angstroms)
 Number     Number       Type             X           Y           Z
 ---------------------------------------------------------------------
      1          6           0       -0.631702    0.000296   -0.110021
      2          8           0        0.004713    1.042044   -0.132723
      3          8           0       -0.206045   -1.205665   -0.312242
      4          1           0        0.854074   -1.231233   -0.537237
      5          6           0       -2.161663    0.036106    0.143694
      6          9           0       -2.592864   -1.080676    0.740607
      7          9           0       -2.801632    0.158475   -1.032197
      8          9           0       -2.490098    1.076308    0.910107
      9          8           0        2.682578    1.500685   -0.539595
     10          1           0        1.718830    1.449520   -0.371391
     11          1           0        2.862349    2.380270   -0.880194
     12          8           0        3.795414   -0.327034    1.219860
     13          1           0        4.734108   -0.394373    1.407656
     14          1           0        3.634678    0.544308    0.817205
     15          8           0        2.286646   -1.325944   -0.841072
     16          1           0        2.570777   -0.536606   -1.326195
     17          1           0        2.840269   -1.289953   -0.032368
 ---------------------------------------------------------------------
 Rotational constants (GHZ):           1.9668475           0.4870169           0.4566787
 Standard basis: 6-31++G(d,p) (6D, 7F)
 There are   232 symmetry adapted cartesian basis functions of A   symmetry.
 There are   232 symmetry adapted basis functions of A   symmetry.
   232 basis functions,   376 primitive gaussians,   232 cartesian basis functions
    43 alpha electrons       43 beta electrons
       nuclear repulsion energy       617.7593531616 Hartrees.
 NAtoms=   17 NActive=   17 NUniq=   17 SFac= 1.00D+00 NAtFMM=   60 NAOKFM=F Big=F
 Integral buffers will be    131072 words long.
 Raffenetti 2 integral format.
 Two-electron integral symmetry is turned on.
 Nuclear repulsion after empirical dispersion term =      617.7522299368 Hartrees.
 One-electron integrals computed using PRISM.
 NBasis=   232 RedAO= T EigKep=  4.81D-05  NBF=   232
 NBsUse=   232 1.00D-06 EigRej= -1.00D+00 NBFU=   232
 Initial guess from the checkpoint file:  "/local_scratch/slurm.5613878/Gau-3409288.chk"
 B after Tr=     0.000000   -0.000000   -0.000000
         Rot=    0.999964   -0.007218    0.002519    0.003668 Ang=  -0.97 deg.
 ExpMin= 3.60D-02 ExpMax= 7.00D+03 ExpMxC= 1.05D+03 IAcc=3 IRadAn=         5 AccDes= 0.00D+00
 Harris functional with IExCor= 4639 and IRadAn=       5 diagonalized for initial guess.
 HarFok:  IExCor= 4639 AccDes= 0.00D+00 IRadAn=         5 IDoV= 1 UseB2=F ITyADJ=14
 ICtDFT=  3500011 ScaDFX=  1.000000  1.000000  1.000000  1.000000
 FoFCou: FMM=F IPFlag=           0 FMFlag=      100000 FMFlg1=           0
         NFxFlg=           0 DoJE=T BraDBF=F KetDBF=T FulRan=T
         wScrn=  0.000000 ICntrl=       500 IOpCl=  0 I1Cent=   200000004 NGrid=           0
         NMat0=    1 NMatS0=      1 NMatT0=    0 NMatD0=    1 NMtDS0=    0 NMtDT0=    0
 Petite list used in FoFCou.
 Requested convergence on RMS density matrix=1.00D-10 within 128 cycles.
 Requested convergence on MAX density matrix=1.00D-08.
 Requested convergence on             energy=1.00D-08.
 No special actions if energy rises.
 SCF Done:  E(RwB97XD) =  -755.957401769     A.U. after   17 cycles
            NFock= 17  Conv=0.51D-10     -V/T= 2.0082
 Calling FoFJK, ICntrl=      2127 FMM=F ISym2X=0 I1Cent= 0 IOpClX= 0 NMat=1 NMatS=1 NMatT=0.
 ***** Axes restored to original set *****
 -------------------------------------------------------------------
 Center     Atomic                   Forces (Hartrees/Bohr)
 Number     Number              X              Y              Z
 -------------------------------------------------------------------
      1        6          -0.002919033    0.001910220    0.000381348
      2        8          -0.000076493   -0.003220470   -0.003449398
      3        8          -0.014029597    0.016278756    0.012713269
      4        1           0.014132865   -0.013616312   -0.009703123
      5        6          -0.000569879    0.000931841   -0.001295037
      6        9           0.000994297   -0.000080815    0.002008315
      7        9           0.000106228    0.000265157   -0.000218274
      8        9           0.000240441   -0.000275813    0.000243047
      9        8          -0.000216463   -0.000143395    0.000741512
     10        1          -0.000536098    0.000651626   -0.000153560
     11        1           0.000178020   -0.000230173   -0.000346246
     12        8          -0.000541216   -0.000700582   -0.000254358
     13        1           0.000307819    0.000001860   -0.000082976
     14        1          -0.000336293   -0.000856572   -0.000175124
     15        8           0.001328098   -0.000379445    0.000062333
     16        1           0.000935744   -0.000476211   -0.000607861
     17        1           0.001001561   -0.000059672    0.000136133
 -------------------------------------------------------------------
 Cartesian Forces:  Max     0.016278756 RMS     0.004755497

 GradGradGradGradGradGradGradGradGradGradGradGradGradGradGradGradGradGrad
 Berny optimization.
 Using GEDIIS/GDIIS optimizer.
 FormGI is forming the generalized inverse of G from B-inverse, IUseBI=4.
 Internal  Forces:  Max     0.024368364 RMS     0.003242854
 Search for a local minimum.
 Step number   5 out of a maximum of  102
 All quantities printed in internal units (Hartrees-Bohrs-Radians)
 Mixed Optimization -- RFO/linear search
 Update second derivatives using D2CorX and points    5    3
 DE=  1.35D-03 DEPred=-4.92D-03 R=-2.75D-01
 Trust test=-2.75D-01 RLast= 3.84D-01 DXMaxT set to 2.52D-01
 ITU= -1  0  0  1  0
 Use linear search instead of GDIIS.
 Energy rises -- skip Quadratic/GDIIS search.
 Quartic linear search produced a step of -0.96455.
 Iteration  1 RMS(Cart)=  0.07224929 RMS(Int)=  0.00325270
 Iteration  2 RMS(Cart)=  0.00355449 RMS(Int)=  0.00000872
 Iteration  3 RMS(Cart)=  0.00000685 RMS(Int)=  0.00000735
 Iteration  4 RMS(Cart)=  0.00000000 RMS(Int)=  0.00000735
 Variable       Old X    -DE/DX   Delta X   Delta X   Delta X     New X
                                 (Linear)    (Quad)   (Total)
    R1        2.30731  -0.00489  -0.00495   0.00000  -0.00496   2.30235
    R2        2.44675  -0.00293  -0.00272   0.00000  -0.00272   2.44403
    R3        2.93147  -0.00033  -0.00259   0.00000  -0.00259   2.92888
    R4        3.35989  -0.00058   0.00189   0.00000   0.00188   3.36177
    R5        2.04853  -0.02437  -0.08415   0.00000  -0.08415   1.96438
    R6        2.77317  -0.00252   0.06180   0.00000   0.06180   2.83497
    R7        2.52789  -0.00210  -0.00904   0.00000  -0.00904   2.51885
    R8        2.54044  -0.00035   0.00685   0.00000   0.00685   2.54729
    R9        2.51928   0.00017  -0.00177   0.00000  -0.00177   2.51751
   R10        1.85128  -0.00127  -0.00104   0.00000  -0.00104   1.85023
   R11        1.81453  -0.00030  -0.00036   0.00000  -0.00036   1.81416
   R12        3.61627  -0.00055  -0.00555   0.00000  -0.00555   3.61073
   R13        1.81350  -0.00016  -0.00018   0.00000  -0.00018   1.81332
   R14        1.83916  -0.00040   0.00085   0.00000   0.00085   1.84002
   R15        3.48837  -0.00122  -0.02302   0.00000  -0.02302   3.46535
   R16        1.83131  -0.00053   0.00057   0.00000   0.00057   1.83188
   R17        1.85328  -0.00077  -0.00259   0.00000  -0.00259   1.85069
    A1        2.24009   0.00020   0.00016   0.00000   0.00016   2.24025
    A2        2.09142  -0.00271  -0.02463   0.00000  -0.02463   2.06679
    A3        1.95119   0.00251   0.02309   0.00000   0.02310   1.97428
    A4        2.34696  -0.00109   0.00549   0.00000   0.00548   2.35244
    A5        1.95615   0.00136   0.00388   0.00000   0.00388   1.96003
    A6        1.95156   0.00147   0.01753   0.00000   0.01753   1.96909
    A7        1.90556  -0.00021  -0.01656   0.00000  -0.01656   1.88901
    A8        1.93373   0.00005  -0.00090   0.00000  -0.00090   1.93283
    A9        1.88899  -0.00050  -0.00069   0.00000  -0.00070   1.88830
   A10        1.89174  -0.00053   0.00165   0.00000   0.00165   1.89339
   A11        1.89078  -0.00035  -0.00158   0.00000  -0.00158   1.88921
   A12        1.86808   0.00068   0.00216   0.00000   0.00216   1.87025
   A13        1.91943  -0.00183  -0.04835   0.00000  -0.04835   1.87108
   A14        2.23465   0.00077   0.01898   0.00000   0.01899   2.25363
   A15        1.88108  -0.00049  -0.00308   0.00000  -0.00309   1.87799
   A16        2.21713   0.00097   0.01551   0.00000   0.01550   2.23263
   A17        1.67188  -0.00102  -0.01994   0.00000  -0.01993   1.65195
   A18        2.53737  -0.00004   0.02072   0.00000   0.02074   2.55811
   A19        1.91484  -0.00045  -0.00423   0.00000  -0.00422   1.91062
   A20        1.95841   0.00018  -0.02956   0.00000  -0.02954   1.92886
   A21        1.78994   0.00053  -0.00442   0.00000  -0.00440   1.78554
   A22        2.62725   0.00097  -0.01496   0.00000  -0.01494   2.61231
   A23        3.18225   0.00026  -0.02716   0.00000  -0.02715   3.15510
   A24        2.95969  -0.00131  -0.01380   0.00000  -0.01379   2.94589
   A25        3.13617   0.00037   0.00042   0.00000   0.00042   3.13659
   A26        3.13133   0.00065  -0.00206   0.00000  -0.00206   3.12927
    D1       -0.04485  -0.00009   0.00454   0.00000   0.00453  -0.04031
    D2        3.13345   0.00020   0.03827   0.00000   0.03828  -3.11146
    D3       -0.01369   0.00065   0.00299   0.00000   0.00298  -0.01071
    D4        3.09361   0.00030  -0.03010   0.00000  -0.03009   3.06352
    D5       -2.63382  -0.00003   0.11274   0.00000   0.11274  -2.52107
    D6        1.55954  -0.00020   0.11370   0.00000   0.11369   1.67323
    D7       -0.52145   0.00034   0.12642   0.00000   0.12642  -0.39503
    D8        0.53878   0.00024   0.14179   0.00000   0.14179   0.68057
    D9       -1.55105   0.00007   0.14275   0.00000   0.14274  -1.40831
   D10        2.65114   0.00061   0.15547   0.00000   0.15547   2.80661
   D11        2.70483  -0.00008  -0.00328   0.00000  -0.00327   2.70155
   D12       -1.02719  -0.00006  -0.02090   0.00000  -0.02091  -1.04810
   D13       -0.56819   0.00032   0.05300   0.00000   0.05301  -0.51518
   D14        1.41945   0.00084   0.02165   0.00000   0.02164   1.44110
   D15        1.11203  -0.00041   0.01275   0.00000   0.01276   1.12479
   D16       -2.85250  -0.00084  -0.02762   0.00000  -0.02761  -2.88011
   D17        2.42858  -0.00069   0.02614   0.00000   0.02614   2.45472
   D18        0.12596  -0.00105   0.02014   0.00000   0.02014   0.14610
   D19       -2.06600  -0.00068  -0.02965   0.00000  -0.02966  -2.09566
   D20       -0.01613  -0.00177  -0.04426   0.00000  -0.04427  -0.06039
   D21       -1.57501  -0.00122  -0.00855   0.00000  -0.00857  -1.58358
   D22        0.47849  -0.00135  -0.02912   0.00000  -0.02912   0.44937
         Item               Value     Threshold  Converged?
 Maximum Force            0.024368     0.000015     NO 
 RMS     Force            0.003243     0.000010     NO 
 Maximum Displacement     0.247924     0.000060     NO 
 RMS     Displacement     0.072553     0.000040     NO 
 Predicted change in Energy=-6.919571D-05
 GradGradGradGradGradGradGradGradGradGradGradGradGradGradGradGradGradGrad

                          Input orientation:                          
 ---------------------------------------------------------------------
 Center     Atomic      Atomic             Coordinates (Angstroms)
 Number     Number       Type             X           Y           Z
 ---------------------------------------------------------------------
      1          6           0        0.257030   -0.237126   -0.316122
      2          8           0        0.601518    0.479606    0.606920
      3          8           0       -0.901847   -0.311101   -0.885528
      4          1           0       -1.593315    0.336987   -0.458413
      5          6           0        1.271579   -1.272713   -0.864235
      6          9           0        1.176776   -1.441285   -2.183046
      7          9           0        1.027402   -2.457680   -0.269893
      8          9           0        2.519978   -0.909719   -0.573510
      9          8           0       -0.782383    2.394872    2.005768
     10          1           0       -0.189462    1.748113    1.571274
     11          1           0       -0.442997    2.539289    2.892102
     12          8           0       -1.752844    3.841675   -0.155056
     13          1           0       -2.201364    4.686407   -0.077435
     14          1           0       -1.284412    3.678936    0.682901
     15          8           0       -2.603562    1.270457    0.140451
     16          1           0       -2.397841    1.411405    1.077213
     17          1           0       -2.503186    2.170242   -0.232941
 ---------------------------------------------------------------------
                    Distance matrix (angstroms):
                    1          2          3          4          5
     1  C    0.000000
     2  O    1.218353   0.000000
     3  O    1.293326   2.261134   0.000000
     4  H    1.942583   2.443884   1.039506   0.000000
     5  C    1.549896   2.384093   2.376748   3.311109   0.000000
     6  F    2.404441   3.435791   2.698433   3.716183   1.332917
     7  F    2.350845   3.094807   2.951069   3.835865   1.347966
     8  F    2.374776   2.646531   3.487777   4.299617   1.332211
     9  O    3.660460   2.745943   3.961838   3.311298   5.089878
    10  H    2.775390   1.778971   3.283859   2.842835   4.146291
    11  H    4.300142   3.248902   4.754551   4.171249   5.619715
    12  O    4.549961   4.174582   4.301550   3.521408   5.983898
    13  H    5.508343   5.101143   5.226552   4.408211   6.942009
    14  H    4.325463   3.714595   4.304267   3.544946   5.783212
    15  O    3.265616   3.334003   2.539644   1.500201   4.742765
    16  H    3.421604   3.175780   3.009548   2.039555   4.943516
    17  H    3.663486   3.633567   3.024437   2.059012   5.147944
                    6          7          8          9         10
     6  F    0.000000
     7  F    2.171527   0.000000
     8  F    2.162721   2.171670   0.000000
     9  O    6.008375   5.656962   5.336533   0.000000
    10  H    5.112121   4.749668   4.359499   0.979101   0.000000
    11  H    6.650246   6.093438   5.717110   0.960014   1.560393
    12  O    6.372212   6.886569   6.403737   2.775643   3.131674
    13  H    7.307122   7.842190   7.338513   3.406519   3.924227
    14  H    6.362999   6.626489   6.091609   1.910715   2.390858
    15  O    5.200302   5.220276   5.613694   2.839086   2.846628
    16  H    5.616495   5.340113   5.683084   2.106923   2.287883
    17  H    5.512546   5.821004   5.902061   2.832568   2.964238
                   11         12         13         14         15
    11  H    0.000000
    12  O    3.563297   0.000000
    13  H    4.064495   0.959566   0.000000
    14  H    2.624376   0.973696   1.560098   0.000000
    15  O    3.721500   2.724372   3.446440   2.799138   0.000000
    16  H    2.896094   2.800129   3.478139   2.556737   0.969387
    17  H    3.761180   1.833784   2.538968   2.144838   0.979342
                   16         17
    16  H    0.000000
    17  H    1.517708   0.000000
 Stoichiometry    C2H7F3O5
 Framework group  C1[X(C2H7F3O5)]
 Deg. of freedom    45
 Full point group                 C1      NOp   1
 Largest Abelian subgroup         C1      NOp   1
 Largest concise Abelian subgroup C1      NOp   1
                         Standard orientation:                         
 ---------------------------------------------------------------------
 Center     Atomic      Atomic             Coordinates (Angstroms)
 Number     Number       Type             X           Y           Z
 ---------------------------------------------------------------------
      1          6           0       -0.615704   -0.027599   -0.087207
      2          8           0        0.012816    1.015990   -0.103640
      3          8           0       -0.186504   -1.226625   -0.312630
      4          1           0        0.827507   -1.246292   -0.540592
      5          6           0       -2.146567    0.036932    0.146186
      6          9           0       -2.604025   -0.989819    0.862554
      7          9           0       -2.757535    0.017237   -1.055206
      8          9           0       -2.482092    1.167312    0.766225
      9          8           0        2.678543    1.499294   -0.551435
     10          1           0        1.718762    1.447502   -0.364948
     11          1           0        2.855365    2.382749   -0.882899
     12          8           0        3.723301   -0.339542    1.246163
     13          1           0        4.652790   -0.394935    1.478003
     14          1           0        3.575456    0.526929    0.827291
     15          8           0        2.291355   -1.295721   -0.865106
     16          1           0        2.555056   -0.468047   -1.295374
     17          1           0        2.825469   -1.283635   -0.044321
 ---------------------------------------------------------------------
 Rotational constants (GHZ):           1.9632191           0.4934662           0.4637821
 Standard basis: 6-31++G(d,p) (6D, 7F)
 There are   232 symmetry adapted cartesian basis functions of A   symmetry.
 There are   232 symmetry adapted basis functions of A   symmetry.
   232 basis functions,   376 primitive gaussians,   232 cartesian basis functions
    43 alpha electrons       43 beta electrons
       nuclear repulsion energy       619.8687882706 Hartrees.
 NAtoms=   17 NActive=   17 NUniq=   17 SFac= 1.00D+00 NAtFMM=   60 NAOKFM=F Big=F
 Integral buffers will be    131072 words long.
 Raffenetti 2 integral format.
 Two-electron integral symmetry is turned on.
 Nuclear repulsion after empirical dispersion term =      619.8615794504 Hartrees.
 One-electron integrals computed using PRISM.
 NBasis=   232 RedAO= T EigKep=  4.48D-05  NBF=   232
 NBsUse=   232 1.00D-06 EigRej= -1.00D+00 NBFU=   232
 Lowest energy guess from the checkpoint file:  "/local_scratch/slurm.5613878/Gau-3409288.chk"
 B after Tr=    -0.000000    0.000000   -0.000000
         Rot=    1.000000   -0.000629   -0.000092   -0.000018 Ang=  -0.07 deg.
 B after Tr=    -0.000000   -0.000000   -0.000000
         Rot=    0.999846    0.017396    0.002480    0.000411 Ang=   2.01 deg.
 Requested convergence on RMS density matrix=1.00D-10 within 128 cycles.
 Requested convergence on MAX density matrix=1.00D-08.
 Requested convergence on             energy=1.00D-08.
 No special actions if energy rises.
 SCF Done:  E(RwB97XD) =  -755.958755960     A.U. after   12 cycles
            NFock= 12  Conv=0.40D-10     -V/T= 2.0081
 Calling FoFJK, ICntrl=      2127 FMM=F ISym2X=0 I1Cent= 0 IOpClX= 0 NMat=1 NMatS=1 NMatT=0.
 ***** Axes restored to original set *****
 -------------------------------------------------------------------
 Center     Atomic                   Forces (Hartrees/Bohr)
 Number     Number              X              Y              Z
 -------------------------------------------------------------------
      1        6           0.001434681    0.000186464    0.003714917
      2        8          -0.001193030    0.001140243   -0.001122743
      3        8          -0.001993356    0.002324666    0.001127229
      4        1           0.003583810   -0.003121604   -0.002628823
      5        6          -0.001344670   -0.001948265    0.002013366
      6        9          -0.000898182    0.000561317   -0.001632404
      7        9           0.000853655    0.000960877   -0.001114415
      8        9          -0.000365896   -0.000243574   -0.000394697
      9        8           0.000144136    0.000122978    0.000249565
     10        1          -0.000118438    0.000179922    0.000062483
     11        1           0.000054416   -0.000122002   -0.000117243
     12        8           0.000351583   -0.000028356    0.000410368
     13        1           0.000072852    0.000032333   -0.000189133
     14        1          -0.000402797    0.000021551   -0.000399125
     15        8           0.000263391    0.000354292    0.000219756
     16        1          -0.000168338   -0.000605337   -0.000244845
     17        1          -0.000273818    0.000184495    0.000045746
 -------------------------------------------------------------------
 Cartesian Forces:  Max     0.003714917 RMS     0.001239527

 GradGradGradGradGradGradGradGradGradGradGradGradGradGradGradGradGradGrad
 Berny optimization.
 Using GEDIIS/GDIIS optimizer.
 FormGI is forming the generalized inverse of G from B-inverse, IUseBI=4.
 Internal  Forces:  Max     0.005293126 RMS     0.001178274
 Search for a local minimum.
 Step number   6 out of a maximum of  102
 All quantities printed in internal units (Hartrees-Bohrs-Radians)
 Mixed Optimization -- RFO/linear search
 Update second derivatives using D2CorX and points    5    3    6
 ITU=  0 -1  0  0  1  0
 Use linear search instead of GDIIS.
     Eigenvalues ---    0.00060   0.00104   0.00122   0.00155   0.00352
     Eigenvalues ---    0.00632   0.00663   0.00978   0.01077   0.01114
     Eigenvalues ---    0.01612   0.01786   0.02338   0.02424   0.02785
     Eigenvalues ---    0.03098   0.03612   0.03861   0.04835   0.05151
     Eigenvalues ---    0.05848   0.07868   0.09158   0.10268   0.11682
     Eigenvalues ---    0.14061   0.14448   0.21291   0.22073   0.22776
     Eigenvalues ---    0.23864   0.27841   0.36503   0.37338   0.37936
     Eigenvalues ---    0.41155   0.48072   0.50370   0.52076   0.52306
     Eigenvalues ---    0.56221   0.57281   0.57439   0.60252   0.92228
 RFO step:  Lambda=-5.10344007D-04 EMin= 6.02341619D-04
 Quartic linear search produced a step of -0.00161.
 Iteration  1 RMS(Cart)=  0.03232591 RMS(Int)=  0.00056746
 Iteration  2 RMS(Cart)=  0.00072306 RMS(Int)=  0.00008544
 Iteration  3 RMS(Cart)=  0.00000035 RMS(Int)=  0.00008543
 Variable       Old X    -DE/DX   Delta X   Delta X   Delta X     New X
                                 (Linear)    (Quad)   (Total)
    R1        2.30235  -0.00045  -0.00000  -0.00423  -0.00418   2.29817
    R2        2.44403  -0.00064  -0.00000   0.00208   0.00211   2.44614
    R3        2.92888  -0.00030  -0.00000   0.00240   0.00240   2.93128
    R4        3.36177   0.00005   0.00000   0.01836   0.01838   3.38015
    R5        1.96438  -0.00529  -0.00000  -0.02693  -0.02694   1.93744
    R6        2.83497   0.00012   0.00000   0.04646   0.04645   2.88142
    R7        2.51885   0.00161  -0.00000   0.00354   0.00354   2.52239
    R8        2.54729  -0.00149   0.00000  -0.00466  -0.00466   2.54263
    R9        2.51751  -0.00049  -0.00000  -0.00079  -0.00079   2.51672
   R10        1.85023  -0.00017  -0.00000  -0.00217  -0.00215   1.84808
   R11        1.81416  -0.00011  -0.00000  -0.00030  -0.00030   1.81386
   R12        3.61073   0.00006  -0.00000  -0.00620  -0.00620   3.60453
   R13        1.81332  -0.00002  -0.00000  -0.00030  -0.00030   1.81301
   R14        1.84002  -0.00039   0.00000  -0.00090  -0.00093   1.83909
   R15        3.46535   0.00016  -0.00000   0.00664   0.00660   3.47195
   R16        1.83188  -0.00036   0.00000  -0.00270  -0.00270   1.82917
   R17        1.85069   0.00026  -0.00000  -0.00139  -0.00142   1.84927
    A1        2.24025   0.00042   0.00000  -0.00103  -0.00105   2.23920
    A2        2.06679   0.00427  -0.00000   0.01939   0.01929   2.08609
    A3        1.97428  -0.00463   0.00000  -0.01708  -0.01718   1.95710
    A4        2.35244  -0.00025   0.00000   0.00596   0.00601   2.35846
    A5        1.96003   0.00042   0.00000   0.00065   0.00066   1.96070
    A6        1.96909  -0.00248   0.00000  -0.01004  -0.01004   1.95905
    A7        1.88901   0.00189  -0.00000   0.01121   0.01121   1.90021
    A8        1.93283   0.00063  -0.00000   0.00064   0.00062   1.93345
    A9        1.88830   0.00010  -0.00000  -0.00051  -0.00049   1.88781
   A10        1.89339   0.00041   0.00000  -0.00098  -0.00100   1.89239
   A11        1.88921  -0.00051  -0.00000   0.00001  -0.00002   1.88918
   A12        1.87025   0.00008   0.00000  -0.00216  -0.00213   1.86812
   A13        1.87108  -0.00025  -0.00000  -0.00967  -0.00971   1.86138
   A14        2.25363   0.00024   0.00000   0.00402   0.00401   2.25764
   A15        1.87799  -0.00004  -0.00000   0.00173   0.00177   1.87976
   A16        2.23263   0.00016   0.00000   0.01688   0.01696   2.24959
   A17        1.65195   0.00021  -0.00000   0.00089   0.00057   1.65252
   A18        2.55811   0.00017   0.00000   0.00128   0.00099   2.55909
   A19        1.91062  -0.00023  -0.00000   0.00159   0.00155   1.91217
   A20        1.92886  -0.00002  -0.00000   0.00338   0.00329   1.93215
   A21        1.78554   0.00047  -0.00000   0.00608   0.00603   1.79157
   A22        2.61231   0.00033  -0.00000   0.00852   0.00821   2.62052
   A23        3.15510  -0.00005  -0.00000  -0.00175  -0.00179   3.15331
   A24        2.94589  -0.00035  -0.00000   0.00978   0.00974   2.95563
   A25        3.13659   0.00027   0.00000   0.00234   0.00239   3.13898
   A26        3.12927   0.00005  -0.00000   0.00267   0.00267   3.13194
    D1       -0.04031   0.00052   0.00000   0.00767   0.00778  -0.03254
    D2       -3.11146  -0.00053   0.00000  -0.01599  -0.01609  -3.12755
    D3       -0.01071  -0.00044   0.00000   0.00623   0.00627  -0.00444
    D4        3.06352   0.00085  -0.00000   0.03005   0.02988   3.09340
    D5       -2.52107   0.00068   0.00001  -0.00728  -0.00727  -2.52835
    D6        1.67323   0.00082   0.00001  -0.00796  -0.00791   1.66532
    D7       -0.39503  -0.00009   0.00001  -0.01518  -0.01515  -0.41019
    D8        0.68057  -0.00035   0.00001  -0.02783  -0.02787   0.65270
    D9       -1.40831  -0.00021   0.00001  -0.02851  -0.02851  -1.43681
   D10        2.80661  -0.00111   0.00001  -0.03573  -0.03575   2.77087
   D11        2.70155  -0.00001  -0.00000   0.00172   0.00167   2.70323
   D12       -1.04810   0.00021  -0.00000  -0.00864  -0.00850  -1.05661
   D13       -0.51518  -0.00049   0.00000  -0.03412  -0.03416  -0.54934
   D14        1.44110  -0.00005   0.00000  -0.02433  -0.02448   1.41661
   D15        1.12479  -0.00025   0.00000  -0.05814  -0.05820   1.06659
   D16       -2.88011  -0.00019  -0.00000  -0.07027  -0.07031  -2.95043
   D17        2.45472  -0.00003   0.00000   0.07854   0.07848   2.53320
   D18        0.14610  -0.00029   0.00000   0.05845   0.05838   0.20448
   D19       -2.09566  -0.00030  -0.00000  -0.07189  -0.07188  -2.16754
   D20       -0.06039  -0.00008  -0.00000  -0.06060  -0.06055  -0.12094
   D21       -1.58358   0.00000  -0.00000   0.04249   0.04257  -1.54101
   D22        0.44937  -0.00002  -0.00000   0.04898   0.04900   0.49837
         Item               Value     Threshold  Converged?
 Maximum Force            0.005293     0.000015     NO 
 RMS     Force            0.001178     0.000010     NO 
 Maximum Displacement     0.108315     0.000060     NO 
 RMS     Displacement     0.032405     0.000040     NO 
 Predicted change in Energy=-2.659224D-04
 GradGradGradGradGradGradGradGradGradGradGradGradGradGradGradGradGradGrad

                          Input orientation:                          
 ---------------------------------------------------------------------
 Center     Atomic      Atomic             Coordinates (Angstroms)
 Number     Number       Type             X           Y           Z
 ---------------------------------------------------------------------
      1          6           0        0.257408   -0.244247   -0.294071
      2          8           0        0.592286    0.480060    0.623659
      3          8           0       -0.899280   -0.327784   -0.869118
      4          1           0       -1.585070    0.315417   -0.460317
      5          6           0        1.271597   -1.266936   -0.869950
      6          9           0        1.134029   -1.427679   -2.187867
      7          9           0        1.071028   -2.458876   -0.278832
      8          9           0        2.522404   -0.883326   -0.620966
      9          8           0       -0.796321    2.402918    2.026623
     10          1           0       -0.209166    1.753386    1.591002
     11          1           0       -0.448833    2.548316    2.909477
     12          8           0       -1.724066    3.831526   -0.160664
     13          1           0       -2.144046    4.693245   -0.121740
     14          1           0       -1.285364    3.677250    0.694246
     15          8           0       -2.616369    1.268527    0.133786
     16          1           0       -2.434353    1.396706    1.075795
     17          1           0       -2.504811    2.169861   -0.230613
 ---------------------------------------------------------------------
                    Distance matrix (angstroms):
                    1          2          3          4          5
     1  C    0.000000
     2  O    1.216138   0.000000
     3  O    1.294444   2.259594   0.000000
     4  H    1.932766   2.437825   1.025248   0.000000
     5  C    1.551164   2.396732   2.365315   3.291229   0.000000
     6  F    2.399050   3.440586   2.661431   3.662828   1.334792
     7  F    2.359404   3.111435   2.961774   3.845061   1.345500
     8  F    2.376024   2.670817   3.475361   4.281838   1.331791
     9  O    3.674704   2.755708   3.981539   3.341356   5.112167
    10  H    2.785988   1.788698   3.295409   2.858107   4.167888
    11  H    4.308120   3.253702   4.769972   4.199093   5.639157
    12  O    4.533868   4.148852   4.299074   3.531590   5.955787
    13  H    5.493224   5.078786   5.226735   4.426338   6.910152
    14  H    4.328401   3.708447   4.316650   3.567178   5.781846
    15  O    3.275689   3.340228   2.549984   1.524780   4.748930
    16  H    3.437271   3.194560   3.018775   2.061579   4.961349
    17  H    3.669032   3.630044   3.037046   2.082702   5.146026
                    6          7          8          9         10
     6  F    0.000000
     7  F    2.170657   0.000000
     8  F    2.163120   2.169310   0.000000
     9  O    6.013456   5.695538   5.368712   0.000000
    10  H    5.118907   4.783130   4.393920   0.977961   0.000000
    11  H    6.655592   6.127582   5.750517   0.959854   1.558117
    12  O    6.319612   6.884451   6.361935   2.772337   3.111578
    13  H    7.244334   7.843100   7.288562   3.417225   3.914080
    14  H    6.341951   6.644660   6.085042   1.907436   2.379838
    15  O    5.169631   5.259342   5.622020   2.860463   2.855380
    16  H    5.600178   5.384071   5.713754   2.144687   2.311734
    17  H    5.478530   5.849287   5.894677   2.840487   2.960020
                   11         12         13         14         15
    11  H    0.000000
    12  O    3.563511   0.000000
    13  H    4.082002   0.959406   0.000000
    14  H    2.623266   0.973207   1.560581   0.000000
    15  O    3.747070   2.729811   3.466566   2.808494   0.000000
    16  H    2.937836   2.821646   3.519310   2.581983   0.967957
    17  H    3.772325   1.837276   2.551367   2.148170   0.978589
                   16         17
    16  H    0.000000
    17  H    1.519683   0.000000
 Stoichiometry    C2H7F3O5
 Framework group  C1[X(C2H7F3O5)]
 Deg. of freedom    45
 Full point group                 C1      NOp   1
 Largest Abelian subgroup         C1      NOp   1
 Largest concise Abelian subgroup C1      NOp   1
                         Standard orientation:                         
 ---------------------------------------------------------------------
 Center     Atomic      Atomic             Coordinates (Angstroms)
 Number     Number       Type             X           Y           Z
 ---------------------------------------------------------------------
      1          6           0       -0.615898   -0.011029   -0.109421
      2          8           0        0.025680    1.022046   -0.120669
      3          8           0       -0.200115   -1.216056   -0.334405
      4          1           0        0.802187   -1.249031   -0.547564
      5          6           0       -2.145163    0.041623    0.144916
      6          9           0       -2.577721   -1.010197    0.843655
      7          9           0       -2.783377    0.049493   -1.039563
      8          9           0       -2.476536    1.150198    0.804401
      9          8           0        2.703984    1.498267   -0.560930
     10          1           0        1.744244    1.444211   -0.380969
     11          1           0        2.879803    2.384409   -0.885212
     12          8           0        3.691720   -0.337440    1.266749
     13          1           0        4.606177   -0.399661    1.550220
     14          1           0        3.576064    0.523101    0.827177
     15          8           0        2.292466   -1.316276   -0.863002
     16          1           0        2.565015   -0.504755   -1.314768
     17          1           0        2.821707   -1.291606   -0.040243
 ---------------------------------------------------------------------
 Rotational constants (GHZ):           1.9468737           0.4937450           0.4643595
 Standard basis: 6-31++G(d,p) (6D, 7F)
 There are   232 symmetry adapted cartesian basis functions of A   symmetry.
 There are   232 symmetry adapted basis functions of A   symmetry.
   232 basis functions,   376 primitive gaussians,   232 cartesian basis functions
    43 alpha electrons       43 beta electrons
       nuclear repulsion energy       619.5013858633 Hartrees.
 NAtoms=   17 NActive=   17 NUniq=   17 SFac= 1.00D+00 NAtFMM=   60 NAOKFM=F Big=F
 Integral buffers will be    131072 words long.
 Raffenetti 2 integral format.
 Two-electron integral symmetry is turned on.
 Nuclear repulsion after empirical dispersion term =      619.4941900595 Hartrees.
 One-electron integrals computed using PRISM.
 NBasis=   232 RedAO= T EigKep=  4.57D-05  NBF=   232
 NBsUse=   232 1.00D-06 EigRej= -1.00D+00 NBFU=   232
 Initial guess from the checkpoint file:  "/local_scratch/slurm.5613878/Gau-3409288.chk"
 B after Tr=     0.000000    0.000000   -0.000000
         Rot=    0.999995   -0.003046    0.000054    0.001009 Ang=  -0.37 deg.
 ExpMin= 3.60D-02 ExpMax= 7.00D+03 ExpMxC= 1.05D+03 IAcc=3 IRadAn=         5 AccDes= 0.00D+00
 Harris functional with IExCor= 4639 and IRadAn=       5 diagonalized for initial guess.
 HarFok:  IExCor= 4639 AccDes= 0.00D+00 IRadAn=         5 IDoV= 1 UseB2=F ITyADJ=14
 ICtDFT=  3500011 ScaDFX=  1.000000  1.000000  1.000000  1.000000
 FoFCou: FMM=F IPFlag=           0 FMFlag=      100000 FMFlg1=           0
         NFxFlg=           0 DoJE=T BraDBF=F KetDBF=T FulRan=T
         wScrn=  0.000000 ICntrl=       500 IOpCl=  0 I1Cent=   200000004 NGrid=           0
         NMat0=    1 NMatS0=      1 NMatT0=    0 NMatD0=    1 NMtDS0=    0 NMtDT0=    0
 Petite list used in FoFCou.
 Requested convergence on RMS density matrix=1.00D-10 within 128 cycles.
 Requested convergence on MAX density matrix=1.00D-08.
 Requested convergence on             energy=1.00D-08.
 No special actions if energy rises.
 SCF Done:  E(RwB97XD) =  -755.959048921     A.U. after   16 cycles
            NFock= 16  Conv=0.29D-10     -V/T= 2.0081
 Calling FoFJK, ICntrl=      2127 FMM=F ISym2X=0 I1Cent= 0 IOpClX= 0 NMat=1 NMatS=1 NMatT=0.
 ***** Axes restored to original set *****
 -------------------------------------------------------------------
 Center     Atomic                   Forces (Hartrees/Bohr)
 Number     Number              X              Y              Z
 -------------------------------------------------------------------
      1        6           0.000573584   -0.000560855    0.000046525
      2        8           0.000396604    0.000556882    0.000288368
      3        8          -0.000101496   -0.000539931   -0.000535004
      4        1          -0.000083617    0.000004343   -0.000173344
      5        6          -0.000465081   -0.000758310    0.000763135
      6        9          -0.000454117    0.000441176   -0.000426766
      7        9           0.000023718    0.000446360   -0.000245663
      8        9           0.000252229    0.000185426    0.000162841
      9        8          -0.000149084    0.000127785    0.000165729
     10        1           0.000080412    0.000025694   -0.000133340
     11        1           0.000028394   -0.000006743    0.000052041
     12        8          -0.000052870   -0.000062868    0.000127325
     13        1          -0.000020872    0.000078881   -0.000124738
     14        1           0.000071635   -0.000124966   -0.000109910
     15        8          -0.000061074   -0.000094767   -0.000173953
     16        1          -0.000079268   -0.000110223    0.000254826
     17        1           0.000040903    0.000392116    0.000061926
 -------------------------------------------------------------------
 Cartesian Forces:  Max     0.000763135 RMS     0.000301007

 GradGradGradGradGradGradGradGradGradGradGradGradGradGradGradGradGradGrad
 Berny optimization.
 Using GEDIIS/GDIIS optimizer.
 FormGI is forming the generalized inverse of G from B-inverse, IUseBI=4.
 Internal  Forces:  Max     0.001136709 RMS     0.000296158
 Search for a local minimum.
 Step number   7 out of a maximum of  102
 All quantities printed in internal units (Hartrees-Bohrs-Radians)
 Mixed Optimization -- En-DIIS/RFO-DIIS
 Update second derivatives using D2CorX and points    5    3    6    7
 DE= -2.93D-04 DEPred=-2.66D-04 R= 1.10D+00
 TightC=F SS=  1.41D+00  RLast= 2.05D-01 DXNew= 4.2426D-01 6.1627D-01
 Trust test= 1.10D+00 RLast= 2.05D-01 DXMaxT set to 4.24D-01
 ITU=  1  0 -1  0  0  1  0
 Use linear search instead of GDIIS.
     Eigenvalues ---    0.00058   0.00104   0.00128   0.00158   0.00345
     Eigenvalues ---    0.00627   0.00649   0.00978   0.01084   0.01122
     Eigenvalues ---    0.01599   0.01778   0.02340   0.02415   0.02785
     Eigenvalues ---    0.03043   0.03566   0.03730   0.04760   0.05150
     Eigenvalues ---    0.05823   0.07851   0.09147   0.10168   0.11618
     Eigenvalues ---    0.13849   0.14367   0.21120   0.22024   0.22378
     Eigenvalues ---    0.23488   0.27080   0.34180   0.37621   0.38850
     Eigenvalues ---    0.41235   0.48020   0.50444   0.52078   0.52361
     Eigenvalues ---    0.56320   0.57293   0.57449   0.60581   0.92999
 RFO step:  Lambda=-7.25566933D-05 EMin= 5.82472608D-04
 Quartic linear search produced a step of  0.14767.
 Iteration  1 RMS(Cart)=  0.03514728 RMS(Int)=  0.00091150
 Iteration  2 RMS(Cart)=  0.00092787 RMS(Int)=  0.00008225
 Iteration  3 RMS(Cart)=  0.00000055 RMS(Int)=  0.00008225
 Variable       Old X    -DE/DX   Delta X   Delta X   Delta X     New X
                                 (Linear)    (Quad)   (Total)
    R1        2.29817   0.00069  -0.00062   0.00089   0.00030   2.29847
    R2        2.44614   0.00052   0.00031   0.00099   0.00132   2.44747
    R3        2.93128  -0.00072   0.00035  -0.00227  -0.00192   2.92936
    R4        3.38015   0.00010   0.00271  -0.00007   0.00267   3.38281
    R5        1.93744   0.00017  -0.00398   0.00101  -0.00298   1.93446
    R6        2.88142   0.00018   0.00686  -0.00484   0.00201   2.88342
    R7        2.52239   0.00042   0.00052   0.00145   0.00197   2.52436
    R8        2.54263  -0.00051  -0.00069  -0.00067  -0.00136   2.54127
    R9        2.51672   0.00032  -0.00012  -0.00060  -0.00072   2.51600
   R10        1.84808   0.00020  -0.00032   0.00052   0.00022   1.84830
   R11        1.81386   0.00006  -0.00004   0.00011   0.00007   1.81393
   R12        3.60453   0.00003  -0.00091  -0.01063  -0.01152   3.59301
   R13        1.81301   0.00008  -0.00004   0.00007   0.00003   1.81304
   R14        1.83909   0.00004  -0.00014   0.00051   0.00037   1.83946
   R15        3.47195  -0.00004   0.00097  -0.02632  -0.02539   3.44655
   R16        1.82917   0.00022  -0.00040  -0.00063  -0.00103   1.82814
   R17        1.84927   0.00030  -0.00021   0.00171   0.00145   1.85072
    A1        2.23920   0.00039  -0.00016   0.00112   0.00097   2.24016
    A2        2.08609   0.00054   0.00285   0.00306   0.00589   2.09197
    A3        1.95710  -0.00092  -0.00254  -0.00419  -0.00675   1.95035
    A4        2.35846  -0.00021   0.00089  -0.00449  -0.00359   2.35487
    A5        1.96070  -0.00004   0.00010   0.00057   0.00063   1.96133
    A6        1.95905  -0.00114  -0.00148  -0.00548  -0.00696   1.95209
    A7        1.90021   0.00022   0.00166   0.00132   0.00297   1.90319
    A8        1.93345  -0.00004   0.00009   0.00189   0.00197   1.93541
    A9        1.88781   0.00041  -0.00007   0.00093   0.00086   1.88867
   A10        1.89239   0.00047  -0.00015   0.00077   0.00061   1.89300
   A11        1.88918   0.00012  -0.00000   0.00075   0.00074   1.88992
   A12        1.86812   0.00000  -0.00031  -0.00063  -0.00101   1.86710
   A13        1.86138  -0.00009  -0.00143  -0.00870  -0.01003   1.85135
   A14        2.25764   0.00008   0.00059  -0.00298  -0.00256   2.25508
   A15        1.87976   0.00005   0.00026   0.00289   0.00315   1.88291
   A16        2.24959  -0.00001   0.00250   0.00064   0.00326   2.25285
   A17        1.65252   0.00012   0.00008   0.00211   0.00203   1.65455
   A18        2.55909   0.00017   0.00015  -0.00724  -0.00718   2.55191
   A19        1.91217   0.00002   0.00023   0.00314   0.00336   1.91553
   A20        1.93215  -0.00008   0.00049   0.00551   0.00571   1.93786
   A21        1.79157   0.00010   0.00089   0.00177   0.00264   1.79421
   A22        2.62052   0.00017   0.00121   0.02306   0.02402   2.64454
   A23        3.15331  -0.00022  -0.00026   0.00078   0.00045   3.15376
   A24        2.95563  -0.00003   0.00144   0.01444   0.01585   2.97149
   A25        3.13898   0.00010   0.00035  -0.00001   0.00027   3.13925
   A26        3.13194  -0.00009   0.00039   0.00246   0.00271   3.13465
    D1       -0.03254   0.00013   0.00115   0.00573   0.00691  -0.02562
    D2       -3.12755  -0.00012  -0.00238   0.00624   0.00385  -3.12370
    D3       -0.00444  -0.00016   0.00093   0.00696   0.00788   0.00344
    D4        3.09340   0.00011   0.00441   0.00663   0.01101   3.10441
    D5       -2.52835   0.00025  -0.00107   0.07650   0.07543  -2.45292
    D6        1.66532   0.00030  -0.00117   0.07790   0.07674   1.74206
    D7       -0.41019   0.00004  -0.00224   0.07502   0.07279  -0.33740
    D8        0.65270   0.00001  -0.00412   0.07683   0.07270   0.72540
    D9       -1.43681   0.00006  -0.00421   0.07823   0.07402  -1.36279
   D10        2.77087  -0.00021  -0.00528   0.07535   0.07006   2.84093
   D11        2.70323   0.00006   0.00025   0.00685   0.00694   2.71017
   D12       -1.05661   0.00011  -0.00126  -0.01162  -0.01274  -1.06934
   D13       -0.54934  -0.00022  -0.00504  -0.04081  -0.04587  -0.59521
   D14        1.41661  -0.00017  -0.00362  -0.03370  -0.03747   1.37915
   D15        1.06659   0.00006  -0.00859  -0.02567  -0.03444   1.03215
   D16       -2.95043   0.00002  -0.01038  -0.04140  -0.05183  -3.00225
   D17        2.53320   0.00005   0.01159   0.02575   0.03722   2.57042
   D18        0.20448  -0.00002   0.00862   0.02273   0.03115   0.23563
   D19       -2.16754  -0.00013  -0.01061  -0.04139  -0.05204  -2.21958
   D20       -0.12094   0.00004  -0.00894  -0.03506  -0.04405  -0.16499
   D21       -1.54101   0.00000   0.00629   0.03350   0.03985  -1.50115
   D22        0.49837   0.00005   0.00724   0.04052   0.04775   0.54612
         Item               Value     Threshold  Converged?
 Maximum Force            0.001137     0.000015     NO 
 RMS     Force            0.000296     0.000010     NO 
 Maximum Displacement     0.133915     0.000060     NO 
 RMS     Displacement     0.035234     0.000040     NO 
 Predicted change in Energy=-4.420359D-05
 GradGradGradGradGradGradGradGradGradGradGradGradGradGradGradGradGradGrad

                          Input orientation:                          
 ---------------------------------------------------------------------
 Center     Atomic      Atomic             Coordinates (Angstroms)
 Number     Number       Type             X           Y           Z
 ---------------------------------------------------------------------
      1          6           0        0.259180   -0.241552   -0.286648
      2          8           0        0.597644    0.494869    0.620272
      3          8           0       -0.903129   -0.341966   -0.849101
      4          1           0       -1.588257    0.302856   -0.445731
      5          6           0        1.270368   -1.260374   -0.871852
      6          9           0        1.166515   -1.356815   -2.200147
      7          9           0        1.028267   -2.472527   -0.342220
      8          9           0        2.520442   -0.915033   -0.570668
      9          8           0       -0.792452    2.416528    2.029911
     10          1           0       -0.213102    1.764676    1.587107
     11          1           0       -0.424060    2.571666    2.902613
     12          8           0       -1.718813    3.812241   -0.168467
     13          1           0       -2.131672    4.678203   -0.156374
     14          1           0       -1.287186    3.674826    0.693117
     15          8           0       -2.621457    1.259839    0.141527
     16          1           0       -2.459262    1.375271    1.088234
     17          1           0       -2.501955    2.165653   -0.211124
 ---------------------------------------------------------------------
                    Distance matrix (angstroms):
                    1          2          3          4          5
     1  C    0.000000
     2  O    1.216297   0.000000
     3  O    1.295144   2.260900   0.000000
     4  H    1.932541   2.439548   1.023672   0.000000
     5  C    1.550149   2.399973   2.359677   3.285880   0.000000
     6  F    2.393438   3.421565   2.671828   3.663503   1.335834
     7  F    2.360472   3.149169   2.920019   3.815713   1.344782
     8  F    2.376457   2.665204   3.482351   4.287222   1.331412
     9  O    3.679370   2.759025   3.988765   3.351077   5.118111
    10  H    2.785491   1.790109   3.293811   2.856642   4.171102
    11  H    4.307250   3.250545   4.774318   4.208832   5.639344
    12  O    4.512169   4.122262   4.287895   3.522741   5.929703
    13  H    5.471484   5.054960   5.214526   4.418448   6.881313
    14  H    4.323102   3.697298   4.319786   3.571806   5.774635
    15  O    3.276520   3.343200   2.549466   1.525841   4.746021
    16  H    3.448819   3.215396   3.020550   2.064406   4.969779
    17  H    3.663906   3.618045   3.041613   2.088036   5.138545
                    6          7          8          9         10
     6  F    0.000000
     7  F    2.171593   0.000000
     8  F    2.164137   2.169000   0.000000
     9  O    5.997421   5.731045   5.370063   0.000000
    10  H    5.098072   4.818422   4.394212   0.978076   0.000000
    11  H    6.633328   6.171067   5.735054   0.959890   1.557656
    12  O    6.258753   6.861119   6.362403   2.763879   3.088969
    13  H    7.174711   7.820018   7.286843   3.418849   3.899907
    14  H    6.301510   6.650052   6.096063   1.901340   2.366759
    15  O    5.165177   5.242619   5.628181   2.872139   2.853898
    16  H    5.605712   5.386521   5.726683   2.179273   2.333612
    17  H    5.460922   5.830297   5.902912   2.829766   2.938242
                   11         12         13         14         15
    11  H    0.000000
    12  O    3.556254   0.000000
    13  H    4.087889   0.959420   0.000000
    14  H    2.616069   0.973403   1.562548   0.000000
    15  O    3.764710   2.724999   3.466099   2.813662   0.000000
    16  H    2.977479   2.840138   3.544816   2.611098   0.967412
    17  H    3.765349   1.823838   2.540278   2.137971   0.979358
                   16         17
    16  H    0.000000
    17  H    1.521465   0.000000
 Stoichiometry    C2H7F3O5
 Framework group  C1[X(C2H7F3O5)]
 Deg. of freedom    45
 Full point group                 C1      NOp   1
 Largest Abelian subgroup         C1      NOp   1
 Largest concise Abelian subgroup C1      NOp   1
                         Standard orientation:                         
 ---------------------------------------------------------------------
 Center     Atomic      Atomic             Coordinates (Angstroms)
 Number     Number       Type             X           Y           Z
 ---------------------------------------------------------------------
      1          6           0       -0.614055   -0.004696   -0.113967
      2          8           0        0.032974    1.025175   -0.123867
      3          8           0       -0.205496   -1.212652   -0.340513
      4          1           0        0.796458   -1.252983   -0.546345
      5          6           0       -2.141808    0.046071    0.143623
      6          9           0       -2.549176   -0.963359    0.917931
      7          9           0       -2.788187   -0.039068   -1.032550
      8          9           0       -2.486948    1.191527    0.727976
      9          8           0        2.714560    1.494733   -0.572006
     10          1           0        1.754880    1.433728   -0.393333
     11          1           0        2.884898    2.385204   -0.887341
     12          8           0        3.667076   -0.328296    1.274153
     13          1           0        4.572302   -0.399857    1.583880
     14          1           0        3.572281    0.529243    0.823427
     15          8           0        2.289306   -1.331926   -0.851899
     16          1           0        2.566334   -0.541089   -1.335344
     17          1           0        2.819466   -1.280667   -0.030045
 ---------------------------------------------------------------------
 Rotational constants (GHZ):           1.9403760           0.4954407           0.4658591
 Standard basis: 6-31++G(d,p) (6D, 7F)
 There are   232 symmetry adapted cartesian basis functions of A   symmetry.
 There are   232 symmetry adapted basis functions of A   symmetry.
   232 basis functions,   376 primitive gaussians,   232 cartesian basis functions
    43 alpha electrons       43 beta electrons
       nuclear repulsion energy       619.7194519640 Hartrees.
 NAtoms=   17 NActive=   17 NUniq=   17 SFac= 1.00D+00 NAtFMM=   60 NAOKFM=F Big=F
 Integral buffers will be    131072 words long.
 Raffenetti 2 integral format.
 Two-electron integral symmetry is turned on.
 Nuclear repulsion after empirical dispersion term =      619.7122545255 Hartrees.
 One-electron integrals computed using PRISM.
 NBasis=   232 RedAO= T EigKep=  4.47D-05  NBF=   232
 NBsUse=   232 1.00D-06 EigRej= -1.00D+00 NBFU=   232
 Initial guess from the checkpoint file:  "/local_scratch/slurm.5613878/Gau-3409288.chk"
 B after Tr=    -0.000000    0.000000    0.000000
         Rot=    0.999918    0.012781    0.000246    0.000041 Ang=   1.46 deg.
 ExpMin= 3.60D-02 ExpMax= 7.00D+03 ExpMxC= 1.05D+03 IAcc=3 IRadAn=         5 AccDes= 0.00D+00
 Harris functional with IExCor= 4639 and IRadAn=       5 diagonalized for initial guess.
 HarFok:  IExCor= 4639 AccDes= 0.00D+00 IRadAn=         5 IDoV= 1 UseB2=F ITyADJ=14
 ICtDFT=  3500011 ScaDFX=  1.000000  1.000000  1.000000  1.000000
 FoFCou: FMM=F IPFlag=           0 FMFlag=      100000 FMFlg1=           0
         NFxFlg=           0 DoJE=T BraDBF=F KetDBF=T FulRan=T
         wScrn=  0.000000 ICntrl=       500 IOpCl=  0 I1Cent=   200000004 NGrid=           0
         NMat0=    1 NMatS0=      1 NMatT0=    0 NMatD0=    1 NMtDS0=    0 NMtDT0=    0
 Petite list used in FoFCou.
 Requested convergence on RMS density matrix=1.00D-10 within 128 cycles.
 Requested convergence on MAX density matrix=1.00D-08.
 Requested convergence on             energy=1.00D-08.
 No special actions if energy rises.
 SCF Done:  E(RwB97XD) =  -755.959108884     A.U. after   15 cycles
            NFock= 15  Conv=0.68D-10     -V/T= 2.0081
 Calling FoFJK, ICntrl=      2127 FMM=F ISym2X=0 I1Cent= 0 IOpClX= 0 NMat=1 NMatS=1 NMatT=0.
 ***** Axes restored to original set *****
 -------------------------------------------------------------------
 Center     Atomic                   Forces (Hartrees/Bohr)
 Number     Number              X              Y              Z
 -------------------------------------------------------------------
      1        6           0.000047190   -0.000297682    0.000334737
      2        8           0.000122700    0.000149036   -0.000235205
      3        8           0.000605077   -0.000516066   -0.000465289
      4        1          -0.000501184    0.000403200    0.000057510
      5        6          -0.000295986   -0.000521390    0.000467438
      6        9          -0.000122362    0.000228913   -0.000226206
      7        9           0.000133522    0.000255167   -0.000226304
      8        9           0.000198661    0.000073854    0.000081070
      9        8          -0.000077060   -0.000019869    0.000127149
     10        1           0.000072538    0.000171061   -0.000026410
     11        1           0.000008022   -0.000022279    0.000013532
     12        8          -0.000195363    0.000028408    0.000043803
     13        1           0.000020470    0.000001276    0.000011596
     14        1           0.000137409   -0.000120686   -0.000152249
     15        8          -0.000331437    0.000083810    0.000057460
     16        1          -0.000044455    0.000009000    0.000215370
     17        1           0.000222260    0.000094246   -0.000078004
 -------------------------------------------------------------------
 Cartesian Forces:  Max     0.000605077 RMS     0.000235694

 GradGradGradGradGradGradGradGradGradGradGradGradGradGradGradGradGradGrad
 Berny optimization.
 Using GEDIIS/GDIIS optimizer.
 FormGI is forming the generalized inverse of G from B-inverse, IUseBI=4.
 Internal  Forces:  Max     0.000886126 RMS     0.000176897
 Search for a local minimum.
 Step number   8 out of a maximum of  102
 All quantities printed in internal units (Hartrees-Bohrs-Radians)
 Mixed Optimization -- En-DIIS/RFO-DIIS
 Swapping is turned off.
 Update second derivatives using D2CorX and points    3    6    7    8
 DE= -6.00D-05 DEPred=-4.42D-05 R= 1.36D+00
 TightC=F SS=  1.41D+00  RLast= 2.31D-01 DXNew= 7.1352D-01 6.9260D-01
 Trust test= 1.36D+00 RLast= 2.31D-01 DXMaxT set to 6.93D-01
 ITU=  1  1  0 -1  0  0  1  0
     Eigenvalues ---    0.00058   0.00096   0.00111   0.00148   0.00346
     Eigenvalues ---    0.00592   0.00640   0.00978   0.01074   0.01114
     Eigenvalues ---    0.01571   0.01808   0.02351   0.02454   0.02779
     Eigenvalues ---    0.03061   0.03436   0.03601   0.04746   0.05161
     Eigenvalues ---    0.05824   0.07819   0.09144   0.09994   0.11431
     Eigenvalues ---    0.13559   0.14333   0.21077   0.22118   0.22911
     Eigenvalues ---    0.23418   0.26851   0.36574   0.37712   0.39449
     Eigenvalues ---    0.40529   0.48073   0.50369   0.52084   0.52319
     Eigenvalues ---    0.56228   0.57293   0.57447   0.60678   0.92999
 En-DIIS/RFO-DIIS/Sim-DIIS IScMMF=       -3 using points:     8    7
 RFO step:  Lambda=-5.35950401D-05.
 DidBck=F Rises=F RFO-DIIS coefs:    1.89283   -0.89283
 Iteration  1 RMS(Cart)=  0.04130389 RMS(Int)=  0.00128588
 Iteration  2 RMS(Cart)=  0.00132056 RMS(Int)=  0.00012328
 Iteration  3 RMS(Cart)=  0.00000105 RMS(Int)=  0.00012327
 Iteration  4 RMS(Cart)=  0.00000000 RMS(Int)=  0.00012327
 Variable       Old X    -DE/DX   Delta X   Delta X   Delta X     New X
                                 (Linear)    (Quad)   (Total)
    R1        2.29847   0.00002   0.00027  -0.00053  -0.00022   2.29825
    R2        2.44747   0.00017   0.00118  -0.00048   0.00074   2.44820
    R3        2.92936  -0.00012  -0.00171   0.00097  -0.00074   2.92861
    R4        3.38281   0.00009   0.00238   0.00320   0.00561   3.38843
    R5        1.93446   0.00089  -0.00266   0.00228  -0.00040   1.93406
    R6        2.88342   0.00027   0.00179  -0.00104   0.00073   2.88415
    R7        2.52436   0.00022   0.00176   0.00072   0.00248   2.52684
    R8        2.54127  -0.00034  -0.00121  -0.00120  -0.00241   2.53886
    R9        2.51600   0.00023  -0.00064   0.00045  -0.00019   2.51581
   R10        1.84830   0.00002   0.00019  -0.00046  -0.00025   1.84805
   R11        1.81393   0.00001   0.00006  -0.00005   0.00001   1.81394
   R12        3.59301   0.00005  -0.01029   0.00218  -0.00807   3.58494
   R13        1.81304  -0.00001   0.00002  -0.00001   0.00001   1.81305
   R14        1.83946   0.00002   0.00033  -0.00007   0.00026   1.83973
   R15        3.44655  -0.00007  -0.02267  -0.00889  -0.03163   3.41492
   R16        1.82814   0.00020  -0.00092   0.00007  -0.00086   1.82729
   R17        1.85072   0.00008   0.00130   0.00047   0.00170   1.85242
    A1        2.24016   0.00013   0.00086  -0.00015   0.00072   2.24088
    A2        2.09197   0.00006   0.00526  -0.00010   0.00513   2.09711
    A3        1.95035  -0.00018  -0.00602   0.00048  -0.00557   1.94479
    A4        2.35487   0.00005  -0.00320   0.00274  -0.00044   2.35443
    A5        1.96133   0.00007   0.00056   0.00020   0.00072   1.96205
    A6        1.95209  -0.00049  -0.00622  -0.00142  -0.00764   1.94445
    A7        1.90319   0.00035   0.00266   0.00331   0.00596   1.90914
    A8        1.93541  -0.00003   0.00176  -0.00098   0.00076   1.93618
    A9        1.88867   0.00010   0.00077   0.00005   0.00083   1.88950
   A10        1.89300   0.00013   0.00055  -0.00070  -0.00016   1.89284
   A11        1.88992  -0.00004   0.00066  -0.00022   0.00042   1.89034
   A12        1.86710  -0.00002  -0.00090   0.00004  -0.00100   1.86610
   A13        1.85135  -0.00010  -0.00895  -0.00387  -0.01265   1.83869
   A14        2.25508   0.00007  -0.00228   0.00015  -0.00246   2.25262
   A15        1.88291   0.00002   0.00282  -0.00128   0.00152   1.88444
   A16        2.25285  -0.00001   0.00291  -0.00827  -0.00519   2.24766
   A17        1.65455   0.00006   0.00181  -0.00185  -0.00016   1.65439
   A18        2.55191   0.00014  -0.00641   0.00386  -0.00255   2.54936
   A19        1.91553   0.00006   0.00300   0.00181   0.00482   1.92035
   A20        1.93786  -0.00022   0.00510  -0.00308   0.00157   1.93943
   A21        1.79421   0.00006   0.00236   0.00105   0.00343   1.79764
   A22        2.64454   0.00006   0.02145   0.01061   0.03180   2.67634
   A23        3.15376  -0.00019   0.00040  -0.00153  -0.00124   3.15252
   A24        2.97149  -0.00002   0.01416  -0.00331   0.01081   2.98229
   A25        3.13925   0.00006   0.00024  -0.00120  -0.00115   3.13809
   A26        3.13465  -0.00008   0.00242   0.00144   0.00362   3.13827
    D1       -0.02562   0.00011   0.00617  -0.00594   0.00027  -0.02536
    D2       -3.12370  -0.00014   0.00344  -0.01314  -0.00970  -3.13340
    D3        0.00344  -0.00014   0.00704  -0.00117   0.00591   0.00935
    D4        3.10441   0.00010   0.00983   0.00554   0.01538   3.11978
    D5       -2.45292   0.00025   0.06734   0.02094   0.08827  -2.36465
    D6        1.74206   0.00021   0.06852   0.01959   0.08812   1.83018
    D7       -0.33740   0.00006   0.06499   0.01838   0.08336  -0.25404
    D8        0.72540   0.00003   0.06491   0.01487   0.07978   0.80518
    D9       -1.36279  -0.00001   0.06609   0.01353   0.07963  -1.28317
   D10        2.84093  -0.00016   0.06255   0.01232   0.07487   2.91580
   D11        2.71017   0.00004   0.00620   0.00984   0.01574   2.72591
   D12       -1.06934   0.00005  -0.01137   0.00675  -0.00445  -1.07379
   D13       -0.59521  -0.00003  -0.04096  -0.00196  -0.04290  -0.63812
   D14        1.37915  -0.00009  -0.03345  -0.00183  -0.03542   1.34373
   D15        1.03215   0.00012  -0.03075   0.03447   0.00342   1.03557
   D16       -3.00225   0.00003  -0.04627   0.02974  -0.01660  -3.01885
   D17        2.57042   0.00006   0.03323  -0.04608  -0.01302   2.55740
   D18        0.23563   0.00003   0.02781  -0.03519  -0.00770   0.22793
   D19       -2.21958   0.00005  -0.04646   0.02641  -0.02012  -2.23969
   D20       -0.16499   0.00013  -0.03933   0.01854  -0.02085  -0.18584
   D21       -1.50115   0.00007   0.03558  -0.00338   0.03229  -1.46886
   D22        0.54612   0.00007   0.04263  -0.00210   0.04054   0.58665
         Item               Value     Threshold  Converged?
 Maximum Force            0.000886     0.000015     NO 
 RMS     Force            0.000177     0.000010     NO 
 Maximum Displacement     0.162531     0.000060     NO 
 RMS     Displacement     0.041397     0.000040     NO 
 Predicted change in Energy=-2.807674D-05
 GradGradGradGradGradGradGradGradGradGradGradGradGradGradGradGradGradGrad

                          Input orientation:                          
 ---------------------------------------------------------------------
 Center     Atomic      Atomic             Coordinates (Angstroms)
 Number     Number       Type             X           Y           Z
 ---------------------------------------------------------------------
      1          6           0        0.257489   -0.243774   -0.275074
      2          8           0        0.598569    0.502394    0.622701
      3          8           0       -0.908715   -0.357030   -0.827839
      4          1           0       -1.594119    0.290052   -0.429116
      5          6           0        1.268397   -1.254376   -0.873818
      6          9           0        1.209095   -1.270807   -2.209547
      7          9           0        0.984525   -2.488332   -0.424617
      8          9           0        2.513444   -0.953378   -0.510984
      9          8           0       -0.785483    2.434579    2.031675
     10          1           0       -0.214502    1.776966    1.586811
     11          1           0       -0.397550    2.604057    2.893175
     12          8           0       -1.715350    3.792385   -0.182610
     13          1           0       -2.131504    4.656858   -0.182379
     14          1           0       -1.277749    3.669464    0.678308
     15          8           0       -2.626494    1.252524    0.151590
     16          1           0       -2.485318    1.355275    1.102653
     17          1           0       -2.493663    2.161506   -0.190479
 ---------------------------------------------------------------------
                    Distance matrix (angstroms):
                    1          2          3          4          5
     1  C    0.000000
     2  O    1.216183   0.000000
     3  O    1.295534   2.261543   0.000000
     4  H    1.933172   2.441165   1.023461   0.000000
     5  C    1.549756   2.403014   2.355241   3.282836   0.000000
     6  F    2.387999   3.396853   2.688722   3.669363   1.337146
     7  F    2.364104   3.192222   2.879131   3.790626   1.343508
     8  F    2.376663   2.659185   3.488152   4.292423   1.331312
     9  O    3.685439   2.762996   3.998136   3.362794   5.125300
    10  H    2.787971   1.793078   3.296424   2.859759   4.176448
    11  H    4.310106   3.250276   4.782810   4.221850   5.643857
    12  O    4.493465   4.102047   4.276053   3.513090   5.903415
    13  H    5.452713   5.035973   5.201049   4.406661   6.854203
    14  H    4.310374   3.681575   4.314779   3.570281   5.756401
    15  O    3.276936   3.344498   2.549649   1.526227   4.744068
    16  H    3.460937   3.235447   3.023982   2.067668   4.980672
    17  H    3.655321   3.602196   3.043241   2.090088   5.127212
                    6          7          8          9         10
     6  F    0.000000
     7  F    2.172275   0.000000
     8  F    2.164995   2.168211   0.000000
     9  O    5.974630   5.779391   5.369013   0.000000
    10  H    5.072267   4.865828   4.392860   0.977946   0.000000
    11  H    6.605577   6.233001   5.719924   0.959894   1.556975
    12  O    6.188439   6.840709   6.364967   2.758867   3.073322
    13  H    7.099735   7.798850   7.290973   3.413551   3.885706
    14  H    6.239422   6.652277   6.095756   1.897069   2.353173
    15  O    5.162743   5.231202   5.632404   2.884665   2.855277
    16  H    5.613882   5.398674   5.737712   2.217525   2.359839
    17  H    5.437631   5.811507   5.905621   2.816100   2.915683
                   11         12         13         14         15
    11  H    0.000000
    12  O    3.550939   0.000000
    13  H    4.084069   0.959426   0.000000
    14  H    2.610647   0.973541   1.563530   0.000000
    15  O    3.783005   2.718964   3.456304   2.817471   0.000000
    16  H    3.020630   2.860814   3.560470   2.644573   0.966959
    17  H    3.754792   1.807097   2.521509   2.123011   0.980257
                   16         17
    16  H    0.000000
    17  H    1.523899   0.000000
 Stoichiometry    C2H7F3O5
 Framework group  C1[X(C2H7F3O5)]
 Deg. of freedom    45
 Full point group                 C1      NOp   1
 Largest Abelian subgroup         C1      NOp   1
 Largest concise Abelian subgroup C1      NOp   1
                         Standard orientation:                         
 ---------------------------------------------------------------------
 Center     Atomic      Atomic             Coordinates (Angstroms)
 Number     Number       Type             X           Y           Z
 ---------------------------------------------------------------------
      1          6           0       -0.612921    0.001203   -0.125922
      2          8           0        0.038546    1.028139   -0.135588
      3          8           0       -0.210091   -1.209332   -0.351181
      4          1           0        0.792702   -1.256262   -0.550374
      5          6           0       -2.138566    0.049582    0.142053
      6          9           0       -2.513660   -0.903743    1.001377
      7          9           0       -2.800237   -0.139696   -1.011800
      8          9           0       -2.496738    1.230915    0.640608
      9          8           0        2.725944    1.495156   -0.575976
     10          1           0        1.765521    1.428958   -0.403973
     11          1           0        2.894556    2.390480   -0.878238
     12          8           0        3.641311   -0.326083    1.283201
     13          1           0        4.543107   -0.405067    1.601041
     14          1           0        3.555844    0.532556    0.832405
     15          8           0        2.287837   -1.343400   -0.844225
     16          1           0        2.569799   -0.574113   -1.357747
     17          1           0        2.814728   -1.264369   -0.021399
 ---------------------------------------------------------------------
 Rotational constants (GHZ):           1.9326162           0.4970259           0.4672618
 Standard basis: 6-31++G(d,p) (6D, 7F)
 There are   232 symmetry adapted cartesian basis functions of A   symmetry.
 There are   232 symmetry adapted basis functions of A   symmetry.
   232 basis functions,   376 primitive gaussians,   232 cartesian basis functions
    43 alpha electrons       43 beta electrons
       nuclear repulsion energy       619.8691026689 Hartrees.
 NAtoms=   17 NActive=   17 NUniq=   17 SFac= 1.00D+00 NAtFMM=   60 NAOKFM=F Big=F
 Integral buffers will be    131072 words long.
 Raffenetti 2 integral format.
 Two-electron integral symmetry is turned on.
 Nuclear repulsion after empirical dispersion term =      619.8619049980 Hartrees.
 One-electron integrals computed using PRISM.
 NBasis=   232 RedAO= T EigKep=  4.40D-05  NBF=   232
 NBsUse=   232 1.00D-06 EigRej= -1.00D+00 NBFU=   232
 Initial guess from the checkpoint file:  "/local_scratch/slurm.5613878/Gau-3409288.chk"
 B after Tr=     0.000000   -0.000000   -0.000000
         Rot=    0.999913    0.013185    0.000028   -0.000062 Ang=   1.51 deg.
 ExpMin= 3.60D-02 ExpMax= 7.00D+03 ExpMxC= 1.05D+03 IAcc=3 IRadAn=         5 AccDes= 0.00D+00
 Harris functional with IExCor= 4639 and IRadAn=       5 diagonalized for initial guess.
 HarFok:  IExCor= 4639 AccDes= 0.00D+00 IRadAn=         5 IDoV= 1 UseB2=F ITyADJ=14
 ICtDFT=  3500011 ScaDFX=  1.000000  1.000000  1.000000  1.000000
 FoFCou: FMM=F IPFlag=           0 FMFlag=      100000 FMFlg1=           0
         NFxFlg=           0 DoJE=T BraDBF=F KetDBF=T FulRan=T
         wScrn=  0.000000 ICntrl=       500 IOpCl=  0 I1Cent=   200000004 NGrid=           0
         NMat0=    1 NMatS0=      1 NMatT0=    0 NMatD0=    1 NMtDS0=    0 NMtDT0=    0
 Petite list used in FoFCou.
 Requested convergence on RMS density matrix=1.00D-10 within 128 cycles.
 Requested convergence on MAX density matrix=1.00D-08.
 Requested convergence on             energy=1.00D-08.
 No special actions if energy rises.
 SCF Done:  E(RwB97XD) =  -755.959146919     A.U. after   15 cycles
            NFock= 15  Conv=0.80D-10     -V/T= 2.0081
 Calling FoFJK, ICntrl=      2127 FMM=F ISym2X=0 I1Cent= 0 IOpClX= 0 NMat=1 NMatS=1 NMatT=0.
 ***** Axes restored to original set *****
 -------------------------------------------------------------------
 Center     Atomic                   Forces (Hartrees/Bohr)
 Number     Number              X              Y              Z
 -------------------------------------------------------------------
      1        6          -0.000229060   -0.000131878    0.000109012
      2        8          -0.000006681   -0.000055916   -0.000259967
      3        8           0.000540167   -0.000289566   -0.000228543
      4        1          -0.000426882    0.000385111    0.000119839
      5        6           0.000096039   -0.000041035    0.000143469
      6        9           0.000042782    0.000045295    0.000045188
      7        9           0.000042177   -0.000030857   -0.000131311
      8        9           0.000112726   -0.000021313    0.000020261
      9        8           0.000046200   -0.000016298    0.000029616
     10        1           0.000071092    0.000099005    0.000034168
     11        1           0.000014803   -0.000010884    0.000011114
     12        8          -0.000082535    0.000095543   -0.000089322
     13        1           0.000023744   -0.000024152    0.000085628
     14        1           0.000025887   -0.000049565    0.000018753
     15        8          -0.000383372    0.000076880    0.000231301
     16        1          -0.000036479    0.000100574    0.000034756
     17        1           0.000149392   -0.000130945   -0.000173962
 -------------------------------------------------------------------
 Cartesian Forces:  Max     0.000540167 RMS     0.000162132

 GradGradGradGradGradGradGradGradGradGradGradGradGradGradGradGradGradGrad
 Berny optimization.
 Using GEDIIS/GDIIS optimizer.
 FormGI is forming the generalized inverse of G from B-inverse, IUseBI=4.
 Internal  Forces:  Max     0.000840775 RMS     0.000150897
 Search for a local minimum.
 Step number   9 out of a maximum of  102
 All quantities printed in internal units (Hartrees-Bohrs-Radians)
 Mixed Optimization -- En-DIIS/RFO-DIIS
 Swapping is turned off.
 Update second derivatives using D2CorX and points    3    6    7    8    9
 DE= -3.80D-05 DEPred=-2.81D-05 R= 1.35D+00
 TightC=F SS=  1.41D+00  RLast= 2.26D-01 DXNew= 1.1648D+00 6.7908D-01
 Trust test= 1.35D+00 RLast= 2.26D-01 DXMaxT set to 6.93D-01
 ITU=  1  1  1  0 -1  0  0  1  0
     Eigenvalues ---    0.00033   0.00086   0.00108   0.00146   0.00378
     Eigenvalues ---    0.00636   0.00673   0.00982   0.01084   0.01127
     Eigenvalues ---    0.01573   0.01792   0.02341   0.02452   0.02789
     Eigenvalues ---    0.03025   0.03383   0.03595   0.04743   0.05149
     Eigenvalues ---    0.05878   0.07832   0.09155   0.09904   0.11407
     Eigenvalues ---    0.13369   0.14389   0.21073   0.22100   0.23146
     Eigenvalues ---    0.23683   0.27108   0.37072   0.38153   0.38779
     Eigenvalues ---    0.40783   0.48116   0.50386   0.52122   0.52260
     Eigenvalues ---    0.56340   0.57310   0.57447   0.60585   0.93470
 En-DIIS/RFO-DIIS/Sim-DIIS IScMMF=       -3 using points:     9    8    7
 RFO step:  Lambda=-3.98898056D-05.
 DidBck=F Rises=F RFO-DIIS coefs:    1.72107   -0.33681   -0.38426
 Iteration  1 RMS(Cart)=  0.04870414 RMS(Int)=  0.00184079
 Iteration  2 RMS(Cart)=  0.00192056 RMS(Int)=  0.00015438
 Iteration  3 RMS(Cart)=  0.00000234 RMS(Int)=  0.00015437
 Iteration  4 RMS(Cart)=  0.00000000 RMS(Int)=  0.00015437
 Variable       Old X    -DE/DX   Delta X   Delta X   Delta X     New X
                                 (Linear)    (Quad)   (Total)
    R1        2.29825  -0.00016  -0.00004  -0.00037  -0.00037   2.29789
    R2        2.44820   0.00006   0.00104  -0.00058   0.00050   2.44870
    R3        2.92861   0.00019  -0.00127   0.00125  -0.00002   2.92859
    R4        3.38843   0.00003   0.00507  -0.00258   0.00252   3.39094
    R5        1.93406   0.00084  -0.00143   0.00113  -0.00032   1.93374
    R6        2.88415   0.00026   0.00130   0.00015   0.00143   2.88559
    R7        2.52684  -0.00005   0.00254  -0.00052   0.00203   2.52887
    R8        2.53886  -0.00002  -0.00226   0.00080  -0.00145   2.53741
    R9        2.51581   0.00011  -0.00041  -0.00032  -0.00073   2.51508
   R10        1.84805  -0.00002  -0.00009  -0.00019  -0.00026   1.84779
   R11        1.81394   0.00001   0.00003  -0.00003   0.00001   1.81394
   R12        3.58494   0.00004  -0.01025  -0.00053  -0.01072   3.57422
   R13        1.81305  -0.00003   0.00002  -0.00002   0.00000   1.81305
   R14        1.83973   0.00011   0.00033   0.00006   0.00040   1.84013
   R15        3.41492   0.00006  -0.03257   0.01343  -0.01922   3.39570
   R16        1.82729   0.00004  -0.00101   0.00021  -0.00081   1.82648
   R17        1.85242  -0.00001   0.00178  -0.00060   0.00110   1.85352
    A1        2.24088  -0.00002   0.00089  -0.00049   0.00039   2.24127
    A2        2.09711  -0.00031   0.00596  -0.00229   0.00364   2.10075
    A3        1.94479   0.00033  -0.00661   0.00277  -0.00387   1.94092
    A4        2.35443   0.00018  -0.00169   0.00120  -0.00048   2.35396
    A5        1.96205   0.00014   0.00076   0.00023   0.00093   1.96298
    A6        1.94445  -0.00007  -0.00818   0.00142  -0.00676   1.93770
    A7        1.90914   0.00021   0.00544  -0.00058   0.00486   1.91400
    A8        1.93618   0.00005   0.00131   0.00024   0.00152   1.93770
    A9        1.88950  -0.00008   0.00093  -0.00064   0.00032   1.88982
   A10        1.89284  -0.00005   0.00012  -0.00031  -0.00021   1.89263
   A11        1.89034  -0.00007   0.00058  -0.00019   0.00036   1.89070
   A12        1.86610  -0.00001  -0.00111   0.00061  -0.00068   1.86542
   A13        1.83869  -0.00005  -0.01298   0.00849  -0.00425   1.83445
   A14        2.25262   0.00006  -0.00276  -0.00169  -0.00486   2.24776
   A15        1.88444  -0.00002   0.00231  -0.00167   0.00060   1.88504
   A16        2.24766  -0.00006  -0.00249  -0.00311  -0.00539   2.24227
   A17        1.65439   0.00014   0.00067  -0.00065  -0.00005   1.65434
   A18        2.54936   0.00012  -0.00460   0.00469   0.00017   2.54953
   A19        1.92035   0.00007   0.00477   0.00053   0.00533   1.92569
   A20        1.93943  -0.00021   0.00332  -0.00318  -0.00042   1.93900
   A21        1.79764  -0.00005   0.00349  -0.00093   0.00260   1.80024
   A22        2.67634  -0.00009   0.03216  -0.01046   0.02144   2.69778
   A23        3.15252  -0.00007  -0.00072   0.00183   0.00099   3.15351
   A24        2.98229  -0.00004   0.01388  -0.00403   0.00980   2.99209
   A25        3.13809   0.00004  -0.00073  -0.00062  -0.00162   3.13647
   A26        3.13827  -0.00005   0.00365   0.00010   0.00343   3.14169
    D1       -0.02536   0.00007   0.00285  -0.01176  -0.00888  -0.03423
    D2       -3.13340  -0.00005  -0.00552  -0.01116  -0.01668   3.13310
    D3        0.00935  -0.00008   0.00729  -0.00414   0.00323   0.01258
    D4        3.11978   0.00002   0.01532  -0.00477   0.01057   3.13035
    D5       -2.36465   0.00013   0.09263   0.00711   0.09971  -2.26494
    D6        1.83018   0.00014   0.09303   0.00738   0.10042   1.93061
    D7       -0.25404   0.00006   0.08808   0.00784   0.09591  -0.15813
    D8        0.80518   0.00003   0.08546   0.00765   0.09310   0.89828
    D9       -1.28317   0.00004   0.08586   0.00792   0.09381  -1.18936
   D10        2.91580  -0.00004   0.08091   0.00838   0.08929   3.00509
   D11        2.72591   0.00006   0.01402   0.01204   0.02569   2.75159
   D12       -1.07379   0.00010  -0.00810   0.01899   0.01106  -1.06273
   D13       -0.63812   0.00008  -0.04856   0.02185  -0.02668  -0.66479
   D14        1.34373  -0.00006  -0.03994   0.01958  -0.02049   1.32324
   D15        1.03557   0.00004  -0.01076  -0.00037  -0.01153   1.02404
   D16       -3.01885   0.00002  -0.03189   0.00948  -0.02249  -3.04134
   D17        2.55740   0.00007   0.00491  -0.00549  -0.00080   2.55660
   D18        0.22793   0.00007   0.00641  -0.00091   0.00508   0.23301
   D19       -2.23969   0.00012  -0.03450   0.01373  -0.02086  -2.26055
   D20       -0.18584   0.00019  -0.03196   0.00919  -0.02285  -0.20869
   D21       -1.46886   0.00012   0.03860  -0.00835   0.03034  -1.43852
   D22        0.58665   0.00008   0.04758  -0.00972   0.03784   0.62450
         Item               Value     Threshold  Converged?
 Maximum Force            0.000841     0.000015     NO 
 RMS     Force            0.000151     0.000010     NO 
 Maximum Displacement     0.189255     0.000060     NO 
 RMS     Displacement     0.048825     0.000040     NO 
 Predicted change in Energy=-2.043365D-05
 GradGradGradGradGradGradGradGradGradGradGradGradGradGradGradGradGradGrad

                          Input orientation:                          
 ---------------------------------------------------------------------
 Center     Atomic      Atomic             Coordinates (Angstroms)
 Number     Number       Type             X           Y           Z
 ---------------------------------------------------------------------
      1          6           0        0.256711   -0.246618   -0.263799
      2          8           0        0.600438    0.505602    0.627629
      3          8           0       -0.912904   -0.368804   -0.808009
      4          1           0       -1.598728    0.278368   -0.410588
      5          6           0        1.267152   -1.249968   -0.875362
      6          9           0        1.269594   -1.174603   -2.211455
      7          9           0        0.929676   -2.501424   -0.524766
      8          9           0        2.501262   -1.011162   -0.437985
      9          8           0       -0.771759    2.455358    2.028194
     10          1           0       -0.210316    1.789456    1.583821
     11          1           0       -0.364058    2.642018    2.876923
     12          8           0       -1.718624    3.773785   -0.196062
     13          1           0       -2.138783    4.636262   -0.206051
     14          1           0       -1.275329    3.664885    0.664070
     15          8           0       -2.632937    1.242506    0.166072
     16          1           0       -2.506536    1.339861    1.119346
     17          1           0       -2.493790    2.152841   -0.171530
 ---------------------------------------------------------------------
                    Distance matrix (angstroms):
                    1          2          3          4          5
     1  C    0.000000
     2  O    1.215989   0.000000
     3  O    1.295798   2.261823   0.000000
     4  H    1.933859   2.442511   1.023293   0.000000
     5  C    1.549745   2.405310   2.352367   3.281020   0.000000
     6  F    2.383370   3.366194   2.717034   3.685311   1.338220
     7  F    2.367517   3.237069   2.832560   3.759403   1.342739
     8  F    2.377579   2.655041   3.493719   4.298088   1.330923
     9  O    3.689398   2.765150   4.004979   3.372065   5.130032
    10  H    2.788801   1.794409   3.297357   2.861598   4.179544
    11  H    4.312043   3.248669   4.790095   4.233082   5.646950
    12  O    4.479975   4.091153   4.264353   3.504045   5.883400
    13  H    5.439140   5.026003   5.188046   4.395991   6.833453
    14  H    4.302086   3.674357   4.309178   3.567629   5.743678
    15  O    3.279076   3.348249   2.550229   1.526986   4.744228
    16  H    3.473548   3.254391   3.028843   2.071613   4.992673
    17  H    3.651187   3.595316   3.043517   2.090917   5.120465
                    6          7          8          9         10
     6  F    0.000000
     7  F    2.172768   0.000000
     8  F    2.165391   2.167555   0.000000
     9  O    5.942925   5.829423   5.367631   0.000000
    10  H    5.037847   4.915015   4.391334   0.977809   0.000000
    11  H    6.567116   6.300813   5.704770   0.959898   1.556475
    12  O    6.121912   6.819075   6.384488   2.753564   3.062766
    13  H    7.028857   7.775833   7.312812   3.408365   3.876459
    14  H    6.177857   6.655730   6.110858   1.891394   2.344660
    15  O    5.169604   5.214066   5.639495   2.898705   2.859765
    16  H    5.628137   5.409818   5.747228   2.253839   2.385477
    17  H    5.421829   5.788530   5.918822   2.809928   2.903026
                   11         12         13         14         15
    11  H    0.000000
    12  O    3.543865   0.000000
    13  H    4.078160   0.959427   0.000000
    14  H    2.602574   0.973754   1.564045   0.000000
    15  O    3.801994   2.715599   3.449673   2.821174   0.000000
    16  H    3.061846   2.876645   3.571859   2.669997   0.966533
    17  H    3.750749   1.796926   2.508905   2.114037   0.980840
                   16         17
    16  H    0.000000
    17  H    1.525601   0.000000
 Stoichiometry    C2H7F3O5
 Framework group  C1[X(C2H7F3O5)]
 Deg. of freedom    45
 Full point group                 C1      NOp   1
 Largest Abelian subgroup         C1      NOp   1
 Largest concise Abelian subgroup C1      NOp   1
                         Standard orientation:                         
 ---------------------------------------------------------------------
 Center     Atomic      Atomic             Coordinates (Angstroms)
 Number     Number       Type             X           Y           Z
 ---------------------------------------------------------------------
      1          6           0       -0.612248    0.006201   -0.137049
      2          8           0        0.041028    1.031687   -0.152495
      3          8           0       -0.212134   -1.206712   -0.355776
      4          1           0        0.790824   -1.258286   -0.552105
      5          6           0       -2.136181    0.052279    0.140823
      6          9           0       -2.476756   -0.821717    1.095272
      7          9           0       -2.809141   -0.262195   -0.977739
      8          9           0       -2.514188    1.267955    0.528892
      9          8           0        2.733662    1.497738   -0.575068
     10          1           0        1.772071    1.426203   -0.412781
     11          1           0        2.901497    2.397834   -0.863275
     12          8           0        3.621783   -0.323713    1.289247
     13          1           0        4.520774   -0.408388    1.613507
     14          1           0        3.544743    0.534941    0.836506
     15          8           0        2.287427   -1.354168   -0.839634
     16          1           0        2.575238   -0.603152   -1.375662
     17          1           0        2.812066   -1.255066   -0.016847
 ---------------------------------------------------------------------
 Rotational constants (GHZ):           1.9255802           0.4982544           0.4682116
 Standard basis: 6-31++G(d,p) (6D, 7F)
 There are   232 symmetry adapted cartesian basis functions of A   symmetry.
 There are   232 symmetry adapted basis functions of A   symmetry.
   232 basis functions,   376 primitive gaussians,   232 cartesian basis functions
    43 alpha electrons       43 beta electrons
       nuclear repulsion energy       619.9213426609 Hartrees.
 NAtoms=   17 NActive=   17 NUniq=   17 SFac= 1.00D+00 NAtFMM=   60 NAOKFM=F Big=F
 Integral buffers will be    131072 words long.
 Raffenetti 2 integral format.
 Two-electron integral symmetry is turned on.
 Nuclear repulsion after empirical dispersion term =      619.9141476039 Hartrees.
 One-electron integrals computed using PRISM.
 NBasis=   232 RedAO= T EigKep=  4.35D-05  NBF=   232
 NBsUse=   232 1.00D-06 EigRej= -1.00D+00 NBFU=   232
 Initial guess from the checkpoint file:  "/local_scratch/slurm.5613878/Gau-3409288.chk"
 B after Tr=    -0.000000   -0.000000    0.000000
         Rot=    0.999875    0.015780   -0.000088   -0.000436 Ang=   1.81 deg.
 ExpMin= 3.60D-02 ExpMax= 7.00D+03 ExpMxC= 1.05D+03 IAcc=3 IRadAn=         5 AccDes= 0.00D+00
 Harris functional with IExCor= 4639 and IRadAn=       5 diagonalized for initial guess.
 HarFok:  IExCor= 4639 AccDes= 0.00D+00 IRadAn=         5 IDoV= 1 UseB2=F ITyADJ=14
 ICtDFT=  3500011 ScaDFX=  1.000000  1.000000  1.000000  1.000000
 FoFCou: FMM=F IPFlag=           0 FMFlag=      100000 FMFlg1=           0
         NFxFlg=           0 DoJE=T BraDBF=F KetDBF=T FulRan=T
         wScrn=  0.000000 ICntrl=       500 IOpCl=  0 I1Cent=   200000004 NGrid=           0
         NMat0=    1 NMatS0=      1 NMatT0=    0 NMatD0=    1 NMtDS0=    0 NMtDT0=    0
 Petite list used in FoFCou.
 Requested convergence on RMS density matrix=1.00D-10 within 128 cycles.
 Requested convergence on MAX density matrix=1.00D-08.
 Requested convergence on             energy=1.00D-08.
 No special actions if energy rises.
 SCF Done:  E(RwB97XD) =  -755.959169210     A.U. after   15 cycles
            NFock= 15  Conv=0.99D-10     -V/T= 2.0081
 Calling FoFJK, ICntrl=      2127 FMM=F ISym2X=0 I1Cent= 0 IOpClX= 0 NMat=1 NMatS=1 NMatT=0.
 ***** Axes restored to original set *****
 -------------------------------------------------------------------
 Center     Atomic                   Forces (Hartrees/Bohr)
 Number     Number              X              Y              Z
 -------------------------------------------------------------------
      1        6          -0.000374282   -0.000295827    0.000077803
      2        8          -0.000009372   -0.000036357   -0.000248464
      3        8           0.000490378   -0.000122495   -0.000142230
      4        1          -0.000309084    0.000372631    0.000078107
      5        6           0.000047998   -0.000048781    0.000147360
      6        9           0.000044897   -0.000039343    0.000000814
      7        9           0.000100229    0.000042108   -0.000144820
      8        9           0.000155411    0.000022602    0.000059465
      9        8           0.000032551    0.000020555    0.000030511
     10        1           0.000082645    0.000063188    0.000042347
     11        1           0.000015727   -0.000031435    0.000010640
     12        8          -0.000093060    0.000166369   -0.000087256
     13        1           0.000011558   -0.000022411    0.000089807
     14        1           0.000041603   -0.000073714    0.000044437
     15        8          -0.000402268    0.000117494    0.000339520
     16        1           0.000022236    0.000108868   -0.000009971
     17        1           0.000142835   -0.000243451   -0.000288068
 -------------------------------------------------------------------
 Cartesian Forces:  Max     0.000490378 RMS     0.000168506

 GradGradGradGradGradGradGradGradGradGradGradGradGradGradGradGradGradGrad
 Berny optimization.
 Using GEDIIS/GDIIS optimizer.
 FormGI is forming the generalized inverse of G from B-inverse, IUseBI=4.
 Internal  Forces:  Max     0.000717378 RMS     0.000155258
 Search for a local minimum.
 Step number  10 out of a maximum of  102
 All quantities printed in internal units (Hartrees-Bohrs-Radians)
 Mixed Optimization -- En-DIIS/RFO-DIIS
 Swapping is turned off.
 Update second derivatives using D2CorX and points    8    9   10
 DE= -2.23D-05 DEPred=-2.04D-05 R= 1.09D+00
 TightC=F SS=  1.41D+00  RLast= 2.50D-01 DXNew= 1.1648D+00 7.4890D-01
 Trust test= 1.09D+00 RLast= 2.50D-01 DXMaxT set to 7.49D-01
 ITU=  1  1  1  1  0 -1  0  0  1  0
     Eigenvalues ---    0.00044   0.00080   0.00107   0.00145   0.00385
     Eigenvalues ---    0.00638   0.00690   0.00985   0.01094   0.01145
     Eigenvalues ---    0.01561   0.01792   0.02330   0.02437   0.02802
     Eigenvalues ---    0.03022   0.03275   0.03619   0.04737   0.05145
     Eigenvalues ---    0.05889   0.07831   0.09157   0.09836   0.11322
     Eigenvalues ---    0.13304   0.14369   0.21158   0.22109   0.23072
     Eigenvalues ---    0.23876   0.27297   0.36552   0.38144   0.38428
     Eigenvalues ---    0.41071   0.48125   0.50385   0.52153   0.52236
     Eigenvalues ---    0.56346   0.57312   0.57446   0.60490   0.93505
 En-DIIS/RFO-DIIS/Sim-DIIS IScMMF=       -3 using points:    10    9    8    7
 RFO step:  Lambda=-1.30273743D-05.
 DidBck=F Rises=F RFO-DIIS coefs:    1.93939   -0.95345   -0.73038    0.74443
 Iteration  1 RMS(Cart)=  0.02284571 RMS(Int)=  0.00042489
 Iteration  2 RMS(Cart)=  0.00040512 RMS(Int)=  0.00018116
 Iteration  3 RMS(Cart)=  0.00000009 RMS(Int)=  0.00018116
 Variable       Old X    -DE/DX   Delta X   Delta X   Delta X     New X
                                 (Linear)    (Quad)   (Total)
    R1        2.29789  -0.00015  -0.00056   0.00034  -0.00030   2.29758
    R2        2.44870  -0.00004  -0.00053   0.00029  -0.00028   2.44842
    R3        2.92859   0.00022   0.00142  -0.00118   0.00024   2.92884
    R4        3.39094   0.00001   0.00030   0.00140   0.00164   3.39258
    R5        1.93374   0.00072   0.00192  -0.00119   0.00078   1.93452
    R6        2.88559   0.00024  -0.00016   0.00376   0.00365   2.88923
    R7        2.52887  -0.00000   0.00040   0.00081   0.00121   2.53008
    R8        2.53741  -0.00010  -0.00032  -0.00158  -0.00190   2.53551
    R9        2.51508   0.00017  -0.00015   0.00084   0.00069   2.51577
   R10        1.84779  -0.00002  -0.00040   0.00012  -0.00034   1.84745
   R11        1.81394   0.00001  -0.00005   0.00007   0.00002   1.81396
   R12        3.57422   0.00003  -0.00138  -0.00138  -0.00283   3.57138
   R13        1.81305  -0.00003  -0.00002   0.00005   0.00003   1.81309
   R14        1.84013   0.00014   0.00010   0.00009   0.00018   1.84031
   R15        3.39570   0.00010   0.00129   0.00984   0.01125   3.40694
   R16        1.82648   0.00000   0.00002   0.00006   0.00009   1.82657
   R17        1.85352  -0.00004  -0.00007  -0.00025  -0.00020   1.85332
    A1        2.24127  -0.00008  -0.00036  -0.00008  -0.00049   2.24078
    A2        2.10075  -0.00045  -0.00103  -0.00056  -0.00158   2.09917
    A3        1.94092   0.00053   0.00147   0.00074   0.00223   1.94315
    A4        2.35396   0.00022   0.00223   0.00201   0.00414   2.35810
    A5        1.96298   0.00010   0.00039  -0.00075  -0.00027   1.96271
    A6        1.93770   0.00005  -0.00106  -0.00194  -0.00300   1.93469
    A7        1.91400   0.00024   0.00226   0.00217   0.00444   1.91845
    A8        1.93770  -0.00005  -0.00005  -0.00117  -0.00120   1.93650
    A9        1.88982  -0.00014  -0.00036   0.00026  -0.00011   1.88971
   A10        1.89263  -0.00004  -0.00065   0.00032  -0.00033   1.89230
   A11        1.89070  -0.00007  -0.00022   0.00042   0.00023   1.89093
   A12        1.86542  -0.00002   0.00013  -0.00023   0.00010   1.86552
   A13        1.83445  -0.00004   0.00366   0.00275   0.00609   1.84054
   A14        2.24776   0.00006  -0.00263   0.00371   0.00158   2.24934
   A15        1.88504  -0.00002  -0.00180   0.00026  -0.00160   1.88344
   A16        2.24227  -0.00004  -0.00742  -0.00019  -0.00786   2.23441
   A17        1.65434   0.00010  -0.00156  -0.00055  -0.00204   1.65229
   A18        2.54953   0.00012   0.00554   0.00429   0.00975   2.55929
   A19        1.92569   0.00004   0.00244  -0.00057   0.00186   1.92755
   A20        1.93900  -0.00014  -0.00467   0.00286  -0.00112   1.93788
   A21        1.80024  -0.00006   0.00043   0.00039   0.00076   1.80100
   A22        2.69778  -0.00015   0.00181  -0.00611  -0.00398   2.69380
   A23        3.15351  -0.00002   0.00061  -0.00024   0.00056   3.15407
   A24        2.99209  -0.00003  -0.00275   0.00020  -0.00255   2.98954
   A25        3.13647   0.00007  -0.00171   0.00425   0.00284   3.13931
   A26        3.14169  -0.00004   0.00115  -0.00280  -0.00129   3.14040
    D1       -0.03423   0.00009  -0.01349   0.00286  -0.01063  -0.04486
    D2        3.13310  -0.00005  -0.01840  -0.00224  -0.02061   3.11248
    D3        0.01258  -0.00004  -0.00291  -0.00022  -0.00322   0.00936
    D4        3.13035   0.00007   0.00152   0.00448   0.00599   3.13634
    D5       -2.26494   0.00010   0.03628   0.00535   0.04165  -2.22329
    D6        1.93061   0.00009   0.03597   0.00484   0.04081   1.97142
    D7       -0.15813   0.00005   0.03474   0.00365   0.03841  -0.11972
    D8        0.89828  -0.00001   0.03222   0.00107   0.03328   0.93156
    D9       -1.18936  -0.00002   0.03190   0.00057   0.03244  -1.15692
   D10        3.00509  -0.00006   0.03067  -0.00063   0.03004   3.03513
   D11        2.75159   0.00002   0.01874  -0.00679   0.01241   2.76401
   D12       -1.06273   0.00007   0.01993   0.00115   0.02092  -1.04181
   D13       -0.66479   0.00014   0.00969   0.00247   0.01211  -0.65269
   D14        1.32324   0.00001   0.00914   0.00453   0.01382   1.33706
   D15        1.02404   0.00002   0.01476  -0.00557   0.00961   1.03365
   D16       -3.04134   0.00000   0.01769   0.00090   0.01871  -3.02263
   D17        2.55660   0.00004  -0.02828   0.00076  -0.02728   2.52932
   D18        0.23301   0.00004  -0.01831   0.00116  -0.01669   0.21632
   D19       -2.26055   0.00012   0.01943   0.00858   0.02804  -2.23251
   D20       -0.20869   0.00017   0.01162   0.00831   0.02002  -0.18867
   D21       -1.43852   0.00008  -0.00162  -0.00864  -0.01042  -1.44894
   D22        0.62450   0.00003  -0.00057  -0.00774  -0.00833   0.61616
         Item               Value     Threshold  Converged?
 Maximum Force            0.000717     0.000015     NO 
 RMS     Force            0.000155     0.000010     NO 
 Maximum Displacement     0.084686     0.000060     NO 
 RMS     Displacement     0.022857     0.000040     NO 
 Predicted change in Energy=-4.747065D-07
 GradGradGradGradGradGradGradGradGradGradGradGradGradGradGradGradGradGrad

                          Input orientation:                          
 ---------------------------------------------------------------------
 Center     Atomic      Atomic             Coordinates (Angstroms)
 Number     Number       Type             X           Y           Z
 ---------------------------------------------------------------------
      1          6           0        0.253935   -0.255852   -0.258254
      2          8           0        0.597955    0.495800    0.633324
      3          8           0       -0.914603   -0.373402   -0.805435
      4          1           0       -1.599502    0.275408   -0.408032
      5          6           0        1.267549   -1.254042   -0.873323
      6          9           0        1.301529   -1.137827   -2.206699
      7          9           0        0.912271   -2.511725   -0.569580
      8          9           0        2.493562   -1.039349   -0.400958
      9          8           0       -0.758143    2.466908    2.020494
     10          1           0       -0.200742    1.794803    1.580791
     11          1           0       -0.347865    2.659106    2.866754
     12          8           0       -1.729672    3.777738   -0.200377
     13          1           0       -2.159863    4.635315   -0.194792
     14          1           0       -1.275051    3.665116    0.653451
     15          8           0       -2.634898    1.239609    0.171497
     16          1           0       -2.504632    1.342433    1.123721
     17          1           0       -2.500760    2.148323   -0.172133
 ---------------------------------------------------------------------
                    Distance matrix (angstroms):
                    1          2          3          4          5
     1  C    0.000000
     2  O    1.215829   0.000000
     3  O    1.295649   2.261277   0.000000
     4  H    1.933882   2.441682   1.023704   0.000000
     5  C    1.549873   2.404223   2.354129   3.282635   0.000000
     6  F    2.381549   3.351043   2.731141   3.694377   1.338862
     7  F    2.370505   3.254379   2.822326   3.755424   1.341734
     8  F    2.377006   2.649480   3.496094   4.299047   1.331288
     9  O    3.691939   2.765594   4.009702   3.377617   5.130602
    10  H    2.791774   1.795277   3.302240   2.867143   4.180193
    11  H    4.315648   3.250027   4.796068   4.239438   5.648935
    12  O    4.495319   4.109017   4.273452   3.510895   5.895337
    13  H    5.454720   5.042512   5.197192   4.400940   6.847780
    14  H    4.306158   3.681457   4.309048   3.566811   5.744038
    15  O    3.281227   3.349310   2.552570   1.528916   4.747530
    16  H    3.474775   3.253202   3.032148   2.074625   4.995920
    17  H    3.657297   3.603003   3.045663   2.091824   5.125223
                    6          7          8          9         10
     6  F    0.000000
     7  F    2.172390   0.000000
     8  F    2.165950   2.167212   0.000000
     9  O    5.924992   5.855387   5.360117   0.000000
    10  H    5.020182   4.940555   4.383951   0.977630   0.000000
    11  H    6.548063   6.335127   5.694754   0.959908   1.556394
    12  O    6.113615   6.831802   6.409388   2.755795   3.072819
    13  H    7.025538   7.788367   7.341572   3.402102   3.880639
    14  H    6.155282   6.665850   6.119331   1.889895   2.347801
    15  O    5.177208   5.215756   5.641140   2.906417   2.866962
    16  H    5.632961   5.421903   5.742776   2.262491   2.391957
    17  H    5.421775   5.789887   5.929322   2.818834   2.913384
                   11         12         13         14         15
    11  H    0.000000
    12  O    3.545139   0.000000
    13  H    4.069619   0.959445   0.000000
    14  H    2.602006   0.973851   1.563232   0.000000
    15  O    3.809186   2.720261   3.448282   2.822153   0.000000
    16  H    3.069761   2.878282   3.563764   2.669809   0.966578
    17  H    3.759081   1.802877   2.510349   2.117690   0.980732
                   16         17
    16  H    0.000000
    17  H    1.526012   0.000000
 Stoichiometry    C2H7F3O5
 Framework group  C1[X(C2H7F3O5)]
 Deg. of freedom    45
 Full point group                 C1      NOp   1
 Largest Abelian subgroup         C1      NOp   1
 Largest concise Abelian subgroup C1      NOp   1
                         Standard orientation:                         
 ---------------------------------------------------------------------
 Center     Atomic      Atomic             Coordinates (Angstroms)
 Number     Number       Type             X           Y           Z
 ---------------------------------------------------------------------
      1          6           0       -0.615510    0.004543   -0.145903
      2          8           0        0.036560    1.030501   -0.167255
      3          8           0       -0.212851   -1.209176   -0.354368
      4          1           0        0.790617   -1.259999   -0.550428
      5          6           0       -2.137930    0.052177    0.140589
      6          9           0       -2.462007   -0.783341    1.135293
      7          9           0       -2.820891   -0.313146   -0.955017
      8          9           0       -2.519894    1.280936    0.482032
      9          8           0        2.731852    1.503989   -0.566907
     10          1           0        1.769378    1.431332   -0.411587
     11          1           0        2.900857    2.404411   -0.853441
     12          8           0        3.632535   -0.325269    1.287005
     13          1           0        4.538463   -0.405799    1.592527
     14          1           0        3.543271    0.534035    0.837546
     15          8           0        2.288457   -1.355208   -0.841962
     16          1           0        2.576843   -0.603102   -1.376232
     17          1           0        2.813906   -1.259937   -0.019367
 ---------------------------------------------------------------------
 Rotational constants (GHZ):           1.9235306           0.4974408           0.4671896
 Standard basis: 6-31++G(d,p) (6D, 7F)
 There are   232 symmetry adapted cartesian basis functions of A   symmetry.
 There are   232 symmetry adapted basis functions of A   symmetry.
   232 basis functions,   376 primitive gaussians,   232 cartesian basis functions
    43 alpha electrons       43 beta electrons
       nuclear repulsion energy       619.6144773360 Hartrees.
 NAtoms=   17 NActive=   17 NUniq=   17 SFac= 1.00D+00 NAtFMM=   60 NAOKFM=F Big=F
 Integral buffers will be    131072 words long.
 Raffenetti 2 integral format.
 Two-electron integral symmetry is turned on.
 Nuclear repulsion after empirical dispersion term =      619.6072931373 Hartrees.
 One-electron integrals computed using PRISM.
 NBasis=   232 RedAO= T EigKep=  4.38D-05  NBF=   232
 NBsUse=   232 1.00D-06 EigRej= -1.00D+00 NBFU=   232
 Initial guess from the checkpoint file:  "/local_scratch/slurm.5613878/Gau-3409288.chk"
 B after Tr=     0.000000    0.000000    0.000000
         Rot=    0.999980    0.006207   -0.000701   -0.000440 Ang=   0.72 deg.
 ExpMin= 3.60D-02 ExpMax= 7.00D+03 ExpMxC= 1.05D+03 IAcc=3 IRadAn=         5 AccDes= 0.00D+00
 Harris functional with IExCor= 4639 and IRadAn=       5 diagonalized for initial guess.
 HarFok:  IExCor= 4639 AccDes= 0.00D+00 IRadAn=         5 IDoV= 1 UseB2=F ITyADJ=14
 ICtDFT=  3500011 ScaDFX=  1.000000  1.000000  1.000000  1.000000
 FoFCou: FMM=F IPFlag=           0 FMFlag=      100000 FMFlg1=           0
         NFxFlg=           0 DoJE=T BraDBF=F KetDBF=T FulRan=T
         wScrn=  0.000000 ICntrl=       500 IOpCl=  0 I1Cent=   200000004 NGrid=           0
         NMat0=    1 NMatS0=      1 NMatT0=    0 NMatD0=    1 NMtDS0=    0 NMtDT0=    0
 Petite list used in FoFCou.
 Requested convergence on RMS density matrix=1.00D-10 within 128 cycles.
 Requested convergence on MAX density matrix=1.00D-08.
 Requested convergence on             energy=1.00D-08.
 No special actions if energy rises.
 SCF Done:  E(RwB97XD) =  -755.959183491     A.U. after   14 cycles
            NFock= 14  Conv=0.46D-10     -V/T= 2.0081
 Calling FoFJK, ICntrl=      2127 FMM=F ISym2X=0 I1Cent= 0 IOpClX= 0 NMat=1 NMatS=1 NMatT=0.
 ***** Axes restored to original set *****
 -------------------------------------------------------------------
 Center     Atomic                   Forces (Hartrees/Bohr)
 Number     Number              X              Y              Z
 -------------------------------------------------------------------
      1        6           0.000049712    0.000162980   -0.000124738
      2        8          -0.000092400    0.000058413    0.000127418
      3        8           0.000060766   -0.000145341   -0.000048946
      4        1          -0.000050847    0.000024251    0.000025675
      5        6           0.000257852    0.000198498   -0.000063104
      6        9           0.000021826   -0.000036106    0.000099627
      7        9          -0.000080908   -0.000202188    0.000011830
      8        9          -0.000112486   -0.000097678   -0.000082009
      9        8          -0.000065069    0.000018192    0.000019903
     10        1           0.000050345   -0.000015820    0.000000698
     11        1           0.000024667   -0.000013919   -0.000021554
     12        8          -0.000115848   -0.000034211   -0.000025691
     13        1           0.000016050    0.000001588    0.000031081
     14        1          -0.000008368   -0.000053827    0.000063441
     15        8          -0.000235906    0.000157801    0.000217812
     16        1           0.000097868    0.000116597   -0.000124211
     17        1           0.000182746   -0.000139231   -0.000107231
 -------------------------------------------------------------------
 Cartesian Forces:  Max     0.000257852 RMS     0.000105277

 GradGradGradGradGradGradGradGradGradGradGradGradGradGradGradGradGradGrad
 Berny optimization.
 Using GEDIIS/GDIIS optimizer.
 FormGI is forming the generalized inverse of G from B-inverse, IUseBI=4.
 Internal  Forces:  Max     0.000213517 RMS     0.000075063
 Search for a local minimum.
 Step number  11 out of a maximum of  102
 All quantities printed in internal units (Hartrees-Bohrs-Radians)
 Mixed Optimization -- En-DIIS/RFO-DIIS
 Swapping is turned off.
 Update second derivatives using D2CorX and points    8    9   10   11
 DE= -1.43D-05 DEPred=-4.75D-07 R= 3.01D+01
 TightC=F SS=  1.41D+00  RLast= 1.13D-01 DXNew= 1.2595D+00 3.3855D-01
 Trust test= 3.01D+01 RLast= 1.13D-01 DXMaxT set to 7.49D-01
 ITU=  1  1  1  1  1  0 -1  0  0  1  0
     Eigenvalues ---    0.00032   0.00074   0.00113   0.00142   0.00321
     Eigenvalues ---    0.00624   0.00654   0.00973   0.01084   0.01119
     Eigenvalues ---    0.01586   0.01798   0.02289   0.02385   0.02765
     Eigenvalues ---    0.03024   0.03383   0.03802   0.04889   0.05163
     Eigenvalues ---    0.05795   0.07879   0.09155   0.10238   0.11759
     Eigenvalues ---    0.13085   0.14263   0.21187   0.22236   0.23134
     Eigenvalues ---    0.23672   0.27100   0.33936   0.37977   0.38473
     Eigenvalues ---    0.40542   0.48196   0.50390   0.52076   0.52402
     Eigenvalues ---    0.56338   0.57300   0.57446   0.60324   0.93542
 En-DIIS/RFO-DIIS/Sim-DIIS IScMMF=       -3 using points:    11   10    9    8    7
 RFO step:  Lambda=-9.82541372D-06.
 DidBck=F Rises=F RFO-DIIS coefs:    1.26464    0.23344   -0.56080   -0.15291    0.21563
 Iteration  1 RMS(Cart)=  0.01935808 RMS(Int)=  0.00029268
 Iteration  2 RMS(Cart)=  0.00030072 RMS(Int)=  0.00005724
 Iteration  3 RMS(Cart)=  0.00000006 RMS(Int)=  0.00005724
 Variable       Old X    -DE/DX   Delta X   Delta X   Delta X     New X
                                 (Linear)    (Quad)   (Total)
    R1        2.29758   0.00009  -0.00031   0.00020  -0.00014   2.29744
    R2        2.44842   0.00004  -0.00016   0.00011  -0.00006   2.44837
    R3        2.92884   0.00016   0.00051   0.00006   0.00058   2.92941
    R4        3.39258  -0.00002   0.00076  -0.00153  -0.00080   3.39179
    R5        1.93452   0.00016   0.00071  -0.00070   0.00003   1.93455
    R6        2.88923   0.00010   0.00120  -0.00035   0.00087   2.89010
    R7        2.53008  -0.00010   0.00075  -0.00026   0.00049   2.53058
    R8        2.53551   0.00021  -0.00078   0.00063  -0.00015   2.53536
    R9        2.51577  -0.00015  -0.00002  -0.00046  -0.00048   2.51529
   R10        1.84745   0.00001  -0.00025   0.00023  -0.00004   1.84741
   R11        1.81396  -0.00001  -0.00001  -0.00000  -0.00001   1.81395
   R12        3.57138  -0.00001  -0.00310  -0.00007  -0.00319   3.56819
   R13        1.81309  -0.00001   0.00000   0.00001   0.00002   1.81311
   R14        1.84031   0.00005   0.00015   0.00007   0.00023   1.84054
   R15        3.40694  -0.00011   0.00086  -0.00143  -0.00053   3.40642
   R16        1.82657  -0.00010  -0.00010   0.00000  -0.00010   1.82647
   R17        1.85332  -0.00017   0.00008  -0.00013  -0.00002   1.85330
    A1        2.24078  -0.00006  -0.00019  -0.00009  -0.00032   2.24046
    A2        2.09917   0.00013  -0.00019   0.00067   0.00048   2.09965
    A3        1.94315  -0.00007   0.00047  -0.00061  -0.00014   1.94301
    A4        2.35810   0.00002   0.00166  -0.00005   0.00154   2.35964
    A5        1.96271  -0.00001   0.00021  -0.00032  -0.00009   1.96262
    A6        1.93469   0.00004  -0.00218   0.00007  -0.00211   1.93258
    A7        1.91845  -0.00004   0.00258  -0.00103   0.00155   1.92000
    A8        1.93650   0.00015  -0.00003   0.00086   0.00083   1.93733
    A9        1.88971  -0.00004  -0.00011  -0.00016  -0.00026   1.88945
   A10        1.89230  -0.00006  -0.00031   0.00025  -0.00007   1.89223
   A11        1.89093  -0.00004   0.00005  -0.00000   0.00006   1.89099
   A12        1.86552  -0.00003  -0.00003  -0.00011  -0.00007   1.86545
   A13        1.84054  -0.00003   0.00245   0.00101   0.00336   1.84390
   A14        2.24934   0.00001  -0.00130   0.00043  -0.00070   2.24864
   A15        1.88344  -0.00001  -0.00090   0.00034  -0.00060   1.88285
   A16        2.23441   0.00001  -0.00514   0.00078  -0.00444   2.22997
   A17        1.65229  -0.00004  -0.00100  -0.00004  -0.00105   1.65125
   A18        2.55929   0.00004   0.00438  -0.00046   0.00387   2.56316
   A19        1.92755   0.00001   0.00212  -0.00148   0.00064   1.92820
   A20        1.93788   0.00003  -0.00183   0.00142  -0.00020   1.93768
   A21        1.80100  -0.00012   0.00071  -0.00097  -0.00029   1.80071
   A22        2.69380  -0.00008   0.00245  -0.00178   0.00074   2.69454
   A23        3.15407   0.00000   0.00062  -0.00068  -0.00001   3.15406
   A24        2.98954  -0.00001   0.00011   0.00034   0.00042   2.98996
   A25        3.13931  -0.00004  -0.00004   0.00073   0.00080   3.14011
   A26        3.14040  -0.00000   0.00055  -0.00178  -0.00111   3.13929
    D1       -0.04486  -0.00004  -0.00874   0.00633  -0.00241  -0.04728
    D2        3.11248   0.00008  -0.01399   0.00924  -0.00474   3.10774
    D3        0.00936   0.00008  -0.00131   0.00082  -0.00053   0.00883
    D4        3.13634  -0.00003   0.00351  -0.00187   0.00163   3.13798
    D5       -2.22329  -0.00006   0.03889  -0.00031   0.03859  -2.18470
    D6        1.97142   0.00000   0.03874   0.00051   0.03926   2.01068
    D7       -0.11972  -0.00001   0.03701   0.00063   0.03765  -0.08208
    D8        0.93156   0.00004   0.03450   0.00214   0.03663   0.96819
    D9       -1.15692   0.00010   0.03435   0.00295   0.03730  -1.11962
   D10        3.03513   0.00008   0.03262   0.00307   0.03569   3.07081
   D11        2.76401   0.00001   0.01359  -0.00891   0.00483   2.76884
   D12       -1.04181  -0.00002   0.01407  -0.00706   0.00698  -1.03483
   D13       -0.65269   0.00016   0.00250  -0.00114   0.00133  -0.65136
   D14        1.33706   0.00003   0.00375  -0.00247   0.00130   1.33836
   D15        1.03365   0.00004   0.00401  -0.00737  -0.00324   1.03041
   D16       -3.02263  -0.00002   0.00597  -0.00589   0.00011  -3.02252
   D17        2.52932   0.00002  -0.01483   0.00606  -0.00871   2.52061
   D18        0.21632   0.00003  -0.00812   0.00506  -0.00293   0.21339
   D19       -2.23251   0.00004   0.00951   0.00973   0.01923  -2.21329
   D20       -0.18867  -0.00000   0.00473   0.01054   0.01529  -0.17337
   D21       -1.44894  -0.00004   0.00174  -0.01359  -0.01190  -1.46084
   D22        0.61616  -0.00008   0.00381  -0.01519  -0.01141   0.60476
         Item               Value     Threshold  Converged?
 Maximum Force            0.000214     0.000015     NO 
 RMS     Force            0.000075     0.000010     NO 
 Maximum Displacement     0.069628     0.000060     NO 
 RMS     Displacement     0.019359     0.000040     NO 
 Predicted change in Energy=-4.635085D-06
 GradGradGradGradGradGradGradGradGradGradGradGradGradGradGradGradGradGrad

                          Input orientation:                          
 ---------------------------------------------------------------------
 Center     Atomic      Atomic             Coordinates (Angstroms)
 Number     Number       Type             X           Y           Z
 ---------------------------------------------------------------------
      1          6           0        0.254432   -0.258466   -0.256034
      2          8           0        0.599641    0.496147    0.632474
      3          8           0       -0.915001   -0.377646   -0.800873
      4          1           0       -1.599228    0.272248   -0.404044
      5          6           0        1.267734   -1.256939   -0.871927
      6          9           0        1.330428   -1.109121   -2.201389
      7          9           0        0.890078   -2.516668   -0.606426
      8          9           0        2.486360   -1.070334   -0.370144
      9          8           0       -0.749603    2.474629    2.015019
     10          1           0       -0.194402    1.800399    1.575837
     11          1           0       -0.334752    2.671332    2.858002
     12          8           0       -1.739433    3.778408   -0.201757
     13          1           0       -2.177728    4.631813   -0.189466
     14          1           0       -1.279615    3.666127    0.649465
     15          8           0       -2.634231    1.237488    0.175670
     16          1           0       -2.501851    1.343720    1.127175
     17          1           0       -2.501759    2.145228   -0.171135
 ---------------------------------------------------------------------
                    Distance matrix (angstroms):
                    1          2          3          4          5
     1  C    0.000000
     2  O    1.215753   0.000000
     3  O    1.295619   2.261004   0.000000
     4  H    1.933811   2.441214   1.023720   0.000000
     5  C    1.550178   2.404762   2.354260   3.282804   0.000000
     6  F    2.380291   3.337920   2.745624   3.704257   1.339123
     7  F    2.371981   3.270516   2.805626   3.743749   1.341652
     8  F    2.377741   2.649304   3.497800   4.300664   1.331036
     9  O    3.692638   2.765191   4.011493   3.379972   5.131151
    10  H    2.792154   1.794857   3.303315   2.868573   4.180515
    11  H    4.316026   3.249231   4.797950   4.242105   5.649040
    12  O    4.502755   4.115878   4.279183   3.514788   5.903127
    13  H    5.462112   5.049069   5.202208   4.403012   6.856702
    14  H    4.309949   3.685196   4.311441   3.567976   5.748061
    15  O    3.281558   3.349058   2.553046   1.529375   4.748153
    16  H    3.475250   3.253055   3.032913   2.075430   4.996960
    17  H    3.658079   3.603324   3.046188   2.092095   5.125908
                    6          7          8          9         10
     6  F    0.000000
     7  F    2.172327   0.000000
     8  F    2.165904   2.166986   0.000000
     9  O    5.911674   5.871420   5.359778   0.000000
    10  H    5.005781   4.957361   4.383427   0.977607   0.000000
    11  H    6.531622   6.357501   5.690314   0.959903   1.556333
    12  O    6.108233   6.834184   6.433971   2.755667   3.075627
    13  H    7.022344   7.790126   7.368910   3.398932   3.881595
    14  H    6.143508   6.671715   6.136468   1.888205   2.348786
    15  O    5.184159   5.208274   5.643085   2.909561   2.868816
    16  H    5.637564   5.423389   5.740372   2.266626   2.394614
    17  H    5.422027   5.781635   5.938078   2.820962   2.914570
                   11         12         13         14         15
    11  H    0.000000
    12  O    3.544132   0.000000
    13  H    4.065354   0.959455   0.000000
    14  H    2.600004   0.973970   1.562997   0.000000
    15  O    3.812928   2.720183   3.444294   2.820949   0.000000
    16  H    3.074839   2.876638   3.556705   2.667516   0.966525
    17  H    3.761433   1.802597   2.507676   2.116638   0.980722
                   16         17
    16  H    0.000000
    17  H    1.525786   0.000000
 Stoichiometry    C2H7F3O5
 Framework group  C1[X(C2H7F3O5)]
 Deg. of freedom    45
 Full point group                 C1      NOp   1
 Largest Abelian subgroup         C1      NOp   1
 Largest concise Abelian subgroup C1      NOp   1
                         Standard orientation:                         
 ---------------------------------------------------------------------
 Center     Atomic      Atomic             Coordinates (Angstroms)
 Number     Number       Type             X           Y           Z
 ---------------------------------------------------------------------
      1          6           0       -0.616702    0.004818   -0.147618
      2          8           0        0.035796    1.030384   -0.170347
      3          8           0       -0.213971   -1.209325   -0.353274
      4          1           0        0.789632   -1.260503   -0.548631
      5          6           0       -2.139172    0.052660    0.140220
      6          9           0       -2.452669   -0.747037    1.167573
      7          9           0       -2.823314   -0.359965   -0.937612
      8          9           0       -2.530056    1.290132    0.436072
      9          8           0        2.731109    1.506198   -0.564266
     10          1           0        1.768533    1.432326   -0.410297
     11          1           0        2.899581    2.407410   -0.848606
     12          8           0        3.639902   -0.325443    1.283134
     13          1           0        4.549414   -0.406522    1.577697
     14          1           0        3.546600    0.533581    0.833700
     15          8           0        2.287881   -1.356123   -0.840338
     16          1           0        2.576844   -0.604754   -1.375238
     17          1           0        2.813262   -1.260108   -0.017799
 ---------------------------------------------------------------------
 Rotational constants (GHZ):           1.9247073           0.4969611           0.4665564
 Standard basis: 6-31++G(d,p) (6D, 7F)
 There are   232 symmetry adapted cartesian basis functions of A   symmetry.
 There are   232 symmetry adapted basis functions of A   symmetry.
   232 basis functions,   376 primitive gaussians,   232 cartesian basis functions
    43 alpha electrons       43 beta electrons
       nuclear repulsion energy       619.5036333081 Hartrees.
 NAtoms=   17 NActive=   17 NUniq=   17 SFac= 1.00D+00 NAtFMM=   60 NAOKFM=F Big=F
 Integral buffers will be    131072 words long.
 Raffenetti 2 integral format.
 Two-electron integral symmetry is turned on.
 Nuclear repulsion after empirical dispersion term =      619.4964515772 Hartrees.
 One-electron integrals computed using PRISM.
 NBasis=   232 RedAO= T EigKep=  4.38D-05  NBF=   232
 NBsUse=   232 1.00D-06 EigRej= -1.00D+00 NBFU=   232
 Initial guess from the checkpoint file:  "/local_scratch/slurm.5613878/Gau-3409288.chk"
 B after Tr=    -0.000000   -0.000000   -0.000000
         Rot=    0.999983    0.005843   -0.000347   -0.000347 Ang=   0.67 deg.
 ExpMin= 3.60D-02 ExpMax= 7.00D+03 ExpMxC= 1.05D+03 IAcc=3 IRadAn=         5 AccDes= 0.00D+00
 Harris functional with IExCor= 4639 and IRadAn=       5 diagonalized for initial guess.
 HarFok:  IExCor= 4639 AccDes= 0.00D+00 IRadAn=         5 IDoV= 1 UseB2=F ITyADJ=14
 ICtDFT=  3500011 ScaDFX=  1.000000  1.000000  1.000000  1.000000
 FoFCou: FMM=F IPFlag=           0 FMFlag=      100000 FMFlg1=           0
         NFxFlg=           0 DoJE=T BraDBF=F KetDBF=T FulRan=T
         wScrn=  0.000000 ICntrl=       500 IOpCl=  0 I1Cent=   200000004 NGrid=           0
         NMat0=    1 NMatS0=      1 NMatT0=    0 NMatD0=    1 NMtDS0=    0 NMtDT0=    0
 Petite list used in FoFCou.
 Requested convergence on RMS density matrix=1.00D-10 within 128 cycles.
 Requested convergence on MAX density matrix=1.00D-08.
 Requested convergence on             energy=1.00D-08.
 No special actions if energy rises.
 SCF Done:  E(RwB97XD) =  -755.959189593     A.U. after   15 cycles
            NFock= 15  Conv=0.31D-10     -V/T= 2.0081
 Calling FoFJK, ICntrl=      2127 FMM=F ISym2X=0 I1Cent= 0 IOpClX= 0 NMat=1 NMatS=1 NMatT=0.
 ***** Axes restored to original set *****
 -------------------------------------------------------------------
 Center     Atomic                   Forces (Hartrees/Bohr)
 Number     Number              X              Y              Z
 -------------------------------------------------------------------
      1        6           0.000134435    0.000014689   -0.000047708
      2        8           0.000021582    0.000121641    0.000163776
      3        8           0.000015528   -0.000138977   -0.000116962
      4        1          -0.000012194   -0.000001249   -0.000000242
      5        6          -0.000030307   -0.000010080   -0.000028686
      6        9          -0.000000877    0.000029734   -0.000006090
      7        9          -0.000016580   -0.000050577    0.000001958
      8        9          -0.000063911   -0.000012342   -0.000003723
      9        8          -0.000097687    0.000012792    0.000024318
     10        1           0.000028400   -0.000010413   -0.000010561
     11        1           0.000022014   -0.000010272   -0.000017194
     12        8          -0.000081600   -0.000048284    0.000041026
     13        1           0.000008167    0.000013989   -0.000001773
     14        1           0.000002874   -0.000041942    0.000013070
     15        8          -0.000160016    0.000127810    0.000181804
     16        1           0.000105004    0.000065645   -0.000086678
     17        1           0.000125168   -0.000062165   -0.000106335
 -------------------------------------------------------------------
 Cartesian Forces:  Max     0.000181804 RMS     0.000071353

 GradGradGradGradGradGradGradGradGradGradGradGradGradGradGradGradGradGrad
 Berny optimization.
 Using GEDIIS/GDIIS optimizer.
 FormGI is forming the generalized inverse of G from B-inverse, IUseBI=4.
 Internal  Forces:  Max     0.000184587 RMS     0.000057895
 Search for a local minimum.
 Step number  12 out of a maximum of  102
 All quantities printed in internal units (Hartrees-Bohrs-Radians)
 Mixed Optimization -- En-DIIS/RFO-DIIS
 Swapping is turned off.
 Update second derivatives using D2CorX and points    9   10   11   12
 DE= -6.10D-06 DEPred=-4.64D-06 R= 1.32D+00
 TightC=F SS=  1.41D+00  RLast= 9.80D-02 DXNew= 1.2595D+00 2.9402D-01
 Trust test= 1.32D+00 RLast= 9.80D-02 DXMaxT set to 7.49D-01
 ITU=  1  1  1  1  1  1  0 -1  0  0  1  0
     Eigenvalues ---    0.00016   0.00074   0.00116   0.00139   0.00259
     Eigenvalues ---    0.00625   0.00649   0.00984   0.01085   0.01116
     Eigenvalues ---    0.01585   0.01765   0.02281   0.02382   0.02770
     Eigenvalues ---    0.03039   0.03375   0.03853   0.04824   0.05189
     Eigenvalues ---    0.05945   0.07847   0.09164   0.10144   0.11974
     Eigenvalues ---    0.13385   0.14650   0.21211   0.22479   0.23142
     Eigenvalues ---    0.24284   0.27465   0.34413   0.38362   0.38443
     Eigenvalues ---    0.42047   0.48060   0.50435   0.52091   0.52357
     Eigenvalues ---    0.56529   0.57333   0.57447   0.60433   0.94278
 En-DIIS/RFO-DIIS/Sim-DIIS IScMMF=       -3 using points:    12   11   10    9    8    7
 RFO step:  Lambda=-1.27263285D-05.
 DidBck=F Rises=F RFO-DIIS coefs:    1.92529   -0.79156    0.23116   -0.58881    0.09017
                  RFO-DIIS coefs:    0.13375
 Iteration  1 RMS(Cart)=  0.02466570 RMS(Int)=  0.00047894
 Iteration  2 RMS(Cart)=  0.00049866 RMS(Int)=  0.00004703
 Iteration  3 RMS(Cart)=  0.00000016 RMS(Int)=  0.00004703
 Variable       Old X    -DE/DX   Delta X   Delta X   Delta X     New X
                                 (Linear)    (Quad)   (Total)
    R1        2.29744   0.00018  -0.00030   0.00029  -0.00004   2.29741
    R2        2.44837   0.00006  -0.00025   0.00016  -0.00010   2.44826
    R3        2.92941  -0.00003   0.00098  -0.00073   0.00025   2.92966
    R4        3.39179  -0.00000  -0.00121   0.00085  -0.00038   3.39141
    R5        1.93455   0.00008   0.00050  -0.00045   0.00007   1.93462
    R6        2.89010   0.00007   0.00138  -0.00060   0.00080   2.89090
    R7        2.53058   0.00001   0.00054   0.00020   0.00074   2.53131
    R8        2.53536   0.00005  -0.00021  -0.00046  -0.00066   2.53469
    R9        2.51529  -0.00006  -0.00048   0.00026  -0.00022   2.51508
   R10        1.84741   0.00003  -0.00015   0.00016  -0.00002   1.84739
   R11        1.81395  -0.00001  -0.00002   0.00001  -0.00001   1.81395
   R12        3.56819  -0.00001  -0.00390   0.00192  -0.00199   3.56620
   R13        1.81311   0.00001   0.00002  -0.00000   0.00001   1.81312
   R14        1.84054   0.00000   0.00027  -0.00010   0.00018   1.84072
   R15        3.40642  -0.00011   0.00448  -0.00211   0.00240   3.40881
   R16        1.82647  -0.00006  -0.00005   0.00013   0.00008   1.82655
   R17        1.85330  -0.00010  -0.00022  -0.00007  -0.00026   1.85304
    A1        2.24046   0.00000  -0.00051   0.00042  -0.00012   2.24033
    A2        2.09965   0.00017  -0.00037   0.00063   0.00028   2.09993
    A3        1.94301  -0.00017   0.00091  -0.00105  -0.00012   1.94289
    A4        2.35964  -0.00006   0.00238  -0.00150   0.00081   2.36044
    A5        1.96262  -0.00005  -0.00003   0.00017   0.00015   1.96276
    A6        1.93258  -0.00004  -0.00218  -0.00048  -0.00266   1.92992
    A7        1.92000   0.00002   0.00207   0.00073   0.00280   1.92280
    A8        1.93733  -0.00002   0.00073  -0.00073   0.00001   1.93734
    A9        1.88945   0.00002  -0.00045   0.00032  -0.00013   1.88932
   A10        1.89223   0.00002  -0.00023   0.00011  -0.00012   1.89212
   A11        1.89099   0.00000   0.00002   0.00008   0.00011   1.89109
   A12        1.86545  -0.00003   0.00006  -0.00019  -0.00006   1.86539
   A13        1.84390  -0.00002   0.00655  -0.00113   0.00533   1.84923
   A14        2.24864  -0.00000  -0.00132   0.00120   0.00001   2.24865
   A15        1.88285  -0.00000  -0.00131   0.00059  -0.00075   1.88209
   A16        2.22997   0.00002  -0.00640   0.00506  -0.00140   2.22857
   A17        1.65125  -0.00006  -0.00150   0.00035  -0.00117   1.65007
   A18        2.56316   0.00003   0.00648  -0.00112   0.00532   2.56848
   A19        1.92820  -0.00002   0.00126  -0.00123   0.00004   1.92823
   A20        1.93768   0.00004  -0.00160   0.00082  -0.00061   1.93707
   A21        1.80071  -0.00006  -0.00034  -0.00025  -0.00062   1.80009
   A22        2.69454  -0.00006  -0.00236  -0.00201  -0.00435   2.69019
   A23        3.15406  -0.00002   0.00065  -0.00067   0.00001   3.15407
   A24        2.98996   0.00000  -0.00091  -0.00072  -0.00168   2.98829
   A25        3.14011  -0.00005   0.00075  -0.00031   0.00055   3.14066
   A26        3.13929   0.00002  -0.00112  -0.00088  -0.00189   3.13740
    D1       -0.04728  -0.00003  -0.00788   0.00026  -0.00762  -0.05490
    D2        3.10774   0.00002  -0.01157  -0.00060  -0.01217   3.09557
    D3        0.00883   0.00006  -0.00212   0.00187  -0.00031   0.00852
    D4        3.13798   0.00002   0.00125   0.00268   0.00391  -3.14130
    D5       -2.18470   0.00000   0.04781   0.00124   0.04906  -2.13564
    D6        2.01068  -0.00000   0.04843   0.00068   0.04912   2.05980
    D7       -0.08208  -0.00001   0.04656   0.00057   0.04715  -0.03493
    D8        0.96819   0.00004   0.04473   0.00051   0.04524   1.01343
    D9       -1.11962   0.00003   0.04535  -0.00005   0.04529  -1.07432
   D10        3.07081   0.00003   0.04348  -0.00016   0.04332   3.11413
   D11        2.76884   0.00001   0.01105  -0.00432   0.00684   2.77568
   D12       -1.03483  -0.00005   0.01599  -0.00339   0.01259  -1.02225
   D13       -0.65136   0.00012   0.00886   0.00085   0.00967  -0.64168
   D14        1.33836   0.00005   0.00852   0.00012   0.00863   1.34699
   D15        1.03041   0.00005  -0.00208   0.00295   0.00096   1.03137
   D16       -3.02252  -0.00002   0.00505   0.00243   0.00750  -3.01503
   D17        2.52061   0.00000  -0.01406   0.00528  -0.00873   2.51188
   D18        0.21339   0.00002  -0.00553  -0.00083  -0.00627   0.20713
   D19       -2.21329  -0.00000   0.02539  -0.00290   0.02248  -2.19080
   D20       -0.17337  -0.00005   0.01905   0.00066   0.01973  -0.15364
   D21       -1.46084  -0.00007  -0.01390  -0.00246  -0.01640  -1.47724
   D22        0.60476  -0.00010  -0.01332  -0.00365  -0.01699   0.58776
         Item               Value     Threshold  Converged?
 Maximum Force            0.000185     0.000015     NO 
 RMS     Force            0.000058     0.000010     NO 
 Maximum Displacement     0.096169     0.000060     NO 
 RMS     Displacement     0.024659     0.000040     NO 
 Predicted change in Energy=-5.110405D-06
 GradGradGradGradGradGradGradGradGradGradGradGradGradGradGradGradGradGrad

                          Input orientation:                          
 ---------------------------------------------------------------------
 Center     Atomic      Atomic             Coordinates (Angstroms)
 Number     Number       Type             X           Y           Z
 ---------------------------------------------------------------------
      1          6           0        0.254473   -0.263326   -0.251145
      2          8           0        0.601684    0.493058    0.635048
      3          8           0       -0.915998   -0.382919   -0.793530
      4          1           0       -1.599260    0.268075   -0.396746
      5          6           0        1.267444   -1.259840   -0.871071
      6          9           0        1.366148   -1.069357   -2.193291
      7          9           0        0.865004   -2.521363   -0.657316
      8          9           0        2.475430   -1.108535   -0.333270
      9          8           0       -0.739585    2.483556    2.007317
     10          1           0       -0.185788    1.806377    1.570926
     11          1           0       -0.322033    2.685858    2.847633
     12          8           0       -1.752280    3.778387   -0.205597
     13          1           0       -2.196245    4.628730   -0.186142
     14          1           0       -1.285028    3.666318    0.641703
     15          8           0       -2.633328    1.234563    0.183676
     16          1           0       -2.493721    1.348953    1.133244
     17          1           0       -2.505847    2.139828   -0.170991
 ---------------------------------------------------------------------
                    Distance matrix (angstroms):
                    1          2          3          4          5
     1  C    0.000000
     2  O    1.215734   0.000000
     3  O    1.295564   2.260869   0.000000
     4  H    1.933885   2.441182   1.023757   0.000000
     5  C    1.550309   2.405053   2.354235   3.282910   0.000000
     6  F    2.378537   3.320398   2.763823   3.716173   1.339512
     7  F    2.374121   3.290331   2.786299   3.731147   1.341301
     8  F    2.377766   2.648333   3.498591   4.301416   1.330922
     9  O    3.692446   2.764816   4.011551   3.380372   5.130915
    10  H    2.792390   1.794655   3.304070   2.869845   4.180541
    11  H    4.316534   3.249178   4.798776   4.242991   5.650109
    12  O    4.512713   4.128100   4.285032   3.518841   5.911456
    13  H    5.471970   5.060290   5.208127   4.406366   6.865969
    14  H    4.313855   3.691789   4.311891   3.567236   5.750708
    15  O    3.282093   3.349458   2.553508   1.529799   4.748743
    16  H    3.473981   3.249967   3.033323   2.075868   4.996943
    17  H    3.660729   3.608087   3.046215   2.091967   5.126946
                    6          7          8          9         10
     6  F    0.000000
     7  F    2.172254   0.000000
     8  F    2.166037   2.166693   0.000000
     9  O    5.890875   5.892723   5.358898   0.000000
    10  H    4.984745   4.979815   4.382324   0.977598   0.000000
    11  H    6.508649   6.388182   5.686947   0.959899   1.556287
    12  O    6.097223   6.836744   6.463114   2.756652   3.082005
    13  H    7.013379   7.792117   7.400163   3.396306   3.885215
    14  H    6.123116   6.678135   6.155554   1.887151   2.351843
    15  O    5.191707   5.201209   5.644178   2.910655   2.870868
    16  H    5.640270   5.428304   5.734315   2.264579   2.393189
    17  H    5.420416   5.772854   5.949060   2.825395   2.920297
                   11         12         13         14         15
    11  H    0.000000
    12  O    3.544212   0.000000
    13  H    4.060937   0.959462   0.000000
    14  H    2.598997   0.974065   1.562651   0.000000
    15  O    3.813792   2.720077   3.442118   2.818002   0.000000
    16  H    3.072893   2.871303   3.547705   2.659461   0.966569
    17  H    3.765538   1.803867   2.508130   2.116847   0.980584
                   16         17
    16  H    0.000000
    17  H    1.525339   0.000000
 Stoichiometry    C2H7F3O5
 Framework group  C1[X(C2H7F3O5)]
 Deg. of freedom    45
 Full point group                 C1      NOp   1
 Largest Abelian subgroup         C1      NOp   1
 Largest concise Abelian subgroup C1      NOp   1
                         Standard orientation:                         
 ---------------------------------------------------------------------
 Center     Atomic      Atomic             Coordinates (Angstroms)
 Number     Number       Type             X           Y           Z
 ---------------------------------------------------------------------
      1          6           0       -0.618594    0.005982   -0.152510
      2          8           0        0.033024    1.032042   -0.177118
      3          8           0       -0.214538   -1.208171   -0.355139
      4          1           0        0.789225   -1.258920   -0.549977
      5          6           0       -2.140337    0.052168    0.140105
      6          9           0       -2.437717   -0.701555    1.206763
      7          9           0       -2.827909   -0.417919   -0.911252
      8          9           0       -2.542241    1.297972    0.380516
      9          8           0        2.729619    1.509061   -0.557954
     10          1           0        1.766526    1.435607   -0.407102
     11          1           0        2.899518    2.410585   -0.840433
     12          8           0        3.647700   -0.329347    1.279575
     13          1           0        4.560403   -0.408721    1.564599
     14          1           0        3.548519    0.530212    0.832224
     15          8           0        2.287928   -1.353848   -0.841802
     16          1           0        2.577836   -0.598963   -1.371290
     17          1           0        2.812500   -1.263081   -0.018315
 ---------------------------------------------------------------------
 Rotational constants (GHZ):           1.9256892           0.4964637           0.4659749
 Standard basis: 6-31++G(d,p) (6D, 7F)
 There are   232 symmetry adapted cartesian basis functions of A   symmetry.
 There are   232 symmetry adapted basis functions of A   symmetry.
   232 basis functions,   376 primitive gaussians,   232 cartesian basis functions
    43 alpha electrons       43 beta electrons
       nuclear repulsion energy       619.4022914983 Hartrees.
 NAtoms=   17 NActive=   17 NUniq=   17 SFac= 1.00D+00 NAtFMM=   60 NAOKFM=F Big=F
 Integral buffers will be    131072 words long.
 Raffenetti 2 integral format.
 Two-electron integral symmetry is turned on.
 Nuclear repulsion after empirical dispersion term =      619.3951128522 Hartrees.
 One-electron integrals computed using PRISM.
 NBasis=   232 RedAO= T EigKep=  4.40D-05  NBF=   232
 NBsUse=   232 1.00D-06 EigRej= -1.00D+00 NBFU=   232
 Initial guess from the checkpoint file:  "/local_scratch/slurm.5613878/Gau-3409288.chk"
 B after Tr=    -0.000000   -0.000000    0.000000
         Rot=    0.999978    0.006548   -0.000497   -0.000503 Ang=   0.75 deg.
 ExpMin= 3.60D-02 ExpMax= 7.00D+03 ExpMxC= 1.05D+03 IAcc=3 IRadAn=         5 AccDes= 0.00D+00
 Harris functional with IExCor= 4639 and IRadAn=       5 diagonalized for initial guess.
 HarFok:  IExCor= 4639 AccDes= 0.00D+00 IRadAn=         5 IDoV= 1 UseB2=F ITyADJ=14
 ICtDFT=  3500011 ScaDFX=  1.000000  1.000000  1.000000  1.000000
 FoFCou: FMM=F IPFlag=           0 FMFlag=      100000 FMFlg1=           0
         NFxFlg=           0 DoJE=T BraDBF=F KetDBF=T FulRan=T
         wScrn=  0.000000 ICntrl=       500 IOpCl=  0 I1Cent=   200000004 NGrid=           0
         NMat0=    1 NMatS0=      1 NMatT0=    0 NMatD0=    1 NMtDS0=    0 NMtDT0=    0
 Petite list used in FoFCou.
 Requested convergence on RMS density matrix=1.00D-10 within 128 cycles.
 Requested convergence on MAX density matrix=1.00D-08.
 Requested convergence on             energy=1.00D-08.
 No special actions if energy rises.
 SCF Done:  E(RwB97XD) =  -755.959195036     A.U. after   15 cycles
            NFock= 15  Conv=0.40D-10     -V/T= 2.0081
 Calling FoFJK, ICntrl=      2127 FMM=F ISym2X=0 I1Cent= 0 IOpClX= 0 NMat=1 NMatS=1 NMatT=0.
 ***** Axes restored to original set *****
 -------------------------------------------------------------------
 Center     Atomic                   Forces (Hartrees/Bohr)
 Number     Number              X              Y              Z
 -------------------------------------------------------------------
      1        6           0.000182672   -0.000028796   -0.000011692
      2        8           0.000064059    0.000145269    0.000161067
      3        8          -0.000066614   -0.000128882   -0.000149152
      4        1           0.000020140   -0.000032435   -0.000009437
      5        6          -0.000129321   -0.000135157    0.000053880
      6        9          -0.000031372    0.000087318   -0.000099831
      7        9           0.000015860    0.000040026    0.000012520
      8        9          -0.000018420    0.000003055    0.000020963
      9        8          -0.000111175   -0.000007551    0.000025542
     10        1          -0.000008436   -0.000015213   -0.000025326
     11        1           0.000014424    0.000003004   -0.000009983
     12        8          -0.000016754   -0.000059330    0.000112345
     13        1          -0.000006876    0.000018420   -0.000042628
     14        1           0.000007988   -0.000010672   -0.000037510
     15        8          -0.000078158    0.000064422    0.000142886
     16        1           0.000101047    0.000010807   -0.000077584
     17        1           0.000060935    0.000045715   -0.000066061
 -------------------------------------------------------------------
 Cartesian Forces:  Max     0.000182672 RMS     0.000074271

 GradGradGradGradGradGradGradGradGradGradGradGradGradGradGradGradGradGrad
 Berny optimization.
 Using GEDIIS/GDIIS optimizer.
 FormGI is forming the generalized inverse of G from B-inverse, IUseBI=4.
 Internal  Forces:  Max     0.000213138 RMS     0.000068957
 Search for a local minimum.
 Step number  13 out of a maximum of  102
 All quantities printed in internal units (Hartrees-Bohrs-Radians)
 Mixed Optimization -- En-DIIS/RFO-DIIS
 Swapping is turned off.
 Update second derivatives using D2CorX and points    9   10   11   12   13
 DE= -5.44D-06 DEPred=-5.11D-06 R= 1.07D+00
 TightC=F SS=  1.41D+00  RLast= 1.24D-01 DXNew= 1.2595D+00 3.7170D-01
 Trust test= 1.07D+00 RLast= 1.24D-01 DXMaxT set to 7.49D-01
 ITU=  1  1  1  1  1  1  1  0 -1  0  0  1  0
     Eigenvalues ---    0.00022   0.00073   0.00116   0.00142   0.00215
     Eigenvalues ---    0.00627   0.00653   0.00993   0.01084   0.01116
     Eigenvalues ---    0.01582   0.01730   0.02282   0.02388   0.02763
     Eigenvalues ---    0.03020   0.03302   0.03841   0.04738   0.05189
     Eigenvalues ---    0.05967   0.07826   0.09163   0.09961   0.11966
     Eigenvalues ---    0.13367   0.14993   0.21202   0.22526   0.23100
     Eigenvalues ---    0.23912   0.27450   0.34055   0.38405   0.38511
     Eigenvalues ---    0.42804   0.48147   0.50487   0.52139   0.52350
     Eigenvalues ---    0.56761   0.57400   0.57445   0.60341   0.94092
 En-DIIS/RFO-DIIS/Sim-DIIS IScMMF=       -3 using points:    13   12   11   10    9    8    7
 RFO step:  Lambda=-3.15242358D-06.
 DidBck=F Rises=F RFO-DIIS coefs:    1.74354   -0.67582   -0.30109    0.29931   -0.15495
                  RFO-DIIS coefs:    0.08935   -0.00034
 Iteration  1 RMS(Cart)=  0.01371172 RMS(Int)=  0.00014938
 Iteration  2 RMS(Cart)=  0.00015665 RMS(Int)=  0.00000663
 Iteration  3 RMS(Cart)=  0.00000001 RMS(Int)=  0.00000663
 Variable       Old X    -DE/DX   Delta X   Delta X   Delta X     New X
                                 (Linear)    (Quad)   (Total)
    R1        2.29741   0.00021   0.00003   0.00007   0.00010   2.29750
    R2        2.44826   0.00010  -0.00005   0.00008   0.00003   2.44829
    R3        2.92966  -0.00010   0.00023  -0.00019   0.00004   2.92970
    R4        3.39141   0.00001  -0.00105   0.00075  -0.00030   3.39111
    R5        1.93462   0.00001  -0.00011   0.00024   0.00012   1.93474
    R6        2.89090   0.00004  -0.00017   0.00038   0.00021   2.89112
    R7        2.53131   0.00011   0.00021   0.00041   0.00062   2.53194
    R8        2.53469  -0.00004   0.00006  -0.00058  -0.00053   2.53417
    R9        2.51508  -0.00001  -0.00039   0.00029  -0.00010   2.51498
   R10        1.84739   0.00003   0.00007   0.00000   0.00007   1.84746
   R11        1.81395  -0.00000  -0.00001   0.00001  -0.00000   1.81394
   R12        3.56620  -0.00002  -0.00103   0.00270   0.00167   3.56787
   R13        1.81312   0.00002   0.00000  -0.00001  -0.00001   1.81311
   R14        1.84072  -0.00006   0.00011  -0.00018  -0.00007   1.84065
   R15        3.40881  -0.00009   0.00066   0.00082   0.00148   3.41030
   R16        1.82655  -0.00006   0.00006   0.00009   0.00014   1.82669
   R17        1.85304  -0.00000  -0.00023   0.00000  -0.00022   1.85281
    A1        2.24033   0.00002  -0.00004   0.00013   0.00010   2.24043
    A2        2.09993   0.00019   0.00040  -0.00013   0.00028   2.10021
    A3        1.94289  -0.00021  -0.00038   0.00001  -0.00036   1.94253
    A4        2.36044  -0.00009  -0.00025   0.00033   0.00008   2.36052
    A5        1.96276  -0.00010   0.00016  -0.00017  -0.00001   1.96275
    A6        1.92992  -0.00014  -0.00119  -0.00070  -0.00189   1.92802
    A7        1.92280   0.00002   0.00094   0.00088   0.00182   1.92463
    A8        1.93734  -0.00002   0.00037  -0.00032   0.00006   1.93740
    A9        1.88932   0.00007  -0.00014   0.00021   0.00006   1.88938
   A10        1.89212   0.00006  -0.00001  -0.00003  -0.00004   1.89207
   A11        1.89109   0.00000   0.00002  -0.00003  -0.00001   1.89109
   A12        1.86539  -0.00002  -0.00003   0.00000  -0.00001   1.86538
   A13        1.84923  -0.00002   0.00361  -0.00227   0.00135   1.85058
   A14        2.24865  -0.00003  -0.00051   0.00102   0.00052   2.24917
   A15        1.88209   0.00001  -0.00032   0.00041   0.00010   1.88220
   A16        2.22857   0.00002   0.00060   0.00216   0.00277   2.23134
   A17        1.65007  -0.00008  -0.00045   0.00087   0.00043   1.65050
   A18        2.56848  -0.00002   0.00218  -0.00168   0.00050   2.56898
   A19        1.92823  -0.00004  -0.00044  -0.00082  -0.00127   1.92697
   A20        1.93707   0.00005  -0.00037  -0.00068  -0.00104   1.93603
   A21        1.80009  -0.00002  -0.00079  -0.00011  -0.00089   1.79920
   A22        2.69019  -0.00002  -0.00366  -0.00193  -0.00559   2.68460
   A23        3.15407  -0.00004   0.00005  -0.00090  -0.00086   3.15321
   A24        2.98829   0.00004  -0.00093  -0.00149  -0.00242   2.98586
   A25        3.14066  -0.00005  -0.00020  -0.00065  -0.00084   3.13982
   A26        3.13740   0.00004  -0.00128   0.00005  -0.00122   3.13619
    D1       -0.05490  -0.00003  -0.00396   0.00122  -0.00274  -0.05764
    D2        3.09557  -0.00001  -0.00479  -0.00063  -0.00543   3.09014
    D3        0.00852   0.00005   0.00018   0.00124   0.00141   0.00993
    D4       -3.14130   0.00004   0.00095   0.00295   0.00390  -3.13740
    D5       -2.13564   0.00001   0.02812   0.00158   0.02970  -2.10594
    D6        2.05980  -0.00000   0.02846   0.00120   0.02965   2.08945
    D7       -0.03493  -0.00001   0.02757   0.00086   0.02843  -0.00650
    D8        1.01343   0.00002   0.02741   0.00002   0.02743   1.04086
    D9       -1.07432   0.00001   0.02776  -0.00036   0.02739  -1.04693
   D10        3.11413   0.00000   0.02686  -0.00070   0.02616   3.14030
   D11        2.77568  -0.00001   0.00281  -0.00444  -0.00163   2.77405
   D12       -1.02225  -0.00009   0.00607  -0.00473   0.00132  -1.02092
   D13       -0.64168   0.00008   0.00650   0.00093   0.00743  -0.63425
   D14        1.34699   0.00006   0.00507  -0.00036   0.00472   1.35171
   D15        1.03137   0.00005  -0.00282   0.00326   0.00044   1.03181
   D16       -3.01503  -0.00002   0.00119   0.00144   0.00263  -3.01240
   D17        2.51188  -0.00001   0.00041   0.00280   0.00321   2.51509
   D18        0.20713  -0.00000   0.00007  -0.00023  -0.00015   0.20697
   D19       -2.19080  -0.00006   0.01187  -0.00348   0.00841  -2.18240
   D20       -0.15364  -0.00010   0.01137  -0.00111   0.01026  -0.14338
   D21       -1.47724  -0.00009  -0.01143  -0.00130  -0.01272  -1.48996
   D22        0.58776  -0.00012  -0.01256  -0.00264  -0.01519   0.57257
         Item               Value     Threshold  Converged?
 Maximum Force            0.000213     0.000015     NO 
 RMS     Force            0.000069     0.000010     NO 
 Maximum Displacement     0.057623     0.000060     NO 
 RMS     Displacement     0.013710     0.000040     NO 
 Predicted change in Energy=-1.527714D-06
 GradGradGradGradGradGradGradGradGradGradGradGradGradGradGradGradGradGrad

                          Input orientation:                          
 ---------------------------------------------------------------------
 Center     Atomic      Atomic             Coordinates (Angstroms)
 Number     Number       Type             X           Y           Z
 ---------------------------------------------------------------------
      1          6           0        0.253959   -0.265653   -0.247726
      2          8           0        0.603027    0.492981    0.635882
      3          8           0       -0.918053   -0.387940   -0.786205
      4          1           0       -1.600664    0.263874   -0.389483
      5          6           0        1.266848   -1.259789   -0.871641
      6          9           0        1.384162   -1.044244   -2.188819
      7          9           0        0.852553   -2.521892   -0.687808
      8          9           0        2.468780   -1.128120   -0.315553
      9          8           0       -0.736793    2.486543    2.004381
     10          1           0       -0.181950    1.809344    1.569270
     11          1           0       -0.319595    2.691008    2.844346
     12          8           0       -1.757272    3.776002   -0.209357
     13          1           0       -2.200475    4.626772   -0.191462
     14          1           0       -1.288042    3.666080    0.637089
     15          8           0       -2.632591    1.232891    0.190830
     16          1           0       -2.484737    1.355120    1.138248
     17          1           0       -2.508085    2.135386   -0.171542
 ---------------------------------------------------------------------
                    Distance matrix (angstroms):
                    1          2          3          4          5
     1  C    0.000000
     2  O    1.215787   0.000000
     3  O    1.295579   2.260982   0.000000
     4  H    1.933939   2.441336   1.023820   0.000000
     5  C    1.550330   2.405303   2.353978   3.282781   0.000000
     6  F    2.377268   3.309405   2.774572   3.722629   1.339843
     7  F    2.375417   3.302102   2.774613   3.723945   1.341023
     8  F    2.377790   2.648439   3.498574   4.301568   1.330869
     9  O    3.691634   2.764453   4.010347   3.378923   5.130408
    10  H    2.792329   1.794496   3.304265   2.870182   4.180507
    11  H    4.316447   3.249596   4.797809   4.241435   5.651032
    12  O    4.514587   4.130820   4.286661   3.520230   5.911270
    13  H    5.473867   5.062840   5.210150   4.408386   6.865607
    14  H    4.314995   3.693874   4.312509   3.567435   5.750471
    15  O    3.281788   3.348845   2.553690   1.529912   4.748465
    16  H    3.471063   3.244988   3.032536   2.075179   4.995177
    17  H    3.660557   3.609495   3.045191   2.091285   5.125180
                    6          7          8          9         10
     6  F    0.000000
     7  F    2.172346   0.000000
     8  F    2.166231   2.166418   0.000000
     9  O    5.877740   5.904095   5.359439   0.000000
    10  H    4.971810   4.992415   4.382650   0.977636   0.000000
    11  H    6.495201   6.405028   5.687332   0.959896   1.556309
    12  O    6.084542   6.834002   6.474660   2.757665   3.084299
    13  H    6.999962   7.789142   7.411891   3.397744   3.887482
    14  H    6.108484   6.680457   6.164868   1.888033   2.353693
    15  O    5.194456   5.197752   5.644005   2.907690   2.870198
    16  H    5.638678   5.431686   5.728643   2.255130   2.386404
    17  H    5.415629   5.766339   5.953185   2.827619   2.923634
                   11         12         13         14         15
    11  H    0.000000
    12  O    3.545310   0.000000
    13  H    4.062144   0.959457   0.000000
    14  H    2.600122   0.974028   1.562677   0.000000
    15  O    3.810145   2.719145   3.442572   2.815559   0.000000
    16  H    3.063202   2.864596   3.542970   2.650240   0.966644
    17  H    3.767464   1.804653   2.510383   2.117880   0.980466
                   16         17
    16  H    0.000000
    17  H    1.524766   0.000000
 Stoichiometry    C2H7F3O5
 Framework group  C1[X(C2H7F3O5)]
 Deg. of freedom    45
 Full point group                 C1      NOp   1
 Largest Abelian subgroup         C1      NOp   1
 Largest concise Abelian subgroup C1      NOp   1
                         Standard orientation:                         
 ---------------------------------------------------------------------
 Center     Atomic      Atomic             Coordinates (Angstroms)
 Number     Number       Type             X           Y           Z
 ---------------------------------------------------------------------
      1          6           0       -0.619168    0.007062   -0.156230
      2          8           0        0.032328    1.033293   -0.179459
      3          8           0       -0.215081   -1.206795   -0.360654
      4          1           0        0.788963   -1.257345   -0.554430
      5          6           0       -2.140243    0.051833    0.140162
      6          9           0       -2.427281   -0.676201    1.227707
      7          9           0       -2.830258   -0.449180   -0.894829
      8          9           0       -2.548665    1.300856    0.350742
      9          8           0        2.729394    1.508851   -0.556131
     10          1           0        1.766060    1.437297   -0.405670
     11          1           0        2.901045    2.409751   -0.839533
     12          8           0        3.647305   -0.332278    1.280277
     13          1           0        4.559417   -0.411251    1.567282
     14          1           0        3.548431    0.527533    0.833423
     15          8           0        2.288436   -1.350820   -0.843351
     16          1           0        2.579175   -0.590807   -1.365129
     17          1           0        2.810147   -1.265831   -0.017574
 ---------------------------------------------------------------------
 Rotational constants (GHZ):           1.9258346           0.4964664           0.4660845
 Standard basis: 6-31++G(d,p) (6D, 7F)
 There are   232 symmetry adapted cartesian basis functions of A   symmetry.
 There are   232 symmetry adapted basis functions of A   symmetry.
   232 basis functions,   376 primitive gaussians,   232 cartesian basis functions
    43 alpha electrons       43 beta electrons
       nuclear repulsion energy       619.4306826999 Hartrees.
 NAtoms=   17 NActive=   17 NUniq=   17 SFac= 1.00D+00 NAtFMM=   60 NAOKFM=F Big=F
 Integral buffers will be    131072 words long.
 Raffenetti 2 integral format.
 Two-electron integral symmetry is turned on.
 Nuclear repulsion after empirical dispersion term =      619.4235027069 Hartrees.
 One-electron integrals computed using PRISM.
 NBasis=   232 RedAO= T EigKep=  4.42D-05  NBF=   232
 NBsUse=   232 1.00D-06 EigRej= -1.00D+00 NBFU=   232
 Initial guess from the checkpoint file:  "/local_scratch/slurm.5613878/Gau-3409288.chk"
 B after Tr=     0.000000    0.000000    0.000000
         Rot=    0.999994    0.003386   -0.000196   -0.000233 Ang=   0.39 deg.
 ExpMin= 3.60D-02 ExpMax= 7.00D+03 ExpMxC= 1.05D+03 IAcc=3 IRadAn=         5 AccDes= 0.00D+00
 Harris functional with IExCor= 4639 and IRadAn=       5 diagonalized for initial guess.
 HarFok:  IExCor= 4639 AccDes= 0.00D+00 IRadAn=         5 IDoV= 1 UseB2=F ITyADJ=14
 ICtDFT=  3500011 ScaDFX=  1.000000  1.000000  1.000000  1.000000
 FoFCou: FMM=F IPFlag=           0 FMFlag=      100000 FMFlg1=           0
         NFxFlg=           0 DoJE=T BraDBF=F KetDBF=T FulRan=T
         wScrn=  0.000000 ICntrl=       500 IOpCl=  0 I1Cent=   200000004 NGrid=           0
         NMat0=    1 NMatS0=      1 NMatT0=    0 NMatD0=    1 NMtDS0=    0 NMtDT0=    0
 Petite list used in FoFCou.
 Requested convergence on RMS density matrix=1.00D-10 within 128 cycles.
 Requested convergence on MAX density matrix=1.00D-08.
 Requested convergence on             energy=1.00D-08.
 No special actions if energy rises.
 SCF Done:  E(RwB97XD) =  -755.959197296     A.U. after   15 cycles
            NFock= 15  Conv=0.23D-10     -V/T= 2.0081
 Calling FoFJK, ICntrl=      2127 FMM=F ISym2X=0 I1Cent= 0 IOpClX= 0 NMat=1 NMatS=1 NMatT=0.
 ***** Axes restored to original set *****
 -------------------------------------------------------------------
 Center     Atomic                   Forces (Hartrees/Bohr)
 Number     Number              X              Y              Z
 -------------------------------------------------------------------
      1        6           0.000152688   -0.000065604    0.000033744
      2        8           0.000061416    0.000105485    0.000079450
      3        8          -0.000067752   -0.000074264   -0.000123240
      4        1           0.000021795   -0.000023101   -0.000009769
      5        6          -0.000149122   -0.000162170    0.000066711
      6        9          -0.000033998    0.000080359   -0.000095315
      7        9           0.000025520    0.000070854    0.000007607
      8        9           0.000021100    0.000030726    0.000026611
      9        8          -0.000078703   -0.000022449    0.000011321
     10        1          -0.000028149   -0.000012164   -0.000025750
     11        1          -0.000001473    0.000012239    0.000003439
     12        8           0.000029358   -0.000025242    0.000096505
     13        1          -0.000009180    0.000012187   -0.000037518
     14        1           0.000015351    0.000018361   -0.000050994
     15        8          -0.000019341   -0.000000822    0.000074168
     16        1           0.000064748   -0.000020929   -0.000029684
     17        1          -0.000004258    0.000076535   -0.000027287
 -------------------------------------------------------------------
 Cartesian Forces:  Max     0.000162170 RMS     0.000062009

 GradGradGradGradGradGradGradGradGradGradGradGradGradGradGradGradGradGrad
 Berny optimization.
 Using GEDIIS/GDIIS optimizer.
 FormGI is forming the generalized inverse of G from B-inverse, IUseBI=4.
 Internal  Forces:  Max     0.000140239 RMS     0.000055894
 Search for a local minimum.
 Step number  14 out of a maximum of  102
 All quantities printed in internal units (Hartrees-Bohrs-Radians)
 Mixed Optimization -- En-DIIS/RFO-DIIS
 Swapping is turned off.
 Update second derivatives using D2CorX and points   10   11   12   13   14
 DE= -2.26D-06 DEPred=-1.53D-06 R= 1.48D+00
 TightC=F SS=  1.41D+00  RLast= 7.45D-02 DXNew= 1.2595D+00 2.2341D-01
 Trust test= 1.48D+00 RLast= 7.45D-02 DXMaxT set to 7.49D-01
 ITU=  1  1  1  1  1  1  1  1  0 -1  0  0  1  0
     Eigenvalues ---    0.00040   0.00072   0.00114   0.00153   0.00173
     Eigenvalues ---    0.00625   0.00656   0.00977   0.01089   0.01107
     Eigenvalues ---    0.01562   0.01624   0.02283   0.02357   0.02764
     Eigenvalues ---    0.03014   0.03187   0.03904   0.04707   0.05166
     Eigenvalues ---    0.05849   0.07825   0.09176   0.09776   0.11994
     Eigenvalues ---    0.13369   0.14792   0.21148   0.22505   0.22988
     Eigenvalues ---    0.23240   0.27162   0.33975   0.38348   0.38702
     Eigenvalues ---    0.41993   0.48510   0.50492   0.52169   0.52303
     Eigenvalues ---    0.56735   0.57358   0.57451   0.60346   0.92769
 En-DIIS/RFO-DIIS/Sim-DIIS IScMMF=       -3 using points:    14   13   12   11   10    9    8    7
 RFO step:  Lambda=-1.90397994D-06.
 DidBck=F Rises=F RFO-DIIS coefs:    1.93439   -1.58227    0.48581   -0.00465    0.06669
                  RFO-DIIS coefs:    0.11396   -0.10816    0.09423
 Iteration  1 RMS(Cart)=  0.01887642 RMS(Int)=  0.00025461
 Iteration  2 RMS(Cart)=  0.00026915 RMS(Int)=  0.00002384
 Iteration  3 RMS(Cart)=  0.00000005 RMS(Int)=  0.00002384
 Variable       Old X    -DE/DX   Delta X   Delta X   Delta X     New X
                                 (Linear)    (Quad)   (Total)
    R1        2.29750   0.00013   0.00019  -0.00003   0.00015   2.29766
    R2        2.44829   0.00009  -0.00001   0.00010   0.00008   2.44837
    R3        2.92970  -0.00010  -0.00009  -0.00013  -0.00022   2.92948
    R4        3.39111   0.00002  -0.00060   0.00004  -0.00057   3.39054
    R5        1.93474  -0.00001   0.00024  -0.00006   0.00018   1.93492
    R6        2.89112   0.00002  -0.00139   0.00119  -0.00020   2.89091
    R7        2.53194   0.00010  -0.00053   0.00007  -0.00046   2.53148
    R8        2.53417  -0.00007   0.00052  -0.00019   0.00033   2.53449
    R9        2.51498   0.00003   0.00015   0.00011   0.00025   2.51523
   R10        1.84746   0.00003   0.00014   0.00000   0.00014   1.84760
   R11        1.81394   0.00001  -0.00001   0.00001   0.00000   1.81395
   R12        3.56787  -0.00001   0.00588   0.00122   0.00709   3.57496
   R13        1.81311   0.00001  -0.00003  -0.00000  -0.00003   1.81308
   R14        1.84065  -0.00008  -0.00032  -0.00005  -0.00037   1.84027
   R15        3.41030  -0.00003   0.00192   0.00433   0.00627   3.41657
   R16        1.82669  -0.00002   0.00025   0.00012   0.00037   1.82706
   R17        1.85281   0.00006  -0.00023  -0.00016  -0.00037   1.85244
    A1        2.24043   0.00001   0.00019  -0.00003   0.00017   2.24060
    A2        2.10021   0.00013  -0.00058  -0.00000  -0.00057   2.09964
    A3        1.94253  -0.00014   0.00034   0.00003   0.00039   1.94292
    A4        2.36052  -0.00006  -0.00101  -0.00007  -0.00108   2.35944
    A5        1.96275  -0.00009  -0.00019   0.00014  -0.00004   1.96271
    A6        1.92802  -0.00013   0.00203  -0.00041   0.00161   1.92963
    A7        1.92463   0.00003  -0.00179   0.00038  -0.00141   1.92322
    A8        1.93740  -0.00003  -0.00021  -0.00010  -0.00030   1.93710
    A9        1.88938   0.00006   0.00010   0.00002   0.00011   1.88949
   A10        1.89207   0.00006   0.00006  -0.00003   0.00004   1.89212
   A11        1.89109   0.00002  -0.00022   0.00016  -0.00005   1.89104
   A12        1.86538  -0.00000   0.00017   0.00022   0.00042   1.86580
   A13        1.85058  -0.00000  -0.00256  -0.00091  -0.00350   1.84708
   A14        2.24917  -0.00004   0.00102   0.00071   0.00180   2.25097
   A15        1.88220   0.00001   0.00061  -0.00025   0.00035   1.88255
   A16        2.23134   0.00002   0.00568   0.00090   0.00654   2.23788
   A17        1.65050  -0.00007   0.00148   0.00001   0.00151   1.65201
   A18        2.56898  -0.00004  -0.00461  -0.00020  -0.00481   2.56417
   A19        1.92697  -0.00004  -0.00241  -0.00022  -0.00263   1.92433
   A20        1.93603   0.00004  -0.00083  -0.00012  -0.00087   1.93516
   A21        1.79920   0.00002  -0.00098  -0.00010  -0.00108   1.79812
   A22        2.68460   0.00001  -0.00583  -0.00229  -0.00806   2.67654
   A23        3.15321  -0.00003  -0.00106   0.00010  -0.00095   3.15227
   A24        2.98586   0.00005  -0.00315  -0.00075  -0.00388   2.98198
   A25        3.13982  -0.00003  -0.00163   0.00049  -0.00112   3.13870
   A26        3.13619   0.00003  -0.00006   0.00046   0.00043   3.13662
    D1       -0.05764  -0.00002   0.00478   0.00322   0.00800  -0.04964
    D2        3.09014  -0.00003   0.00819   0.00225   0.01045   3.10060
    D3        0.00993   0.00002   0.00116  -0.00014   0.00102   0.01096
    D4       -3.13740   0.00004  -0.00203   0.00076  -0.00125  -3.13865
    D5       -2.10594   0.00001  -0.03309   0.00081  -0.03227  -2.13821
    D6        2.08945   0.00000  -0.03333   0.00082  -0.03253   2.05693
    D7       -0.00650  -0.00002  -0.03178   0.00043  -0.03135  -0.03785
    D8        1.04086   0.00000  -0.03021   0.00000  -0.03020   1.01066
    D9       -1.04693  -0.00001  -0.03045   0.00000  -0.03046  -1.07739
   D10        3.14030  -0.00003  -0.02890  -0.00038  -0.02928   3.11102
   D11        2.77405  -0.00002  -0.01181  -0.00502  -0.01677   2.75728
   D12       -1.02092  -0.00009  -0.01151  -0.00459  -0.01612  -1.03704
   D13       -0.63425   0.00003   0.00484   0.00062   0.00545  -0.62879
   D14        1.35171   0.00004   0.00139   0.00035   0.00178   1.35348
   D15        1.03181   0.00003   0.00316   0.00274   0.00596   1.03777
   D16       -3.01240  -0.00001   0.00136   0.00268   0.00406  -3.00834
   D17        2.51509  -0.00002   0.01101   0.00055   0.01160   2.52669
   D18        0.20697  -0.00001   0.00362  -0.00037   0.00332   0.21030
   D19       -2.18240  -0.00006  -0.00779  -0.00210  -0.00989  -2.19229
   D20       -0.14338  -0.00010  -0.00286  -0.00199  -0.00483  -0.14821
   D21       -1.48996  -0.00007  -0.00394   0.00158  -0.00238  -1.49234
   D22        0.57257  -0.00008  -0.00767   0.00121  -0.00646   0.56611
         Item               Value     Threshold  Converged?
 Maximum Force            0.000140     0.000015     NO 
 RMS     Force            0.000056     0.000010     NO 
 Maximum Displacement     0.066736     0.000060     NO 
 RMS     Displacement     0.018890     0.000040     NO 
 Predicted change in Energy=-9.393748D-07
 GradGradGradGradGradGradGradGradGradGradGradGradGradGradGradGradGradGrad

                          Input orientation:                          
 ---------------------------------------------------------------------
 Center     Atomic      Atomic             Coordinates (Angstroms)
 Number     Number       Type             X           Y           Z
 ---------------------------------------------------------------------
      1          6           0        0.253833   -0.262684   -0.250543
      2          8           0        0.603124    0.496261    0.632822
      3          8           0       -0.918676   -0.386474   -0.787690
      4          1           0       -1.601499    0.265097   -0.390682
      5          6           0        1.266886   -1.257320   -0.873112
      6          9           0        1.356563   -1.070789   -2.196629
      7          9           0        0.871404   -2.519748   -0.652494
      8          9           0        2.477563   -1.098861   -0.343285
      9          8           0       -0.746968    2.476406    2.009443
     10          1           0       -0.186732    1.804237    1.573278
     11          1           0       -0.338193    2.674310    2.855105
     12          8           0       -1.748991    3.776819   -0.208499
     13          1           0       -2.183280    4.632272   -0.197555
     14          1           0       -1.285559    3.666215    0.640819
     15          8           0       -2.632147    1.235295    0.189650
     16          1           0       -2.477942    1.360973    1.135802
     17          1           0       -2.508314    2.136356   -0.175978
 ---------------------------------------------------------------------
                    Distance matrix (angstroms):
                    1          2          3          4          5
     1  C    0.000000
     2  O    1.215868   0.000000
     3  O    1.295619   2.261183   0.000000
     4  H    1.934024   2.441590   1.023917   0.000000
     5  C    1.550216   2.404883   2.354220   3.283006   0.000000
     6  F    2.378298   3.321010   2.762265   3.714319   1.339602
     7  F    2.374299   3.289425   2.788104   3.733518   1.341195
     8  F    2.377555   2.647776   3.498490   4.301323   1.331002
     9  O    3.689412   2.763840   4.006185   3.373532   5.128884
    10  H    2.791520   1.794194   3.302897   2.868390   4.179828
    11  H    4.315261   3.250925   4.793257   4.235019   5.650982
    12  O    4.508954   4.123389   4.284611   3.519537   5.905911
    13  H    5.468357   5.055706   5.209155   4.409987   6.859105
    14  H    4.312830   3.689959   4.312717   3.568112   5.748753
    15  O    3.281249   3.348068   2.553686   1.529805   4.748163
    16  H    3.467104   3.239396   3.030628   2.073464   4.991486
    17  H    3.659291   3.609033   3.043979   2.090460   5.123980
                    6          7          8          9         10
     6  F    0.000000
     7  F    2.172376   0.000000
     8  F    2.166175   2.166629   0.000000
     9  O    5.890542   5.887835   5.358681   0.000000
    10  H    4.985954   4.977003   4.381741   0.977710   0.000000
    11  H    6.512909   6.383150   5.691660   0.959899   1.556614
    12  O    6.090684   6.834498   6.454005   2.759419   3.083255
    13  H    7.003692   7.790344   7.388544   3.403174   3.888423
    14  H    6.121367   6.677671   6.151056   1.891787   2.354541
    15  O    5.188657   5.204270   5.642822   2.899294   2.866737
    16  H    5.632228   5.429192   5.726737   2.236898   2.374345
    17  H    5.413510   5.773116   5.945888   2.827373   2.925738
                   11         12         13         14         15
    11  H    0.000000
    12  O    3.548457   0.000000
    13  H    4.068992   0.959441   0.000000
    14  H    2.604695   0.973830   1.562703   0.000000
    15  O    3.799690   2.719896   3.448314   2.815356   0.000000
    16  H    3.042923   2.859166   3.544865   2.642145   0.966839
    17  H    3.766468   1.807968   2.517084   2.121970   0.980270
                   16         17
    16  H    0.000000
    17  H    1.524109   0.000000
 Stoichiometry    C2H7F3O5
 Framework group  C1[X(C2H7F3O5)]
 Deg. of freedom    45
 Full point group                 C1      NOp   1
 Largest Abelian subgroup         C1      NOp   1
 Largest concise Abelian subgroup C1      NOp   1
                         Standard orientation:                         
 ---------------------------------------------------------------------
 Center     Atomic      Atomic             Coordinates (Angstroms)
 Number     Number       Type             X           Y           Z
 ---------------------------------------------------------------------
      1          6           0       -0.617971    0.006795   -0.153572
      2          8           0        0.033812    1.033047   -0.171524
      3          8           0       -0.214461   -1.206148   -0.364704
      4          1           0        0.789753   -1.256135   -0.558256
      5          6           0       -2.139371    0.051544    0.140552
      6          9           0       -2.436305   -0.712105    1.200365
      7          9           0       -2.828549   -0.407517   -0.914484
      8          9           0       -2.539648    1.295493    0.393404
      9          8           0        2.729090    1.504241   -0.561735
     10          1           0        1.766164    1.436674   -0.406415
     11          1           0        2.902514    2.402412   -0.852627
     12          8           0        3.641897   -0.331669    1.285050
     13          1           0        4.550312   -0.409143    1.583889
     14          1           0        3.547168    0.527656    0.836796
     15          8           0        2.289654   -1.347520   -0.845049
     16          1           0        2.579737   -0.580878   -1.357778
     17          1           0        2.808981   -1.269080   -0.017356
 ---------------------------------------------------------------------
 Rotational constants (GHZ):           1.9260358           0.4967204           0.4666789
 Standard basis: 6-31++G(d,p) (6D, 7F)
 There are   232 symmetry adapted cartesian basis functions of A   symmetry.
 There are   232 symmetry adapted basis functions of A   symmetry.
   232 basis functions,   376 primitive gaussians,   232 cartesian basis functions
    43 alpha electrons       43 beta electrons
       nuclear repulsion energy       619.5505270765 Hartrees.
 NAtoms=   17 NActive=   17 NUniq=   17 SFac= 1.00D+00 NAtFMM=   60 NAOKFM=F Big=F
 Integral buffers will be    131072 words long.
 Raffenetti 2 integral format.
 Two-electron integral symmetry is turned on.
 Nuclear repulsion after empirical dispersion term =      619.5433423966 Hartrees.
 One-electron integrals computed using PRISM.
 NBasis=   232 RedAO= T EigKep=  4.40D-05  NBF=   232
 NBsUse=   232 1.00D-06 EigRej= -1.00D+00 NBFU=   232
 Initial guess from the checkpoint file:  "/local_scratch/slurm.5613878/Gau-3409288.chk"
 B after Tr=    -0.000000   -0.000000    0.000000
         Rot=    0.999985   -0.005447    0.000313    0.000292 Ang=  -0.63 deg.
 ExpMin= 3.60D-02 ExpMax= 7.00D+03 ExpMxC= 1.05D+03 IAcc=3 IRadAn=         5 AccDes= 0.00D+00
 Harris functional with IExCor= 4639 and IRadAn=       5 diagonalized for initial guess.
 HarFok:  IExCor= 4639 AccDes= 0.00D+00 IRadAn=         5 IDoV= 1 UseB2=F ITyADJ=14
 ICtDFT=  3500011 ScaDFX=  1.000000  1.000000  1.000000  1.000000
 FoFCou: FMM=F IPFlag=           0 FMFlag=      100000 FMFlg1=           0
         NFxFlg=           0 DoJE=T BraDBF=F KetDBF=T FulRan=T
         wScrn=  0.000000 ICntrl=       500 IOpCl=  0 I1Cent=   200000004 NGrid=           0
         NMat0=    1 NMatS0=      1 NMatT0=    0 NMatD0=    1 NMtDS0=    0 NMtDT0=    0
 Petite list used in FoFCou.
 Requested convergence on RMS density matrix=1.00D-10 within 128 cycles.
 Requested convergence on MAX density matrix=1.00D-08.
 Requested convergence on             energy=1.00D-08.
 No special actions if energy rises.
 SCF Done:  E(RwB97XD) =  -755.959197924     A.U. after   15 cycles
            NFock= 15  Conv=0.28D-10     -V/T= 2.0081
 Calling FoFJK, ICntrl=      2127 FMM=F ISym2X=0 I1Cent= 0 IOpClX= 0 NMat=1 NMatS=1 NMatT=0.
 ***** Axes restored to original set *****
 -------------------------------------------------------------------
 Center     Atomic                   Forces (Hartrees/Bohr)
 Number     Number              X              Y              Z
 -------------------------------------------------------------------
      1        6           0.000138508    0.000033944    0.000058445
      2        8          -0.000026169    0.000060404    0.000049402
      3        8           0.000016489   -0.000085074   -0.000078056
      4        1          -0.000004201   -0.000010482    0.000002874
      5        6          -0.000012910   -0.000034865    0.000005002
      6        9          -0.000018400    0.000031779   -0.000030149
      7        9          -0.000033171    0.000009624    0.000002575
      8        9          -0.000042520   -0.000022849   -0.000017762
      9        8          -0.000035027   -0.000008319    0.000001485
     10        1          -0.000007812   -0.000003368   -0.000012269
     11        1          -0.000002182    0.000006563    0.000003084
     12        8           0.000017590   -0.000002461    0.000036021
     13        1          -0.000006899    0.000004236   -0.000014598
     14        1           0.000005707    0.000004798   -0.000020377
     15        8          -0.000015473   -0.000015739    0.000039480
     16        1           0.000019509   -0.000015722   -0.000018641
     17        1           0.000006961    0.000047531   -0.000006517
 -------------------------------------------------------------------
 Cartesian Forces:  Max     0.000138508 RMS     0.000034609

 GradGradGradGradGradGradGradGradGradGradGradGradGradGradGradGradGradGrad
 Berny optimization.
 Using GEDIIS/GDIIS optimizer.
 FormGI is forming the generalized inverse of G from B-inverse, IUseBI=4.
 Internal  Forces:  Max     0.000223084 RMS     0.000044947
 Search for a local minimum.
 Step number  15 out of a maximum of  102
 All quantities printed in internal units (Hartrees-Bohrs-Radians)
 Mixed Optimization -- En-DIIS/RFO-DIIS
 Swapping is turned off.
 Update second derivatives using D2CorX and points    9   10   11   12   13
                                                     14   15
 DE= -6.27D-07 DEPred=-9.39D-07 R= 6.68D-01
 Trust test= 6.68D-01 RLast= 8.47D-02 DXMaxT set to 7.49D-01
 ITU=  0  1  1  1  1  1  1  1  1  0 -1  0  0  1  0
     Eigenvalues ---    0.00030   0.00076   0.00107   0.00120   0.00196
     Eigenvalues ---    0.00626   0.00656   0.00858   0.01039   0.01095
     Eigenvalues ---    0.01541   0.01597   0.02289   0.02316   0.02804
     Eigenvalues ---    0.03045   0.03211   0.03956   0.04866   0.05064
     Eigenvalues ---    0.05568   0.07869   0.09150   0.09783   0.12159
     Eigenvalues ---    0.13207   0.13417   0.21109   0.22168   0.22728
     Eigenvalues ---    0.24170   0.27071   0.34171   0.38248   0.38791
     Eigenvalues ---    0.40675   0.48473   0.50398   0.51972   0.52296
     Eigenvalues ---    0.56340   0.57286   0.57447   0.60467   0.91994
 En-DIIS/RFO-DIIS/Sim-DIIS IScMMF=       -3 using points:    15   14   13   12   11   10    9    8    7
 RFO step:  Lambda=-2.85342932D-06.
 DIIS inversion failure, remove point   9.
 DIIS inversion failure, remove point   8.
 RFO-DIIS uses    7 points instead of    9
 DidBck=F Rises=F RFO-DIIS coefs:    1.88967   -1.14124    1.19684   -1.09402    0.17463
                  RFO-DIIS coefs:    0.43132   -0.45720    0.00000    0.00000
 Iteration  1 RMS(Cart)=  0.02357773 RMS(Int)=  0.00044974
 Iteration  2 RMS(Cart)=  0.00047163 RMS(Int)=  0.00002310
 Iteration  3 RMS(Cart)=  0.00000014 RMS(Int)=  0.00002310
 Variable       Old X    -DE/DX   Delta X   Delta X   Delta X     New X
                                 (Linear)    (Quad)   (Total)
    R1        2.29766   0.00006  -0.00008   0.00001  -0.00007   2.29758
    R2        2.44837   0.00002   0.00019   0.00006   0.00025   2.44861
    R3        2.92948  -0.00004  -0.00006   0.00002  -0.00004   2.92944
    R4        3.39054   0.00001   0.00052   0.00079   0.00130   3.39184
    R5        1.93492   0.00001   0.00007  -0.00027  -0.00020   1.93473
    R6        2.89091   0.00001   0.00115  -0.00067   0.00048   2.89140
    R7        2.53148   0.00003   0.00102   0.00010   0.00112   2.53260
    R8        2.53449   0.00000  -0.00090   0.00010  -0.00079   2.53370
    R9        2.51523  -0.00005  -0.00020  -0.00024  -0.00044   2.51478
   R10        1.84760   0.00002  -0.00003   0.00002  -0.00001   1.84759
   R11        1.81395   0.00000   0.00000   0.00001   0.00001   1.81396
   R12        3.57496  -0.00001  -0.00049   0.00138   0.00088   3.57584
   R13        1.81308   0.00001  -0.00001   0.00001   0.00000   1.81308
   R14        1.84027  -0.00003   0.00001  -0.00010  -0.00009   1.84018
   R15        3.41657  -0.00001  -0.00095   0.00028  -0.00065   3.41591
   R16        1.82706  -0.00001   0.00002  -0.00009  -0.00007   1.82699
   R17        1.85244   0.00004  -0.00002   0.00009   0.00009   1.85253
    A1        2.24060   0.00001   0.00022  -0.00006   0.00013   2.24072
    A2        2.09964   0.00021   0.00124   0.00102   0.00225   2.10189
    A3        1.94292  -0.00022  -0.00137  -0.00097  -0.00235   1.94057
    A4        2.35944  -0.00004  -0.00056  -0.00040  -0.00099   2.35845
    A5        1.96271  -0.00002   0.00054  -0.00016   0.00037   1.96308
    A6        1.92963  -0.00006  -0.00346  -0.00005  -0.00351   1.92612
    A7        1.92322  -0.00005   0.00304  -0.00073   0.00231   1.92553
    A8        1.93710   0.00005   0.00026   0.00070   0.00095   1.93805
    A9        1.88949   0.00003   0.00014  -0.00006   0.00010   1.88959
   A10        1.89212   0.00002  -0.00016   0.00014  -0.00003   1.89209
   A11        1.89104   0.00001   0.00023  -0.00002   0.00018   1.89122
   A12        1.86580  -0.00000   0.00002  -0.00003   0.00003   1.86583
   A13        1.84708   0.00001  -0.00069   0.00076   0.00002   1.84710
   A14        2.25097  -0.00002  -0.00060  -0.00052  -0.00107   2.24990
   A15        1.88255   0.00001  -0.00010   0.00053   0.00042   1.88297
   A16        2.23788   0.00000   0.00179  -0.00212  -0.00036   2.23752
   A17        1.65201  -0.00003   0.00021   0.00020   0.00042   1.65243
   A18        2.56417  -0.00002   0.00038  -0.00149  -0.00112   2.56305
   A19        1.92433  -0.00002   0.00040  -0.00075  -0.00035   1.92398
   A20        1.93516   0.00000  -0.00128   0.00111  -0.00009   1.93507
   A21        1.79812   0.00002  -0.00007   0.00013   0.00006   1.79818
   A22        2.67654   0.00003  -0.00028   0.00053   0.00028   2.67682
   A23        3.15227  -0.00002  -0.00015  -0.00004  -0.00018   3.15209
   A24        2.98198   0.00002  -0.00008   0.00022   0.00012   2.98210
   A25        3.13870   0.00000  -0.00105   0.00107   0.00006   3.13876
   A26        3.13662  -0.00000   0.00060  -0.00069  -0.00004   3.13658
    D1       -0.04964  -0.00002  -0.00338   0.00114  -0.00222  -0.05187
    D2        3.10060  -0.00000  -0.00830   0.00191  -0.00640   3.09419
    D3        0.01096  -0.00000   0.00174  -0.00082   0.00092   0.01188
    D4       -3.13865  -0.00001   0.00634  -0.00152   0.00480  -3.13385
    D5       -2.13821  -0.00001   0.05113  -0.00046   0.05065  -2.08755
    D6        2.05693   0.00002   0.05116   0.00011   0.05129   2.10821
    D7       -0.03785   0.00000   0.04877   0.00015   0.04892   0.01107
    D8        1.01066   0.00000   0.04697   0.00018   0.04713   1.05779
    D9       -1.07739   0.00003   0.04700   0.00075   0.04777  -1.02963
   D10        3.11102   0.00002   0.04461   0.00079   0.04540  -3.12677
   D11        2.75728  -0.00000   0.00330  -0.00093   0.00241   2.75969
   D12       -1.03704  -0.00002   0.00178  -0.00075   0.00103  -1.03602
   D13       -0.62879   0.00001   0.00004   0.00058   0.00062  -0.62817
   D14        1.35348   0.00002  -0.00065   0.00102   0.00039   1.35388
   D15        1.03777   0.00001   0.00156   0.00047   0.00207   1.03984
   D16       -3.00834   0.00000   0.00022   0.00086   0.00108  -3.00725
   D17        2.52669  -0.00001   0.00148  -0.00268  -0.00117   2.52552
   D18        0.21030   0.00000  -0.00060  -0.00060  -0.00115   0.20914
   D19       -2.19229  -0.00002  -0.00134  -0.00119  -0.00252  -2.19481
   D20       -0.14821  -0.00004  -0.00043  -0.00133  -0.00174  -0.14995
   D21       -1.49234  -0.00002   0.00096   0.00084   0.00178  -1.49056
   D22        0.56611  -0.00003   0.00080   0.00056   0.00136   0.56747
         Item               Value     Threshold  Converged?
 Maximum Force            0.000223     0.000015     NO 
 RMS     Force            0.000045     0.000010     NO 
 Maximum Displacement     0.098896     0.000060     NO 
 RMS     Displacement     0.023584     0.000040     NO 
 Predicted change in Energy=-3.419792D-07
 GradGradGradGradGradGradGradGradGradGradGradGradGradGradGradGradGradGrad

                          Input orientation:                          
 ---------------------------------------------------------------------
 Center     Atomic      Atomic             Coordinates (Angstroms)
 Number     Number       Type             X           Y           Z
 ---------------------------------------------------------------------
      1          6           0        0.254931   -0.264573   -0.244822
      2          8           0        0.606629    0.498203    0.634223
      3          8           0       -0.919715   -0.392574   -0.776603
      4          1           0       -1.602089    0.259544   -0.379992
      5          6           0        1.265951   -1.257046   -0.874059
      6          9           0        1.387776   -1.027622   -2.188840
      7          9           0        0.846367   -2.519183   -0.704827
      8          9           0        2.466675   -1.135751   -0.313266
      9          8           0       -0.742393    2.483769    2.005464
     10          1           0       -0.182569    1.810282    1.570822
     11          1           0       -0.330561    2.687353    2.848296
     12          8           0       -1.754695    3.771252   -0.215353
     13          1           0       -2.190394    4.626026   -0.207823
     14          1           0       -1.287242    3.666363    0.632430
     15          8           0       -2.632217    1.230789    0.200186
     16          1           0       -2.473837    1.361208    1.144969
     17          1           0       -2.511546    2.130322   -0.170356
 ---------------------------------------------------------------------
                    Distance matrix (angstroms):
                    1          2          3          4          5
     1  C    0.000000
     2  O    1.215828   0.000000
     3  O    1.295750   2.261335   0.000000
     4  H    1.934294   2.442135   1.023813   0.000000
     5  C    1.550195   2.406350   2.352434   3.281738   0.000000
     6  F    2.375877   3.302729   2.778887   3.723979   1.340196
     7  F    2.375851   3.309856   2.765260   3.717765   1.340776
     8  F    2.378119   2.650909   3.497804   4.301877   1.330767
     9  O    3.689421   2.764531   4.005582   3.372930   5.130185
    10  H    2.791593   1.794882   3.302478   2.868013   4.181407
    11  H    4.315558   3.251587   4.793010   4.234723   5.653588
    12  O    4.508586   4.124376   4.283648   3.518876   5.902710
    13  H    5.467992   5.056807   5.208117   4.409298   6.855707
    14  H    4.312786   3.691068   4.312241   3.567989   5.747022
    15  O    3.281731   3.348908   2.553837   1.530061   4.747530
    16  H    3.467110   3.239584   3.030427   2.073430   4.991768
    17  H    3.659844   3.610286   3.044087   2.090662   5.122396
                    6          7          8          9         10
     6  F    0.000000
     7  F    2.172596   0.000000
     8  F    2.166448   2.166242   0.000000
     9  O    5.870237   5.907569   5.364285   0.000000
    10  H    4.965355   4.998156   4.387186   0.977702   0.000000
    11  H    6.490490   6.412321   5.695272   0.959905   1.556629
    12  O    6.066216   6.824565   6.473657   2.759420   3.083408
    13  H    6.977926   7.779649   7.409284   3.403617   3.888875
    14  H    6.094980   6.678437   6.168188   1.892251   2.354977
    15  O    5.193092   5.194408   5.644718   2.898348   2.866222
    16  H    5.633191   5.431660   5.724501   2.235731   2.373379
    17  H    5.408474   5.760133   5.955698   2.826486   2.925450
                   11         12         13         14         15
    11  H    0.000000
    12  O    3.548090   0.000000
    13  H    4.069066   0.959441   0.000000
    14  H    2.604565   0.973781   1.562901   0.000000
    15  O    3.798906   2.719682   3.448088   2.815637   0.000000
    16  H    3.041976   2.859362   3.545338   2.642810   0.966803
    17  H    3.765533   1.807622   2.516561   2.121982   0.980318
                   16         17
    16  H    0.000000
    17  H    1.524152   0.000000
 Stoichiometry    C2H7F3O5
 Framework group  C1[X(C2H7F3O5)]
 Deg. of freedom    45
 Full point group                 C1      NOp   1
 Largest Abelian subgroup         C1      NOp   1
 Largest concise Abelian subgroup C1      NOp   1
                         Standard orientation:                         
 ---------------------------------------------------------------------
 Center     Atomic      Atomic             Coordinates (Angstroms)
 Number     Number       Type             X           Y           Z
 ---------------------------------------------------------------------
      1          6           0       -0.618452    0.010346   -0.158293
      2          8           0        0.033777    1.036280   -0.175424
      3          8           0       -0.215473   -1.202863   -0.369713
      4          1           0        0.788851   -1.253814   -0.561886
      5          6           0       -2.139100    0.051610    0.140094
      6          9           0       -2.418743   -0.666498    1.236564
      7          9           0       -2.829431   -0.463898   -0.887220
      8          9           0       -2.553322    1.300566    0.338764
      9          8           0        2.731227    1.503690   -0.560037
     10          1           0        1.767908    1.437440   -0.406649
     11          1           0        2.906676    2.402020   -0.849237
     12          8           0        3.638180   -0.334691    1.287175
     13          1           0        4.545749   -0.414036    1.588089
     14          1           0        3.545390    0.525499    0.840282
     15          8           0        2.289305   -1.346383   -0.846762
     16          1           0        2.580548   -0.579306   -1.358110
     17          1           0        2.807518   -1.269323   -0.018185
 ---------------------------------------------------------------------
 Rotational constants (GHZ):           1.9251322           0.4968671           0.4669285
 Standard basis: 6-31++G(d,p) (6D, 7F)
 There are   232 symmetry adapted cartesian basis functions of A   symmetry.
 There are   232 symmetry adapted basis functions of A   symmetry.
   232 basis functions,   376 primitive gaussians,   232 cartesian basis functions
    43 alpha electrons       43 beta electrons
       nuclear repulsion energy       619.5770386811 Hartrees.
 NAtoms=   17 NActive=   17 NUniq=   17 SFac= 1.00D+00 NAtFMM=   60 NAOKFM=F Big=F
 Integral buffers will be    131072 words long.
 Raffenetti 2 integral format.
 Two-electron integral symmetry is turned on.
 Nuclear repulsion after empirical dispersion term =      619.5698537262 Hartrees.
 One-electron integrals computed using PRISM.
 NBasis=   232 RedAO= T EigKep=  4.43D-05  NBF=   232
 NBsUse=   232 1.00D-06 EigRej= -1.00D+00 NBFU=   232
 Initial guess from the checkpoint file:  "/local_scratch/slurm.5613878/Gau-3409288.chk"
 B after Tr=     0.000000   -0.000000   -0.000000
         Rot=    0.999978    0.006583   -0.000187   -0.000353 Ang=   0.76 deg.
 ExpMin= 3.60D-02 ExpMax= 7.00D+03 ExpMxC= 1.05D+03 IAcc=3 IRadAn=         5 AccDes= 0.00D+00
 Harris functional with IExCor= 4639 and IRadAn=       5 diagonalized for initial guess.
 HarFok:  IExCor= 4639 AccDes= 0.00D+00 IRadAn=         5 IDoV= 1 UseB2=F ITyADJ=14
 ICtDFT=  3500011 ScaDFX=  1.000000  1.000000  1.000000  1.000000
 FoFCou: FMM=F IPFlag=           0 FMFlag=      100000 FMFlg1=           0
         NFxFlg=           0 DoJE=T BraDBF=F KetDBF=T FulRan=T
         wScrn=  0.000000 ICntrl=       500 IOpCl=  0 I1Cent=   200000004 NGrid=           0
         NMat0=    1 NMatS0=      1 NMatT0=    0 NMatD0=    1 NMtDS0=    0 NMtDT0=    0
 Petite list used in FoFCou.
 Requested convergence on RMS density matrix=1.00D-10 within 128 cycles.
 Requested convergence on MAX density matrix=1.00D-08.
 Requested convergence on             energy=1.00D-08.
 No special actions if energy rises.
 SCF Done:  E(RwB97XD) =  -755.959198435     A.U. after   15 cycles
            NFock= 15  Conv=0.38D-10     -V/T= 2.0081
 Calling FoFJK, ICntrl=      2127 FMM=F ISym2X=0 I1Cent= 0 IOpClX= 0 NMat=1 NMatS=1 NMatT=0.
 ***** Axes restored to original set *****
 -------------------------------------------------------------------
 Center     Atomic                   Forces (Hartrees/Bohr)
 Number     Number              X              Y              Z
 -------------------------------------------------------------------
      1        6          -0.000134016   -0.000148305   -0.000056377
      2        8           0.000104521   -0.000011356   -0.000014106
      3        8          -0.000022983    0.000055923    0.000008335
      4        1          -0.000001591    0.000036969   -0.000009787
      5        6          -0.000110321   -0.000059533    0.000009417
      6        9           0.000008045    0.000000840   -0.000007948
      7        9           0.000069033    0.000053467   -0.000012193
      8        9           0.000093394    0.000063604    0.000072709
      9        8          -0.000010580   -0.000005324   -0.000004408
     10        1           0.000002686    0.000001142   -0.000000628
     11        1           0.000000278   -0.000007186    0.000003053
     12        8           0.000004982   -0.000001706   -0.000027648
     13        1           0.000012512    0.000003379    0.000013406
     14        1          -0.000014051    0.000011392    0.000009598
     15        8          -0.000024228   -0.000002450   -0.000009633
     16        1           0.000010711    0.000005452    0.000015722
     17        1           0.000011609    0.000003691    0.000010489
 -------------------------------------------------------------------
 Cartesian Forces:  Max     0.000148305 RMS     0.000045258

 GradGradGradGradGradGradGradGradGradGradGradGradGradGradGradGradGradGrad
 Berny optimization.
 Using GEDIIS/GDIIS optimizer.
 FormGI is forming the generalized inverse of G from B-inverse, IUseBI=4.
 Internal  Forces:  Max     0.000258774 RMS     0.000055282
 Search for a local minimum.
 Step number  16 out of a maximum of  102
 All quantities printed in internal units (Hartrees-Bohrs-Radians)
 Mixed Optimization -- En-DIIS/RFO-DIIS
 Swapping is turned off.
 Update second derivatives using D2CorX and points   10   11   12   13   14
                                                     15   16
 DE= -5.11D-07 DEPred=-3.42D-07 R= 1.49D+00
 Trust test= 1.49D+00 RLast= 1.20D-01 DXMaxT set to 7.49D-01
 ITU=  0  0  1  1  1  1  1  1  1  1  0 -1  0  0  1  0
     Eigenvalues ---    0.00041   0.00073   0.00115   0.00121   0.00208
     Eigenvalues ---    0.00627   0.00650   0.00824   0.01048   0.01092
     Eigenvalues ---    0.01550   0.01594   0.02286   0.02325   0.02794
     Eigenvalues ---    0.03039   0.03215   0.03996   0.04953   0.04985
     Eigenvalues ---    0.05428   0.07862   0.09146   0.09804   0.12133
     Eigenvalues ---    0.12652   0.13469   0.21229   0.21880   0.22803
     Eigenvalues ---    0.24614   0.26977   0.34273   0.38121   0.39236
     Eigenvalues ---    0.39928   0.48312   0.50290   0.51939   0.52315
     Eigenvalues ---    0.56244   0.57278   0.57448   0.60452   0.91833
 En-DIIS/RFO-DIIS/Sim-DIIS IScMMF=       -3 using points:    16   15   14   13   12   11   10    9    8    7
 RFO step:  Lambda=-2.92239614D-06.
 DIIS inversion failure, remove point  10.
 DIIS inversion failure, remove point   9.
 DIIS inversion failure, remove point   8.
 RFO-DIIS uses    7 points instead of   10
 DidBck=T Rises=F RFO-DIIS coefs:    0.44750    0.68722    0.11097   -0.46093    0.22465
                  RFO-DIIS coefs:    0.02862   -0.03804    0.00000    0.00000    0.00000
 Iteration  1 RMS(Cart)=  0.01623850 RMS(Int)=  0.00021322
 Iteration  2 RMS(Cart)=  0.00022339 RMS(Int)=  0.00000373
 Iteration  3 RMS(Cart)=  0.00000003 RMS(Int)=  0.00000373
 Variable       Old X    -DE/DX   Delta X   Delta X   Delta X     New X
                                 (Linear)    (Quad)   (Total)
    R1        2.29758   0.00001   0.00008   0.00003   0.00011   2.29769
    R2        2.44861   0.00002  -0.00011   0.00002  -0.00009   2.44853
    R3        2.92944  -0.00002  -0.00004  -0.00006  -0.00010   2.92935
    R4        3.39184  -0.00000  -0.00073   0.00017  -0.00056   3.39127
    R5        1.93473   0.00004   0.00018   0.00001   0.00019   1.93492
    R6        2.89140   0.00002  -0.00027   0.00009  -0.00017   2.89122
    R7        2.53260   0.00001  -0.00064  -0.00004  -0.00067   2.53193
    R8        2.53370  -0.00007   0.00042  -0.00000   0.00042   2.53412
    R9        2.51478   0.00012   0.00032   0.00002   0.00034   2.51513
   R10        1.84759  -0.00000   0.00003   0.00002   0.00005   1.84764
   R11        1.81396   0.00000  -0.00000   0.00001   0.00000   1.81396
   R12        3.57584  -0.00000   0.00117   0.00024   0.00141   3.57725
   R13        1.81308  -0.00000  -0.00001   0.00001  -0.00000   1.81308
   R14        1.84018  -0.00001  -0.00005  -0.00001  -0.00006   1.84012
   R15        3.41591   0.00000   0.00148  -0.00001   0.00147   3.41738
   R16        1.82699   0.00002   0.00011   0.00002   0.00012   1.82712
   R17        1.85253   0.00001  -0.00011   0.00003  -0.00007   1.85246
    A1        2.24072  -0.00000  -0.00002   0.00004   0.00001   2.24074
    A2        2.10189  -0.00026  -0.00137   0.00006  -0.00131   2.10058
    A3        1.94057   0.00026   0.00137  -0.00009   0.00128   1.94185
    A4        2.35845   0.00001   0.00042  -0.00022   0.00019   2.35864
    A5        1.96308  -0.00003  -0.00026   0.00003  -0.00023   1.96285
    A6        1.92612   0.00001   0.00213   0.00002   0.00215   1.92827
    A7        1.92553   0.00011  -0.00144   0.00001  -0.00143   1.92410
    A8        1.93805  -0.00013  -0.00059  -0.00007  -0.00066   1.93739
    A9        1.88959  -0.00002  -0.00000  -0.00001  -0.00001   1.88958
   A10        1.89209   0.00002   0.00002  -0.00000   0.00002   1.89211
   A11        1.89122   0.00001  -0.00012   0.00005  -0.00008   1.89115
   A12        1.86583  -0.00000   0.00005   0.00001   0.00007   1.86589
   A13        1.84710  -0.00000  -0.00104   0.00014  -0.00090   1.84620
   A14        2.24990  -0.00000   0.00101  -0.00023   0.00078   2.25069
   A15        1.88297  -0.00001  -0.00006  -0.00007  -0.00014   1.88282
   A16        2.23752   0.00001   0.00172  -0.00035   0.00137   2.23889
   A17        1.65243  -0.00002   0.00024  -0.00033  -0.00009   1.65234
   A18        2.56305  -0.00001  -0.00064  -0.00031  -0.00096   2.56209
   A19        1.92398  -0.00000  -0.00040  -0.00024  -0.00064   1.92334
   A20        1.93507   0.00000  -0.00024  -0.00011  -0.00034   1.93472
   A21        1.79818  -0.00000  -0.00024  -0.00006  -0.00030   1.79788
   A22        2.67682   0.00001  -0.00182   0.00060  -0.00122   2.67560
   A23        3.15209  -0.00001  -0.00022  -0.00009  -0.00031   3.15178
   A24        2.98210   0.00001  -0.00092  -0.00017  -0.00109   2.98101
   A25        3.13876   0.00001  -0.00039   0.00022  -0.00018   3.13858
   A26        3.13658   0.00001   0.00013  -0.00041  -0.00028   3.13630
    D1       -0.05187   0.00001   0.00285  -0.00004   0.00281  -0.04906
    D2        3.09419  -0.00003   0.00540  -0.00010   0.00530   3.09950
    D3        0.01188   0.00000  -0.00008  -0.00026  -0.00035   0.01153
    D4       -3.13385   0.00004  -0.00246  -0.00020  -0.00266  -3.13651
    D5       -2.08755   0.00004  -0.03365   0.00003  -0.03361  -2.12117
    D6        2.10821  -0.00002  -0.03408   0.00002  -0.03406   2.07415
    D7        0.01107  -0.00001  -0.03260   0.00000  -0.03259  -0.02153
    D8        1.05779   0.00000  -0.03150  -0.00002  -0.03151   1.02628
    D9       -1.02963  -0.00005  -0.03193  -0.00003  -0.03196  -1.06159
   D10       -3.12677  -0.00005  -0.03044  -0.00005  -0.03049   3.12592
   D11        2.75969  -0.00001  -0.00495  -0.00010  -0.00504   2.75465
   D12       -1.03602  -0.00002  -0.00426  -0.00008  -0.00434  -1.04036
   D13       -0.62817   0.00001   0.00061   0.00038   0.00098  -0.62719
   D14        1.35388   0.00000  -0.00014   0.00010  -0.00003   1.35384
   D15        1.03984   0.00000  -0.00011   0.00002  -0.00008   1.03976
   D16       -3.00725  -0.00001  -0.00031  -0.00001  -0.00032  -3.00757
   D17        2.52552  -0.00000   0.00376  -0.00024   0.00352   2.52904
   D18        0.20914   0.00000   0.00173   0.00035   0.00209   0.21123
   D19       -2.19481   0.00001  -0.00147   0.00018  -0.00130  -2.19610
   D20       -0.14995  -0.00002  -0.00051  -0.00039  -0.00090  -0.15084
   D21       -1.49056  -0.00001  -0.00141   0.00015  -0.00126  -1.49182
   D22        0.56747  -0.00001  -0.00212  -0.00021  -0.00233   0.56514
         Item               Value     Threshold  Converged?
 Maximum Force            0.000259     0.000015     NO 
 RMS     Force            0.000055     0.000010     NO 
 Maximum Displacement     0.066344     0.000060     NO 
 RMS     Displacement     0.016242     0.000040     NO 
 Predicted change in Energy=-1.426338D-06
 GradGradGradGradGradGradGradGradGradGradGradGradGradGradGradGradGradGrad

                          Input orientation:                          
 ---------------------------------------------------------------------
 Center     Atomic      Atomic             Coordinates (Angstroms)
 Number     Number       Type             X           Y           Z
 ---------------------------------------------------------------------
      1          6           0        0.254243   -0.263040   -0.248361
      2          8           0        0.604761    0.497780    0.632924
      3          8           0       -0.919371   -0.389094   -0.782768
      4          1           0       -1.602034    0.262706   -0.385872
      5          6           0        1.266372   -1.256615   -0.873943
      6          9           0        1.365057   -1.055784   -2.194966
      7          9           0        0.863676   -2.519311   -0.669719
      8          9           0        2.474422   -1.109615   -0.335029
      9          8           0       -0.747374    2.477569    2.008671
     10          1           0       -0.185918    1.806111    1.572940
     11          1           0       -0.339117    2.676697    2.854302
     12          8           0       -1.749524    3.774325   -0.211796
     13          1           0       -2.182731    4.630363   -0.204399
     14          1           0       -1.285808    3.666614    0.637650
     15          8           0       -2.632014    1.233726    0.194706
     16          1           0       -2.474080    1.362129    1.139906
     17          1           0       -2.509488    2.133803   -0.173796
 ---------------------------------------------------------------------
                    Distance matrix (angstroms):
                    1          2          3          4          5
     1  C    0.000000
     2  O    1.215884   0.000000
     3  O    1.295704   2.261351   0.000000
     4  H    1.934187   2.441956   1.023914   0.000000
     5  C    1.550145   2.405468   2.353375   3.282423   0.000000
     6  F    2.377314   3.314902   2.767199   3.716836   1.339840
     7  F    2.374807   3.296476   2.780262   3.728259   1.340997
     8  F    2.377687   2.648827   3.498207   4.301551   1.330948
     9  O    3.688952   2.764148   4.004930   3.371927   5.129207
    10  H    2.791463   1.794584   3.302460   2.867826   4.180511
    11  H    4.315165   3.251631   4.792082   4.233324   5.652287
    12  O    4.507409   4.122130   4.283599   3.519023   5.902916
    13  H    5.466824   5.054648   5.208219   4.409827   6.855735
    14  H    4.312650   3.689957   4.312845   3.568499   5.747757
    15  O    3.281325   3.348188   2.553850   1.529970   4.747759
    16  H    3.465863   3.237806   3.029947   2.072967   4.990429
    17  H    3.659047   3.609143   3.043736   2.090323   5.122719
                    6          7          8          9         10
     6  F    0.000000
     7  F    2.172481   0.000000
     8  F    2.166322   2.166510   0.000000
     9  O    5.883665   5.893901   5.361044   0.000000
    10  H    4.979266   4.984019   4.383972   0.977727   0.000000
    11  H    6.506207   6.392490   5.694207   0.959905   1.556688
    12  O    6.079764   6.829961   6.458311   2.759774   3.082858
    13  H    6.991526   7.785561   7.392800   3.404769   3.888779
    14  H    6.111616   6.677961   6.156119   1.892997   2.354995
    15  O    5.189313   5.201189   5.643364   2.896460   2.865404
    16  H    5.630866   5.429635   5.724738   2.231696   2.370722
    17  H    5.410240   5.768504   5.948539   2.826018   2.925312
                   11         12         13         14         15
    11  H    0.000000
    12  O    3.548942   0.000000
    13  H    4.070796   0.959440   0.000000
    14  H    2.605706   0.973752   1.562796   0.000000
    15  O    3.796445   2.720051   3.449390   2.815567   0.000000
    16  H    3.037319   2.858455   3.545898   2.641004   0.966868
    17  H    3.764920   1.808398   2.518039   2.122581   0.980278
                   16         17
    16  H    0.000000
    17  H    1.523990   0.000000
 Stoichiometry    C2H7F3O5
 Framework group  C1[X(C2H7F3O5)]
 Deg. of freedom    45
 Full point group                 C1      NOp   1
 Largest Abelian subgroup         C1      NOp   1
 Largest concise Abelian subgroup C1      NOp   1
                         Standard orientation:                         
 ---------------------------------------------------------------------
 Center     Atomic      Atomic             Coordinates (Angstroms)
 Number     Number       Type             X           Y           Z
 ---------------------------------------------------------------------
      1          6           0       -0.617964    0.008459   -0.155396
      2          8           0        0.034100    1.034578   -0.171684
      3          8           0       -0.214853   -1.204424   -0.368152
      4          1           0        0.789478   -1.254744   -0.560988
      5          6           0       -2.139015    0.051498    0.140408
      6          9           0       -2.429685   -0.698732    1.211780
      7          9           0       -2.828881   -0.425118   -0.906108
      8          9           0       -2.543925    1.297068    0.377106
      9          8           0        2.730188    1.502707   -0.562166
     10          1           0        1.767192    1.436839   -0.406442
     11          1           0        2.905058    2.400329   -0.853909
     12          8           0        3.638604   -0.333102    1.287412
     13          1           0        4.545700   -0.411646    1.589954
     14          1           0        3.546258    0.526561    0.839478
     15          8           0        2.289803   -1.345922   -0.846507
     16          1           0        2.579898   -0.577420   -1.356490
     17          1           0        2.807968   -1.269315   -0.017905
 ---------------------------------------------------------------------
 Rotational constants (GHZ):           1.9256594           0.4968557           0.4669588
 Standard basis: 6-31++G(d,p) (6D, 7F)
 There are   232 symmetry adapted cartesian basis functions of A   symmetry.
 There are   232 symmetry adapted basis functions of A   symmetry.
   232 basis functions,   376 primitive gaussians,   232 cartesian basis functions
    43 alpha electrons       43 beta electrons
       nuclear repulsion energy       619.5954639764 Hartrees.
 NAtoms=   17 NActive=   17 NUniq=   17 SFac= 1.00D+00 NAtFMM=   60 NAOKFM=F Big=F
 Integral buffers will be    131072 words long.
 Raffenetti 2 integral format.
 Two-electron integral symmetry is turned on.
 Nuclear repulsion after empirical dispersion term =      619.5882779150 Hartrees.
 One-electron integrals computed using PRISM.
 NBasis=   232 RedAO= T EigKep=  4.40D-05  NBF=   232
 NBsUse=   232 1.00D-06 EigRej= -1.00D+00 NBFU=   232
 Initial guess from the checkpoint file:  "/local_scratch/slurm.5613878/Gau-3409288.chk"
 B after Tr=     0.000000    0.000000    0.000000
         Rot=    0.999989   -0.004706    0.000167    0.000259 Ang=  -0.54 deg.
 ExpMin= 3.60D-02 ExpMax= 7.00D+03 ExpMxC= 1.05D+03 IAcc=3 IRadAn=         5 AccDes= 0.00D+00
 Harris functional with IExCor= 4639 and IRadAn=       5 diagonalized for initial guess.
 HarFok:  IExCor= 4639 AccDes= 0.00D+00 IRadAn=         5 IDoV= 1 UseB2=F ITyADJ=14
 ICtDFT=  3500011 ScaDFX=  1.000000  1.000000  1.000000  1.000000
 FoFCou: FMM=F IPFlag=           0 FMFlag=      100000 FMFlg1=           0
         NFxFlg=           0 DoJE=T BraDBF=F KetDBF=T FulRan=T
         wScrn=  0.000000 ICntrl=       500 IOpCl=  0 I1Cent=   200000004 NGrid=           0
         NMat0=    1 NMatS0=      1 NMatT0=    0 NMatD0=    1 NMtDS0=    0 NMtDT0=    0
 Petite list used in FoFCou.
 Requested convergence on RMS density matrix=1.00D-10 within 128 cycles.
 Requested convergence on MAX density matrix=1.00D-08.
 Requested convergence on             energy=1.00D-08.
 No special actions if energy rises.
 SCF Done:  E(RwB97XD) =  -755.959199189     A.U. after   15 cycles
            NFock= 15  Conv=0.24D-10     -V/T= 2.0081
 Calling FoFJK, ICntrl=      2127 FMM=F ISym2X=0 I1Cent= 0 IOpClX= 0 NMat=1 NMatS=1 NMatT=0.
 ***** Axes restored to original set *****
 -------------------------------------------------------------------
 Center     Atomic                   Forces (Hartrees/Bohr)
 Number     Number              X              Y              Z
 -------------------------------------------------------------------
      1        6           0.000002934    0.000004417    0.000008955
      2        8          -0.000006906    0.000000559   -0.000002286
      3        8           0.000011218   -0.000006979   -0.000004927
      4        1          -0.000002753    0.000004966   -0.000001248
      5        6           0.000007180    0.000004962    0.000000033
      6        9           0.000001043    0.000002909   -0.000001063
      7        9          -0.000005259    0.000000060   -0.000003742
      8        9          -0.000005454   -0.000010526    0.000001484
      9        8          -0.000003877   -0.000002698   -0.000003086
     10        1          -0.000001582   -0.000002299    0.000001471
     11        1          -0.000002071   -0.000003258    0.000001984
     12        8           0.000004886    0.000004342   -0.000007406
     13        1           0.000002506    0.000000929    0.000003507
     14        1          -0.000000035    0.000002151    0.000003204
     15        8          -0.000002281   -0.000001390   -0.000005458
     16        1           0.000001994    0.000001129    0.000004926
     17        1          -0.000001545    0.000000726    0.000003650
 -------------------------------------------------------------------
 Cartesian Forces:  Max     0.000011218 RMS     0.000004295

 GradGradGradGradGradGradGradGradGradGradGradGradGradGradGradGradGradGrad
 Berny optimization.
 Using GEDIIS/GDIIS optimizer.
 FormGI is forming the generalized inverse of G from B-inverse, IUseBI=4.
 Internal  Forces:  Max     0.000018474 RMS     0.000004983
 Search for a local minimum.
 Step number  17 out of a maximum of  102
 All quantities printed in internal units (Hartrees-Bohrs-Radians)
 Mixed Optimization -- En-DIIS/RFO-DIIS
 Swapping is turned off.
 Update second derivatives using D2CorX and points    9   10   11   12   13
                                                     14   15   16   17
 DE= -7.55D-07 DEPred=-1.43D-06 R= 5.29D-01
 TightC=F SS=  1.41D+00  RLast= 8.02D-02 DXNew= 1.2595D+00 2.4065D-01
 Trust test= 5.29D-01 RLast= 8.02D-02 DXMaxT set to 7.49D-01
 ITU=  1  0  0  1  1  1  1  1  1  1  1  0 -1  0  0  1  0
     Eigenvalues ---    0.00046   0.00071   0.00116   0.00122   0.00172
     Eigenvalues ---    0.00625   0.00649   0.00849   0.01044   0.01090
     Eigenvalues ---    0.01549   0.01606   0.02311   0.02328   0.02739
     Eigenvalues ---    0.03018   0.03161   0.03981   0.04754   0.05035
     Eigenvalues ---    0.05356   0.07832   0.09149   0.09729   0.12125
     Eigenvalues ---    0.12492   0.13458   0.21243   0.22089   0.22841
     Eigenvalues ---    0.25512   0.27084   0.34699   0.38109   0.39195
     Eigenvalues ---    0.39911   0.47934   0.50258   0.51919   0.52254
     Eigenvalues ---    0.56197   0.57279   0.57447   0.60488   0.92047
 En-DIIS/RFO-DIIS/Sim-DIIS IScMMF=       -3 using points:    17   16   15   14   13   12   11   10    9    8
 RFO step:  Lambda=-2.53061342D-07.
 DIIS inversion failure, remove point  10.
 DIIS inversion failure, remove point   9.
 DIIS inversion failure, remove point   8.
 RFO-DIIS uses    7 points instead of   10
 DidBck=T Rises=F RFO-DIIS coefs:    0.77734    0.21724    0.02051    0.05562   -0.01662
                  RFO-DIIS coefs:   -0.18211    0.12802    0.00000    0.00000    0.00000
 Iteration  1 RMS(Cart)=  0.00313928 RMS(Int)=  0.00000803
 Iteration  2 RMS(Cart)=  0.00000827 RMS(Int)=  0.00000150
 Iteration  3 RMS(Cart)=  0.00000000 RMS(Int)=  0.00000150
 Variable       Old X    -DE/DX   Delta X   Delta X   Delta X     New X
                                 (Linear)    (Quad)   (Total)
    R1        2.29769  -0.00000   0.00000  -0.00000   0.00000   2.29769
    R2        2.44853  -0.00001   0.00002  -0.00002   0.00000   2.44853
    R3        2.92935   0.00000  -0.00004   0.00004  -0.00000   2.92935
    R4        3.39127  -0.00000   0.00017  -0.00021  -0.00004   3.39123
    R5        1.93492   0.00001  -0.00003   0.00003  -0.00000   1.93491
    R6        2.89122   0.00000  -0.00002   0.00012   0.00010   2.89132
    R7        2.53193   0.00000   0.00016  -0.00000   0.00015   2.53209
    R8        2.53412   0.00000  -0.00014  -0.00000  -0.00014   2.53398
    R9        2.51513  -0.00001  -0.00003   0.00001  -0.00001   2.51511
   R10        1.84764   0.00000   0.00000   0.00000   0.00000   1.84764
   R11        1.81396   0.00000   0.00000   0.00000   0.00000   1.81396
   R12        3.57725   0.00000   0.00021   0.00016   0.00036   3.57761
   R13        1.81308  -0.00000  -0.00000   0.00000   0.00000   1.81308
   R14        1.84012  -0.00000  -0.00002   0.00001  -0.00001   1.84011
   R15        3.41738   0.00000   0.00007   0.00030   0.00038   3.41775
   R16        1.82712   0.00001   0.00001   0.00002   0.00003   1.82714
   R17        1.85246   0.00000  -0.00002  -0.00001  -0.00003   1.85243
    A1        2.24074  -0.00000   0.00004  -0.00003   0.00001   2.24075
    A2        2.10058   0.00002   0.00024  -0.00017   0.00008   2.10066
    A3        1.94185  -0.00002  -0.00028   0.00020  -0.00008   1.94177
    A4        2.35864  -0.00000  -0.00020   0.00008  -0.00012   2.35852
    A5        1.96285  -0.00000   0.00007  -0.00004   0.00003   1.96288
    A6        1.92827  -0.00000  -0.00044   0.00001  -0.00043   1.92784
    A7        1.92410  -0.00001   0.00037   0.00001   0.00038   1.92448
    A8        1.93739   0.00001   0.00003   0.00000   0.00004   1.93743
    A9        1.88958   0.00000   0.00003  -0.00002   0.00001   1.88959
   A10        1.89211   0.00000  -0.00000  -0.00000  -0.00001   1.89211
   A11        1.89115  -0.00000   0.00001  -0.00001   0.00001   1.89115
   A12        1.86589  -0.00000  -0.00000  -0.00001  -0.00001   1.86588
   A13        1.84620   0.00001   0.00010   0.00010   0.00020   1.84640
   A14        2.25069  -0.00000  -0.00001   0.00010   0.00009   2.25077
   A15        1.88282   0.00000   0.00008  -0.00010  -0.00002   1.88280
   A16        2.23889   0.00000   0.00048  -0.00027   0.00022   2.23911
   A17        1.65234  -0.00001   0.00014  -0.00020  -0.00006   1.65228
   A18        2.56209  -0.00001  -0.00003   0.00001  -0.00001   2.56208
   A19        1.92334  -0.00000  -0.00007  -0.00001  -0.00008   1.92326
   A20        1.93472  -0.00000  -0.00002  -0.00009  -0.00010   1.93462
   A21        1.79788   0.00000  -0.00001  -0.00004  -0.00005   1.79783
   A22        2.67560   0.00001  -0.00058   0.00014  -0.00043   2.67517
   A23        3.15178  -0.00000  -0.00000  -0.00002  -0.00003   3.15175
   A24        2.98101   0.00000  -0.00013  -0.00004  -0.00017   2.98084
   A25        3.13858   0.00000  -0.00011   0.00019   0.00007   3.13865
   A26        3.13630  -0.00000   0.00002  -0.00011  -0.00008   3.13622
    D1       -0.04906  -0.00000  -0.00079   0.00006  -0.00073  -0.04979
    D2        3.09950  -0.00000  -0.00142   0.00001  -0.00141   3.09808
    D3        0.01153  -0.00000   0.00024  -0.00017   0.00008   0.01161
    D4       -3.13651  -0.00000   0.00083  -0.00012   0.00070  -3.13580
    D5       -2.12117  -0.00000   0.00654   0.00002   0.00656  -2.11461
    D6        2.07415   0.00001   0.00654   0.00003   0.00657   2.08073
    D7       -0.02153   0.00001   0.00626   0.00003   0.00629  -0.01523
    D8        1.02628   0.00000   0.00600  -0.00001   0.00599   1.03227
    D9       -1.06159   0.00001   0.00601  -0.00001   0.00600  -1.05558
   D10        3.12592   0.00001   0.00573  -0.00000   0.00572   3.13164
   D11        2.75465  -0.00000   0.00049  -0.00017   0.00032   2.75498
   D12       -1.04036  -0.00000   0.00060   0.00009   0.00069  -1.03967
   D13       -0.62719   0.00000   0.00074   0.00030   0.00104  -0.62615
   D14        1.35384   0.00001   0.00067   0.00020   0.00087   1.35472
   D15        1.03976   0.00000   0.00059  -0.00029   0.00031   1.04007
   D16       -3.00757   0.00000   0.00070  -0.00008   0.00062  -3.00695
   D17        2.52904  -0.00000   0.00027  -0.00011   0.00016   2.52920
   D18        0.21123   0.00000  -0.00038   0.00034  -0.00005   0.21118
   D19       -2.19610   0.00000  -0.00050   0.00017  -0.00033  -2.19643
   D20       -0.15084  -0.00001  -0.00003  -0.00029  -0.00031  -0.15115
   D21       -1.49182   0.00000  -0.00003   0.00015   0.00012  -1.49170
   D22        0.56514   0.00000  -0.00012   0.00007  -0.00005   0.56509
         Item               Value     Threshold  Converged?
 Maximum Force            0.000018     0.000015     NO 
 RMS     Force            0.000005     0.000010     YES
 Maximum Displacement     0.013257     0.000060     NO 
 RMS     Displacement     0.003139     0.000040     NO 
 Predicted change in Energy=-1.154024D-07
 GradGradGradGradGradGradGradGradGradGradGradGradGradGradGradGradGradGrad

                          Input orientation:                          
 ---------------------------------------------------------------------
 Center     Atomic      Atomic             Coordinates (Angstroms)
 Number     Number       Type             X           Y           Z
 ---------------------------------------------------------------------
      1          6           0        0.254190   -0.263467   -0.247577
      2          8           0        0.605056    0.497644    0.633319
      3          8           0       -0.919665   -0.389814   -0.781386
      4          1           0       -1.602217    0.262059   -0.384421
      5          6           0        1.266260   -1.256533   -0.874060
      6          9           0        1.369273   -1.049917   -2.193943
      7          9           0        0.860684   -2.519327   -0.676734
      8          9           0        2.472950   -1.114162   -0.330889
      9          8           0       -0.746652    2.478426    2.007986
     10          1           0       -0.185221    1.806730    1.572583
     11          1           0       -0.338239    2.678134    2.853406
     12          8           0       -1.750387    3.773651   -0.212882
     13          1           0       -2.183479    4.629751   -0.205858
     14          1           0       -1.286091    3.666579    0.636322
     15          8           0       -2.632071    1.233154    0.196388
     16          1           0       -2.473054    1.362542    1.141287
     17          1           0       -2.510267    2.132913   -0.173092
 ---------------------------------------------------------------------
                    Distance matrix (angstroms):
                    1          2          3          4          5
     1  C    0.000000
     2  O    1.215885   0.000000
     3  O    1.295704   2.261358   0.000000
     4  H    1.934206   2.441996   1.023912   0.000000
     5  C    1.550144   2.405519   2.353308   3.282381   0.000000
     6  F    2.377026   3.312459   2.769529   3.718252   1.339922
     7  F    2.375061   3.299045   2.777664   3.726585   1.340924
     8  F    2.377713   2.648896   3.498208   4.301608   1.330941
     9  O    3.688798   2.764112   4.004663   3.371630   5.129125
    10  H    2.791377   1.794564   3.302329   2.867708   4.180483
    11  H    4.315100   3.251635   4.791875   4.233035   5.652436
    12  O    4.507534   4.122667   4.283426   3.518901   5.902548
    13  H    5.466952   5.055141   5.208118   4.409817   6.855329
    14  H    4.312657   3.690337   4.312596   3.568278   5.747415
    15  O    3.281385   3.348264   2.553899   1.530021   4.747777
    16  H    3.465647   3.237412   3.029924   2.072970   4.990355
    17  H    3.659291   3.609659   3.043713   2.090290   5.122681
                    6          7          8          9         10
     6  F    0.000000
     7  F    2.172498   0.000000
     8  F    2.166379   2.166448   0.000000
     9  O    5.880692   5.896506   5.361237   0.000000
    10  H    4.976304   4.986794   4.384141   0.977730   0.000000
    11  H    6.503053   6.396320   5.694211   0.959906   1.556685
    12  O    6.076487   6.828940   6.460745   2.759954   3.083247
    13  H    6.988072   7.784470   7.395303   3.404963   3.889131
    14  H    6.107920   6.678187   6.158033   1.893188   2.355321
    15  O    5.190072   5.200269   5.643506   2.896100   2.865306
    16  H    5.630914   5.430278   5.724013   2.230881   2.370126
    17  H    5.409720   5.767175   5.949861   2.826096   2.925682
                   11         12         13         14         15
    11  H    0.000000
    12  O    3.549147   0.000000
    13  H    4.070973   0.959440   0.000000
    14  H    2.605937   0.973747   1.562778   0.000000
    15  O    3.795969   2.720109   3.449624   2.815450   0.000000
    16  H    3.036374   2.858229   3.545887   2.640541   0.966883
    17  H    3.764925   1.808597   2.518346   2.122707   0.980264
                   16         17
    16  H    0.000000
    17  H    1.523958   0.000000
 Stoichiometry    C2H7F3O5
 Framework group  C1[X(C2H7F3O5)]
 Deg. of freedom    45
 Full point group                 C1      NOp   1
 Largest Abelian subgroup         C1      NOp   1
 Largest concise Abelian subgroup C1      NOp   1
                         Standard orientation:                         
 ---------------------------------------------------------------------
 Center     Atomic      Atomic             Coordinates (Angstroms)
 Number     Number       Type             X           Y           Z
 ---------------------------------------------------------------------
      1          6           0       -0.618055    0.008750   -0.156217
      2          8           0        0.033899    1.034940   -0.172507
      3          8           0       -0.214816   -1.204102   -0.368910
      4          1           0        0.789539   -1.254370   -0.561629
      5          6           0       -2.138960    0.051423    0.140386
      6          9           0       -2.427275   -0.692862    1.216633
      7          9           0       -2.829266   -0.432450   -0.902409
      8          9           0       -2.545470    1.297771    0.370105
      9          8           0        2.730200    1.502753   -0.561646
     10          1           0        1.767126    1.437089   -0.406301
     11          1           0        2.905357    2.400324   -0.853375
     12          8           0        3.638170   -0.333697    1.287783
     13          1           0        4.545128   -0.412183    1.590756
     14          1           0        3.545918    0.526108    0.840114
     15          8           0        2.289935   -1.345420   -0.847088
     16          1           0        2.580096   -0.576396   -1.356276
     17          1           0        2.807931   -1.269536   -0.018330
 ---------------------------------------------------------------------
 Rotational constants (GHZ):           1.9254932           0.4968753           0.4669993
 Standard basis: 6-31++G(d,p) (6D, 7F)
 There are   232 symmetry adapted cartesian basis functions of A   symmetry.
 There are   232 symmetry adapted basis functions of A   symmetry.
   232 basis functions,   376 primitive gaussians,   232 cartesian basis functions
    43 alpha electrons       43 beta electrons
       nuclear repulsion energy       619.5989254659 Hartrees.
 NAtoms=   17 NActive=   17 NUniq=   17 SFac= 1.00D+00 NAtFMM=   60 NAOKFM=F Big=F
 Integral buffers will be    131072 words long.
 Raffenetti 2 integral format.
 Two-electron integral symmetry is turned on.
 Nuclear repulsion after empirical dispersion term =      619.5917393825 Hartrees.
 One-electron integrals computed using PRISM.
 NBasis=   232 RedAO= T EigKep=  4.41D-05  NBF=   232
 NBsUse=   232 1.00D-06 EigRej= -1.00D+00 NBFU=   232
 Initial guess from the checkpoint file:  "/local_scratch/slurm.5613878/Gau-3409288.chk"
 B after Tr=    -0.000000   -0.000000   -0.000000
         Rot=    1.000000    0.000811   -0.000033   -0.000059 Ang=   0.09 deg.
 Requested convergence on RMS density matrix=1.00D-10 within 128 cycles.
 Requested convergence on MAX density matrix=1.00D-08.
 Requested convergence on             energy=1.00D-08.
 No special actions if energy rises.
 SCF Done:  E(RwB97XD) =  -755.959199384     A.U. after   13 cycles
            NFock= 13  Conv=0.60D-10     -V/T= 2.0081
 Calling FoFJK, ICntrl=      2127 FMM=F ISym2X=0 I1Cent= 0 IOpClX= 0 NMat=1 NMatS=1 NMatT=0.
 ***** Axes restored to original set *****
 -------------------------------------------------------------------
 Center     Atomic                   Forces (Hartrees/Bohr)
 Number     Number              X              Y              Z
 -------------------------------------------------------------------
      1        6          -0.000000989    0.000001199    0.000004622
      2        8          -0.000004128   -0.000002505   -0.000004461
      3        8           0.000005528   -0.000000775   -0.000001305
      4        1          -0.000002155    0.000005147   -0.000000302
      5        6           0.000004276    0.000004423   -0.000002359
      6        9           0.000002149    0.000000205    0.000005322
      7        9          -0.000002889   -0.000003316   -0.000004155
      8        9          -0.000002297   -0.000003446    0.000001055
      9        8          -0.000002025   -0.000003251   -0.000002389
     10        1          -0.000002625   -0.000001794    0.000001113
     11        1          -0.000003255   -0.000001913    0.000002118
     12        8           0.000005232    0.000003483   -0.000003020
     13        1           0.000002235    0.000000711    0.000002612
     14        1           0.000000722    0.000002128    0.000001971
     15        8           0.000000167   -0.000002579   -0.000002368
     16        1           0.000000462   -0.000000594   -0.000000775
     17        1          -0.000000406    0.000002878    0.000002321
 -------------------------------------------------------------------
 Cartesian Forces:  Max     0.000005528 RMS     0.000002835

 GradGradGradGradGradGradGradGradGradGradGradGradGradGradGradGradGradGrad
 Berny optimization.
 Using GEDIIS/GDIIS optimizer.
 FormGI is forming the generalized inverse of G from B-inverse, IUseBI=4.
 Internal  Forces:  Max     0.000006896 RMS     0.000002587
 Search for a local minimum.
 Step number  18 out of a maximum of  102
 All quantities printed in internal units (Hartrees-Bohrs-Radians)
 Mixed Optimization -- En-DIIS/RFO-DIIS
 Swapping is turned off.
 Update second derivatives using D2CorX and points    9   10   11   12   13
                                                     14   15   16   17   18
 DE= -1.95D-07 DEPred=-1.15D-07 R= 1.69D+00
 Trust test= 1.69D+00 RLast= 1.54D-02 DXMaxT set to 7.49D-01
 ITU=  0  1  0  0  1  1  1  1  1  1  1  1  0 -1  0  0  1  0
     Eigenvalues ---    0.00037   0.00071   0.00116   0.00118   0.00181
     Eigenvalues ---    0.00611   0.00653   0.00844   0.01042   0.01091
     Eigenvalues ---    0.01543   0.01608   0.02316   0.02322   0.02718
     Eigenvalues ---    0.03005   0.03169   0.03929   0.04650   0.05001
     Eigenvalues ---    0.05331   0.07837   0.09153   0.09681   0.11968
     Eigenvalues ---    0.12441   0.13458   0.21227   0.22102   0.22852
     Eigenvalues ---    0.25292   0.27097   0.34567   0.38139   0.38872
     Eigenvalues ---    0.40063   0.47841   0.50266   0.51892   0.52202
     Eigenvalues ---    0.56199   0.57279   0.57446   0.60464   0.92043
 En-DIIS/RFO-DIIS/Sim-DIIS IScMMF=       -3 using points:    18   17   16   15   14   13   12   11   10    9
 RFO step:  Lambda=-6.68235585D-08.
 DIIS inversion failure, remove point  10.
 DIIS inversion failure, remove point   9.
 DIIS inversion failure, remove point   8.
 DIIS inversion failure, remove point   7.
 RFO-DIIS uses    6 points instead of   10
 DidBck=F Rises=F RFO-DIIS coefs:    1.52614   -0.60264    0.06038    0.02884   -0.01446
                  RFO-DIIS coefs:    0.00174    0.00000    0.00000    0.00000    0.00000
 Iteration  1 RMS(Cart)=  0.00227495 RMS(Int)=  0.00000414
 Iteration  2 RMS(Cart)=  0.00000434 RMS(Int)=  0.00000012
 Iteration  3 RMS(Cart)=  0.00000000 RMS(Int)=  0.00000012
 Variable       Old X    -DE/DX   Delta X   Delta X   Delta X     New X
                                 (Linear)    (Quad)   (Total)
    R1        2.29769  -0.00001  -0.00000   0.00001   0.00000   2.29769
    R2        2.44853  -0.00000   0.00000  -0.00001  -0.00000   2.44853
    R3        2.92935   0.00000   0.00000  -0.00000  -0.00000   2.92935
    R4        3.39123   0.00000  -0.00000   0.00001   0.00000   3.39124
    R5        1.93491   0.00000  -0.00001   0.00003   0.00002   1.93493
    R6        2.89132  -0.00000   0.00005  -0.00004   0.00001   2.89133
    R7        2.53209  -0.00000   0.00011  -0.00001   0.00009   2.53218
    R8        2.53398   0.00000  -0.00009  -0.00000  -0.00009   2.53389
    R9        2.51511  -0.00000  -0.00002   0.00001  -0.00001   2.51511
   R10        1.84764  -0.00000   0.00000   0.00000   0.00000   1.84764
   R11        1.81396   0.00000   0.00000   0.00000   0.00000   1.81396
   R12        3.57761  -0.00000   0.00016   0.00008   0.00023   3.57784
   R13        1.81308  -0.00000   0.00000   0.00000   0.00000   1.81308
   R14        1.84011  -0.00000  -0.00000  -0.00000  -0.00001   1.84011
   R15        3.41775   0.00000   0.00017   0.00005   0.00023   3.41798
   R16        1.82714   0.00000   0.00001   0.00000   0.00001   1.82716
   R17        1.85243   0.00000  -0.00001   0.00001  -0.00000   1.85243
    A1        2.24075  -0.00000   0.00001  -0.00001  -0.00000   2.24075
    A2        2.10066   0.00000   0.00010  -0.00005   0.00004   2.10070
    A3        1.94177   0.00000  -0.00010   0.00006  -0.00004   1.94173
    A4        2.35852  -0.00000  -0.00008   0.00002  -0.00005   2.35846
    A5        1.96288  -0.00000   0.00003  -0.00003  -0.00000   1.96288
    A6        1.92784  -0.00000  -0.00031   0.00000  -0.00031   1.92753
    A7        1.92448   0.00000   0.00025   0.00005   0.00030   1.92478
    A8        1.93743   0.00000   0.00005  -0.00005   0.00000   1.93743
    A9        1.88959  -0.00000   0.00001  -0.00000   0.00000   1.88960
   A10        1.89211  -0.00000  -0.00000  -0.00001  -0.00001   1.89210
   A11        1.89115  -0.00000   0.00000   0.00001   0.00001   1.89117
   A12        1.86588  -0.00000  -0.00001   0.00002   0.00002   1.86590
   A13        1.84640   0.00000   0.00013   0.00002   0.00015   1.84654
   A14        2.25077  -0.00000   0.00002  -0.00006  -0.00004   2.25073
   A15        1.88280   0.00000  -0.00000  -0.00001  -0.00002   1.88278
   A16        2.23911   0.00000   0.00009  -0.00022  -0.00012   2.23898
   A17        1.65228  -0.00001  -0.00001  -0.00008  -0.00009   1.65219
   A18        2.56208  -0.00001   0.00002  -0.00011  -0.00008   2.56200
   A19        1.92326  -0.00000  -0.00002  -0.00008  -0.00010   1.92316
   A20        1.93462  -0.00000  -0.00004  -0.00003  -0.00006   1.93456
   A21        1.79783   0.00000  -0.00002  -0.00002  -0.00004   1.79779
   A22        2.67517   0.00001  -0.00023   0.00014  -0.00009   2.67508
   A23        3.15175  -0.00000   0.00000  -0.00005  -0.00005   3.15170
   A24        2.98084   0.00000  -0.00005  -0.00012  -0.00017   2.98067
   A25        3.13865   0.00000   0.00004   0.00003   0.00007   3.13872
   A26        3.13622   0.00000  -0.00001  -0.00002  -0.00003   3.13618
    D1       -0.04979  -0.00000  -0.00046  -0.00007  -0.00053  -0.05032
    D2        3.09808  -0.00000  -0.00090  -0.00015  -0.00106   3.09703
    D3        0.01161  -0.00000   0.00006   0.00003   0.00009   0.01169
    D4       -3.13580  -0.00000   0.00047   0.00010   0.00058  -3.13523
    D5       -2.11461   0.00000   0.00474   0.00004   0.00479  -2.10982
    D6        2.08073   0.00000   0.00477   0.00002   0.00479   2.08551
    D7       -0.01523   0.00000   0.00457   0.00000   0.00457  -0.01066
    D8        1.03227   0.00000   0.00437  -0.00003   0.00434   1.03661
    D9       -1.05558   0.00000   0.00440  -0.00005   0.00434  -1.05124
   D10        3.13164   0.00000   0.00419  -0.00007   0.00413   3.13577
   D11        2.75498  -0.00000   0.00031  -0.00006   0.00025   2.75523
   D12       -1.03967  -0.00000   0.00047  -0.00006   0.00041  -1.03926
   D13       -0.62615   0.00000   0.00052   0.00009   0.00061  -0.62554
   D14        1.35472   0.00000   0.00047  -0.00001   0.00046   1.35518
   D15        1.04007   0.00000   0.00021   0.00016   0.00037   1.04043
   D16       -3.00695   0.00000   0.00038   0.00016   0.00054  -3.00641
   D17        2.52920  -0.00000  -0.00003  -0.00031  -0.00034   2.52886
   D18        0.21118   0.00000  -0.00012  -0.00002  -0.00014   0.21104
   D19       -2.19643   0.00000  -0.00018   0.00007  -0.00010  -2.19654
   D20       -0.15115  -0.00000  -0.00015  -0.00013  -0.00027  -0.15143
   D21       -1.49170  -0.00000   0.00012   0.00002   0.00015  -1.49155
   D22        0.56509  -0.00000   0.00007  -0.00009  -0.00002   0.56507
         Item               Value     Threshold  Converged?
 Maximum Force            0.000007     0.000015     YES
 RMS     Force            0.000003     0.000010     YES
 Maximum Displacement     0.009686     0.000060     NO 
 RMS     Displacement     0.002275     0.000040     NO 
 Predicted change in Energy=-3.303049D-08
 GradGradGradGradGradGradGradGradGradGradGradGradGradGradGradGradGradGrad

                          Input orientation:                          
 ---------------------------------------------------------------------
 Center     Atomic      Atomic             Coordinates (Angstroms)
 Number     Number       Type             X           Y           Z
 ---------------------------------------------------------------------
      1          6           0        0.254100   -0.263819   -0.247012
      2          8           0        0.605204    0.497522    0.633593
      3          8           0       -0.919929   -0.390388   -0.780382
      4          1           0       -1.602385    0.261575   -0.383378
      5          6           0        1.266165   -1.256475   -0.874152
      6          9           0        1.372327   -1.045655   -2.193170
      7          9           0        0.858585   -2.519350   -0.681860
      8          9           0        2.471840   -1.117396   -0.327896
      9          8           0       -0.746177    2.479063    2.007459
     10          1           0       -0.184754    1.807180    1.572332
     11          1           0       -0.337684    2.679246    2.852729
     12          8           0       -1.750889    3.773201   -0.213706
     13          1           0       -2.184145    4.629220   -0.206855
     14          1           0       -1.286172    3.666613    0.635323
     15          8           0       -2.632065    1.232761    0.197607
     16          1           0       -2.472277    1.362743    1.142302
     17          1           0       -2.510672    2.132320   -0.172486
 ---------------------------------------------------------------------
                    Distance matrix (angstroms):
                    1          2          3          4          5
     1  C    0.000000
     2  O    1.215886   0.000000
     3  O    1.295704   2.261358   0.000000
     4  H    1.934211   2.441997   1.023921   0.000000
     5  C    1.550144   2.405550   2.353275   3.282364   0.000000
     6  F    2.376812   3.310659   2.771242   3.719289   1.339972
     7  F    2.375272   3.300929   2.775842   3.725454   1.340877
     8  F    2.377711   2.648915   3.498197   4.301622   1.330937
     9  O    3.688712   2.764099   4.004497   3.371416   5.129078
    10  H    2.791351   1.794566   3.302279   2.867642   4.180482
    11  H    4.315117   3.251695   4.791780   4.232846   5.652599
    12  O    4.507618   4.123004   4.283350   3.518857   5.902240
    13  H    5.467036   5.055467   5.208036   4.409754   6.855022
    14  H    4.312684   3.690588   4.312494   3.568196   5.747150
    15  O    3.281369   3.348219   2.553915   1.530028   4.747753
    16  H    3.465405   3.237018   3.029846   2.072917   4.990224
    17  H    3.659372   3.609849   3.043691   2.090251   5.122574
                    6          7          8          9         10
     6  F    0.000000
     7  F    2.172503   0.000000
     8  F    2.166408   2.166416   0.000000
     9  O    5.878519   5.898460   5.361347   0.000000
    10  H    4.974151   4.988867   4.384234   0.977731   0.000000
    11  H    6.500779   6.399201   5.694233   0.959907   1.556696
    12  O    6.074054   6.828229   6.462385   2.760038   3.083496
    13  H    6.985567   7.783694   7.397056   3.405013   3.889342
    14  H    6.105199   6.678404   6.159317   1.893311   2.355546
    15  O    5.190583   5.199657   5.643513   2.895757   2.865163
    16  H    5.630874   5.430733   5.723362   2.230266   2.369644
    17  H    5.409286   5.766228   5.950650   2.825922   2.925748
                   11         12         13         14         15
    11  H    0.000000
    12  O    3.549212   0.000000
    13  H    4.070979   0.959441   0.000000
    14  H    2.606034   0.973742   1.562764   0.000000
    15  O    3.795547   2.720200   3.449661   2.815432   0.000000
    16  H    3.035659   2.858228   3.545859   2.640395   0.966890
    17  H    3.764695   1.808717   2.518394   2.122736   0.980262
                   16         17
    16  H    0.000000
    17  H    1.523939   0.000000
 Stoichiometry    C2H7F3O5
 Framework group  C1[X(C2H7F3O5)]
 Deg. of freedom    45
 Full point group                 C1      NOp   1
 Largest Abelian subgroup         C1      NOp   1
 Largest concise Abelian subgroup C1      NOp   1
                         Standard orientation:                         
 ---------------------------------------------------------------------
 Center     Atomic      Atomic             Coordinates (Angstroms)
 Number     Number       Type             X           Y           Z
 ---------------------------------------------------------------------
      1          6           0       -0.618126    0.008918   -0.156859
      2          8           0        0.033776    1.035142   -0.173174
      3          8           0       -0.214816   -1.203921   -0.369484
      4          1           0        0.789572   -1.254153   -0.562088
      5          6           0       -2.138914    0.051386    0.140374
      6          9           0       -2.425512   -0.688515    1.220158
      7          9           0       -2.829616   -0.437732   -0.899648
      8          9           0       -2.546503    1.298300    0.365026
      9          8           0        2.730250    1.502696   -0.561329
     10          1           0        1.767114    1.437224   -0.406279
     11          1           0        2.905685    2.400214   -0.853058
     12          8           0        3.637809   -0.334052    1.288132
     13          1           0        4.544739   -0.412639    1.591167
     14          1           0        3.545647    0.525851    0.840644
     15          8           0        2.290000   -1.345060   -0.847461
     16          1           0        2.580134   -0.575708   -1.356180
     17          1           0        2.807870   -1.269532   -0.018595
 ---------------------------------------------------------------------
 Rotational constants (GHZ):           1.9253867           0.4968907           0.4670336
 Standard basis: 6-31++G(d,p) (6D, 7F)
 There are   232 symmetry adapted cartesian basis functions of A   symmetry.
 There are   232 symmetry adapted basis functions of A   symmetry.
   232 basis functions,   376 primitive gaussians,   232 cartesian basis functions
    43 alpha electrons       43 beta electrons
       nuclear repulsion energy       619.6028327917 Hartrees.
 NAtoms=   17 NActive=   17 NUniq=   17 SFac= 1.00D+00 NAtFMM=   60 NAOKFM=F Big=F
 Integral buffers will be    131072 words long.
 Raffenetti 2 integral format.
 Two-electron integral symmetry is turned on.
 Nuclear repulsion after empirical dispersion term =      619.5956466013 Hartrees.
 One-electron integrals computed using PRISM.
 NBasis=   232 RedAO= T EigKep=  4.41D-05  NBF=   232
 NBsUse=   232 1.00D-06 EigRej= -1.00D+00 NBFU=   232
 Initial guess from the checkpoint file:  "/local_scratch/slurm.5613878/Gau-3409288.chk"
 B after Tr=     0.000000   -0.000000    0.000000
         Rot=    1.000000    0.000605   -0.000025   -0.000037 Ang=   0.07 deg.
 Requested convergence on RMS density matrix=1.00D-10 within 128 cycles.
 Requested convergence on MAX density matrix=1.00D-08.
 Requested convergence on             energy=1.00D-08.
 No special actions if energy rises.
 SCF Done:  E(RwB97XD) =  -755.959199464     A.U. after   13 cycles
            NFock= 13  Conv=0.43D-10     -V/T= 2.0081
 Calling FoFJK, ICntrl=      2127 FMM=F ISym2X=0 I1Cent= 0 IOpClX= 0 NMat=1 NMatS=1 NMatT=0.
 ***** Axes restored to original set *****
 -------------------------------------------------------------------
 Center     Atomic                   Forces (Hartrees/Bohr)
 Number     Number              X              Y              Z
 -------------------------------------------------------------------
      1        6          -0.000005483    0.000000137    0.000000779
      2        8          -0.000001519   -0.000005127   -0.000004823
      3        8           0.000000123    0.000004579    0.000001747
      4        1          -0.000000369    0.000002486   -0.000001261
      5        6           0.000002543    0.000001806    0.000000526
      6        9           0.000002057   -0.000000339    0.000003071
      7        9          -0.000000387   -0.000000361   -0.000002542
      8        9           0.000001316   -0.000001621    0.000001678
      9        8          -0.000000374   -0.000002468   -0.000000270
     10        1          -0.000002435   -0.000001273    0.000001820
     11        1          -0.000002550   -0.000002842    0.000001696
     12        8           0.000003486    0.000001425   -0.000001974
     13        1           0.000003022    0.000001018    0.000002371
     14        1           0.000000134    0.000001486    0.000002194
     15        8           0.000001911    0.000000104   -0.000004272
     16        1          -0.000001101    0.000000023   -0.000001414
     17        1          -0.000000373    0.000000968    0.000000674
 -------------------------------------------------------------------
 Cartesian Forces:  Max     0.000005483 RMS     0.000002233

 GradGradGradGradGradGradGradGradGradGradGradGradGradGradGradGradGradGrad
 Berny optimization.
 Using GEDIIS/GDIIS optimizer.
 FormGI is forming the generalized inverse of G from B-inverse, IUseBI=4.
 Internal  Forces:  Max     0.000008841 RMS     0.000001917
 Search for a local minimum.
 Step number  19 out of a maximum of  102
 All quantities printed in internal units (Hartrees-Bohrs-Radians)
 Mixed Optimization -- En-DIIS/RFO-DIIS
 Swapping is turned off.
 Update second derivatives using D2CorX and points    9   10   11   12   13
                                                     14   15   16   17   18
                                                     19
 DE= -7.93D-08 DEPred=-3.30D-08 R= 2.40D+00
 Trust test= 2.40D+00 RLast= 1.12D-02 DXMaxT set to 7.49D-01
 ITU=  0  0  1  0  0  1  1  1  1  1  1  1  1  0 -1  0  0  1  0
     Eigenvalues ---    0.00040   0.00070   0.00115   0.00117   0.00182
     Eigenvalues ---    0.00596   0.00653   0.00839   0.01041   0.01094
     Eigenvalues ---    0.01539   0.01606   0.02299   0.02316   0.02705
     Eigenvalues ---    0.03000   0.03173   0.03882   0.04550   0.04979
     Eigenvalues ---    0.05329   0.07831   0.09143   0.09641   0.11808
     Eigenvalues ---    0.12412   0.13448   0.21171   0.22110   0.22856
     Eigenvalues ---    0.24265   0.26908   0.34396   0.38143   0.38649
     Eigenvalues ---    0.39947   0.47774   0.50276   0.51847   0.52191
     Eigenvalues ---    0.56210   0.57279   0.57446   0.60452   0.91928
 En-DIIS/RFO-DIIS/Sim-DIIS IScMMF=       -3 using points:    19   18   17   16   15   14   13   12   11   10
 RFO step:  Lambda=-6.66640988D-10.
 DIIS inversion failure, remove point  10.
 DIIS inversion failure, remove point   9.
 DIIS inversion failure, remove point   8.
 DIIS inversion failure, remove point   7.
 DIIS inversion failure, remove point   6.
 DIIS inversion failure, remove point   5.
 DIIS inversion failure, remove point   4.
 DIIS inversion failure, remove point   3.
 RFO-DIIS uses    2 points instead of   10
 DidBck=F Rises=F RFO-DIIS coefs:    1.05001   -0.05001    0.00000    0.00000    0.00000
                  RFO-DIIS coefs:    0.00000    0.00000    0.00000    0.00000    0.00000
 Iteration  1 RMS(Cart)=  0.00015503 RMS(Int)=  0.00000002
 Iteration  2 RMS(Cart)=  0.00000002 RMS(Int)=  0.00000000
 Variable       Old X    -DE/DX   Delta X   Delta X   Delta X     New X
                                 (Linear)    (Quad)   (Total)
    R1        2.29769  -0.00001   0.00000  -0.00000  -0.00000   2.29769
    R2        2.44853  -0.00000  -0.00000  -0.00001  -0.00001   2.44852
    R3        2.92935   0.00000  -0.00000   0.00001   0.00001   2.92935
    R4        3.39124  -0.00000   0.00000  -0.00005  -0.00005   3.39118
    R5        1.93493  -0.00000   0.00000   0.00001   0.00001   1.93494
    R6        2.89133  -0.00000   0.00000  -0.00003  -0.00003   2.89130
    R7        2.53218  -0.00000   0.00000  -0.00000   0.00000   2.53218
    R8        2.53389  -0.00000  -0.00000   0.00000  -0.00000   2.53389
    R9        2.51511   0.00000  -0.00000   0.00000   0.00000   2.51511
   R10        1.84764  -0.00000   0.00000   0.00000   0.00000   1.84765
   R11        1.81396  -0.00000   0.00000  -0.00000  -0.00000   1.81396
   R12        3.57784   0.00000   0.00001   0.00012   0.00013   3.57797
   R13        1.81308  -0.00000   0.00000   0.00000   0.00000   1.81308
   R14        1.84011  -0.00000  -0.00000  -0.00000  -0.00000   1.84010
   R15        3.41798   0.00000   0.00001   0.00013   0.00014   3.41812
   R16        1.82716   0.00000   0.00000   0.00001   0.00001   1.82717
   R17        1.85243  -0.00000  -0.00000  -0.00001  -0.00001   1.85242
    A1        2.24075  -0.00000  -0.00000  -0.00000  -0.00000   2.24074
    A2        2.10070  -0.00001   0.00000  -0.00003  -0.00002   2.10068
    A3        1.94173   0.00001  -0.00000   0.00003   0.00003   1.94176
    A4        2.35846   0.00000  -0.00000  -0.00004  -0.00004   2.35843
    A5        1.96288   0.00000  -0.00000   0.00001   0.00001   1.96289
    A6        1.92753   0.00000  -0.00002   0.00000  -0.00001   1.92752
    A7        1.92478   0.00000   0.00002   0.00000   0.00002   1.92480
    A8        1.93743   0.00000   0.00000   0.00000   0.00000   1.93743
    A9        1.88960  -0.00000   0.00000  -0.00000  -0.00000   1.88959
   A10        1.89210  -0.00000  -0.00000  -0.00000  -0.00000   1.89209
   A11        1.89117  -0.00000   0.00000  -0.00000  -0.00000   1.89116
   A12        1.86590  -0.00000   0.00000   0.00000   0.00000   1.86590
   A13        1.84654   0.00000   0.00001  -0.00005  -0.00004   1.84651
   A14        2.25073  -0.00000  -0.00000   0.00007   0.00006   2.25080
   A15        1.88278  -0.00000  -0.00000  -0.00002  -0.00002   1.88276
   A16        2.23898   0.00000  -0.00001   0.00005   0.00004   2.23902
   A17        1.65219  -0.00000  -0.00000  -0.00002  -0.00002   1.65216
   A18        2.56200  -0.00000  -0.00000  -0.00005  -0.00006   2.56194
   A19        1.92316  -0.00000  -0.00000  -0.00001  -0.00002   1.92314
   A20        1.93456  -0.00000  -0.00000  -0.00001  -0.00002   1.93454
   A21        1.79779   0.00000  -0.00000  -0.00001  -0.00001   1.79778
   A22        2.67508   0.00000  -0.00000  -0.00007  -0.00007   2.67501
   A23        3.15170   0.00000  -0.00000   0.00001   0.00001   3.15172
   A24        2.98067   0.00000  -0.00001  -0.00002  -0.00003   2.98064
   A25        3.13872  -0.00000   0.00000   0.00000   0.00001   3.13872
   A26        3.13618   0.00000  -0.00000   0.00003   0.00003   3.13621
    D1       -0.05032  -0.00000  -0.00003   0.00007   0.00004  -0.05028
    D2        3.09703  -0.00000  -0.00005   0.00006   0.00000   3.09703
    D3        0.01169   0.00000   0.00000   0.00001   0.00002   0.01171
    D4       -3.13523   0.00000   0.00003   0.00002   0.00005  -3.13518
    D5       -2.10982   0.00000   0.00024   0.00000   0.00024  -2.10958
    D6        2.08551   0.00000   0.00024   0.00000   0.00024   2.08576
    D7       -0.01066  -0.00000   0.00023   0.00000   0.00023  -0.01043
    D8        1.03661  -0.00000   0.00022  -0.00001   0.00021   1.03682
    D9       -1.05124   0.00000   0.00022  -0.00000   0.00021  -1.05103
   D10        3.13577  -0.00000   0.00021  -0.00001   0.00020   3.13597
   D11        2.75523  -0.00000   0.00001  -0.00020  -0.00019   2.75504
   D12       -1.03926  -0.00000   0.00002  -0.00016  -0.00014  -1.03939
   D13       -0.62554   0.00000   0.00003   0.00006   0.00009  -0.62545
   D14        1.35518   0.00000   0.00002   0.00003   0.00006   1.35523
   D15        1.04043  -0.00000   0.00002   0.00004   0.00006   1.04050
   D16       -3.00641  -0.00000   0.00003   0.00005   0.00008  -3.00633
   D17        2.52886  -0.00000  -0.00002   0.00014   0.00012   2.52898
   D18        0.21104   0.00000  -0.00001   0.00010   0.00010   0.21114
   D19       -2.19654   0.00000  -0.00001  -0.00028  -0.00028  -2.19682
   D20       -0.15143  -0.00000  -0.00001  -0.00030  -0.00031  -0.15174
   D21       -1.49155   0.00000   0.00001   0.00022   0.00022  -1.49133
   D22        0.56507   0.00000  -0.00000   0.00019   0.00019   0.56526
         Item               Value     Threshold  Converged?
 Maximum Force            0.000009     0.000015     YES
 RMS     Force            0.000002     0.000010     YES
 Maximum Displacement     0.000482     0.000060     NO 
 RMS     Displacement     0.000155     0.000040     NO 
 Predicted change in Energy=-7.713954D-10
 GradGradGradGradGradGradGradGradGradGradGradGradGradGradGradGradGradGrad

                          Input orientation:                          
 ---------------------------------------------------------------------
 Center     Atomic      Atomic             Coordinates (Angstroms)
 Number     Number       Type             X           Y           Z
 ---------------------------------------------------------------------
      1          6           0        0.254076   -0.263811   -0.246979
      2          8           0        0.605224    0.497558    0.633582
      3          8           0       -0.919986   -0.390413   -0.780261
      4          1           0       -1.602431    0.261557   -0.383235
      5          6           0        1.266161   -1.256414   -0.874178
      6          9           0        1.372423   -1.045400   -2.193159
      7          9           0        0.858545   -2.519309   -0.682109
      8          9           0        2.471803   -1.117443   -0.327818
      9          8           0       -0.746217    2.479019    2.007443
     10          1           0       -0.184760    1.807153    1.572332
     11          1           0       -0.337803    2.679151    2.852763
     12          8           0       -1.750817    3.773132   -0.213844
     13          1           0       -2.183966    4.629207   -0.207092
     14          1           0       -1.286128    3.666601    0.635206
     15          8           0       -2.632093    1.232725    0.197769
     16          1           0       -2.472190    1.362798    1.142437
     17          1           0       -2.510769    2.132254   -0.172408
 ---------------------------------------------------------------------
                    Distance matrix (angstroms):
                    1          2          3          4          5
     1  C    0.000000
     2  O    1.215884   0.000000
     3  O    1.295700   2.261351   0.000000
     4  H    1.934217   2.441997   1.023927   0.000000
     5  C    1.550147   2.405535   2.353299   3.282390   0.000000
     6  F    2.376804   3.310556   2.771359   3.719371   1.339974
     7  F    2.375288   3.301014   2.775788   3.725445   1.340875
     8  F    2.377717   2.648894   3.498215   4.301639   1.330938
     9  O    3.688647   2.764068   4.004389   3.371288   5.129022
    10  H    2.791301   1.794537   3.302203   2.867559   4.180434
    11  H    4.315060   3.251678   4.791662   4.232697   5.652563
    12  O    4.507505   4.122917   4.283249   3.518789   5.902079
    13  H    5.466924   5.055377   5.207951   4.409713   6.854846
    14  H    4.312611   3.690535   4.312420   3.568135   5.747043
    15  O    3.281371   3.348227   2.553905   1.530012   4.747765
    16  H    3.465380   3.236981   3.029827   2.072893   4.990218
    17  H    3.659379   3.609884   3.043670   2.090223   5.122573
                    6          7          8          9         10
     6  F    0.000000
     7  F    2.172499   0.000000
     8  F    2.166408   2.166415   0.000000
     9  O    5.878369   5.898494   5.361309   0.000000
    10  H    4.974013   4.988913   4.384194   0.977732   0.000000
    11  H    6.500653   6.399262   5.694217   0.959907   1.556697
    12  O    6.073761   6.828093   6.462294   2.760084   3.083510
    13  H    6.985236   7.783559   7.396942   3.405084   3.889366
    14  H    6.104957   6.678354   6.159265   1.893380   2.355581
    15  O    5.190621   5.199663   5.643517   2.895634   2.865105
    16  H    5.630867   5.430793   5.723313   2.230060   2.369514
    17  H    5.409260   5.766204   5.950690   2.825888   2.925769
                   11         12         13         14         15
    11  H    0.000000
    12  O    3.549293   0.000000
    13  H    4.071087   0.959441   0.000000
    14  H    2.606135   0.973740   1.562751   0.000000
    15  O    3.795380   2.720247   3.449757   2.815444   0.000000
    16  H    3.035392   2.858250   3.545946   2.640366   0.966895
    17  H    3.764643   1.808791   2.518487   2.122782   0.980257
                   16         17
    16  H    0.000000
    17  H    1.523932   0.000000
 Stoichiometry    C2H7F3O5
 Framework group  C1[X(C2H7F3O5)]
 Deg. of freedom    45
 Full point group                 C1      NOp   1
 Largest Abelian subgroup         C1      NOp   1
 Largest concise Abelian subgroup C1      NOp   1
                         Standard orientation:                         
 ---------------------------------------------------------------------
 Center     Atomic      Atomic             Coordinates (Angstroms)
 Number     Number       Type             X           Y           Z
 ---------------------------------------------------------------------
      1          6           0       -0.618107    0.008917   -0.156910
      2          8           0        0.033776    1.035153   -0.173184
      3          8           0       -0.214768   -1.203901   -0.369581
      4          1           0        0.789629   -1.254110   -0.562172
      5          6           0       -2.138888    0.051378    0.140376
      6          9           0       -2.425396   -0.688341    1.220310
      7          9           0       -2.829630   -0.437956   -0.899514
      8          9           0       -2.546520    1.298315    0.364829
      9          8           0        2.730224    1.502639   -0.561377
     10          1           0        1.767085    1.437207   -0.406329
     11          1           0        2.905680    2.400112   -0.853233
     12          8           0        3.637642   -0.334048    1.288281
     13          1           0        4.544520   -0.412597    1.591481
     14          1           0        3.545550    0.525848    0.840768
     15          8           0        2.290044   -1.345001   -0.847532
     16          1           0        2.580181   -0.575578   -1.356152
     17          1           0        2.807890   -1.269554   -0.018648
 ---------------------------------------------------------------------
 Rotational constants (GHZ):           1.9253498           0.4968998           0.4670495
 Standard basis: 6-31++G(d,p) (6D, 7F)
 There are   232 symmetry adapted cartesian basis functions of A   symmetry.
 There are   232 symmetry adapted basis functions of A   symmetry.
   232 basis functions,   376 primitive gaussians,   232 cartesian basis functions
    43 alpha electrons       43 beta electrons
       nuclear repulsion energy       619.6049796527 Hartrees.
 NAtoms=   17 NActive=   17 NUniq=   17 SFac= 1.00D+00 NAtFMM=   60 NAOKFM=F Big=F
 Integral buffers will be    131072 words long.
 Raffenetti 2 integral format.
 Two-electron integral symmetry is turned on.
 Nuclear repulsion after empirical dispersion term =      619.5977933896 Hartrees.
 One-electron integrals computed using PRISM.
 NBasis=   232 RedAO= T EigKep=  4.41D-05  NBF=   232
 NBsUse=   232 1.00D-06 EigRej= -1.00D+00 NBFU=   232
 Initial guess from the checkpoint file:  "/local_scratch/slurm.5613878/Gau-3409288.chk"
 B after Tr=     0.000000    0.000000    0.000000
         Rot=    1.000000    0.000026    0.000002   -0.000003 Ang=   0.00 deg.
 Requested convergence on RMS density matrix=1.00D-10 within 128 cycles.
 Requested convergence on MAX density matrix=1.00D-08.
 Requested convergence on             energy=1.00D-08.
 No special actions if energy rises.
 SCF Done:  E(RwB97XD) =  -755.959199468     A.U. after   10 cycles
            NFock= 10  Conv=0.70D-10     -V/T= 2.0081
 Calling FoFJK, ICntrl=      2127 FMM=F ISym2X=0 I1Cent= 0 IOpClX= 0 NMat=1 NMatS=1 NMatT=0.
 ***** Axes restored to original set *****
 -------------------------------------------------------------------
 Center     Atomic                   Forces (Hartrees/Bohr)
 Number     Number              X              Y              Z
 -------------------------------------------------------------------
      1        6          -0.000001712   -0.000000118   -0.000000012
      2        8          -0.000000825   -0.000001899   -0.000000184
      3        8          -0.000000575    0.000002342   -0.000000549
      4        1           0.000000671    0.000001196   -0.000001674
      5        6           0.000000018    0.000000265   -0.000000453
      6        9           0.000001905    0.000000469    0.000001719
      7        9          -0.000000752   -0.000000490   -0.000001798
      8        9          -0.000000360   -0.000001072    0.000001754
      9        8          -0.000001339   -0.000001828    0.000000680
     10        1          -0.000001581   -0.000001392    0.000001176
     11        1          -0.000002493   -0.000002277    0.000001646
     12        8           0.000002580    0.000001085    0.000001283
     13        1           0.000002440    0.000001165    0.000001160
     14        1           0.000000854    0.000000107    0.000001395
     15        8           0.000000739    0.000000595   -0.000001478
     16        1          -0.000000919   -0.000000131   -0.000003371
     17        1           0.000001349    0.000001983   -0.000001293
 -------------------------------------------------------------------
 Cartesian Forces:  Max     0.000003371 RMS     0.000001418

 GradGradGradGradGradGradGradGradGradGradGradGradGradGradGradGradGradGrad
 Berny optimization.
 Using GEDIIS/GDIIS optimizer.
 FormGI is forming the generalized inverse of G from B-inverse, IUseBI=4.
 Internal  Forces:  Max     0.000002250 RMS     0.000000611
 Search for a local minimum.
 Step number  20 out of a maximum of  102
 All quantities printed in internal units (Hartrees-Bohrs-Radians)
 Mixed Optimization -- En-DIIS/RFO-DIIS
 Swapping is turned off.
 Update second derivatives using D2CorX and points    9   10   11   12   13
                                                     14   15   16   17   18
                                                     19   20
 DE= -4.60D-09 DEPred=-7.71D-10 R= 5.96D+00
 Trust test= 5.96D+00 RLast= 8.56D-04 DXMaxT set to 7.49D-01
 ITU=  0  0  0  1  0  0  1  1  1  1  1  1  1  1  0 -1  0  0  1  0
     Eigenvalues ---    0.00039   0.00075   0.00114   0.00129   0.00180
     Eigenvalues ---    0.00565   0.00660   0.00835   0.01029   0.01134
     Eigenvalues ---    0.01526   0.01636   0.02277   0.02338   0.02682
     Eigenvalues ---    0.02968   0.03175   0.03803   0.04446   0.05002
     Eigenvalues ---    0.05335   0.07843   0.09082   0.09601   0.11575
     Eigenvalues ---    0.12438   0.13484   0.20836   0.21900   0.22650
     Eigenvalues ---    0.23111   0.26576   0.34726   0.37588   0.38516
     Eigenvalues ---    0.39233   0.47733   0.50224   0.51780   0.52428
     Eigenvalues ---    0.56079   0.57278   0.57445   0.60539   0.90779
 En-DIIS/RFO-DIIS/Sim-DIIS IScMMF=       -3 using points:    20   19   18   17   16   15   14   13   12   11
 RFO step:  Lambda=-1.00536133D-10.
 DIIS inversion failure, remove point  10.
 DIIS inversion failure, remove point   9.
 DIIS inversion failure, remove point   8.
 DIIS inversion failure, remove point   7.
 DIIS inversion failure, remove point   6.
 DIIS inversion failure, remove point   5.
 DIIS inversion failure, remove point   4.
 DIIS inversion failure, remove point   3.
 RFO-DIIS uses    2 points instead of   10
 DidBck=F Rises=F RFO-DIIS coefs:    1.01345   -0.01345    0.00000    0.00000    0.00000
                  RFO-DIIS coefs:    0.00000    0.00000    0.00000    0.00000    0.00000
 Iteration  1 RMS(Cart)=  0.00003197 RMS(Int)=  0.00000000
 Iteration  2 RMS(Cart)=  0.00000000 RMS(Int)=  0.00000000
 Variable       Old X    -DE/DX   Delta X   Delta X   Delta X     New X
                                 (Linear)    (Quad)   (Total)
    R1        2.29769  -0.00000  -0.00000   0.00000   0.00000   2.29769
    R2        2.44852  -0.00000  -0.00000  -0.00000  -0.00000   2.44852
    R3        2.92935   0.00000   0.00000   0.00000   0.00000   2.92936
    R4        3.39118   0.00000  -0.00000   0.00000   0.00000   3.39119
    R5        1.93494  -0.00000   0.00000   0.00000   0.00000   1.93495
    R6        2.89130  -0.00000  -0.00000  -0.00003  -0.00003   2.89127
    R7        2.53218  -0.00000   0.00000  -0.00000  -0.00000   2.53218
    R8        2.53389   0.00000  -0.00000  -0.00000  -0.00000   2.53389
    R9        2.51511   0.00000   0.00000   0.00000   0.00000   2.51511
   R10        1.84765  -0.00000   0.00000   0.00000   0.00000   1.84765
   R11        1.81396  -0.00000  -0.00000  -0.00000  -0.00000   1.81396
   R12        3.57797  -0.00000   0.00000   0.00000   0.00000   3.57797
   R13        1.81308  -0.00000   0.00000   0.00000   0.00000   1.81308
   R14        1.84010  -0.00000  -0.00000  -0.00000  -0.00000   1.84010
   R15        3.41812  -0.00000   0.00000  -0.00002  -0.00002   3.41810
   R16        1.82717  -0.00000   0.00000  -0.00000  -0.00000   1.82716
   R17        1.85242   0.00000  -0.00000   0.00000   0.00000   1.85242
    A1        2.24074  -0.00000  -0.00000  -0.00000  -0.00000   2.24074
    A2        2.10068  -0.00000  -0.00000  -0.00001  -0.00001   2.10067
    A3        1.94176   0.00000   0.00000   0.00001   0.00001   1.94177
    A4        2.35843   0.00000  -0.00000   0.00001   0.00001   2.35843
    A5        1.96289  -0.00000   0.00000  -0.00001  -0.00001   1.96288
    A6        1.92752   0.00000  -0.00000  -0.00000  -0.00000   1.92752
    A7        1.92480   0.00000   0.00000   0.00001   0.00001   1.92481
    A8        1.93743  -0.00000   0.00000  -0.00000  -0.00000   1.93743
    A9        1.88959  -0.00000  -0.00000  -0.00000  -0.00000   1.88959
   A10        1.89209  -0.00000  -0.00000  -0.00000  -0.00000   1.89209
   A11        1.89116  -0.00000  -0.00000  -0.00000  -0.00000   1.89116
   A12        1.86590   0.00000   0.00000   0.00000   0.00000   1.86591
   A13        1.84651   0.00000  -0.00000  -0.00000  -0.00001   1.84650
   A14        2.25080  -0.00000   0.00000  -0.00002  -0.00002   2.25078
   A15        1.88276   0.00000  -0.00000   0.00000   0.00000   1.88276
   A16        2.23902   0.00000   0.00000  -0.00007  -0.00007   2.23895
   A17        1.65216  -0.00000  -0.00000  -0.00001  -0.00001   1.65215
   A18        2.56194  -0.00000  -0.00000  -0.00002  -0.00003   2.56191
   A19        1.92314  -0.00000  -0.00000  -0.00001  -0.00001   1.92313
   A20        1.93454   0.00000  -0.00000   0.00000   0.00000   1.93454
   A21        1.79778   0.00000  -0.00000  -0.00000  -0.00000   1.79777
   A22        2.67501   0.00000  -0.00000   0.00004   0.00004   2.67505
   A23        3.15172   0.00000   0.00000  -0.00001  -0.00001   3.15171
   A24        2.98064   0.00000  -0.00000  -0.00001  -0.00001   2.98063
   A25        3.13872  -0.00000   0.00000  -0.00001  -0.00001   3.13872
   A26        3.13621   0.00000   0.00000   0.00000   0.00000   3.13622
    D1       -0.05028  -0.00000   0.00000   0.00001   0.00001  -0.05027
    D2        3.09703  -0.00000   0.00000  -0.00000  -0.00000   3.09703
    D3        0.01171   0.00000   0.00000   0.00002   0.00002   0.01173
    D4       -3.13518   0.00000   0.00000   0.00004   0.00004  -3.13514
    D5       -2.10958   0.00000   0.00000   0.00004   0.00005  -2.10953
    D6        2.08576   0.00000   0.00000   0.00004   0.00004   2.08580
    D7       -0.01043  -0.00000   0.00000   0.00004   0.00004  -0.01039
    D8        1.03682   0.00000   0.00000   0.00003   0.00004   1.03686
    D9       -1.05103  -0.00000   0.00000   0.00003   0.00003  -1.05099
   D10        3.13597  -0.00000   0.00000   0.00003   0.00003   3.13600
   D11        2.75504  -0.00000  -0.00000  -0.00003  -0.00003   2.75501
   D12       -1.03939  -0.00000  -0.00000  -0.00005  -0.00005  -1.03945
   D13       -0.62545  -0.00000   0.00000  -0.00004  -0.00004  -0.62550
   D14        1.35523   0.00000   0.00000  -0.00006  -0.00006   1.35518
   D15        1.04050  -0.00000   0.00000  -0.00001  -0.00001   1.04049
   D16       -3.00633  -0.00000   0.00000  -0.00003  -0.00003  -3.00636
   D17        2.52898  -0.00000   0.00000  -0.00007  -0.00007   2.52891
   D18        0.21114  -0.00000   0.00000   0.00002   0.00002   0.21115
   D19       -2.19682  -0.00000  -0.00000   0.00006   0.00005  -2.19676
   D20       -0.15174  -0.00000  -0.00000   0.00002   0.00001  -0.15173
   D21       -1.49133  -0.00000   0.00000  -0.00004  -0.00004  -1.49137
   D22        0.56526  -0.00000   0.00000  -0.00006  -0.00005   0.56520
         Item               Value     Threshold  Converged?
 Maximum Force            0.000002     0.000015     YES
 RMS     Force            0.000001     0.000010     YES
 Maximum Displacement     0.000096     0.000060     NO 
 RMS     Displacement     0.000032     0.000040     YES
 Predicted change in Energy=-1.195028D-10
 GradGradGradGradGradGradGradGradGradGradGradGradGradGradGradGradGradGrad

                          Input orientation:                          
 ---------------------------------------------------------------------
 Center     Atomic      Atomic             Coordinates (Angstroms)
 Number     Number       Type             X           Y           Z
 ---------------------------------------------------------------------
      1          6           0        0.254054   -0.263823   -0.246974
      2          8           0        0.605207    0.497561    0.633571
      3          8           0       -0.920016   -0.390445   -0.780232
      4          1           0       -1.602452    0.261541   -0.383211
      5          6           0        1.266155   -1.256405   -0.874184
      6          9           0        1.372428   -1.045362   -2.193158
      7          9           0        0.858560   -2.519311   -0.682146
      8          9           0        2.471790   -1.117424   -0.327809
      9          8           0       -0.746235    2.479015    2.007440
     10          1           0       -0.184772    1.807152    1.572333
     11          1           0       -0.337828    2.679153    2.852763
     12          8           0       -1.750774    3.773132   -0.213862
     13          1           0       -2.183985    4.629175   -0.207107
     14          1           0       -1.286106    3.666614    0.635200
     15          8           0       -2.632076    1.232733    0.197778
     16          1           0       -2.472162    1.362798    1.142444
     17          1           0       -2.510718    2.132260   -0.172398
 ---------------------------------------------------------------------
                    Distance matrix (angstroms):
                    1          2          3          4          5
     1  C    0.000000
     2  O    1.215884   0.000000
     3  O    1.295699   2.261349   0.000000
     4  H    1.934213   2.441988   1.023929   0.000000
     5  C    1.550148   2.405530   2.353308   3.282396   0.000000
     6  F    2.376803   3.310534   2.771385   3.719383   1.339973
     7  F    2.375295   3.301033   2.775793   3.725464   1.340874
     8  F    2.377714   2.648880   3.498219   4.301635   1.330938
     9  O    3.688648   2.764068   4.004387   3.371277   5.129019
    10  H    2.791305   1.794538   3.302208   2.867556   4.180432
    11  H    4.315067   3.251688   4.791662   4.232687   5.652567
    12  O    4.507487   4.122882   4.283259   3.518799   5.902045
    13  H    5.466905   5.055351   5.207944   4.409696   6.854817
    14  H    4.312617   3.690524   4.312447   3.568159   5.747034
    15  O    3.281346   3.348193   2.553892   1.529996   4.747749
    16  H    3.465347   3.236941   3.029802   2.072869   4.990193
    17  H    3.659336   3.609822   3.043655   2.090210   5.122532
                    6          7          8          9         10
     6  F    0.000000
     7  F    2.172497   0.000000
     8  F    2.166407   2.166415   0.000000
     9  O    5.878350   5.898518   5.361292   0.000000
    10  H    4.973995   4.988938   4.384177   0.977732   0.000000
    11  H    6.500639   6.399294   5.694207   0.959907   1.556700
    12  O    6.073704   6.828086   6.462242   2.760076   3.083493
    13  H    6.985187   7.783547   7.396906   3.405075   3.889354
    14  H    6.104927   6.678373   6.159237   1.893382   2.355579
    15  O    5.190602   5.199678   5.643486   2.895599   2.865075
    16  H    5.630839   5.430802   5.723269   2.230018   2.369474
    17  H    5.409212   5.766194   5.950630   2.825834   2.925715
                   11         12         13         14         15
    11  H    0.000000
    12  O    3.549280   0.000000
    13  H    4.071079   0.959441   0.000000
    14  H    2.606126   0.973740   1.562752   0.000000
    15  O    3.795346   2.720251   3.449715   2.815449   0.000000
    16  H    3.035351   2.858264   3.545921   2.640377   0.966894
    17  H    3.764590   1.808782   2.518441   2.122765   0.980259
                   16         17
    16  H    0.000000
    17  H    1.523932   0.000000
 Stoichiometry    C2H7F3O5
 Framework group  C1[X(C2H7F3O5)]
 Deg. of freedom    45
 Full point group                 C1      NOp   1
 Largest Abelian subgroup         C1      NOp   1
 Largest concise Abelian subgroup C1      NOp   1
                         Standard orientation:                         
 ---------------------------------------------------------------------
 Center     Atomic      Atomic             Coordinates (Angstroms)
 Number     Number       Type             X           Y           Z
 ---------------------------------------------------------------------
      1          6           0       -0.618105    0.008903   -0.156933
      2          8           0        0.033785    1.035134   -0.173196
      3          8           0       -0.214774   -1.203914   -0.369622
      4          1           0        0.789629   -1.254120   -0.562194
      5          6           0       -2.138881    0.051383    0.140379
      6          9           0       -2.425373   -0.688304    1.220338
      7          9           0       -2.829655   -0.437971   -0.899481
      8          9           0       -2.546494    1.298331    0.364809
      9          8           0        2.730233    1.502610   -0.561404
     10          1           0        1.767093    1.437191   -0.406353
     11          1           0        2.905701    2.400077   -0.853271
     12          8           0        3.637609   -0.334025    1.288315
     13          1           0        4.544498   -0.412622    1.591469
     14          1           0        3.545545    0.525863    0.840782
     15          8           0        2.290037   -1.344996   -0.847512
     16          1           0        2.580164   -0.575576   -1.356139
     17          1           0        2.807863   -1.269517   -0.018616
 ---------------------------------------------------------------------
 Rotational constants (GHZ):           1.9253514           0.4969019           0.4670531
 Standard basis: 6-31++G(d,p) (6D, 7F)
 There are   232 symmetry adapted cartesian basis functions of A   symmetry.
 There are   232 symmetry adapted basis functions of A   symmetry.
   232 basis functions,   376 primitive gaussians,   232 cartesian basis functions
    43 alpha electrons       43 beta electrons
       nuclear repulsion energy       619.6058597038 Hartrees.
 NAtoms=   17 NActive=   17 NUniq=   17 SFac= 1.00D+00 NAtFMM=   60 NAOKFM=F Big=F
 Integral buffers will be    131072 words long.
 Raffenetti 2 integral format.
 Two-electron integral symmetry is turned on.
 Nuclear repulsion after empirical dispersion term =      619.5986733946 Hartrees.
 One-electron integrals computed using PRISM.
 NBasis=   232 RedAO= T EigKep=  4.41D-05  NBF=   232
 NBsUse=   232 1.00D-06 EigRej= -1.00D+00 NBFU=   232
 Initial guess from the checkpoint file:  "/local_scratch/slurm.5613878/Gau-3409288.chk"
 B after Tr=     0.000000    0.000000   -0.000000
         Rot=    1.000000    0.000007   -0.000000    0.000001 Ang=   0.00 deg.
 Requested convergence on RMS density matrix=1.00D-10 within 128 cycles.
 Requested convergence on MAX density matrix=1.00D-08.
 Requested convergence on             energy=1.00D-08.
 No special actions if energy rises.
 SCF Done:  E(RwB97XD) =  -755.959199469     A.U. after   10 cycles
            NFock= 10  Conv=0.27D-10     -V/T= 2.0081
 Calling FoFJK, ICntrl=      2127 FMM=F ISym2X=0 I1Cent= 0 IOpClX= 0 NMat=1 NMatS=1 NMatT=0.
 ***** Axes restored to original set *****
 -------------------------------------------------------------------
 Center     Atomic                   Forces (Hartrees/Bohr)
 Number     Number              X              Y              Z
 -------------------------------------------------------------------
      1        6          -0.000000305    0.000000245    0.000000101
      2        8          -0.000001086   -0.000001475    0.000000493
      3        8           0.000000176    0.000001416   -0.000001330
      4        1           0.000000200    0.000001025   -0.000001920
      5        6          -0.000000024   -0.000000066    0.000000185
      6        9           0.000001674    0.000000831    0.000000735
      7        9          -0.000001112   -0.000000121   -0.000001462
      8        9          -0.000000655   -0.000001429    0.000001652
      9        8          -0.000001213   -0.000001563    0.000001031
     10        1          -0.000001319   -0.000001412    0.000001251
     11        1          -0.000002281   -0.000002566    0.000001684
     12        8           0.000002022    0.000000904    0.000000726
     13        1           0.000002748    0.000001298    0.000001360
     14        1           0.000000892    0.000000103    0.000001555
     15        8           0.000000482    0.000001321   -0.000002735
     16        1          -0.000001138    0.000000300   -0.000001966
     17        1           0.000000938    0.000001190   -0.000001362
 -------------------------------------------------------------------
 Cartesian Forces:  Max     0.000002748 RMS     0.000001317

 GradGradGradGradGradGradGradGradGradGradGradGradGradGradGradGradGradGrad
 Berny optimization.
 Using GEDIIS/GDIIS optimizer.
 FormGI is forming the generalized inverse of G from B-inverse, IUseBI=4.
 Internal  Forces:  Max     0.000000622 RMS     0.000000146
 Search for a local minimum.
 Step number  21 out of a maximum of  102
 All quantities printed in internal units (Hartrees-Bohrs-Radians)
 Mixed Optimization -- En-DIIS/RFO-DIIS
 Swapping is turned off.
 Update second derivatives using D2CorX and points    9   10   11   12   13
                                                     14   15   16   17   18
                                                     19   20   21
 DE= -1.16D-09 DEPred=-1.20D-10 R= 9.68D+00
 Trust test= 9.68D+00 RLast= 2.06D-04 DXMaxT set to 7.49D-01
 ITU=  0  0  0  0  1  0  0  1  1  1  1  1  1  1  1  0 -1  0  0  1
 ITU=  0
     Eigenvalues ---    0.00039   0.00076   0.00113   0.00127   0.00173
     Eigenvalues ---    0.00608   0.00656   0.00843   0.01016   0.01158
     Eigenvalues ---    0.01529   0.01663   0.02270   0.02342   0.02642
     Eigenvalues ---    0.02871   0.03171   0.03804   0.04596   0.05019
     Eigenvalues ---    0.05358   0.07827   0.09108   0.09759   0.11865
     Eigenvalues ---    0.12453   0.13514   0.20716   0.21833   0.22700
     Eigenvalues ---    0.23123   0.26476   0.34626   0.37052   0.38500
     Eigenvalues ---    0.39094   0.47892   0.50156   0.51797   0.52446
     Eigenvalues ---    0.55944   0.57279   0.57444   0.60560   0.89893
 En-DIIS/RFO-DIIS/Sim-DIIS IScMMF=       -3 using points:    21   20   19   18   17   16   15   14   13   12
 RFO step:  Lambda=-5.97769127D-12.
 DIIS inversion failure, remove point  10.
 DIIS inversion failure, remove point   9.
 DIIS inversion failure, remove point   8.
 DIIS inversion failure, remove point   7.
 DIIS inversion failure, remove point   6.
 DIIS inversion failure, remove point   5.
 DIIS inversion failure, remove point   4.
 DIIS inversion failure, remove point   3.
 DIIS inversion failure, remove point   2.
 Use linear search instead of GDIIS.
 RFO step:  Lambda= 0.00000000D+00 EMin= 3.88116671D-04
 Quartic linear search produced a step of -0.00286.
 Iteration  1 RMS(Cart)=  0.00000996 RMS(Int)=  0.00000000
 Iteration  2 RMS(Cart)=  0.00000000 RMS(Int)=  0.00000000
 Variable       Old X    -DE/DX   Delta X   Delta X   Delta X     New X
                                 (Linear)    (Quad)   (Total)
    R1        2.29769  -0.00000  -0.00000  -0.00000  -0.00000   2.29769
    R2        2.44852  -0.00000   0.00000  -0.00000  -0.00000   2.44852
    R3        2.92936   0.00000  -0.00000   0.00000   0.00000   2.92936
    R4        3.39119  -0.00000  -0.00000  -0.00000  -0.00000   3.39118
    R5        1.93495  -0.00000  -0.00000   0.00000   0.00000   1.93495
    R6        2.89127  -0.00000   0.00000  -0.00001  -0.00001   2.89127
    R7        2.53218  -0.00000   0.00000  -0.00000  -0.00000   2.53218
    R8        2.53389   0.00000   0.00000   0.00000   0.00000   2.53389
    R9        2.51511  -0.00000  -0.00000  -0.00000  -0.00000   2.51511
   R10        1.84765  -0.00000  -0.00000  -0.00000  -0.00000   1.84765
   R11        1.81396  -0.00000   0.00000  -0.00000  -0.00000   1.81396
   R12        3.57797   0.00000  -0.00000  -0.00001  -0.00001   3.57797
   R13        1.81308  -0.00000  -0.00000   0.00000   0.00000   1.81308
   R14        1.84010   0.00000   0.00000   0.00000   0.00000   1.84010
   R15        3.41810  -0.00000   0.00000  -0.00000  -0.00000   3.41810
   R16        1.82716   0.00000   0.00000  -0.00000  -0.00000   1.82716
   R17        1.85242  -0.00000  -0.00000  -0.00000  -0.00000   1.85242
    A1        2.24074  -0.00000   0.00000  -0.00000  -0.00000   2.24074
    A2        2.10067  -0.00000   0.00000   0.00000   0.00000   2.10067
    A3        1.94177   0.00000  -0.00000   0.00000   0.00000   1.94177
    A4        2.35843  -0.00000  -0.00000  -0.00000  -0.00000   2.35843
    A5        1.96288   0.00000   0.00000   0.00000   0.00000   1.96288
    A6        1.92752   0.00000   0.00000  -0.00000  -0.00000   1.92752
    A7        1.92481  -0.00000  -0.00000   0.00000   0.00000   1.92481
    A8        1.93743   0.00000   0.00000   0.00000   0.00000   1.93743
    A9        1.88959  -0.00000   0.00000  -0.00000  -0.00000   1.88959
   A10        1.89209  -0.00000   0.00000  -0.00000  -0.00000   1.89209
   A11        1.89116  -0.00000   0.00000   0.00000   0.00000   1.89116
   A12        1.86591  -0.00000  -0.00000  -0.00000  -0.00000   1.86590
   A13        1.84650  -0.00000   0.00000  -0.00001  -0.00001   1.84650
   A14        2.25078   0.00000   0.00000   0.00000   0.00000   2.25078
   A15        1.88276  -0.00000  -0.00000  -0.00000  -0.00000   1.88276
   A16        2.23895   0.00000   0.00000  -0.00000  -0.00000   2.23895
   A17        1.65215   0.00000   0.00000  -0.00000  -0.00000   1.65215
   A18        2.56191   0.00000   0.00000   0.00000   0.00000   2.56192
   A19        1.92313   0.00000   0.00000   0.00000   0.00000   1.92313
   A20        1.93454   0.00000  -0.00000   0.00000   0.00000   1.93454
   A21        1.79777  -0.00000   0.00000   0.00000   0.00000   1.79778
   A22        2.67505  -0.00000  -0.00000   0.00000   0.00000   2.67505
   A23        3.15171   0.00000   0.00000   0.00000   0.00000   3.15171
   A24        2.98063  -0.00000   0.00000   0.00001   0.00001   2.98064
   A25        3.13872  -0.00000   0.00000  -0.00000  -0.00000   3.13871
   A26        3.13622   0.00000  -0.00000   0.00000   0.00000   3.13622
    D1       -0.05027   0.00000  -0.00000   0.00002   0.00002  -0.05025
    D2        3.09703   0.00000   0.00000   0.00002   0.00002   3.09705
    D3        0.01173   0.00000  -0.00000   0.00001   0.00001   0.01174
    D4       -3.13514   0.00000  -0.00000   0.00001   0.00001  -3.13513
    D5       -2.10953  -0.00000  -0.00000   0.00002   0.00002  -2.10951
    D6        2.08580   0.00000  -0.00000   0.00002   0.00002   2.08583
    D7       -0.01039  -0.00000  -0.00000   0.00002   0.00002  -0.01037
    D8        1.03686  -0.00000  -0.00000   0.00002   0.00002   1.03688
    D9       -1.05099   0.00000  -0.00000   0.00002   0.00002  -1.05097
   D10        3.13600  -0.00000  -0.00000   0.00002   0.00002   3.13602
   D11        2.75501   0.00000   0.00000  -0.00002  -0.00002   2.75499
   D12       -1.03945   0.00000   0.00000  -0.00003  -0.00003  -1.03947
   D13       -0.62550  -0.00000   0.00000  -0.00004  -0.00004  -0.62553
   D14        1.35518  -0.00000   0.00000  -0.00003  -0.00003   1.35515
   D15        1.04049  -0.00000   0.00000  -0.00001  -0.00001   1.04047
   D16       -3.00636  -0.00000   0.00000  -0.00002  -0.00002  -3.00638
   D17        2.52891   0.00000   0.00000  -0.00000  -0.00000   2.52891
   D18        0.21115   0.00000  -0.00000   0.00000   0.00000   0.21116
   D19       -2.19676   0.00000  -0.00000   0.00002   0.00002  -2.19674
   D20       -0.15173   0.00000  -0.00000   0.00002   0.00002  -0.15171
   D21       -1.49137   0.00000   0.00000  -0.00001  -0.00001  -1.49138
   D22        0.56520   0.00000   0.00000  -0.00000  -0.00000   0.56520
         Item               Value     Threshold  Converged?
 Maximum Force            0.000001     0.000015     YES
 RMS     Force            0.000000     0.000010     YES
 Maximum Displacement     0.000036     0.000060     YES
 RMS     Displacement     0.000010     0.000040     YES
 Predicted change in Energy=-4.806974D-12
 Optimization completed.
    -- Stationary point found.
                           ----------------------------
                           !   Optimized Parameters   !
                           ! (Angstroms and Degrees)  !
 --------------------------                            --------------------------
 ! Name  Definition              Value          Derivative Info.                !
 --------------------------------------------------------------------------------
 ! R1    R(1,2)                  1.2159         -DE/DX =    0.0                 !
 ! R2    R(1,3)                  1.2957         -DE/DX =    0.0                 !
 ! R3    R(1,5)                  1.5501         -DE/DX =    0.0                 !
 ! R4    R(2,10)                 1.7945         -DE/DX =    0.0                 !
 ! R5    R(3,4)                  1.0239         -DE/DX =    0.0                 !
 ! R6    R(4,15)                 1.53           -DE/DX =    0.0                 !
 ! R7    R(5,6)                  1.34           -DE/DX =    0.0                 !
 ! R8    R(5,7)                  1.3409         -DE/DX =    0.0                 !
 ! R9    R(5,8)                  1.3309         -DE/DX =    0.0                 !
 ! R10   R(9,10)                 0.9777         -DE/DX =    0.0                 !
 ! R11   R(9,11)                 0.9599         -DE/DX =    0.0                 !
 ! R12   R(9,14)                 1.8934         -DE/DX =    0.0                 !
 ! R13   R(12,13)                0.9594         -DE/DX =    0.0                 !
 ! R14   R(12,14)                0.9737         -DE/DX =    0.0                 !
 ! R15   R(12,17)                1.8088         -DE/DX =    0.0                 !
 ! R16   R(15,16)                0.9669         -DE/DX =    0.0                 !
 ! R17   R(15,17)                0.9803         -DE/DX =    0.0                 !
 ! A1    A(2,1,3)              128.3849         -DE/DX =    0.0                 !
 ! A2    A(2,1,5)              120.3593         -DE/DX =    0.0                 !
 ! A3    A(3,1,5)              111.2551         -DE/DX =    0.0                 !
 ! A4    A(1,2,10)             135.1282         -DE/DX =    0.0                 !
 ! A5    A(1,3,4)              112.4649         -DE/DX =    0.0                 !
 ! A6    A(1,5,6)              110.4387         -DE/DX =    0.0                 !
 ! A7    A(1,5,7)              110.2835         -DE/DX =    0.0                 !
 ! A8    A(1,5,8)              111.0065         -DE/DX =    0.0                 !
 ! A9    A(6,5,7)              108.2656         -DE/DX =    0.0                 !
 ! A10   A(6,5,8)              108.4089         -DE/DX =    0.0                 !
 ! A11   A(7,5,8)              108.3558         -DE/DX =    0.0                 !
 ! A12   A(10,9,11)            106.9085         -DE/DX =    0.0                 !
 ! A13   A(10,9,14)            105.7968         -DE/DX =    0.0                 !
 ! A14   A(11,9,14)            128.9601         -DE/DX =    0.0                 !
 ! A15   A(13,12,14)           107.8743         -DE/DX =    0.0                 !
 ! A16   A(13,12,17)           128.2825         -DE/DX =    0.0                 !
 ! A17   A(14,12,17)            94.6614         -DE/DX =    0.0                 !
 ! A18   A(9,14,12)            146.7869         -DE/DX =    0.0                 !
 ! A19   A(4,15,16)            110.1873         -DE/DX =    0.0                 !
 ! A20   A(4,15,17)            110.8411         -DE/DX =    0.0                 !
 ! A21   A(16,15,17)           103.0049         -DE/DX =    0.0                 !
 ! A22   A(12,17,15)           153.269          -DE/DX =    0.0                 !
 ! A23   L(3,4,15,10,-1)       180.5796         -DE/DX =    0.0                 !
 ! A24   L(2,10,9,15,-1)       170.7776         -DE/DX =    0.0                 !
 ! A25   L(3,4,15,10,-2)       179.8353         -DE/DX =    0.0                 !
 ! A26   L(2,10,9,15,-2)       179.692          -DE/DX =    0.0                 !
 ! D1    D(3,1,2,10)            -2.8801         -DE/DX =    0.0                 !
 ! D2    D(5,1,2,10)           177.4467         -DE/DX =    0.0                 !
 ! D3    D(2,1,3,4)              0.6723         -DE/DX =    0.0                 !
 ! D4    D(5,1,3,4)           -179.6302         -DE/DX =    0.0                 !
 ! D5    D(2,1,5,6)           -120.8672         -DE/DX =    0.0                 !
 ! D6    D(2,1,5,7)            119.5077         -DE/DX =    0.0                 !
 ! D7    D(2,1,5,8)             -0.5952         -DE/DX =    0.0                 !
 ! D8    D(3,1,5,6)             59.4076         -DE/DX =    0.0                 !
 ! D9    D(3,1,5,7)            -60.2174         -DE/DX =    0.0                 !
 ! D10   D(3,1,5,8)            179.6797         -DE/DX =    0.0                 !
 ! D11   D(1,2,9,11)           157.8503         -DE/DX =    0.0                 !
 ! D12   D(1,2,9,14)           -59.5559         -DE/DX =    0.0                 !
 ! D13   D(1,3,15,16)          -35.8384         -DE/DX =    0.0                 !
 ! D14   D(1,3,15,17)           77.646          -DE/DX =    0.0                 !
 ! D15   D(10,9,14,12)          59.6156         -DE/DX =    0.0                 !
 ! D16   D(11,9,14,12)        -172.2516         -DE/DX =    0.0                 !
 ! D17   D(13,12,14,9)         144.8961         -DE/DX =    0.0                 !
 ! D18   D(17,12,14,9)          12.0982         -DE/DX =    0.0                 !
 ! D19   D(13,12,17,15)       -125.8653         -DE/DX =    0.0                 !
 ! D20   D(14,12,17,15)         -8.6934         -DE/DX =    0.0                 !
 ! D21   D(4,15,17,12)         -85.4489         -DE/DX =    0.0                 !
 ! D22   D(16,15,17,12)         32.3838         -DE/DX =    0.0                 !
 --------------------------------------------------------------------------------
 GradGradGradGradGradGradGradGradGradGradGradGradGradGradGradGradGradGrad

                          Input orientation:                          
 ---------------------------------------------------------------------
 Center     Atomic      Atomic             Coordinates (Angstroms)
 Number     Number       Type             X           Y           Z
 ---------------------------------------------------------------------
      1          6           0        0.254054   -0.263823   -0.246974
      2          8           0        0.605207    0.497561    0.633571
      3          8           0       -0.920016   -0.390445   -0.780232
      4          1           0       -1.602452    0.261541   -0.383211
      5          6           0        1.266155   -1.256405   -0.874184
      6          9           0        1.372428   -1.045362   -2.193158
      7          9           0        0.858560   -2.519311   -0.682146
      8          9           0        2.471790   -1.117424   -0.327809
      9          8           0       -0.746235    2.479015    2.007440
     10          1           0       -0.184772    1.807152    1.572333
     11          1           0       -0.337828    2.679153    2.852763
     12          8           0       -1.750774    3.773132   -0.213862
     13          1           0       -2.183985    4.629175   -0.207107
     14          1           0       -1.286106    3.666614    0.635200
     15          8           0       -2.632076    1.232733    0.197778
     16          1           0       -2.472162    1.362798    1.142444
     17          1           0       -2.510718    2.132260   -0.172398
 ---------------------------------------------------------------------
                    Distance matrix (angstroms):
                    1          2          3          4          5
     1  C    0.000000
     2  O    1.215884   0.000000
     3  O    1.295699   2.261349   0.000000
     4  H    1.934213   2.441988   1.023929   0.000000
     5  C    1.550148   2.405530   2.353308   3.282396   0.000000
     6  F    2.376803   3.310534   2.771385   3.719383   1.339973
     7  F    2.375295   3.301033   2.775793   3.725464   1.340874
     8  F    2.377714   2.648880   3.498219   4.301635   1.330938
     9  O    3.688648   2.764068   4.004387   3.371277   5.129019
    10  H    2.791305   1.794538   3.302208   2.867556   4.180432
    11  H    4.315067   3.251688   4.791662   4.232687   5.652567
    12  O    4.507487   4.122882   4.283259   3.518799   5.902045
    13  H    5.466905   5.055351   5.207944   4.409696   6.854817
    14  H    4.312617   3.690524   4.312447   3.568159   5.747034
    15  O    3.281346   3.348193   2.553892   1.529996   4.747749
    16  H    3.465347   3.236941   3.029802   2.072869   4.990193
    17  H    3.659336   3.609822   3.043655   2.090210   5.122532
                    6          7          8          9         10
     6  F    0.000000
     7  F    2.172497   0.000000
     8  F    2.166407   2.166415   0.000000
     9  O    5.878350   5.898518   5.361292   0.000000
    10  H    4.973995   4.988938   4.384177   0.977732   0.000000
    11  H    6.500639   6.399294   5.694207   0.959907   1.556700
    12  O    6.073704   6.828086   6.462242   2.760076   3.083493
    13  H    6.985187   7.783547   7.396906   3.405075   3.889354
    14  H    6.104927   6.678373   6.159237   1.893382   2.355579
    15  O    5.190602   5.199678   5.643486   2.895599   2.865075
    16  H    5.630839   5.430802   5.723269   2.230018   2.369474
    17  H    5.409212   5.766194   5.950630   2.825834   2.925715
                   11         12         13         14         15
    11  H    0.000000
    12  O    3.549280   0.000000
    13  H    4.071079   0.959441   0.000000
    14  H    2.606126   0.973740   1.562752   0.000000
    15  O    3.795346   2.720251   3.449715   2.815449   0.000000
    16  H    3.035351   2.858264   3.545921   2.640377   0.966894
    17  H    3.764590   1.808782   2.518441   2.122765   0.980259
                   16         17
    16  H    0.000000
    17  H    1.523932   0.000000
 Stoichiometry    C2H7F3O5
 Framework group  C1[X(C2H7F3O5)]
 Deg. of freedom    45
 Full point group                 C1      NOp   1
 Largest Abelian subgroup         C1      NOp   1
 Largest concise Abelian subgroup C1      NOp   1
                         Standard orientation:                         
 ---------------------------------------------------------------------
 Center     Atomic      Atomic             Coordinates (Angstroms)
 Number     Number       Type             X           Y           Z
 ---------------------------------------------------------------------
      1          6           0       -0.618105    0.008903   -0.156933
      2          8           0        0.033785    1.035134   -0.173196
      3          8           0       -0.214774   -1.203914   -0.369622
      4          1           0        0.789629   -1.254120   -0.562194
      5          6           0       -2.138881    0.051383    0.140379
      6          9           0       -2.425373   -0.688304    1.220338
      7          9           0       -2.829655   -0.437971   -0.899481
      8          9           0       -2.546494    1.298331    0.364809
      9          8           0        2.730233    1.502610   -0.561404
     10          1           0        1.767093    1.437191   -0.406353
     11          1           0        2.905701    2.400077   -0.853271
     12          8           0        3.637609   -0.334025    1.288315
     13          1           0        4.544498   -0.412622    1.591469
     14          1           0        3.545545    0.525863    0.840782
     15          8           0        2.290037   -1.344996   -0.847512
     16          1           0        2.580164   -0.575576   -1.356139
     17          1           0        2.807863   -1.269517   -0.018616
 ---------------------------------------------------------------------
 Rotational constants (GHZ):           1.9253514           0.4969019           0.4670531

 **********************************************************************

            Population analysis using the SCF Density.

 **********************************************************************

 Orbital symmetries:
       Occupied  (A) (A) (A) (A) (A) (A) (A) (A) (A) (A) (A) (A)
                 (A) (A) (A) (A) (A) (A) (A) (A) (A) (A) (A) (A)
                 (A) (A) (A) (A) (A) (A) (A) (A) (A) (A) (A) (A)
                 (A) (A) (A) (A) (A) (A) (A)
       Virtual   (A) (A) (A) (A) (A) (A) (A) (A) (A) (A) (A) (A)
                 (A) (A) (A) (A) (A) (A) (A) (A) (A) (A) (A) (A)
                 (A) (A) (A) (A) (A) (A) (A) (A) (A) (A) (A) (A)
                 (A) (A) (A) (A) (A) (A) (A) (A) (A) (A) (A) (A)
                 (A) (A) (A) (A) (A) (A) (A) (A) (A) (A) (A) (A)
                 (A) (A) (A) (A) (A) (A) (A) (A) (A) (A) (A) (A)
                 (A) (A) (A) (A) (A) (A) (A) (A) (A) (A) (A) (A)
                 (A) (A) (A) (A) (A) (A) (A) (A) (A) (A) (A) (A)
                 (A) (A) (A) (A) (A) (A) (A) (A) (A) (A) (A) (A)
                 (A) (A) (A) (A) (A) (A) (A) (A) (A) (A) (A) (A)
                 (A) (A) (A) (A) (A) (A) (A) (A) (A) (A) (A) (A)
                 (A) (A) (A) (A) (A) (A) (A) (A) (A) (A) (A) (A)
                 (A) (A) (A) (A) (A) (A) (A) (A) (A) (A) (A) (A)
                 (A) (A) (A) (A) (A) (A) (A) (A) (A) (A) (A) (A)
                 (A) (A) (A) (A) (A) (A) (A) (A) (A) (A) (A) (A)
                 (A) (A) (A) (A) (A) (A) (A) (A) (A)
 The electronic state is 1-A.
 Alpha  occ. eigenvalues --  -24.88811 -24.88798 -24.88796 -19.34089 -19.31125
 Alpha  occ. eigenvalues --  -19.31120 -19.30764 -19.30285 -10.57577 -10.48080
 Alpha  occ. eigenvalues --   -1.44428  -1.35345  -1.35219  -1.24587  -1.16098
 Alpha  occ. eigenvalues --   -1.15134  -1.13731  -1.13035  -0.86621  -0.76838
 Alpha  occ. eigenvalues --   -0.71012  -0.70661  -0.68573  -0.66577  -0.65329
 Alpha  occ. eigenvalues --   -0.63847  -0.61017  -0.58594  -0.57885  -0.56689
 Alpha  occ. eigenvalues --   -0.56033  -0.53890  -0.53574  -0.53198  -0.51670
 Alpha  occ. eigenvalues --   -0.51648  -0.49435  -0.47626  -0.44076  -0.43356
 Alpha  occ. eigenvalues --   -0.42877  -0.42352  -0.40497
 Alpha virt. eigenvalues --    0.02733   0.03332   0.05110   0.06987   0.08179
 Alpha virt. eigenvalues --    0.09845   0.09930   0.10401   0.10966   0.13141
 Alpha virt. eigenvalues --    0.14141   0.14828   0.16148   0.16804   0.18917
 Alpha virt. eigenvalues --    0.19761   0.21071   0.22103   0.22921   0.23829
 Alpha virt. eigenvalues --    0.24624   0.25889   0.27397   0.27672   0.28007
 Alpha virt. eigenvalues --    0.28370   0.28712   0.29429   0.29858   0.29988
 Alpha virt. eigenvalues --    0.30494   0.31096   0.31796   0.33430   0.34232
 Alpha virt. eigenvalues --    0.34968   0.35295   0.36069   0.37269   0.37687
 Alpha virt. eigenvalues --    0.38019   0.38410   0.39026   0.39851   0.41896
 Alpha virt. eigenvalues --    0.42250   0.43009   0.43522   0.44308   0.44810
 Alpha virt. eigenvalues --    0.45558   0.46729   0.47402   0.49572   0.50294
 Alpha virt. eigenvalues --    0.52639   0.53357   0.56102   0.57173   0.60504
 Alpha virt. eigenvalues --    0.63238   0.81719   0.82392   0.83850   0.88560
 Alpha virt. eigenvalues --    0.90405   0.94183   1.02811   1.07105   1.11469
 Alpha virt. eigenvalues --    1.18120   1.19101   1.20027   1.21430   1.22219
 Alpha virt. eigenvalues --    1.23013   1.23720   1.24864   1.25967   1.26472
 Alpha virt. eigenvalues --    1.27759   1.28208   1.30524   1.31938   1.34341
 Alpha virt. eigenvalues --    1.34422   1.35271   1.37229   1.38236   1.41182
 Alpha virt. eigenvalues --    1.44741   1.45866   1.47342   1.52155   1.54713
 Alpha virt. eigenvalues --    1.57809   1.58450   1.60349   1.60990   1.61772
 Alpha virt. eigenvalues --    1.62899   1.64334   1.65133   1.65225   1.66967
 Alpha virt. eigenvalues --    1.67539   1.70284   1.71606   1.72149   1.72713
 Alpha virt. eigenvalues --    1.73811   1.74366   1.76063   1.76860   1.77326
 Alpha virt. eigenvalues --    1.81626   1.83853   1.85494   1.85717   1.87157
 Alpha virt. eigenvalues --    1.89085   1.90968   1.91277   1.92980   1.93828
 Alpha virt. eigenvalues --    1.94467   1.95964   2.02100   2.11192   2.12550
 Alpha virt. eigenvalues --    2.13596   2.15113   2.15291   2.16785   2.24466
 Alpha virt. eigenvalues --    2.28789   2.29894   2.32154   2.33843   2.35982
 Alpha virt. eigenvalues --    2.37127   2.40601   2.42210   2.47921   2.52154
 Alpha virt. eigenvalues --    2.54272   2.57465   2.60910   2.61491   2.62431
 Alpha virt. eigenvalues --    2.66997   2.69040   2.70399   2.71178   2.74607
 Alpha virt. eigenvalues --    2.75330   2.78006   2.80392   2.82842   2.85080
 Alpha virt. eigenvalues --    2.89828   2.93600   2.96154   3.09596   3.12120
 Alpha virt. eigenvalues --    3.14510   3.18883   3.21862   3.24132   3.25878
 Alpha virt. eigenvalues --    3.38360   3.41478   3.46925   3.51577   3.55750
 Alpha virt. eigenvalues --    3.69516   3.73157   3.75537   3.84357   4.29068
 Alpha virt. eigenvalues --    4.38342   4.44008   4.45893   4.48102   4.76776
 Alpha virt. eigenvalues --    4.82116   5.55821   5.92191   6.61498
          Condensed to atoms (all electrons):
               1          2          3          4          5          6
     1  C    5.610838   0.401831   0.397761  -0.042078  -0.549080  -0.034096
     2  O    0.401831   8.252292  -0.148650   0.000253  -0.060872   0.001028
     3  O    0.397761  -0.148650   8.313610   0.186141  -0.272439   0.014068
     4  H   -0.042078   0.000253   0.186141   0.260675   0.020612  -0.000177
     5  C   -0.549080  -0.060872  -0.272439   0.020612   5.414409   0.155055
     6  F   -0.034096   0.001028   0.014068  -0.000177   0.155055   9.225947
     7  F   -0.029685   0.000565   0.015644   0.000570   0.147079  -0.044973
     8  F   -0.055193   0.004841   0.013469   0.001137   0.184594  -0.036300
     9  O   -0.000545  -0.005575   0.000513  -0.001802  -0.017881   0.000019
    10  H   -0.015164   0.048574   0.001292  -0.001948  -0.002899   0.000539
    11  H    0.001841  -0.000507  -0.000625   0.000023  -0.000130  -0.000063
    12  O    0.006788  -0.002390   0.001010  -0.004248  -0.001561   0.000009
    13  H    0.000429   0.000096   0.000007   0.000164  -0.000406  -0.000002
    14  H   -0.002289  -0.000656  -0.000132   0.002355   0.002429   0.000001
    15  O   -0.005680   0.009849  -0.043119   0.077028  -0.001372  -0.000297
    16  H    0.002158  -0.004735   0.005883  -0.010067  -0.004261   0.000046
    17  H    0.000240  -0.000353   0.002080  -0.008751   0.000840   0.000083
               7          8          9         10         11         12
     1  C   -0.029685  -0.055193  -0.000545  -0.015164   0.001841   0.006788
     2  O    0.000565   0.004841  -0.005575   0.048574  -0.000507  -0.002390
     3  O    0.015644   0.013469   0.000513   0.001292  -0.000625   0.001010
     4  H    0.000570   0.001137  -0.001802  -0.001948   0.000023  -0.004248
     5  C    0.147079   0.184594  -0.017881  -0.002899  -0.000130  -0.001561
     6  F   -0.044973  -0.036300   0.000019   0.000539  -0.000063   0.000009
     7  F    9.227671  -0.035837   0.000041   0.000471  -0.000063   0.000008
     8  F   -0.035837   9.227893   0.000200   0.000017  -0.000015   0.000009
     9  O    0.000041   0.000200   8.450685   0.210589   0.263577  -0.028142
    10  H    0.000471   0.000017   0.210589   0.312282  -0.013870   0.003874
    11  H   -0.000063  -0.000015   0.263577  -0.013870   0.341291   0.002796
    12  O    0.000008   0.000009  -0.028142   0.003874   0.002796   8.303959
    13  H    0.000005   0.000002  -0.000656   0.000136  -0.000633   0.269881
    14  H   -0.000019   0.000033   0.006936  -0.004427  -0.002924   0.250852
    15  O   -0.000142   0.000186   0.004487  -0.012598   0.004173  -0.059411
    16  H    0.000203  -0.000029   0.010577  -0.000174   0.000152   0.000650
    17  H   -0.000124  -0.000101   0.004234   0.000734   0.000294   0.045128
              13         14         15         16         17
     1  C    0.000429  -0.002289  -0.005680   0.002158   0.000240
     2  O    0.000096  -0.000656   0.009849  -0.004735  -0.000353
     3  O    0.000007  -0.000132  -0.043119   0.005883   0.002080
     4  H    0.000164   0.002355   0.077028  -0.010067  -0.008751
     5  C   -0.000406   0.002429  -0.001372  -0.004261   0.000840
     6  F   -0.000002   0.000001  -0.000297   0.000046   0.000083
     7  F    0.000005  -0.000019  -0.000142   0.000203  -0.000124
     8  F    0.000002   0.000033   0.000186  -0.000029  -0.000101
     9  O   -0.000656   0.006936   0.004487   0.010577   0.004234
    10  H    0.000136  -0.004427  -0.012598  -0.000174   0.000734
    11  H   -0.000633  -0.002924   0.004173   0.000152   0.000294
    12  O    0.269881   0.250852  -0.059411   0.000650   0.045128
    13  H    0.366505  -0.019574   0.003178   0.000250  -0.004464
    14  H   -0.019574   0.343504   0.004841  -0.001456  -0.009310
    15  O    0.003178   0.004841   8.318247   0.270296   0.258318
    16  H    0.000250  -0.001456   0.270296   0.341232  -0.024114
    17  H   -0.004464  -0.009310   0.258318  -0.024114   0.294987
 Mulliken charges:
               1
     1  C    0.311925
     2  O   -0.495591
     3  O   -0.486513
     4  H    0.520113
     5  C    0.985884
     6  F   -0.280888
     7  F   -0.281415
     8  F   -0.304905
     9  O   -0.897258
    10  H    0.472573
    11  H    0.404682
    12  O   -0.789212
    13  H    0.385082
    14  H    0.429838
    15  O   -0.827983
    16  H    0.413390
    17  H    0.440278
 Sum of Mulliken charges =  -0.00000
 Mulliken charges with hydrogens summed into heavy atoms:
               1
     1  C    0.311925
     2  O   -0.495591
     3  O    0.033600
     5  C    0.985884
     6  F   -0.280888
     7  F   -0.281415
     8  F   -0.304905
     9  O   -0.020003
    12  O    0.025708
    15  O    0.025685
 Electronic spatial extent (au):  <R**2>=           2328.2978
 Charge=             -0.0000 electrons
 Dipole moment (field-independent basis, Debye):
    X=              4.3468    Y=              2.1583    Z=             -0.4865  Tot=              4.8774
 Quadrupole moment (field-independent basis, Debye-Ang):
   XX=            -44.3986   YY=            -57.6556   ZZ=            -57.5523
   XY=              6.0002   XZ=              1.8043   YZ=             -3.3007
 Traceless Quadrupole moment (field-independent basis, Debye-Ang):
   XX=              8.8035   YY=             -4.4534   ZZ=             -4.3502
   XY=              6.0002   XZ=              1.8043   YZ=             -3.3007
 Octapole moment (field-independent basis, Debye-Ang**2):
  XXX=             86.7589  YYY=             22.7836  ZZZ=             -2.4107  XYY=             12.5432
  XXY=             16.5716  XXZ=             20.0918  XZZ=              2.7543  YZZ=              4.5286
  YYZ=             -1.0090  XYZ=             -8.6319
 Hexadecapole moment (field-independent basis, Debye-Ang**3):
 XXXX=          -1445.9874 YYYY=           -341.0960 ZZZZ=           -237.9386 XXXY=             32.2483
 XXXZ=            125.7060 YYYX=             66.5309 YYYZ=            -30.3995 ZZZX=             -4.5516
 ZZZY=             -3.0051 XXYY=           -344.1726 XXZZ=           -322.2039 YYZZ=           -102.7655
 XXYZ=            -31.2879 YYXZ=             -6.2455 ZZXY=              4.9845
 N-N= 6.195986733946D+02 E-N=-3.025842229784D+03  KE= 7.498801165872D+02
 Unable to Open any file for archive entry.
 1\1\GINC-SKYSTD04\FOpt\RwB97XD\6-31++G(d,p)\C2H7F3O5\CAROLINEGLICK\18-
 Sep-2025\0\\# wb97xd/6-31++g** scf(conver=10) opt(tight,maxcycles=300,
 calcfc) freq\\20K-1-101-14638\\0,1\C,0.2540535613,-0.2638234123,-0.246
 9744209\O,0.6052067416,0.4975605367,0.6335713185\O,-0.9200162219,-0.39
 0445447,-0.7802315741\H,-1.6024515079,0.2615412704,-0.3832105572\C,1.2
 661553912,-1.2564052068,-0.8741835668\F,1.3724277321,-1.0453619732,-2.
 1931582687\F,0.858560165,-2.5193113677,-0.6821462527\F,2.471790363,-1.
 1174244892,-0.3278088873\O,-0.746234752,2.479015181,2.0074403345\H,-0.
 1847718195,1.8071516787,1.5723327044\H,-0.3378281037,2.6791533584,2.85
 2762593\O,-1.7507739248,3.7731318928,-0.2138618033\H,-2.1839846741,4.6
[truncated: 105,139 more chars]
