# Supplementary material for: The Hydration of Trifluoroacetic Acid from 0 to 298 K
Source: J Phys Chem A. 2026 Jan 20;130(4):927–35. doi: 10.1021/acs.jpca.5c08151 (PMC12862820; doi:10.1021/acs.jpca.5c08151)
Supplement: Supplementary file 1 [file jp5c08151_si_001.zip › TFA_SI/within1kcal-hightemps/3-H2O/PM7-478-18704-wb97xd.log]

 Entering Gaussian System, Link 0=g16
 Initial command:
 /software/commercial/MERCURY/GAUSSIAN/AVX2/g16/l1.exe "/local_scratch/slurm.5614169/Gau-71187.inp" -scrdir="/local_scratch/slurm.5614169/"
 Entering Link 1 = /software/commercial/MERCURY/GAUSSIAN/AVX2/g16/l1.exe PID=     71194.
  
 Copyright (c) 1988-2019, Gaussian, Inc.  All Rights Reserved.
  
 This is part of the Gaussian(R) 16 program.  It is based on
 the Gaussian(R) 09 system (copyright 2009, Gaussian, Inc.),
 the Gaussian(R) 03 system (copyright 2003, Gaussian, Inc.),
 the Gaussian(R) 98 system (copyright 1998, Gaussian, Inc.),
 the Gaussian(R) 94 system (copyright 1995, Gaussian, Inc.),
 the Gaussian 92(TM) system (copyright 1992, Gaussian, Inc.),
 the Gaussian 90(TM) system (copyright 1990, Gaussian, Inc.),
 the Gaussian 88(TM) system (copyright 1988, Gaussian, Inc.),
 the Gaussian 86(TM) system (copyright 1986, Carnegie Mellon
 University), and the Gaussian 82(TM) system (copyright 1983,
 Carnegie Mellon University). Gaussian is a federally registered
 trademark of Gaussian, Inc.
  
 This software contains proprietary and confidential information,
 including trade secrets, belonging to Gaussian, Inc.
  
 This software is provided under written license and may be
 used, copied, transmitted, or stored only in accord with that
 written license.
  
 The following legend is applicable only to US Government
 contracts under FAR:
  
                    RESTRICTED RIGHTS LEGEND
  
 Use, reproduction and disclosure by the US Government is
 subject to restrictions as set forth in subparagraphs (a)
 and (c) of the Commercial Computer Software - Restricted
 Rights clause in FAR 52.227-19.
  
 Gaussian, Inc.
 340 Quinnipiac St., Bldg. 40, Wallingford CT 06492
  
  
 ---------------------------------------------------------------
 Warning -- This program may not be used in any manner that
 competes with the business of Gaussian, Inc. or will provide
 assistance to any competitor of Gaussian, Inc.  The licensee
 of this program is prohibited from giving any competitor of
 Gaussian, Inc. access to this program.  By using this program,
 the user acknowledges that Gaussian, Inc. is engaged in the
 business of creating and licensing software in the field of
 computational chemistry and represents and warrants to the
 licensee that it is not a competitor of Gaussian, Inc. and that
 it will not use this program in any manner prohibited above.
 ---------------------------------------------------------------
  

 Cite this work as:
 Gaussian 16, Revision C.01,
 M. J. Frisch, G. W. Trucks, H. B. Schlegel, G. E. Scuseria, 
 M. A. Robb, J. R. Cheeseman, G. Scalmani, V. Barone, 
 G. A. Petersson, H. Nakatsuji, X. Li, M. Caricato, A. V. Marenich, 
 J. Bloino, B. G. Janesko, R. Gomperts, B. Mennucci, H. P. Hratchian, 
 J. V. Ortiz, A. F. Izmaylov, J. L. Sonnenberg, D. Williams-Young, 
 F. Ding, F. Lipparini, F. Egidi, J. Goings, B. Peng, A. Petrone, 
 T. Henderson, D. Ranasinghe, V. G. Zakrzewski, J. Gao, N. Rega, 
 G. Zheng, W. Liang, M. Hada, M. Ehara, K. Toyota, R. Fukuda, 
 J. Hasegawa, M. Ishida, T. Nakajima, Y. Honda, O. Kitao, H. Nakai, 
 T. Vreven, K. Throssell, J. A. Montgomery, Jr., J. E. Peralta, 
 F. Ogliaro, M. J. Bearpark, J. J. Heyd, E. N. Brothers, K. N. Kudin, 
 V. N. Staroverov, T. A. Keith, R. Kobayashi, J. Normand, 
 K. Raghavachari, A. P. Rendell, J. C. Burant, S. S. Iyengar, 
 J. Tomasi, M. Cossi, J. M. Millam, M. Klene, C. Adamo, R. Cammi, 
 J. W. Ochterski, R. L. Martin, K. Morokuma, O. Farkas, 
 J. B. Foresman, and D. J. Fox, Gaussian, Inc., Wallingford CT, 2019.
 
 ******************************************
 Gaussian 16:  ES64L-G16RevC.01  3-Jul-2019
                18-Sep-2025 
 ******************************************
 %nproc=20
 Will use up to   20 processors via shared memory.
 %mem=10gb
 ----------------------------------------------------------------------
 # wb97xd/6-31++g** scf(conver=10) opt(tight,maxcycles=300,calcfc) freq
 ----------------------------------------------------------------------
 1/6=300,7=10,10=4,18=20,19=15,26=3,38=1/1,3;
 2/9=110,12=2,17=6,18=5,40=1/2;
 3/5=1,6=6,7=1111,11=2,25=1,30=1,71=2,74=-58,140=1/1,2,3;
 4//1;
 5/5=2,6=10,38=5/2;
 8/6=4,10=90,11=11/1;
 11/6=1,8=1,9=11,15=111,16=1/1,2,10;
 10/6=1,13=1/2;
 6/7=2,8=2,9=2,10=2,28=1/1;
 7/10=1,25=1/1,2,3,16;
 1/6=300,7=10,10=4,18=20,19=15,26=3/3(2);
 2/9=110/2;
 99//99;
 2/9=110/2;
 3/5=1,6=6,7=1111,11=2,25=1,30=1,71=1,74=-58/1,2,3;
 4/5=5,16=3,69=1/1;
 5/5=2,6=10,38=5/2;
 7//1,2,3,16;
 1/6=300,7=10,18=20,19=15,26=3/3(-5);
 2/9=110/2;
 6/7=2,8=2,9=2,10=2,19=2,28=1/1;
 99/9=1/99;
 -------------
 PM7-478-18704
 -------------
 Symbolic Z-matrix:
 Charge =  0 Multiplicity = 1
 C                    -3.87597   0.0366    0.91682 
 O                    -4.49463  -0.18122   1.91251 
 O                    -4.21694  -0.34469  -0.32326 
 H                    -5.05564  -0.8828   -0.36233 
 C                    -2.54878   0.81546   0.81019 
 F                    -2.2072    1.37327   1.9644 
 F                    -2.60905   1.80185  -0.0768 
 F                    -1.53257   0.04672   0.44538 
 O                     0.44739  -3.56772  -2.71812 
 H                     1.11597  -3.00902  -2.27264 
 H                     0.56779  -4.44265  -2.35511 
 O                    -1.04749  -1.79172  -1.37166 
 H                    -0.74271  -2.55378  -1.90248 
 H                    -1.55613  -1.25234  -1.97156 
 O                     1.62803  -1.74332  -1.14679 
 H                     2.00066  -0.93212  -1.48006 
 H                     0.68417  -1.5547   -0.98311 
 
 Add virtual bond connecting atoms H13        and O9         Dist= 3.33D+00.
 Add virtual bond connecting atoms O15        and H10        Dist= 3.34D+00.
 Add virtual bond connecting atoms H17        and O12        Dist= 3.38D+00.
 Add virtual bond connecting atoms O12        and F8         Dist= 4.97D+00.
 Add virtual bond connecting atoms H14        and F8         Dist= 5.19D+00.

 GradGradGradGradGradGradGradGradGradGradGradGradGradGradGradGradGradGrad
 Berny optimization.
 Initialization pass.
                           ----------------------------
                           !    Initial Parameters    !
                           ! (Angstroms and Degrees)  !
 --------------------------                            --------------------------
 ! Name  Definition              Value          Derivative Info.                !
 --------------------------------------------------------------------------------
 ! R1    R(1,2)                  1.1923         calculate D2E/DX2 analytically  !
 ! R2    R(1,3)                  1.3414         calculate D2E/DX2 analytically  !
 ! R3    R(1,5)                  1.5425         calculate D2E/DX2 analytically  !
 ! R4    R(3,4)                  0.9973         calculate D2E/DX2 analytically  !
 ! R5    R(5,6)                  1.3267         calculate D2E/DX2 analytically  !
 ! R6    R(5,7)                  1.3279         calculate D2E/DX2 analytically  !
 ! R7    R(5,8)                  1.3254         calculate D2E/DX2 analytically  !
 ! R8    R(8,12)                 2.63           calculate D2E/DX2 analytically  !
 ! R9    R(8,14)                 2.744          calculate D2E/DX2 analytically  !
 ! R10   R(9,10)                 0.9786         calculate D2E/DX2 analytically  !
 ! R11   R(9,11)                 0.9549         calculate D2E/DX2 analytically  !
 ! R12   R(9,13)                 1.7634         calculate D2E/DX2 analytically  !
 ! R13   R(10,15)                1.7697         calculate D2E/DX2 analytically  !
 ! R14   R(12,13)                0.9774         calculate D2E/DX2 analytically  !
 ! R15   R(12,14)                0.9537         calculate D2E/DX2 analytically  !
 ! R16   R(12,17)                1.7905         calculate D2E/DX2 analytically  !
 ! R17   R(15,16)                0.9529         calculate D2E/DX2 analytically  !
 ! R18   R(15,17)                0.9763         calculate D2E/DX2 analytically  !
 ! A1    A(2,1,3)              126.0284         calculate D2E/DX2 analytically  !
 ! A2    A(2,1,5)              126.6133         calculate D2E/DX2 analytically  !
 ! A3    A(3,1,5)              107.3561         calculate D2E/DX2 analytically  !
 ! A4    A(1,3,4)              113.7882         calculate D2E/DX2 analytically  !
 ! A5    A(1,5,6)              111.9434         calculate D2E/DX2 analytically  !
 ! A6    A(1,5,7)              112.4688         calculate D2E/DX2 analytically  !
 ! A7    A(1,5,8)              112.6963         calculate D2E/DX2 analytically  !
 ! A8    A(6,5,7)              106.2895         calculate D2E/DX2 analytically  !
 ! A9    A(6,5,8)              106.6142         calculate D2E/DX2 analytically  !
 ! A10   A(7,5,8)              106.3665         calculate D2E/DX2 analytically  !
 ! A11   A(5,8,12)             137.4778         calculate D2E/DX2 analytically  !
 ! A12   A(5,8,14)             120.6926         calculate D2E/DX2 analytically  !
 ! A13   A(10,9,11)            105.3036         calculate D2E/DX2 analytically  !
 ! A14   A(10,9,13)             85.5413         calculate D2E/DX2 analytically  !
 ! A15   A(11,9,13)            115.8556         calculate D2E/DX2 analytically  !
 ! A16   A(9,10,15)            153.5923         calculate D2E/DX2 analytically  !
 ! A17   A(8,12,17)             86.3258         calculate D2E/DX2 analytically  !
 ! A18   A(13,12,14)           105.4051         calculate D2E/DX2 analytically  !
 ! A19   A(13,12,17)            85.382          calculate D2E/DX2 analytically  !
 ! A20   A(14,12,17)           125.2714         calculate D2E/DX2 analytically  !
 ! A21   A(9,13,12)            155.4919         calculate D2E/DX2 analytically  !
 ! A22   A(10,15,16)           119.9685         calculate D2E/DX2 analytically  !
 ! A23   A(10,15,17)            88.0002         calculate D2E/DX2 analytically  !
 ! A24   A(16,15,17)           105.7963         calculate D2E/DX2 analytically  !
 ! A25   A(12,17,15)           150.8118         calculate D2E/DX2 analytically  !
 ! A26   L(8,12,13,17,-1)      171.7078         calculate D2E/DX2 analytically  !
 ! A27   L(8,12,13,17,-2)      171.154          calculate D2E/DX2 analytically  !
 ! D1    D(2,1,3,4)             -2.1488         calculate D2E/DX2 analytically  !
 ! D2    D(5,1,3,4)            178.3579         calculate D2E/DX2 analytically  !
 ! D3    D(2,1,5,6)             -6.9839         calculate D2E/DX2 analytically  !
 ! D4    D(2,1,5,7)           -126.5785         calculate D2E/DX2 analytically  !
 ! D5    D(2,1,5,8)            113.1902         calculate D2E/DX2 analytically  !
 ! D6    D(3,1,5,6)            172.5055         calculate D2E/DX2 analytically  !
 ! D7    D(3,1,5,7)             52.911          calculate D2E/DX2 analytically  !
 ! D8    D(3,1,5,8)            -67.3204         calculate D2E/DX2 analytically  !
 ! D9    D(1,5,8,12)            46.2888         calculate D2E/DX2 analytically  !
 ! D10   D(1,5,8,14)            61.1756         calculate D2E/DX2 analytically  !
 ! D11   D(6,5,8,12)           169.4843         calculate D2E/DX2 analytically  !
 ! D12   D(6,5,8,14)          -175.6289         calculate D2E/DX2 analytically  !
 ! D13   D(7,5,8,12)           -77.393          calculate D2E/DX2 analytically  !
 ! D14   D(7,5,8,14)           -62.5062         calculate D2E/DX2 analytically  !
 ! D15   D(5,8,12,17)          165.2453         calculate D2E/DX2 analytically  !
 ! D16   D(11,9,10,15)        -109.1348         calculate D2E/DX2 analytically  !
 ! D17   D(13,9,10,15)           6.4708         calculate D2E/DX2 analytically  !
 ! D18   D(10,9,13,12)           8.9078         calculate D2E/DX2 analytically  !
 ! D19   D(11,9,13,12)         113.7641         calculate D2E/DX2 analytically  !
 ! D20   D(9,10,15,16)        -112.3657         calculate D2E/DX2 analytically  !
 ! D21   D(9,10,15,17)          -5.2508         calculate D2E/DX2 analytically  !
 ! D22   D(14,12,13,9)         112.4132         calculate D2E/DX2 analytically  !
 ! D23   D(17,12,13,9)         -12.9435         calculate D2E/DX2 analytically  !
 ! D24   D(8,12,17,15)        -175.4228         calculate D2E/DX2 analytically  !
 ! D25   D(13,12,17,15)         13.4231         calculate D2E/DX2 analytically  !
 ! D26   D(14,12,17,15)        -92.1995         calculate D2E/DX2 analytically  !
 ! D27   D(10,15,17,12)         -8.4272         calculate D2E/DX2 analytically  !
 ! D28   D(16,15,17,12)        112.2078         calculate D2E/DX2 analytically  !
 --------------------------------------------------------------------------------
 Trust Radius=3.00D-01 FncErr=1.00D-07 GrdErr=1.00D-06 EigMax=2.50D+02 EigMin=1.00D-04
 Number of steps in this run=    102 maximum allowed number of steps=    102.
 GradGradGradGradGradGradGradGradGradGradGradGradGradGradGradGradGradGrad

                          Input orientation:                          
 ---------------------------------------------------------------------
 Center     Atomic      Atomic             Coordinates (Angstroms)
 Number     Number       Type             X           Y           Z
 ---------------------------------------------------------------------
      1          6           0       -3.875970    0.036596    0.916817
      2          8           0       -4.494633   -0.181222    1.912506
      3          8           0       -4.216937   -0.344689   -0.323263
      4          1           0       -5.055640   -0.882799   -0.362329
      5          6           0       -2.548777    0.815457    0.810187
      6          9           0       -2.207196    1.373274    1.964397
      7          9           0       -2.609054    1.801847   -0.076804
      8          9           0       -1.532574    0.046725    0.445376
      9          8           0        0.447394   -3.567717   -2.718115
     10          1           0        1.115970   -3.009022   -2.272635
     11          1           0        0.567789   -4.442655   -2.355114
     12          8           0       -1.047494   -1.791722   -1.371657
     13          1           0       -0.742712   -2.553784   -1.902482
     14          1           0       -1.556131   -1.252340   -1.971555
     15          8           0        1.628025   -1.743323   -1.146787
     16          1           0        2.000663   -0.932122   -1.480059
     17          1           0        0.684167   -1.554699   -0.983112
 ---------------------------------------------------------------------
                    Distance matrix (angstroms):
                    1          2          3          4          5
     1  C    0.000000
     2  O    1.192302   0.000000
     3  O    1.341430   2.258871   0.000000
     4  H    1.968025   2.445774   0.997252   0.000000
     5  C    1.542541   2.448434   2.326672   3.247033   0.000000
     6  F    2.380953   2.766138   3.496260   4.314759   1.326664
     7  F    2.389240   3.383094   2.693259   3.643436   1.327912
     8  F    2.390368   3.313340   2.819541   3.732076   1.325407
     9  O    6.700394   7.571964   6.154609   6.560633   6.374808
    10  H    6.660920   7.549220   6.272050   6.801386   6.128687
    11  H    7.107476   7.874040   6.619316   6.947425   6.883302
    12  O    4.071871   5.026152   3.638462   4.232034   3.716407
    13  H    4.947304   5.853212   4.409566   4.874998   4.687454
    14  H    3.922461   4.986784   3.258924   3.869461   3.605443
    15  O    6.141704   7.020426   6.066131   6.784339   5.274730
    16  H    6.420143   7.366289   6.351519   7.144449   5.384855
    17  H    5.190067   6.090238   5.091202   5.812246   4.391524
                    6          7          8          9         10
     6  F    0.000000
     7  F    2.124068   0.000000
     8  F    2.126563   2.124131   0.000000
     9  O    7.306583   6.719421   5.195396   0.000000
    10  H    6.942650   6.468534   4.872367   0.978563   0.000000
    11  H    7.757818   7.367281   5.692872   0.954872   1.537077
    12  O    4.742506   4.126603   2.629981   2.683617   2.640863
    13  H    5.702565   5.078174   3.591513   1.763426   1.949090
    14  H    4.775924   3.745235   2.744026   3.151577   3.211963
    15  O    5.839655   5.627249   3.965936   2.681673   1.769669
    16  H    5.906369   5.540144   4.141160   3.300271   2.392567
    17  H    5.061700   4.788851   3.085300   2.668059   1.991075
                   11         12         13         14         15
    11  H    0.000000
    12  O    3.256343   0.000000
    13  H    2.343100   0.977448   0.000000
    14  H    3.851787   0.953689   1.536288   0.000000
    15  O    3.141742   2.685389   2.616928   3.325682   0.000000
    16  H    3.891361   3.168899   3.214706   3.604843   0.952878
    17  H    3.199410   1.790474   1.969618   2.467261   0.976339
                   16         17
    16  H    0.000000
    17  H    1.538740   0.000000
 Stoichiometry    C2H7F3O5
 Framework group  C1[X(C2H7F3O5)]
 Deg. of freedom    45
 Full point group                 C1      NOp   1
 Largest Abelian subgroup         C1      NOp   1
 Largest concise Abelian subgroup C1      NOp   1
                         Standard orientation:                         
 ---------------------------------------------------------------------
 Center     Atomic      Atomic             Coordinates (Angstroms)
 Number     Number       Type             X           Y           Z
 ---------------------------------------------------------------------
      1          6           0       -2.156401    0.812016   -0.251239
      2          8           0       -2.956519    1.075682   -1.094966
      3          8           0       -1.560907    1.687328    0.572562
      4          1           0       -1.819311    2.636061    0.406295
      5          6           0       -1.623982   -0.591100    0.105456
      6          9           0       -2.271230   -1.547666   -0.547299
      7          9           0       -1.752439   -0.869308    1.397528
      8          9           0       -0.338664   -0.738776   -0.182389
      9          8           0        4.534691    1.051872    0.007680
     10          1           0        4.463289    0.084082   -0.118292
     11          1           0        4.906138    1.385255   -0.806362
     12          8           0        1.890686    0.615801    0.152157
     13          1           0        2.773691    1.031442    0.097855
     14          1           0        1.555785    0.844285    1.015383
     15          8           0        3.564104   -1.420485   -0.362163
     16          1           0        3.546055   -2.080856    0.324539
     17          1           0        2.741208   -0.905593   -0.257439
 ---------------------------------------------------------------------
 Rotational constants (GHZ):           1.7348134           0.4347423           0.3865895
 Standard basis: 6-31++G(d,p) (6D, 7F)
 There are   232 symmetry adapted cartesian basis functions of A   symmetry.
 There are   232 symmetry adapted basis functions of A   symmetry.
   232 basis functions,   376 primitive gaussians,   232 cartesian basis functions
    43 alpha electrons       43 beta electrons
       nuclear repulsion energy       600.8772758251 Hartrees.
 NAtoms=   17 NActive=   17 NUniq=   17 SFac= 1.00D+00 NAtFMM=   60 NAOKFM=F Big=F
 Integral buffers will be    131072 words long.
 Raffenetti 2 integral format.
 Two-electron integral symmetry is turned on.
 Nuclear repulsion after empirical dispersion term =      600.8714247053 Hartrees.
 One-electron integrals computed using PRISM.
 NBasis=   232 RedAO= T EigKep=  1.03D-04  NBF=   232
 NBsUse=   232 1.00D-06 EigRej= -1.00D+00 NBFU=   232
 ExpMin= 3.60D-02 ExpMax= 7.00D+03 ExpMxC= 1.05D+03 IAcc=3 IRadAn=         5 AccDes= 0.00D+00
 Harris functional with IExCor= 4639 and IRadAn=       5 diagonalized for initial guess.
 HarFok:  IExCor= 4639 AccDes= 0.00D+00 IRadAn=         5 IDoV= 1 UseB2=F ITyADJ=14
 ICtDFT=  3500011 ScaDFX=  1.000000  1.000000  1.000000  1.000000
 FoFCou: FMM=F IPFlag=           0 FMFlag=      100000 FMFlg1=           0
         NFxFlg=           0 DoJE=T BraDBF=F KetDBF=T FulRan=T
         wScrn=  0.000000 ICntrl=       500 IOpCl=  0 I1Cent=   200000004 NGrid=           0
         NMat0=    1 NMatS0=      1 NMatT0=    0 NMatD0=    1 NMtDS0=    0 NMtDT0=    0
 Petite list used in FoFCou.
 Requested convergence on RMS density matrix=1.00D-10 within 128 cycles.
 Requested convergence on MAX density matrix=1.00D-08.
 Requested convergence on             energy=1.00D-08.
 No special actions if energy rises.
 SCF Done:  E(RwB97XD) =  -755.924317751     A.U. after   17 cycles
            NFock= 17  Conv=0.87D-10     -V/T= 2.0079
 DoSCS=F DFT=T ScalE2(SS,OS)=  1.000000  1.000000
 Range of M.O.s used for correlation:     1   232
 NBasis=   232 NAE=    43 NBE=    43 NFC=     0 NFV=     0
 NROrb=    232 NOA=    43 NOB=    43 NVA=   189 NVB=   189

 **** Warning!!: The largest alpha MO coefficient is  0.33089402D+02

 Symmetrizing basis deriv contribution to polar:
 IMax=3 JMax=2 DiffMx= 0.00D+00
 G2DrvN: will do    18 centers at a time, making    1 passes.
 Calling FoFCou, ICntrl=  3107 FMM=F I1Cent=   0 AccDes= 0.00D+00.
 End of G2Drv F.D. properties file   721 does not exist.
 End of G2Drv F.D. properties file   722 does not exist.
 End of G2Drv F.D. properties file   788 does not exist.
          IDoAtm=11111111111111111
          Differentiating once with respect to nuclear coordinates.
 Keep R1 ints in memory in canonical form, NReq=758084062.
          There are    54 degrees of freedom in the 1st order CPHF.  IDoFFX=6 NUNeed=     0.
     48 vectors produced by pass  0 Test12= 1.50D-14 1.85D-09 XBig12= 1.18D-01 6.90D-02.
 AX will form    48 AO Fock derivatives at one time.
     48 vectors produced by pass  1 Test12= 1.50D-14 1.85D-09 XBig12= 3.75D-02 9.87D-02.
     48 vectors produced by pass  2 Test12= 1.50D-14 1.85D-09 XBig12= 1.05D-03 5.69D-03.
     48 vectors produced by pass  3 Test12= 1.50D-14 1.85D-09 XBig12= 1.07D-05 6.71D-04.
     48 vectors produced by pass  4 Test12= 1.50D-14 1.85D-09 XBig12= 1.03D-07 6.77D-05.
     48 vectors produced by pass  5 Test12= 1.50D-14 1.85D-09 XBig12= 7.18D-10 4.65D-06.
     39 vectors produced by pass  6 Test12= 1.50D-14 1.85D-09 XBig12= 4.69D-12 2.83D-07.
     13 vectors produced by pass  7 Test12= 1.50D-14 1.85D-09 XBig12= 2.46D-14 2.76D-08.
 InvSVY:  IOpt=1 It=  1 EMax= 4.44D-16
 Solved reduced A of dimension   340 with    54 vectors.
 End of Minotr F.D. properties file   721 does not exist.
 End of Minotr F.D. properties file   722 does not exist.
 End of Minotr F.D. properties file   788 does not exist.

 **********************************************************************

            Population analysis using the SCF Density.

 **********************************************************************

 Orbital symmetries:
       Occupied  (A) (A) (A) (A) (A) (A) (A) (A) (A) (A) (A) (A)
                 (A) (A) (A) (A) (A) (A) (A) (A) (A) (A) (A) (A)
                 (A) (A) (A) (A) (A) (A) (A) (A) (A) (A) (A) (A)
                 (A) (A) (A) (A) (A) (A) (A)
       Virtual   (A) (A) (A) (A) (A) (A) (A) (A) (A) (A) (A) (A)
                 (A) (A) (A) (A) (A) (A) (A) (A) (A) (A) (A) (A)
                 (A) (A) (A) (A) (A) (A) (A) (A) (A) (A) (A) (A)
                 (A) (A) (A) (A) (A) (A) (A) (A) (A) (A) (A) (A)
                 (A) (A) (A) (A) (A) (A) (A) (A) (A) (A) (A) (A)
                 (A) (A) (A) (A) (A) (A) (A) (A) (A) (A) (A) (A)
                 (A) (A) (A) (A) (A) (A) (A) (A) (A) (A) (A) (A)
                 (A) (A) (A) (A) (A) (A) (A) (A) (A) (A) (A) (A)
                 (A) (A) (A) (A) (A) (A) (A) (A) (A) (A) (A) (A)
                 (A) (A) (A) (A) (A) (A) (A) (A) (A) (A) (A) (A)
                 (A) (A) (A) (A) (A) (A) (A) (A) (A) (A) (A) (A)
                 (A) (A) (A) (A) (A) (A) (A) (A) (A) (A) (A) (A)
                 (A) (A) (A) (A) (A) (A) (A) (A) (A) (A) (A) (A)
                 (A) (A) (A) (A) (A) (A) (A) (A) (A) (A) (A) (A)
                 (A) (A) (A) (A) (A) (A) (A) (A) (A) (A) (A) (A)
                 (A) (A) (A) (A) (A) (A) (A) (A) (A)
 The electronic state is 1-A.
 Alpha  occ. eigenvalues --  -24.89526 -24.89100 -24.88986 -19.37398 -19.32385
 Alpha  occ. eigenvalues --  -19.28684 -19.28662 -19.28185 -10.58388 -10.49347
 Alpha  occ. eigenvalues --   -1.45999  -1.36120  -1.35847  -1.26046  -1.17684
 Alpha  occ. eigenvalues --   -1.13893  -1.11539  -1.11258  -0.88284  -0.78343
 Alpha  occ. eigenvalues --   -0.72128  -0.71554  -0.69750  -0.65552  -0.62202
 Alpha  occ. eigenvalues --   -0.61777  -0.61614  -0.59533  -0.58748  -0.57527
 Alpha  occ. eigenvalues --   -0.56928  -0.54156  -0.53701  -0.51971  -0.51120
 Alpha  occ. eigenvalues --   -0.50597  -0.49766  -0.46485  -0.45593  -0.41915
 Alpha  occ. eigenvalues --   -0.41633  -0.40793  -0.40010
 Alpha virt. eigenvalues --    0.01988   0.02904   0.04167   0.06130   0.07557
 Alpha virt. eigenvalues --    0.08855   0.09932   0.10469   0.11593   0.12424
 Alpha virt. eigenvalues --    0.12884   0.13412   0.14739   0.15114   0.16751
 Alpha virt. eigenvalues --    0.19062   0.19516   0.20934   0.21904   0.22872
 Alpha virt. eigenvalues --    0.24137   0.25540   0.25794   0.26687   0.26899
 Alpha virt. eigenvalues --    0.27727   0.28261   0.29447   0.29794   0.30729
 Alpha virt. eigenvalues --    0.31677   0.32064   0.33051   0.33216   0.33467
 Alpha virt. eigenvalues --    0.33834   0.34344   0.34681   0.35384   0.37052
 Alpha virt. eigenvalues --    0.37623   0.37713   0.37865   0.39252   0.39863
 Alpha virt. eigenvalues --    0.41657   0.42075   0.42645   0.43985   0.44487
 Alpha virt. eigenvalues --    0.45730   0.46145   0.46813   0.48922   0.49296
 Alpha virt. eigenvalues --    0.50127   0.52949   0.53893   0.57608   0.59025
 Alpha virt. eigenvalues --    0.63114   0.79232   0.81099   0.83192   0.87304
 Alpha virt. eigenvalues --    0.88773   0.90353   1.05498   1.06343   1.07175
 Alpha virt. eigenvalues --    1.11488   1.16664   1.18812   1.20449   1.20885
 Alpha virt. eigenvalues --    1.22508   1.22871   1.23207   1.24870   1.25516
 Alpha virt. eigenvalues --    1.26520   1.27732   1.29069   1.31085   1.33518
 Alpha virt. eigenvalues --    1.34944   1.35737   1.36035   1.36669   1.39062
 Alpha virt. eigenvalues --    1.40781   1.43229   1.46101   1.48892   1.49957
 Alpha virt. eigenvalues --    1.52596   1.57937   1.58175   1.59154   1.60616
 Alpha virt. eigenvalues --    1.63346   1.64850   1.65729   1.66629   1.68230
 Alpha virt. eigenvalues --    1.68394   1.68996   1.69791   1.70964   1.71809
 Alpha virt. eigenvalues --    1.72617   1.72810   1.74243   1.75688   1.76838
 Alpha virt. eigenvalues --    1.78633   1.80986   1.82985   1.86086   1.87736
 Alpha virt. eigenvalues --    1.88841   1.90494   1.91167   1.92648   1.93764
 Alpha virt. eigenvalues --    1.94856   1.96258   2.00399   2.05807   2.11953
 Alpha virt. eigenvalues --    2.15463   2.17971   2.18374   2.20239   2.22857
 Alpha virt. eigenvalues --    2.28789   2.30344   2.32413   2.34713   2.35899
 Alpha virt. eigenvalues --    2.37247   2.40299   2.42431   2.45289   2.46662
 Alpha virt. eigenvalues --    2.53617   2.55968   2.57267   2.58739   2.59453
 Alpha virt. eigenvalues --    2.66219   2.69035   2.69997   2.71608   2.72845
 Alpha virt. eigenvalues --    2.74705   2.77843   2.81122   2.82713   2.83787
 Alpha virt. eigenvalues --    2.90809   2.94464   3.03186   3.06387   3.12303
 Alpha virt. eigenvalues --    3.15525   3.20580   3.22831   3.24059   3.28015
 Alpha virt. eigenvalues --    3.34451   3.36589   3.48965   3.53191   3.54016
 Alpha virt. eigenvalues --    3.59193   3.71177   3.79927   3.82819   4.26373
 Alpha virt. eigenvalues --    4.28215   4.35368   4.39657   4.46304   4.62727
 Alpha virt. eigenvalues --    4.78262   5.77846   6.12359   6.83467
          Condensed to atoms (all electrons):
               1          2          3          4          5          6
     1  C    5.022627   0.474727   0.287396  -0.017736  -0.020993  -0.051634
     2  O    0.474727   8.127945  -0.139470  -0.002498  -0.067447   0.003665
     3  O    0.287396  -0.139470   8.282200   0.230517  -0.249619   0.013029
     4  H   -0.017736  -0.002498   0.230517   0.358636   0.014753   0.000007
     5  C   -0.020993  -0.067447  -0.249619   0.014753   4.960755   0.167017
     6  F   -0.051634   0.003665   0.013029   0.000007   0.167017   9.237442
     7  F   -0.059977   0.000876   0.017988   0.000466   0.186914  -0.039560
     8  F   -0.072720  -0.000673   0.019018   0.000184   0.158703  -0.032095
     9  O   -0.000216   0.000002  -0.000020  -0.000049   0.000277  -0.000003
    10  H    0.000009   0.000007  -0.000019   0.000015   0.000013   0.000024
    11  H    0.000178  -0.000003   0.000004  -0.000010  -0.000150  -0.000003
    12  O   -0.027359   0.000725  -0.000932   0.000262   0.037967  -0.000678
    13  H   -0.000528   0.000011  -0.000961  -0.000058   0.000387   0.000181
    14  H    0.000304   0.000156   0.003633  -0.000335  -0.003599   0.000167
    15  O    0.000432   0.000005  -0.000019   0.000005  -0.001224   0.000044
    16  H    0.000131   0.000002  -0.000085  -0.000006   0.000111   0.000031
    17  H   -0.000502  -0.000082   0.000722   0.000078  -0.002125  -0.000515
               7          8          9         10         11         12
     1  C   -0.059977  -0.072720  -0.000216   0.000009   0.000178  -0.027359
     2  O    0.000876  -0.000673   0.000002   0.000007  -0.000003   0.000725
     3  O    0.017988   0.019018  -0.000020  -0.000019   0.000004  -0.000932
     4  H    0.000466   0.000184  -0.000049   0.000015  -0.000010   0.000262
     5  C    0.186914   0.158703   0.000277   0.000013  -0.000150   0.037967
     6  F   -0.039560  -0.032095  -0.000003   0.000024  -0.000003  -0.000678
     7  F    9.230384  -0.051678  -0.000009   0.000030   0.000004  -0.002338
     8  F   -0.051678   9.248593  -0.000578   0.000313  -0.000075  -0.027524
     9  O   -0.000009  -0.000578   8.338222   0.244704   0.277084  -0.067606
    10  H    0.000030   0.000313   0.244704   0.334306  -0.023349   0.006002
    11  H    0.000004  -0.000075   0.277084  -0.023349   0.367203   0.004164
    12  O   -0.002338  -0.027524  -0.067606   0.006002   0.004164   8.434201
    13  H   -0.000174   0.003838   0.051656  -0.012015  -0.006839   0.223745
    14  H    0.000621   0.000162   0.001099   0.001511   0.000293   0.278165
    15  O    0.000023   0.001084  -0.063292   0.042346   0.003032  -0.043028
    16  H    0.000046  -0.000378   0.006090  -0.006785   0.000108   0.000206
    17  H   -0.000457   0.001182   0.001391  -0.006564  -0.000632   0.027992
              13         14         15         16         17
     1  C   -0.000528   0.000304   0.000432   0.000131  -0.000502
     2  O    0.000011   0.000156   0.000005   0.000002  -0.000082
     3  O   -0.000961   0.003633  -0.000019  -0.000085   0.000722
     4  H   -0.000058  -0.000335   0.000005  -0.000006   0.000078
     5  C    0.000387  -0.003599  -0.001224   0.000111  -0.002125
     6  F    0.000181   0.000167   0.000044   0.000031  -0.000515
     7  F   -0.000174   0.000621   0.000023   0.000046  -0.000457
     8  F    0.003838   0.000162   0.001084  -0.000378   0.001182
     9  O    0.051656   0.001099  -0.063292   0.006090   0.001391
    10  H   -0.012015   0.001511   0.042346  -0.006785  -0.006564
    11  H   -0.006839   0.000293   0.003032   0.000108  -0.000632
    12  O    0.223745   0.278165  -0.043028   0.000206   0.027992
    13  H    0.317015  -0.018472   0.004277   0.001594  -0.005536
    14  H   -0.018472   0.370598   0.000735  -0.001268  -0.004298
    15  O    0.004277   0.000735   8.305654   0.280959   0.258335
    16  H    0.001594  -0.001268   0.280959   0.367515  -0.023397
    17  H   -0.005536  -0.004298   0.258335  -0.023397   0.329225
 Mulliken charges:
               1
     1  C    0.465861
     2  O   -0.397948
     3  O   -0.463383
     4  H    0.415768
     5  C    0.818260
     6  F   -0.297119
     7  F   -0.283158
     8  F   -0.247355
     9  O   -0.788751
    10  H    0.419453
    11  H    0.378991
    12  O   -0.843963
    13  H    0.441877
    14  H    0.370527
    15  O   -0.789368
    16  H    0.375125
    17  H    0.425183
 Sum of Mulliken charges =  -0.00000
 Mulliken charges with hydrogens summed into heavy atoms:
               1
     1  C    0.465861
     2  O   -0.397948
     3  O   -0.047615
     5  C    0.818260
     6  F   -0.297119
     7  F   -0.283158
     8  F   -0.247355
     9  O    0.009693
    12  O   -0.031558
    15  O    0.010940
 APT charges:
               1
     1  C   -0.026708
     2  O    0.117663
     3  O   -0.833806
     4  H    0.904158
     5  C    0.306918
     6  F   -0.059051
     7  F   -0.131926
     8  F   -0.266101
     9  O   -1.098481
    10  H    0.155117
    11  H    0.872771
    12  O   -1.218455
    13  H    0.824512
    14  H    0.429555
    15  O   -0.578911
    16  H    0.669563
    17  H   -0.066818
 Sum of APT charges =  -0.00000
 APT charges with hydrogens summed into heavy atoms:
               1
     1  C   -0.026708
     2  O    0.117663
     3  O    0.070352
     5  C    0.306918
     6  F   -0.059051
     7  F   -0.131926
     8  F   -0.266101
     9  O   -0.070593
    12  O    0.035612
    15  O    0.023834
 Electronic spatial extent (au):  <R**2>=           2740.8757
 Charge=              0.0000 electrons
 Dipole moment (field-independent basis, Debye):
    X=              0.4690    Y=              2.0947    Z=              1.8116  Tot=              2.8089
 Quadrupole moment (field-independent basis, Debye-Ang):
   XX=            -62.4644   YY=            -48.5347   ZZ=            -58.8208
   XY=             -4.5308   XZ=             -5.5318   YZ=             -2.4298
 Traceless Quadrupole moment (field-independent basis, Debye-Ang):
   XX=             -5.8577   YY=              8.0719   ZZ=             -2.2142
   XY=             -4.5308   XZ=             -5.5318   YZ=             -2.4298
 Octapole moment (field-independent basis, Debye-Ang**2):
  XXX=             15.8941  YYY=             12.6555  ZZZ=              4.7708  XYY=             -3.4421
  XXY=              0.0913  XXZ=             -3.8019  XZZ=             12.7176  YZZ=             -1.0948
  YYZ=             10.2099  XYZ=            -27.6584
 Hexadecapole moment (field-independent basis, Debye-Ang**3):
 XXXX=          -2489.9197 YYYY=           -378.2856 ZZZZ=           -180.1864 XXXY=             33.5501
 XXXZ=           -203.6508 YYYX=            -51.9731 YYYZ=             -5.3766 ZZZX=             -9.9119
 ZZZY=             -0.3669 XXYY=           -439.2490 XXZZ=           -437.5164 YYZZ=           -112.7283
 XXYZ=            -80.6511 YYXZ=             -7.1139 ZZXY=             25.3736
 N-N= 6.008714247053D+02 E-N=-2.988448157916D+03  KE= 7.500118243982D+02
  Exact polarizability:       0.000       0.000       0.000       0.000       0.000       0.000
 Approx polarizability:      58.291       0.185      57.782       6.075       0.004      58.584
 Calling FoFJK, ICntrl=    100127 FMM=F ISym2X=0 I1Cent= 0 IOpClX= 0 NMat=1 NMatS=1 NMatT=0.
 ***** Axes restored to original set *****
 -------------------------------------------------------------------
 Center     Atomic                   Forces (Hartrees/Bohr)
 Number     Number              X              Y              Z
 -------------------------------------------------------------------
      1        6          -0.009499478   -0.007947992   -0.020813436
      2        8           0.001771313    0.001558931    0.009003282
      3        8          -0.016166233   -0.011755882   -0.004369453
      4        1           0.023557233    0.016217514    0.009698458
      5        6           0.017827195    0.010541733    0.009683769
      6        9          -0.006912382   -0.000001879    0.014384443
      7        9          -0.012016273    0.008879470   -0.013285430
      8        9           0.001174642   -0.014459715   -0.002050234
      9        8          -0.000289244    0.001840906   -0.001299314
     10        1           0.003722420   -0.000116312   -0.001912728
     11        1           0.000158031   -0.006988220    0.000405440
     12        8           0.000644218   -0.006840379    0.002423918
     13        1          -0.003399863   -0.002065529   -0.002331796
     14        1          -0.004502548    0.005962295   -0.002466767
     15        8           0.000177513   -0.005355878    0.003424015
     16        1           0.004616014    0.006434763   -0.002164060
     17        1          -0.000862557    0.004096176    0.001669892
 -------------------------------------------------------------------
 Cartesian Forces:  Max     0.023557233 RMS     0.008554109
 FormGI is forming the generalized inverse of G from B-inverse, IUseBI=4.

 GradGradGradGradGradGradGradGradGradGradGradGradGradGradGradGradGradGrad
 Berny optimization.
 Internal  Forces:  Max     0.028943443 RMS     0.006479182
 Search for a local minimum.
 Step number   1 out of a maximum of  102
 All quantities printed in internal units (Hartrees-Bohrs-Radians)
 Mixed Optimization -- RFO/linear search
 Second derivative matrix not updated -- analytic derivatives used.
 ITU=  0
     Eigenvalues ---   -0.00424  -0.00094  -0.00009   0.00019   0.00040
     Eigenvalues ---    0.00078   0.00102   0.00121   0.00266   0.00621
     Eigenvalues ---    0.00738   0.00834   0.01022   0.01380   0.01431
     Eigenvalues ---    0.01681   0.01871   0.02713   0.03327   0.03423
     Eigenvalues ---    0.04705   0.05809   0.07806   0.08009   0.08125
     Eigenvalues ---    0.11100   0.12960   0.16828   0.17772   0.22074
     Eigenvalues ---    0.23880   0.26322   0.32862   0.40342   0.40873
     Eigenvalues ---    0.42897   0.44781   0.45972   0.46901   0.49504
     Eigenvalues ---    0.56423   0.58816   0.59157   0.59597   0.98919
 RFO step:  Lambda=-1.17245351D-02 EMin=-4.23807255D-03
 Linear search not attempted -- first point.
 Maximum step size (   0.300) exceeded in Quadratic search.
    -- Step size scaled by   0.371
 Iteration  1 RMS(Cart)=  0.17126796 RMS(Int)=  0.00821675
 Iteration  2 RMS(Cart)=  0.01740750 RMS(Int)=  0.00023802
 Iteration  3 RMS(Cart)=  0.00010705 RMS(Int)=  0.00022943
 Iteration  4 RMS(Cart)=  0.00000002 RMS(Int)=  0.00022943
 Variable       Old X    -DE/DX   Delta X   Delta X   Delta X     New X
                                 (Linear)    (Quad)   (Total)
    R1        2.25312   0.00631   0.00000   0.00383   0.00383   2.25696
    R2        2.53494  -0.00807   0.00000  -0.00752  -0.00752   2.52741
    R3        2.91498   0.00081   0.00000   0.00205   0.00205   2.91703
    R4        1.88453  -0.02894   0.00000  -0.02237  -0.02237   1.86217
    R5        2.50703   0.01073   0.00000   0.00005   0.00005   2.50708
    R6        2.50939   0.01602   0.00000   0.00896   0.00896   2.51835
    R7        2.50466   0.01243   0.00000   0.00715   0.00715   2.51181
    R8        4.96994   0.00360   0.00000   0.08342   0.08364   5.05358
    R9        5.18546   0.00024   0.00000  -0.01988  -0.02011   5.16535
   R10        1.84922   0.00438   0.00000   0.00030   0.00031   1.84952
   R11        1.80445   0.00658   0.00000   0.00360   0.00360   1.80805
   R12        3.33239   0.00424   0.00000   0.04611   0.04613   3.37852
   R13        3.34419   0.00348   0.00000   0.04027   0.04027   3.38446
   R14        1.84711   0.00521   0.00000   0.00026   0.00028   1.84739
   R15        1.80221   0.00697   0.00000   0.00460   0.00463   1.80684
   R16        3.38351   0.00408   0.00000   0.03824   0.03822   3.42173
   R17        1.80068   0.00804   0.00000   0.00469   0.00469   1.80537
   R18        1.84501   0.00492   0.00000   0.00112   0.00110   1.84612
    A1        2.19961   0.00486   0.00000   0.00352   0.00351   2.20312
    A2        2.20982  -0.01045   0.00000  -0.01798  -0.01799   2.19183
    A3        1.87372   0.00560   0.00000   0.01453   0.01452   1.88824
    A4        1.98598  -0.01625   0.00000  -0.03577  -0.03577   1.95021
    A5        1.95378  -0.00619   0.00000  -0.00363  -0.00354   1.95024
    A6        1.96295  -0.00679   0.00000  -0.00926  -0.00926   1.95369
    A7        1.96692  -0.01311   0.00000  -0.02376  -0.02382   1.94310
    A8        1.85510   0.00485   0.00000   0.01372   0.01356   1.86866
    A9        1.86077   0.01203   0.00000   0.01517   0.01505   1.87582
   A10        1.85644   0.01184   0.00000   0.01155   0.01131   1.86776
   A11        2.39944  -0.00016   0.00000  -0.19351  -0.19447   2.20497
   A12        2.10648  -0.00131   0.00000  -0.17110  -0.17023   1.93625
   A13        1.83789   0.00179   0.00000   0.00673   0.00643   1.84433
   A14        1.49298   0.00162   0.00000   0.01637   0.01631   1.50928
   A15        2.02206   0.00081   0.00000   0.01882   0.01874   2.04080
   A16        2.68069  -0.00126   0.00000  -0.01262  -0.01260   2.66809
   A17        1.50667  -0.00063   0.00000  -0.02337  -0.02353   1.48314
   A18        1.83967   0.00203   0.00000   0.01062   0.01051   1.85018
   A19        1.49020   0.00099   0.00000   0.01675   0.01679   1.50698
   A20        2.18640  -0.00072   0.00000  -0.00730  -0.00713   2.17927
   A21        2.71385  -0.00174   0.00000  -0.02214  -0.02206   2.69179
   A22        2.09384   0.00062   0.00000   0.00877   0.00877   2.10262
   A23        1.53589   0.00083   0.00000   0.00874   0.00867   1.54457
   A24        1.84649   0.00097   0.00000   0.00422   0.00414   1.85063
   A25        2.63216  -0.00045   0.00000  -0.00545  -0.00549   2.62667
   A26        2.99687   0.00036   0.00000  -0.00661  -0.00674   2.99013
   A27        2.98720   0.00091   0.00000   0.06274   0.06265   3.04986
    D1       -0.03750   0.00034   0.00000  -0.00963  -0.00958  -0.04709
    D2        3.11293  -0.00040   0.00000  -0.01813  -0.01818   3.09475
    D3       -0.12189  -0.00189   0.00000  -0.02911  -0.02915  -0.15105
    D4       -2.20921   0.00097   0.00000  -0.03776  -0.03765  -2.24686
    D5        1.97554  -0.00005   0.00000  -0.02892  -0.02894   1.94660
    D6        3.01079  -0.00105   0.00000  -0.02041  -0.02049   2.99030
    D7        0.92347   0.00181   0.00000  -0.02906  -0.02898   0.89449
    D8       -1.17496   0.00079   0.00000  -0.02022  -0.02027  -1.19523
    D9        0.80789  -0.00084   0.00000  -0.06275  -0.06315   0.74474
   D10        1.06771  -0.00006   0.00000  -0.05768  -0.05726   1.01046
   D11        2.95806  -0.00850   0.00000  -0.07173  -0.07227   2.88578
   D12       -3.06530  -0.00772   0.00000  -0.06666  -0.06638  -3.13168
   D13       -1.35076   0.00770   0.00000  -0.04418  -0.04448  -1.39524
   D14       -1.09094   0.00848   0.00000  -0.03912  -0.03858  -1.12952
   D15        2.88407  -0.00023   0.00000   0.09960   0.09906   2.98313
   D16       -1.90476  -0.00136   0.00000  -0.02517  -0.02523  -1.92999
   D17        0.11294  -0.00000   0.00000  -0.00098  -0.00090   0.11204
   D18        0.15547  -0.00109   0.00000  -0.01039  -0.01033   0.14514
   D19        1.98556   0.00172   0.00000   0.00587   0.00613   1.99169
   D20       -1.96115  -0.00149   0.00000  -0.01406  -0.01413  -1.97528
   D21       -0.09164   0.00021   0.00000  -0.00273  -0.00276  -0.09441
   D22        1.96198   0.00059   0.00000   0.01027   0.01069   1.97267
   D23       -0.22591   0.00086   0.00000   0.01215   0.01205  -0.21386
   D24       -3.06171   0.00130   0.00000   0.04878   0.04863  -3.01308
   D25        0.23428   0.00039   0.00000  -0.01397  -0.01403   0.22025
   D26       -1.60918  -0.00273   0.00000  -0.03813  -0.03794  -1.64713
   D27       -0.14708  -0.00041   0.00000   0.01435   0.01425  -0.13283
   D28        1.95840   0.00061   0.00000   0.02676   0.02674   1.98513
         Item               Value     Threshold  Converged?
 Maximum Force            0.028943     0.000015     NO 
 RMS     Force            0.006479     0.000010     NO 
 Maximum Displacement     0.636675     0.000060     NO 
 RMS     Displacement     0.178371     0.000040     NO 
 Predicted change in Energy=-4.235322D-03
 GradGradGradGradGradGradGradGradGradGradGradGradGradGradGradGradGradGrad

                          Input orientation:                          
 ---------------------------------------------------------------------
 Center     Atomic      Atomic             Coordinates (Angstroms)
 Number     Number       Type             X           Y           Z
 ---------------------------------------------------------------------
      1          6           0       -3.751582   -0.053916    0.834138
      2          8           0       -4.384188   -0.330587    1.808656
      3          8           0       -3.973081   -0.503217   -0.405957
      4          1           0       -4.718726   -1.146891   -0.433186
      5          6           0       -2.531112    0.890333    0.793686
      6          9           0       -2.359282    1.521034    1.948155
      7          9           0       -2.655829    1.825129   -0.147893
      8          9           0       -1.411690    0.222705    0.533079
      9          8           0        0.290589   -3.515434   -2.733729
     10          1           0        0.997810   -3.010445   -2.283476
     11          1           0        0.381150   -4.417034   -2.426581
     12          8           0       -1.109378   -1.715636   -1.284335
     13          1           0       -0.863276   -2.471968   -1.852744
     14          1           0       -1.603414   -1.116427   -1.842078
     15          8           0        1.587369   -1.798987   -1.103479
     16          1           0        2.004400   -0.993508   -1.403477
     17          1           0        0.657128   -1.567346   -0.915407
 ---------------------------------------------------------------------
                    Distance matrix (angstroms):
                    1          2          3          4          5
     1  C    0.000000
     2  O    1.194330   0.000000
     3  O    1.337448   2.259053   0.000000
     4  H    1.932892   2.409174   0.985416   0.000000
     5  C    1.543628   2.440226   2.336749   3.231276   0.000000
     6  F    2.379076   2.747400   3.499112   4.284341   1.326691
     7  F    2.386601   3.385619   2.687553   3.629027   1.332654
     8  F    2.375342   3.281612   2.823026   3.707553   1.329191
     9  O    6.407100   7.254657   5.715842   5.999644   6.309947
    10  H    6.404476   7.272764   5.875460   6.290882   6.094119
    11  H    6.837292   7.572630   6.193563   6.377789   6.857079
    12  O    3.772332   4.712679   3.231456   3.751709   3.623613
    13  H    4.626946   5.512548   3.954752   4.316882   4.592421
    14  H    3.592448   4.655975   2.837920   3.419221   3.440197
    15  O    5.941719   6.804133   5.751883   6.375057   5.271959
    16  H    6.246686   7.181318   6.079943   6.794513   5.380264
    17  H    4.978765   5.862163   4.778153   5.413790   4.373334
                    6          7          8          9         10
     6  F    0.000000
     7  F    2.138651   0.000000
     8  F    2.141501   2.139945   0.000000
     9  O    7.369387   6.624918   5.248188   0.000000
    10  H    7.050608   6.425929   4.918530   0.978726   0.000000
    11  H    7.868223   7.306179   5.788009   0.956777   1.542479
    12  O    4.742076   4.027410   2.674239   2.701837   2.667406
    13  H    5.712174   4.958307   3.640629   1.787836   1.984724
    14  H    4.679038   3.553954   2.733387   3.183948   3.247846
    15  O    5.992584   5.661456   3.969876   2.699175   1.790979
    16  H    6.049635   5.589180   4.110851   3.326685   2.419847
    17  H    5.180425   4.803503   3.095545   2.689924   2.017477
                   11         12         13         14         15
    11  H    0.000000
    12  O    3.289977   0.000000
    13  H    2.379321   0.977596   0.000000
    14  H    3.895401   0.956138   1.544477   0.000000
    15  O    3.171709   2.704089   2.649521   3.345522   0.000000
    16  H    3.924566   3.198637   3.257492   3.636455   0.955359
    17  H    3.237365   1.810702   2.002141   2.484371   0.976922
                   16         17
    16  H    0.000000
    17  H    1.543582   0.000000
 Stoichiometry    C2H7F3O5
 Framework group  C1[X(C2H7F3O5)]
 Deg. of freedom    45
 Full point group                 C1      NOp   1
 Largest Abelian subgroup         C1      NOp   1
 Largest concise Abelian subgroup C1      NOp   1
                         Standard orientation:                         
 ---------------------------------------------------------------------
 Center     Atomic      Atomic             Coordinates (Angstroms)
 Number     Number       Type             X           Y           Z
 ---------------------------------------------------------------------
      1          6           0       -1.958875    0.884415   -0.252995
      2          8           0       -2.710920    1.251290   -1.105201
      3          8           0       -1.224274    1.668060    0.543892
      4          1           0       -1.337480    2.621703    0.322999
      5          6           0       -1.669196   -0.585905    0.117184
      6          9           0       -2.494833   -1.420174   -0.501224
      7          9           0       -1.799225   -0.804901    1.425275
      8          9           0       -0.429464   -0.932622   -0.213874
      9          8           0        4.436654    1.005948    0.112195
     10          1           0        4.388515    0.048211   -0.083577
     11          1           0        4.846677    1.406096   -0.654086
     12          8           0        1.776162    0.536269    0.145471
     13          1           0        2.649498    0.975527    0.151011
     14          1           0        1.398448    0.689531    1.010366
     15          8           0        3.497516   -1.458068   -0.464167
     16          1           0        3.470251   -2.176842    0.164586
     17          1           0        2.663121   -0.964014   -0.345544
 ---------------------------------------------------------------------
 Rotational constants (GHZ):           1.7075750           0.4550478           0.4022903
 Standard basis: 6-31++G(d,p) (6D, 7F)
 There are   232 symmetry adapted cartesian basis functions of A   symmetry.
 There are   232 symmetry adapted basis functions of A   symmetry.
   232 basis functions,   376 primitive gaussians,   232 cartesian basis functions
    43 alpha electrons       43 beta electrons
       nuclear repulsion energy       604.8994016116 Hartrees.
 NAtoms=   17 NActive=   17 NUniq=   17 SFac= 1.00D+00 NAtFMM=   60 NAOKFM=F Big=F
 Integral buffers will be    131072 words long.
 Raffenetti 2 integral format.
 Two-electron integral symmetry is turned on.
 Nuclear repulsion after empirical dispersion term =      604.8932193824 Hartrees.
 One-electron integrals computed using PRISM.
 NBasis=   232 RedAO= T EigKep=  9.85D-05  NBF=   232
 NBsUse=   232 1.00D-06 EigRej= -1.00D+00 NBFU=   232
 Initial guess from the checkpoint file:  "/local_scratch/slurm.5614169/Gau-71194.chk"
 B after Tr=     0.000000   -0.000000   -0.000000
         Rot=    0.999789   -0.008865    0.000452    0.018513 Ang=  -2.35 deg.
 ExpMin= 3.60D-02 ExpMax= 7.00D+03 ExpMxC= 1.05D+03 IAcc=3 IRadAn=         5 AccDes= 0.00D+00
 Harris functional with IExCor= 4639 and IRadAn=       5 diagonalized for initial guess.
 HarFok:  IExCor= 4639 AccDes= 0.00D+00 IRadAn=         5 IDoV= 1 UseB2=F ITyADJ=14
 ICtDFT=  3500011 ScaDFX=  1.000000  1.000000  1.000000  1.000000
 FoFCou: FMM=F IPFlag=           0 FMFlag=      100000 FMFlg1=           0
         NFxFlg=           0 DoJE=T BraDBF=F KetDBF=T FulRan=T
         wScrn=  0.000000 ICntrl=       500 IOpCl=  0 I1Cent=   200000004 NGrid=           0
         NMat0=    1 NMatS0=      1 NMatT0=    0 NMatD0=    1 NMtDS0=    0 NMtDT0=    0
 Petite list used in FoFCou.
 Requested convergence on RMS density matrix=1.00D-10 within 128 cycles.
 Requested convergence on MAX density matrix=1.00D-08.
 Requested convergence on             energy=1.00D-08.
 No special actions if energy rises.
 SCF Done:  E(RwB97XD) =  -755.928438289     A.U. after   16 cycles
            NFock= 16  Conv=0.94D-10     -V/T= 2.0079
 Calling FoFJK, ICntrl=      2127 FMM=F ISym2X=0 I1Cent= 0 IOpClX= 0 NMat=1 NMatS=1 NMatT=0.
 ***** Axes restored to original set *****
 -------------------------------------------------------------------
 Center     Atomic                   Forces (Hartrees/Bohr)
 Number     Number              X              Y              Z
 -------------------------------------------------------------------
      1        6          -0.004761621   -0.006005306   -0.013802443
      2        8           0.000802073    0.001168392    0.005841895
      3        8          -0.009395843   -0.008391733   -0.002427433
      4        1           0.013094388    0.012192310    0.006043470
      5        6           0.010203286    0.008189144    0.006591628
      6        9          -0.005377169   -0.000511120    0.008967237
      7        9          -0.007738181    0.004392788   -0.009347329
      8        9           0.003272380   -0.008072632   -0.000116912
      9        8           0.000010531    0.001043113   -0.000310676
     10        1           0.002444598   -0.000624993   -0.001619089
     11        1           0.000026984   -0.004570024   -0.000272921
     12        8           0.000057480   -0.006173566    0.001303695
     13        1          -0.002907269   -0.000463470   -0.002057584
     14        1          -0.002902820    0.003936122   -0.000983987
     15        8          -0.000214799   -0.003518837    0.002209510
     16        1           0.003311607    0.004012066   -0.001049792
     17        1           0.000074376    0.003397744    0.001030732
 -------------------------------------------------------------------
 Cartesian Forces:  Max     0.013802443 RMS     0.005495245

 GradGradGradGradGradGradGradGradGradGradGradGradGradGradGradGradGradGrad
 Berny optimization.
 Using GEDIIS/GDIIS optimizer.
 FormGI is forming the generalized inverse of G from B-inverse, IUseBI=4.
 Internal  Forces:  Max     0.018039259 RMS     0.004165858
 Search for a local minimum.
 Step number   2 out of a maximum of  102
 All quantities printed in internal units (Hartrees-Bohrs-Radians)
 Mixed Optimization -- RFO/linear search
 Update second derivatives using D2CorX and points    1    2
 DE= -4.12D-03 DEPred=-4.24D-03 R= 9.73D-01
 TightC=F SS=  1.41D+00  RLast= 3.62D-01 DXNew= 5.0454D-01 1.0867D+00
 Trust test= 9.73D-01 RLast= 3.62D-01 DXMaxT set to 5.05D-01
 ITU=  1  0
 Use linear search instead of GDIIS.
     Eigenvalues ---   -0.00819  -0.00099  -0.00009   0.00019   0.00040
     Eigenvalues ---    0.00078   0.00102   0.00122   0.00261   0.00623
     Eigenvalues ---    0.00700   0.00831   0.01018   0.01380   0.01432
     Eigenvalues ---    0.01673   0.01814   0.02709   0.03325   0.03400
     Eigenvalues ---    0.04728   0.05800   0.07802   0.07995   0.08131
     Eigenvalues ---    0.11189   0.12191   0.15571   0.17558   0.22064
     Eigenvalues ---    0.23710   0.25950   0.32765   0.40270   0.40504
     Eigenvalues ---    0.41218   0.43588   0.45971   0.46899   0.49235
     Eigenvalues ---    0.55881   0.56990   0.58835   0.59573   0.98811
 RFO step:  Lambda=-9.26138644D-03 EMin=-8.18919126D-03
 Quartic linear search produced a step of  1.40955.
 Maximum step size (   0.505) exceeded in Quadratic search.
    -- Step size scaled by   0.498
 Iteration  1 RMS(Cart)=  0.13537541 RMS(Int)=  0.00430450
 Iteration  2 RMS(Cart)=  0.00702485 RMS(Int)=  0.00067082
 Iteration  3 RMS(Cart)=  0.00001766 RMS(Int)=  0.00067061
 Iteration  4 RMS(Cart)=  0.00000001 RMS(Int)=  0.00067061
 Variable       Old X    -DE/DX   Delta X   Delta X   Delta X     New X
                                 (Linear)    (Quad)   (Total)
    R1        2.25696   0.00407   0.00540   0.00512   0.01052   2.26748
    R2        2.52741  -0.00524  -0.01061  -0.01010  -0.02071   2.50670
    R3        2.91703   0.00073   0.00290   0.00509   0.00798   2.92502
    R4        1.86217  -0.01804  -0.03153  -0.02480  -0.05633   1.80584
    R5        2.50708   0.00686   0.00007   0.00320   0.00328   2.51036
    R6        2.51835   0.01041   0.01263   0.01176   0.02439   2.54274
    R7        2.51181   0.00858   0.01008   0.01106   0.02114   2.53295
    R8        5.05358   0.00326   0.11789   0.05131   0.17010   5.22368
    R9        5.16535   0.00009  -0.02834   0.05848   0.02906   5.19441
   R10        1.84952   0.00280   0.00043   0.00042   0.00090   1.85042
   R11        1.80805   0.00422   0.00508   0.00447   0.00955   1.81759
   R12        3.37852   0.00322   0.06502   0.04973   0.11489   3.49341
   R13        3.38446   0.00266   0.05676   0.04517   0.10190   3.48636
   R14        1.84739   0.00336   0.00039   0.00181   0.00231   1.84970
   R15        1.80684   0.00444   0.00652   0.00503   0.01206   1.81889
   R16        3.42173   0.00306   0.05388   0.05320   0.10697   3.52870
   R17        1.80537   0.00516   0.00661   0.00591   0.01252   1.81789
   R18        1.84612   0.00316   0.00155   0.00158   0.00299   1.84910
    A1        2.20312   0.00296   0.00494   0.00164   0.00654   2.20966
    A2        2.19183  -0.00693  -0.02536  -0.02735  -0.05275   2.13908
    A3        1.88824   0.00398   0.02047   0.02571   0.04615   1.93439
    A4        1.95021  -0.01040  -0.05042  -0.04136  -0.09179   1.85842
    A5        1.95024  -0.00424  -0.00499  -0.02039  -0.02498   1.92526
    A6        1.95369  -0.00465  -0.01305  -0.01591  -0.02878   1.92491
    A7        1.94310  -0.00753  -0.03358  -0.00296  -0.03670   1.90640
    A8        1.86866   0.00316   0.01911   0.01531   0.03298   1.90163
    A9        1.87582   0.00724   0.02122   0.01293   0.03309   1.90891
   A10        1.86776   0.00732   0.01595   0.01409   0.02866   1.89642
   A11        2.20497  -0.00022  -0.27411   0.36412   0.08865   2.29362
   A12        1.93625  -0.00095  -0.23995   0.31514   0.07670   2.01295
   A13        1.84433   0.00119   0.00907   0.00927   0.01635   1.86068
   A14        1.50928   0.00120   0.02299   0.02054   0.04305   1.55233
   A15        2.04080   0.00072   0.02641   0.01595   0.04152   2.08231
   A16        2.66809  -0.00093  -0.01776  -0.01570  -0.03320   2.63489
   A17        1.48314  -0.00062  -0.03316  -0.01243  -0.04631   1.43684
   A18        1.85018   0.00131   0.01482   0.00252   0.01705   1.86723
   A19        1.50698   0.00080   0.02366   0.01691   0.04091   1.54789
   A20        2.17927  -0.00052  -0.01005  -0.02174  -0.03246   2.14681
   A21        2.69179  -0.00131  -0.03109  -0.02256  -0.05313   2.63867
   A22        2.10262   0.00047   0.01237   0.00960   0.02198   2.12459
   A23        1.54457   0.00064   0.01223   0.01207   0.02384   1.56841
   A24        1.85063   0.00064   0.00583   0.00445   0.00968   1.86031
   A25        2.62667  -0.00038  -0.00774  -0.01088  -0.01879   2.60788
   A26        2.99013   0.00019  -0.00950   0.00448  -0.00540   2.98473
   A27        3.04986   0.00107   0.08831  -0.01441   0.07353   3.12339
    D1       -0.04709   0.00004  -0.01351   0.01080  -0.00247  -0.04955
    D2        3.09475  -0.00040  -0.02562   0.01212  -0.01375   3.08101
    D3       -0.15105  -0.00145  -0.04109   0.01527  -0.02604  -0.17709
    D4       -2.24686   0.00069  -0.05307   0.02088  -0.03169  -2.27855
    D5        1.94660  -0.00030  -0.04079   0.01578  -0.02504   1.92157
    D6        2.99030  -0.00101  -0.02888   0.01397  -0.01529   2.97501
    D7        0.89449   0.00113  -0.04085   0.01959  -0.02094   0.87355
    D8       -1.19523   0.00014  -0.02858   0.01448  -0.01428  -1.20952
    D9        0.74474  -0.00067  -0.08901   0.07388  -0.01482   0.72992
   D10        1.01046  -0.00031  -0.08071   0.05481  -0.02612   0.98433
   D11        2.88578  -0.00582  -0.10187   0.05532  -0.04721   2.83858
   D12       -3.13168  -0.00546  -0.09357   0.03624  -0.05851   3.09299
   D13       -1.39524   0.00488  -0.06269   0.08608   0.02454  -1.37070
   D14       -1.12952   0.00523  -0.05438   0.06700   0.01323  -1.11629
   D15        2.98313  -0.00046   0.13962  -0.20284  -0.06324   2.91989
   D16       -1.92999  -0.00117  -0.03556  -0.02400  -0.06010  -1.99009
   D17        0.11204   0.00001  -0.00126  -0.00088  -0.00150   0.11054
   D18        0.14514  -0.00081  -0.01456  -0.01419  -0.02904   0.11610
   D19        1.99169   0.00120   0.00864   0.00800   0.01828   2.00997
   D20       -1.97528  -0.00110  -0.01992  -0.00970  -0.03014  -2.00542
   D21       -0.09441   0.00012  -0.00389   0.00442   0.00052  -0.09388
   D22        1.97267   0.00053   0.01507  -0.00486   0.01136   1.98403
   D23       -0.21386   0.00068   0.01699   0.01242   0.02947  -0.18439
   D24       -3.01308   0.00118   0.06854  -0.01212   0.05532  -2.95776
   D25        0.22025   0.00011  -0.01977   0.00229  -0.01822   0.20203
   D26       -1.64713  -0.00199  -0.05348  -0.00961  -0.06168  -1.70880
   D27       -0.13283  -0.00014   0.02009  -0.00266   0.01665  -0.11618
   D28        1.98513   0.00064   0.03769   0.01194   0.04951   2.03465
         Item               Value     Threshold  Converged?
 Maximum Force            0.018039     0.000015     NO 
 RMS     Force            0.004166     0.000010     NO 
 Maximum Displacement     0.410687     0.000060     NO 
 RMS     Displacement     0.134072     0.000040     NO 
 Predicted change in Energy=-5.078388D-03
 GradGradGradGradGradGradGradGradGradGradGradGradGradGradGradGradGradGrad

                          Input orientation:                          
 ---------------------------------------------------------------------
 Center     Atomic      Atomic             Coordinates (Angstroms)
 Number     Number       Type             X           Y           Z
 ---------------------------------------------------------------------
      1          6           0       -3.808830    0.036944    0.840203
      2          8           0       -4.391558   -0.214186    1.858592
      3          8           0       -4.119110   -0.393684   -0.375470
      4          1           0       -4.868791   -0.977380   -0.273158
      5          6           0       -2.544322    0.928807    0.802182
      6          9           0       -2.360556    1.518607    1.978226
      7          9           0       -2.668952    1.874841   -0.146511
      8          9           0       -1.477588    0.170200    0.513722
      9          8           0        0.438440   -3.551267   -2.820063
     10          1           0        1.121702   -3.025577   -2.355696
     11          1           0        0.598476   -4.472073   -2.592865
     12          8           0       -1.132031   -1.883647   -1.303804
     13          1           0       -0.861037   -2.606310   -1.905806
     14          1           0       -1.651714   -1.263457   -1.825086
     15          8           0        1.612462   -1.780477   -1.085833
     16          1           0        2.001633   -0.935269   -1.329929
     17          1           0        0.668665   -1.608263   -0.893332
 ---------------------------------------------------------------------
                    Distance matrix (angstroms):
                    1          2          3          4          5
     1  C    0.000000
     2  O    1.199898   0.000000
     3  O    1.326490   2.257761   0.000000
     4  H    1.841722   2.313996   0.955609   0.000000
     5  C    1.547852   2.415515   2.369769   3.192657   0.000000
     6  F    2.363878   2.672424   3.505603   4.194034   1.328425
     7  F    2.377140   3.369250   2.702145   3.604233   1.345560
     8  F    2.357761   3.232282   2.843636   3.665566   1.340378
     9  O    6.656734   7.506984   6.059507   6.424820   6.487572
    10  H    6.625930   7.487335   6.189852   6.664689   6.248926
    11  H    7.179243   7.927516   6.618589   6.890931   7.111472
    12  O    3.930736   4.838632   3.464742   3.980819   3.786771
    13  H    4.818385   5.688368   4.225244   4.623964   4.760641
    14  H    3.667145   4.709267   2.990976   3.583281   3.536284
    15  O    6.033493   6.868126   5.939590   6.581188   5.308830
    16  H    6.278228   7.180495   6.218344   6.951349   5.355967
    17  H    5.075412   5.926415   4.966506   5.607677   4.431115
                    6          7          8          9         10
     6  F    0.000000
     7  F    2.176354   0.000000
     8  F    2.177752   2.181984   0.000000
     9  O    7.520743   6.800471   5.351131   0.000000
    10  H    7.180432   6.577511   5.020245   0.979201   0.000000
    11  H    8.095615   7.546128   5.959163   0.961829   1.556395
    12  O    4.884293   4.222284   2.764253   2.747068   2.736749
    13  H    5.860819   5.142410   3.734067   1.848635   2.075919
    14  H    4.765240   3.701526   2.748765   3.254658   3.328430
    15  O    6.004772   5.707379   3.989000   2.742549   1.844904
    16  H    5.999507   5.577773   4.089754   3.392273   2.489149
    17  H    5.215299   4.881541   3.122360   2.746008   2.086271
                   11         12         13         14         15
    11  H    0.000000
    12  O    3.369909   0.000000
    13  H    2.466435   0.978819   0.000000
    14  H    3.993502   0.962518   1.560429   0.000000
    15  O    3.247152   2.755067   2.733597   3.386539   0.000000
    16  H    4.009094   3.274134   3.364356   3.701328   0.961984
    17  H    3.330877   1.867305   2.088346   2.524126   0.978502
                   16         17
    16  H    0.000000
    17  H    1.555745   0.000000
 Stoichiometry    C2H7F3O5
 Framework group  C1[X(C2H7F3O5)]
 Deg. of freedom    45
 Full point group                 C1      NOp   1
 Largest Abelian subgroup         C1      NOp   1
 Largest concise Abelian subgroup C1      NOp   1
                         Standard orientation:                         
 ---------------------------------------------------------------------
 Center     Atomic      Atomic             Coordinates (Angstroms)
 Number     Number       Type             X           Y           Z
 ---------------------------------------------------------------------
      1          6           0       -2.037898    0.855011   -0.237693
      2          8           0       -2.790979    1.130018   -1.130439
      3          8           0       -1.390131    1.710225    0.542424
      4          1           0       -1.606576    2.584911    0.224203
      5          6           0       -1.688244   -0.605512    0.137088
      6          9           0       -2.488777   -1.450193   -0.503515
      7          9           0       -1.825829   -0.792845    1.462422
      8          9           0       -0.415663   -0.855568   -0.201475
      9          8           0        4.608085    0.958045    0.126178
     10          1           0        4.529143   -0.003823   -0.039385
     11          1           0        5.116745    1.321956   -0.604539
     12          8           0        1.877459    0.666703    0.054210
     13          1           0        2.763764    1.080159    0.094256
     14          1           0        1.448697    0.838402    0.898676
     15          8           0        3.515261   -1.496899   -0.422053
     16          1           0        3.418782   -2.217874    0.207471
     17          1           0        2.701163   -0.957997   -0.356509
 ---------------------------------------------------------------------
 Rotational constants (GHZ):           1.7036770           0.4319944           0.3849459
 Standard basis: 6-31++G(d,p) (6D, 7F)
 There are   232 symmetry adapted cartesian basis functions of A   symmetry.
 There are   232 symmetry adapted basis functions of A   symmetry.
   232 basis functions,   376 primitive gaussians,   232 cartesian basis functions
    43 alpha electrons       43 beta electrons
       nuclear repulsion energy       597.8857643136 Hartrees.
 NAtoms=   17 NActive=   17 NUniq=   17 SFac= 1.00D+00 NAtFMM=   60 NAOKFM=F Big=F
 Integral buffers will be    131072 words long.
 Raffenetti 2 integral format.
 Two-electron integral symmetry is turned on.
 Nuclear repulsion after empirical dispersion term =      597.8797901199 Hartrees.
 One-electron integrals computed using PRISM.
 NBasis=   232 RedAO= T EigKep=  1.02D-04  NBF=   232
 NBsUse=   232 1.00D-06 EigRej= -1.00D+00 NBFU=   232
 Initial guess from the checkpoint file:  "/local_scratch/slurm.5614169/Gau-71194.chk"
 B after Tr=     0.000000    0.000000    0.000000
         Rot=    0.999925    0.011905    0.000552   -0.002665 Ang=   1.40 deg.
 ExpMin= 3.60D-02 ExpMax= 7.00D+03 ExpMxC= 1.05D+03 IAcc=3 IRadAn=         5 AccDes= 0.00D+00
 Harris functional with IExCor= 4639 and IRadAn=       5 diagonalized for initial guess.
 HarFok:  IExCor= 4639 AccDes= 0.00D+00 IRadAn=         5 IDoV= 1 UseB2=F ITyADJ=14
 ICtDFT=  3500011 ScaDFX=  1.000000  1.000000  1.000000  1.000000
 FoFCou: FMM=F IPFlag=           0 FMFlag=      100000 FMFlg1=           0
         NFxFlg=           0 DoJE=T BraDBF=F KetDBF=T FulRan=T
         wScrn=  0.000000 ICntrl=       500 IOpCl=  0 I1Cent=   200000004 NGrid=           0
         NMat0=    1 NMatS0=      1 NMatT0=    0 NMatD0=    1 NMtDS0=    0 NMtDT0=    0
 Petite list used in FoFCou.
 Requested convergence on RMS density matrix=1.00D-10 within 128 cycles.
 Requested convergence on MAX density matrix=1.00D-08.
 Requested convergence on             energy=1.00D-08.
 No special actions if energy rises.
 SCF Done:  E(RwB97XD) =  -755.931320098     A.U. after   16 cycles
            NFock= 16  Conv=0.71D-10     -V/T= 2.0081
 Calling FoFJK, ICntrl=      2127 FMM=F ISym2X=0 I1Cent= 0 IOpClX= 0 NMat=1 NMatS=1 NMatT=0.
 ***** Axes restored to original set *****
 -------------------------------------------------------------------
 Center     Atomic                   Forces (Hartrees/Bohr)
 Number     Number              X              Y              Z
 -------------------------------------------------------------------
      1        6           0.003444974    0.004380277    0.007111323
      2        8          -0.000566181   -0.001265719   -0.002715192
      3        8           0.008376984    0.005840396   -0.001312354
      4        1          -0.011143878   -0.009076243   -0.001867419
      5        6          -0.003124367   -0.001989673   -0.001901476
      6        9           0.001508835   -0.000155888   -0.002842800
      7        9           0.002532429   -0.001523407    0.002734937
      8        9          -0.000560245    0.005479101    0.001684623
      9        8           0.000889472   -0.001341409    0.001446742
     10        1          -0.000331447   -0.001871185   -0.000868734
     11        1           0.000239600    0.001762918   -0.000895012
     12        8          -0.001500781   -0.002598114   -0.001933634
     13        1          -0.001870095    0.002522336   -0.000624892
     14        1           0.001191539   -0.001897148    0.001560845
     15        8          -0.000361417    0.001690998    0.000018399
     16        1          -0.000847073   -0.001908839    0.001121492
     17        1           0.002121651    0.001951600   -0.000716849
 -------------------------------------------------------------------
 Cartesian Forces:  Max     0.011143878 RMS     0.003268923

 GradGradGradGradGradGradGradGradGradGradGradGradGradGradGradGradGradGrad
 Berny optimization.
 Using GEDIIS/GDIIS optimizer.
 FormGI is forming the generalized inverse of G from B-inverse, IUseBI=4.
 Internal  Forces:  Max     0.014085937 RMS     0.002231677
 Search for a local minimum.
 Step number   3 out of a maximum of  102
 All quantities printed in internal units (Hartrees-Bohrs-Radians)
 Mixed Optimization -- RFO/linear search
 Update second derivatives using D2CorX and points    1    2    3
 DE= -2.88D-03 DEPred=-5.08D-03 R= 5.67D-01
 TightC=F SS=  1.41D+00  RLast= 3.93D-01 DXNew= 8.4853D-01 1.1779D+00
 Trust test= 5.67D-01 RLast= 3.93D-01 DXMaxT set to 8.49D-01
 ITU=  1  1  0
 Use linear search instead of GDIIS.
     Eigenvalues ---   -0.00727  -0.00098  -0.00009   0.00019   0.00040
     Eigenvalues ---    0.00078   0.00102   0.00121   0.00276   0.00619
     Eigenvalues ---    0.00739   0.00832   0.01017   0.01380   0.01431
     Eigenvalues ---    0.01683   0.01807   0.02704   0.03319   0.03399
     Eigenvalues ---    0.04710   0.05802   0.07801   0.07988   0.08116
     Eigenvalues ---    0.11058   0.13299   0.16669   0.18043   0.22077
     Eigenvalues ---    0.23816   0.25509   0.32690   0.40323   0.40883
     Eigenvalues ---    0.43368   0.45961   0.46886   0.48445   0.49294
     Eigenvalues ---    0.56376   0.57067   0.58845   0.59620   0.98849
 RFO step:  Lambda=-7.82851498D-03 EMin=-7.26521830D-03
 I=     1 Eig=   -7.27D-03 Dot1= -1.18D-03
 I=     1 Stepn= -6.00D-01 RXN=   6.00D-01 EDone=F
 I=     2 Eig=   -9.78D-04 Dot1=  1.10D-04
 I=     2 Stepn=  3.00D-01 RXN=   6.71D-01 EDone=F
 Mixed    2 eigenvectors in step.  Raw Step.Grad=  1.29D-03.
 RFO eigenvector is Hessian eigenvector with negative curvature.
 Taking step of  6.00D-01 in eigenvector direction(s).  Step.Grad=  6.14D-04.
 Quartic linear search produced a step of -0.18540.
 Iteration  1 RMS(Cart)=  0.22035880 RMS(Int)=  0.02951784
 Iteration  2 RMS(Cart)=  0.17415216 RMS(Int)=  0.00509508
 Iteration  3 RMS(Cart)=  0.00937865 RMS(Int)=  0.00159889
 Iteration  4 RMS(Cart)=  0.00001980 RMS(Int)=  0.00159880
 Iteration  5 RMS(Cart)=  0.00000001 RMS(Int)=  0.00159880
 Variable       Old X    -DE/DX   Delta X   Delta X   Delta X     New X
                                 (Linear)    (Quad)   (Total)
    R1        2.26748  -0.00177  -0.00195   0.00036  -0.00159   2.26589
    R2        2.50670   0.00461   0.00384  -0.00111   0.00273   2.50944
    R3        2.92502   0.00001  -0.00148  -0.00060  -0.00208   2.92293
    R4        1.80584   0.01409   0.01044  -0.00470   0.00575   1.81159
    R5        2.51036  -0.00238  -0.00061  -0.00109  -0.00170   2.50866
    R6        2.54274  -0.00323  -0.00452   0.00143  -0.00309   2.53965
    R7        2.53295  -0.00313  -0.00392   0.00099  -0.00293   2.53002
    R8        5.22368   0.00167  -0.03154   0.04264   0.01120   5.23488
    R9        5.19441   0.00011  -0.00539  -0.05972  -0.06454   5.12987
   R10        1.85042  -0.00102  -0.00017   0.00048   0.00034   1.85076
   R11        1.81759  -0.00186  -0.00177   0.00067  -0.00110   1.81650
   R12        3.49341   0.00092  -0.02130   0.00616  -0.01518   3.47824
   R13        3.48636   0.00079  -0.01889   0.00360  -0.01525   3.47112
   R14        1.84970  -0.00129  -0.00043  -0.00018  -0.00064   1.84906
   R15        1.81889  -0.00271  -0.00224   0.00142  -0.00270   1.81620
   R16        3.52870   0.00099  -0.01983  -0.00053  -0.02038   3.50831
   R17        1.81789  -0.00231  -0.00232   0.00083  -0.00149   1.81639
   R18        1.84910  -0.00119  -0.00055   0.00029  -0.00025   1.84885
    A1        2.20966  -0.00197  -0.00121   0.00180   0.00059   2.21025
    A2        2.13908   0.00362   0.00978  -0.00136   0.00842   2.14750
    A3        1.93439  -0.00166  -0.00856  -0.00048  -0.00904   1.92535
    A4        1.85842   0.00616   0.01702  -0.00596   0.01106   1.86948
    A5        1.92526   0.00188   0.00463   0.00568   0.01024   1.93550
    A6        1.92491   0.00171   0.00534  -0.00026   0.00502   1.92993
    A7        1.90640   0.00044   0.00680  -0.01248  -0.00565   1.90075
    A8        1.90163  -0.00090  -0.00611   0.00257  -0.00336   1.89828
    A9        1.90891  -0.00142  -0.00614   0.00345  -0.00251   1.90640
   A10        1.89642  -0.00179  -0.00531   0.00106  -0.00405   1.89236
   A11        2.29362  -0.00151  -0.01643  -0.37236  -0.39119   1.90243
   A12        2.01295  -0.00091  -0.01422  -0.33342  -0.34555   1.66740
   A13        1.86068  -0.00015  -0.00303  -0.00010  -0.00315   1.85753
   A14        1.55233   0.00043  -0.00798   0.00020  -0.00778   1.54455
   A15        2.08231   0.00054  -0.00770   0.00532  -0.00223   2.08008
   A16        2.63489  -0.00030   0.00616  -0.00048   0.00566   2.64055
   A17        1.43684  -0.00043   0.00859  -0.00763   0.00079   1.43762
   A18        1.86723  -0.00027  -0.00316   0.00654   0.00384   1.87107
   A19        1.54789   0.00047  -0.00758   0.00251  -0.00511   1.54278
   A20        2.14681  -0.00027   0.00602   0.01061   0.01885   2.16566
   A21        2.63867  -0.00056   0.00985  -0.00263   0.00715   2.64581
   A22        2.12459   0.00025  -0.00407  -0.00068  -0.00476   2.11983
   A23        1.56841   0.00018  -0.00442   0.00059  -0.00376   1.56465
   A24        1.86031  -0.00014  -0.00179   0.00054  -0.00124   1.85907
   A25        2.60788  -0.00018   0.00348   0.00078   0.00420   2.61209
   A26        2.98473   0.00004   0.00100  -0.00512  -0.00432   2.98041
   A27        3.12339   0.00099  -0.01363   0.06691   0.05391   3.17730
    D1       -0.04955   0.00025   0.00046  -0.02089  -0.02047  -0.07002
    D2        3.08101  -0.00010   0.00255  -0.02525  -0.02267   3.05834
    D3       -0.17709   0.00037   0.00483  -0.04055  -0.03567  -0.21276
    D4       -2.27855  -0.00082   0.00588  -0.04726  -0.04147  -2.32001
    D5        1.92157   0.00007   0.00464  -0.04066  -0.03602   1.88554
    D6        2.97501   0.00075   0.00284  -0.03643  -0.03352   2.94149
    D7        0.87355  -0.00045   0.00388  -0.04313  -0.03931   0.83424
    D8       -1.20952   0.00044   0.00265  -0.03654  -0.03387  -1.24339
    D9        0.72992  -0.00017   0.00275  -0.09798  -0.10015   0.62977
   D10        0.98433  -0.00062   0.00484  -0.09583  -0.08607   0.89826
   D11        2.83858   0.00153   0.00875  -0.09660  -0.09263   2.74595
   D12        3.09299   0.00108   0.01085  -0.09446  -0.07855   3.01444
   D13       -1.37070  -0.00143  -0.00455  -0.09087  -0.10047  -1.47118
   D14       -1.11629  -0.00188  -0.00245  -0.08872  -0.08639  -1.20268
   D15        2.91989   0.00031   0.01173   0.17618   0.18388   3.10376
   D16       -1.99009  -0.00071   0.01114  -0.00519   0.00609  -1.98400
   D17        0.11054  -0.00001   0.00028   0.00048   0.00071   0.11125
   D18        0.11610  -0.00024   0.00538   0.00010   0.00617   0.12227
   D19        2.00997  -0.00006  -0.00339   0.00100  -0.00237   2.00761
   D20       -2.00542  -0.00009   0.00559  -0.00649  -0.00089  -2.00631
   D21       -0.09388  -0.00008  -0.00010  -0.00560  -0.00582  -0.09971
   D22        1.98403   0.00013  -0.00211   0.01547   0.01489   1.99892
   D23       -0.18439   0.00030  -0.00546   0.00214  -0.00401  -0.18840
   D24       -2.95776   0.00058  -0.01026   0.05361   0.04433  -2.91343
   D25        0.20203  -0.00041   0.00338  -0.01329  -0.00958   0.19246
   D26       -1.70880  -0.00034   0.01144  -0.02509  -0.01466  -1.72346
   D27       -0.11618   0.00041  -0.00309   0.01331   0.01034  -0.10584
   D28        2.03465   0.00071  -0.00918   0.01290   0.00373   2.03838
         Item               Value     Threshold  Converged?
 Maximum Force            0.014086     0.000015     NO 
 RMS     Force            0.002232     0.000010     NO 
 Maximum Displacement     1.442078     0.000060     NO 
 RMS     Displacement     0.392085     0.000040     NO 
 Predicted change in Energy=-2.378144D-03
 GradGradGradGradGradGradGradGradGradGradGradGradGradGradGradGradGradGrad

                          Input orientation:                          
 ---------------------------------------------------------------------
 Center     Atomic      Atomic             Coordinates (Angstroms)
 Number     Number       Type             X           Y           Z
 ---------------------------------------------------------------------
      1          6           0       -3.496764   -0.205260    0.673310
      2          8           0       -4.104370   -0.605041    1.626584
      3          8           0       -3.543152   -0.697114   -0.559306
      4          1           0       -4.105676   -1.472909   -0.532481
      5          6           0       -2.509932    0.983911    0.740171
      6          9           0       -2.633024    1.637327    1.889181
      7          9           0       -2.733784    1.840873   -0.270593
      8          9           0       -1.259974    0.517045    0.630135
      9          8           0        0.051585   -3.422994   -2.737622
     10          1           0        0.806100   -2.994228   -2.283689
     11          1           0        0.107032   -4.360162   -2.531129
     12          8           0       -1.247056   -1.619168   -1.133473
     13          1           0       -1.082393   -2.353874   -1.758390
     14          1           0       -1.719964   -0.935863   -1.616324
     15          8           0        1.485558   -1.857643   -1.010710
     16          1           0        1.966550   -1.061860   -1.254161
     17          1           0        0.576153   -1.575234   -0.786134
 ---------------------------------------------------------------------
                    Distance matrix (angstroms):
                    1          2          3          4          5
     1  C    0.000000
     2  O    1.199058   0.000000
     3  O    1.327936   2.258663   0.000000
     4  H    1.852468   2.326963   0.958650   0.000000
     5  C    1.546750   2.419241   2.362632   3.194058   0.000000
     6  F    2.370552   2.694815   3.503289   4.207935   1.327527
     7  F    2.379024   3.385304   2.679517   3.596084   1.343926
     8  F    2.350919   3.215987   2.846375   3.661913   1.338830
     9  O    5.880396   6.652753   5.009752   5.093947   6.170675
    10  H    5.919192   6.716485   5.212123   5.432006   5.997115
    11  H    6.365453   7.008810   5.534424   5.484317   6.790362
    12  O    3.213221   4.100075   2.540061   2.924772   3.446943
    13  H    4.044613   4.863004   3.199686   3.379229   4.406981
    14  H    2.988850   4.038723   2.120920   2.674837   3.140485
    15  O    5.512697   6.306475   5.180590   5.624822   5.206145
    16  H    5.856340   6.735239   5.565311   6.128761   5.310502
    17  H    4.538222   5.354416   4.217963   4.689811   4.289842
                    6          7          8          9         10
     6  F    0.000000
     7  F    2.171683   0.000000
     8  F    2.173820   2.176223   0.000000
     9  O    7.363510   6.446146   5.346577   0.000000
    10  H    7.119812   6.321513   5.008800   0.979383   0.000000
    11  H    7.938320   7.185617   5.970716   0.961248   1.554253
    12  O    4.654256   3.863522   2.770178   2.741086   2.725663
    13  H    5.624847   4.747265   3.738818   1.840603   2.062135
    14  H    4.443371   3.247935   2.714610   3.252924   3.326145
    15  O    6.130815   5.659473   3.983649   2.736573   1.836835
    16  H    6.190500   5.611274   4.056350   3.382707   2.478027
    17  H    5.270357   4.784479   3.123269   2.738192   2.075835
                   11         12         13         14         15
    11  H    0.000000
    12  O    3.361554   0.000000
    13  H    2.457041   0.978482   0.000000
    14  H    3.987557   0.961089   1.561228   0.000000
    15  O    3.236450   2.745746   2.720228   3.389958   0.000000
    16  H    3.995904   3.263805   3.349567   3.706403   0.961193
    17  H    3.319775   1.856519   2.074207   2.523918   0.978370
                   16         17
    16  H    0.000000
    17  H    1.554287   0.000000
 Stoichiometry    C2H7F3O5
 Framework group  C1[X(C2H7F3O5)]
 Deg. of freedom    45
 Full point group                 C1      NOp   1
 Largest Abelian subgroup         C1      NOp   1
 Largest concise Abelian subgroup C1      NOp   1
                         Standard orientation:                         
 ---------------------------------------------------------------------
 Center     Atomic      Atomic             Coordinates (Angstroms)
 Number     Number       Type             X           Y           Z
 ---------------------------------------------------------------------
      1          6           0       -1.589539    0.947099   -0.260889
      2          8           0       -2.205264    1.446996   -1.160181
      3          8           0       -0.693731    1.545900    0.515243
      4          1           0       -0.583314    2.438021    0.182170
      5          6           0       -1.737335   -0.539949    0.138210
      6          9           0       -2.792191   -1.086572   -0.454083
      7          9           0       -1.878505   -0.659978    1.469301
      8          9           0       -0.632790   -1.200127   -0.231398
      9          8           0        4.265930    0.880990    0.275927
     10          1           0        4.238474   -0.056223   -0.007037
     11          1           0        4.761399    1.354144   -0.398338
     12          8           0        1.563435    0.452856    0.112299
     13          1           0        2.426352    0.901854    0.218137
     14          1           0        1.106030    0.513695    0.955372
     15          8           0        3.320554   -1.537729   -0.587144
     16          1           0        3.258246   -2.331746   -0.049047
     17          1           0        2.478050   -1.054647   -0.468716
 ---------------------------------------------------------------------
 Rotational constants (GHZ):           1.7190987           0.4931946           0.4369763
 Standard basis: 6-31++G(d,p) (6D, 7F)
 There are   232 symmetry adapted cartesian basis functions of A   symmetry.
 There are   232 symmetry adapted basis functions of A   symmetry.
   232 basis functions,   376 primitive gaussians,   232 cartesian basis functions
    43 alpha electrons       43 beta electrons
       nuclear repulsion energy       614.9106313273 Hartrees.
 NAtoms=   17 NActive=   17 NUniq=   17 SFac= 1.00D+00 NAtFMM=   60 NAOKFM=F Big=F
 Integral buffers will be    131072 words long.
 Raffenetti 2 integral format.
 Two-electron integral symmetry is turned on.
 Nuclear repulsion after empirical dispersion term =      614.9038823550 Hartrees.
 One-electron integrals computed using PRISM.
 NBasis=   232 RedAO= T EigKep=  9.28D-05  NBF=   232
 NBsUse=   232 1.00D-06 EigRej= -1.00D+00 NBFU=   232
 Initial guess from the checkpoint file:  "/local_scratch/slurm.5614169/Gau-71194.chk"
 B after Tr=    -0.000000    0.000000    0.000000
         Rot=    0.999076   -0.021395    0.003445    0.037121 Ang=  -4.93 deg.
 ExpMin= 3.60D-02 ExpMax= 7.00D+03 ExpMxC= 1.05D+03 IAcc=3 IRadAn=         5 AccDes= 0.00D+00
 Harris functional with IExCor= 4639 and IRadAn=       5 diagonalized for initial guess.
 HarFok:  IExCor= 4639 AccDes= 0.00D+00 IRadAn=         5 IDoV= 1 UseB2=F ITyADJ=14
 ICtDFT=  3500011 ScaDFX=  1.000000  1.000000  1.000000  1.000000
 FoFCou: FMM=F IPFlag=           0 FMFlag=      100000 FMFlg1=           0
         NFxFlg=           0 DoJE=T BraDBF=F KetDBF=T FulRan=T
         wScrn=  0.000000 ICntrl=       500 IOpCl=  0 I1Cent=   200000004 NGrid=           0
         NMat0=    1 NMatS0=      1 NMatT0=    0 NMatD0=    1 NMtDS0=    0 NMtDT0=    0
 Petite list used in FoFCou.
 Requested convergence on RMS density matrix=1.00D-10 within 128 cycles.
 Requested convergence on MAX density matrix=1.00D-08.
 Requested convergence on             energy=1.00D-08.
 No special actions if energy rises.
 SCF Done:  E(RwB97XD) =  -755.927878147     A.U. after   17 cycles
            NFock= 17  Conv=0.63D-10     -V/T= 2.0080
 Calling FoFJK, ICntrl=      2127 FMM=F ISym2X=0 I1Cent= 0 IOpClX= 0 NMat=1 NMatS=1 NMatT=0.
 ***** Axes restored to original set *****
 -------------------------------------------------------------------
 Center     Atomic                   Forces (Hartrees/Bohr)
 Number     Number              X              Y              Z
 -------------------------------------------------------------------
      1        6          -0.000353623    0.003649110    0.003257666
      2        8           0.000461859   -0.001237034   -0.001240544
      3        8          -0.007358038    0.012850075    0.003956320
      4        1          -0.004764613   -0.009276895   -0.002060833
      5        6          -0.002056463   -0.001971682   -0.001043480
      6        9           0.000787394   -0.000380891   -0.001363707
      7        9           0.001457266   -0.000170787    0.001418616
      8        9           0.001202602    0.004545386    0.001613218
      9        8           0.000663371   -0.001552144    0.001259783
     10        1          -0.000386138   -0.001430876   -0.000984686
     11        1           0.000429430    0.000963274   -0.000960217
     12        8           0.007191135   -0.008243587   -0.004110591
     13        1           0.000041762    0.002994674   -0.000882970
     14        1           0.001203633   -0.002494686    0.000664164
     15        8          -0.000008598    0.001049289    0.000308102
     16        1          -0.000449821   -0.001149505    0.000880252
     17        1           0.001938841    0.001856277   -0.000711089
 -------------------------------------------------------------------
 Cartesian Forces:  Max     0.012850075 RMS     0.003404836

 GradGradGradGradGradGradGradGradGradGradGradGradGradGradGradGradGradGrad
 Berny optimization.
 Using GEDIIS/GDIIS optimizer.
 FormGI is forming the generalized inverse of G from B-inverse, IUseBI=4.
 Internal  Forces:  Max     0.034943840 RMS     0.007804097
 Search for a local minimum.
 Step number   4 out of a maximum of  102
 All quantities printed in internal units (Hartrees-Bohrs-Radians)
 Mixed Optimization -- RFO/linear search
 Update second derivatives using D2CorX and points    1    2    4    3
 ITU=  0  1  1  0
 Use linear search instead of GDIIS.
     Eigenvalues ---   -0.00107  -0.00009   0.00018   0.00039   0.00078
     Eigenvalues ---    0.00102   0.00121   0.00238   0.00580   0.00705
     Eigenvalues ---    0.00831   0.01019   0.01380   0.01431   0.01675
     Eigenvalues ---    0.01834   0.02705   0.03319   0.03399   0.03910
     Eigenvalues ---    0.05754   0.06493   0.07803   0.07995   0.08306
     Eigenvalues ---    0.13131   0.13442   0.17498   0.19270   0.22659
     Eigenvalues ---    0.24098   0.29876   0.34998   0.40328   0.42061
     Eigenvalues ---    0.43931   0.45965   0.46890   0.49037   0.50724
     Eigenvalues ---    0.56404   0.58794   0.58985   0.59785   0.98889
 RFO step:  Lambda=-1.20159734D-02 EMin=-1.06640942D-03
 Quartic linear search produced a step of -0.49033.
 Iteration  1 RMS(Cart)=  0.23295372 RMS(Int)=  0.06465820
 Iteration  2 RMS(Cart)=  0.13798329 RMS(Int)=  0.02838878
 Iteration  3 RMS(Cart)=  0.12844135 RMS(Int)=  0.00849230
 Iteration  4 RMS(Cart)=  0.01196752 RMS(Int)=  0.00702631
 Iteration  5 RMS(Cart)=  0.00016456 RMS(Int)=  0.00702623
 Iteration  6 RMS(Cart)=  0.00000543 RMS(Int)=  0.00702623
 Iteration  7 RMS(Cart)=  0.00000023 RMS(Int)=  0.00702623
 Variable       Old X    -DE/DX   Delta X   Delta X   Delta X     New X
                                 (Linear)    (Quad)   (Total)
    R1        2.26589  -0.00081   0.00078  -0.00318  -0.00241   2.26348
    R2        2.50944  -0.00266  -0.00134   0.00112  -0.00022   2.50921
    R3        2.92293   0.00289   0.00102   0.00133   0.00235   2.92528
    R4        1.81159   0.01024  -0.00282   0.02670   0.02388   1.83547
    R5        2.50866  -0.00144   0.00083   0.00440   0.00523   2.51389
    R6        2.53965  -0.00142   0.00151  -0.01237  -0.01086   2.52880
    R7        2.53002   0.01249   0.00144   0.00894   0.01038   2.54040
    R8        5.23488   0.00602  -0.00549   0.17668   0.16392   5.39879
    R9        5.12987   0.00178   0.03165   0.00451   0.03876   5.16863
   R10        1.85076  -0.00063  -0.00017  -0.00314  -0.00336   1.84740
   R11        1.81650  -0.00112   0.00054  -0.00338  -0.00284   1.81365
   R12        3.47824   0.00133   0.00744   0.00733   0.01485   3.49308
   R13        3.47112   0.00096   0.00748   0.01203   0.01941   3.49052
   R14        1.84906  -0.00052   0.00031  -0.00356  -0.00317   1.84589
   R15        1.81620   0.00117   0.00132   0.01242   0.02776   1.84396
   R16        3.50831   0.00126   0.00999   0.00995   0.01998   3.52829
   R17        1.81639  -0.00140   0.00073  -0.00409  -0.00335   1.81304
   R18        1.84885  -0.00049   0.00012  -0.00419  -0.00410   1.84475
    A1        2.21025  -0.00458  -0.00029  -0.00244  -0.00278   2.20747
    A2        2.14750  -0.00155  -0.00413   0.00061  -0.00358   2.14392
    A3        1.92535   0.00620   0.00443   0.00205   0.00642   1.93178
    A4        1.86948   0.00474  -0.00542   0.03479   0.02937   1.89885
    A5        1.93550  -0.00981  -0.00502  -0.01965  -0.02419   1.91131
    A6        1.92993  -0.00710  -0.00246   0.01501   0.01202   1.94195
    A7        1.90075   0.03494   0.00277   0.04934   0.05187   1.95263
    A8        1.89828   0.00340   0.00165  -0.00749  -0.00598   1.89230
    A9        1.90640  -0.01564   0.00123  -0.03075  -0.02925   1.87716
   A10        1.89236  -0.00606   0.00199  -0.00701  -0.00598   1.88638
   A11        1.90243   0.03260   0.19181  -0.12389   0.06386   1.96629
   A12        1.66740   0.02859   0.16943   0.05081   0.23357   1.90097
   A13        1.85753  -0.00039   0.00154  -0.00157   0.00008   1.85761
   A14        1.54455   0.00019   0.00382   0.00282   0.00667   1.55123
   A15        2.08008   0.00076   0.00110   0.02497   0.02600   2.10608
   A16        2.64055  -0.00028  -0.00278  -0.00129  -0.00416   2.63639
   A17        1.43762  -0.00134  -0.00039  -0.10825  -0.10620   1.33143
   A18        1.87107   0.00129  -0.00188   0.00383   0.00403   1.87510
   A19        1.54278  -0.00018   0.00250   0.00722   0.00944   1.55222
   A20        2.16566   0.00308  -0.00924   0.02179   0.00995   2.17561
   A21        2.64581   0.00005  -0.00350  -0.00553  -0.00891   2.63690
   A22        2.11983   0.00021   0.00234   0.01275   0.01522   2.13506
   A23        1.56465   0.00023   0.00184   0.00275   0.00439   1.56904
   A24        1.85907  -0.00015   0.00061  -0.00070  -0.00008   1.85899
   A25        2.61209  -0.00005  -0.00206  -0.00241  -0.00451   2.60757
   A26        2.98041  -0.00153   0.00212  -0.10103  -0.09676   2.88365
   A27        3.17730   0.00305  -0.02643   0.19456   0.16996   3.34726
    D1       -0.07002  -0.00383   0.01004  -0.06146  -0.05143  -0.12145
    D2        3.05834   0.00194   0.01111  -0.04284  -0.03172   3.02662
    D3       -0.21276  -0.00318   0.01749  -0.25506  -0.23752  -0.45028
    D4       -2.32001   0.00378   0.02033  -0.24260  -0.22193  -2.54195
    D5        1.88554  -0.00618   0.01766  -0.27359  -0.25631   1.62924
    D6        2.94149  -0.00868   0.01643  -0.27286  -0.25638   2.68511
    D7        0.83424  -0.00171   0.01927  -0.26041  -0.24079   0.59345
    D8       -1.24339  -0.01167   0.01661  -0.29139  -0.27517  -1.51855
    D9        0.62977   0.00408   0.04911  -0.27224  -0.20016   0.42961
   D10        0.89826   0.00212   0.04220  -0.12220  -0.10258   0.79569
   D11        2.74595   0.00402   0.04542  -0.28472  -0.21676   2.52919
   D12        3.01444   0.00206   0.03852  -0.13469  -0.11918   2.89526
   D13       -1.47118  -0.00425   0.04926  -0.31519  -0.24312  -1.71429
   D14       -1.20268  -0.00622   0.04236  -0.16516  -0.14553  -1.34821
   D15        3.10376  -0.00687  -0.09016   0.76263   0.67421  -2.50521
   D16       -1.98400  -0.00074  -0.00299  -0.02820  -0.03126  -2.01526
   D17        0.11125   0.00007  -0.00035  -0.00124  -0.00166   0.10959
   D18        0.12227   0.00068  -0.00302   0.00198  -0.00169   0.12058
   D19        2.00761   0.00045   0.00116   0.00565   0.00671   2.01432
   D20       -2.00631  -0.00035   0.00043  -0.02078  -0.02036  -2.02667
   D21       -0.09971  -0.00034   0.00285  -0.01720  -0.01429  -0.11400
   D22        1.99892   0.00281  -0.00730   0.03408   0.02513   2.02404
   D23       -0.18840  -0.00064   0.00197   0.00760   0.01027  -0.17813
   D24       -2.91343   0.00286  -0.02174   0.14340   0.12338  -2.79004
   D25        0.19246  -0.00019   0.00470  -0.05116  -0.04658   0.14588
   D26       -1.72346  -0.00231   0.00719  -0.06563  -0.06059  -1.78405
   D27       -0.10584   0.00046  -0.00507   0.05028   0.04498  -0.06086
   D28        2.03838   0.00073  -0.00183   0.06461   0.06265   2.10103
         Item               Value     Threshold  Converged?
 Maximum Force            0.034944     0.000015     NO 
 RMS     Force            0.007804     0.000010     NO 
 Maximum Displacement     1.330063     0.000060     NO 
 RMS     Displacement     0.388207     0.000040     NO 
 Predicted change in Energy=-7.332959D-03
 GradGradGradGradGradGradGradGradGradGradGradGradGradGradGradGradGradGrad

                          Input orientation:                          
 ---------------------------------------------------------------------
 Center     Atomic      Atomic             Coordinates (Angstroms)
 Number     Number       Type             X           Y           Z
 ---------------------------------------------------------------------
      1          6           0       -3.368971   -0.239807    0.763978
      2          8           0       -3.400531   -0.890211    1.769297
      3          8           0       -4.048535   -0.477551   -0.351717
      4          1           0       -4.499958   -1.333362   -0.266842
      5          6           0       -2.500765    1.033058    0.614609
      6          9           0       -2.292573    1.571988    1.812898
      7          9           0       -3.103109    1.943318   -0.159561
      8          9           0       -1.298625    0.759399    0.078728
      9          8           0        0.314449   -3.433473   -2.764546
     10          1           0        0.933652   -3.051429   -2.111603
     11          1           0        0.301260   -4.379749   -2.604872
     12          8           0       -1.313451   -1.621890   -1.499633
     13          1           0       -1.015937   -2.344157   -2.086118
     14          1           0       -1.641808   -0.900050   -2.068208
     15          8           0        1.282269   -1.972533   -0.653436
     16          1           0        1.847136   -1.199150   -0.710765
     17          1           0        0.362386   -1.646598   -0.676839
 ---------------------------------------------------------------------
                    Distance matrix (angstroms):
                    1          2          3          4          5
     1  C    0.000000
     2  O    1.197784   0.000000
     3  O    1.327819   2.255858   0.000000
     4  H    1.880846   2.356052   0.971287   0.000000
     5  C    1.547992   2.416991   2.368822   3.220818   0.000000
     6  F    2.354032   2.700350   3.459706   4.199872   1.330295
     7  F    2.385297   3.440616   2.606024   3.563611   1.338182
     8  F    2.398815   3.161842   3.045871   3.840260   1.344321
     9  O    6.018104   6.389444   5.796107   5.816142   6.268495
    10  H    5.889546   6.206238   5.877434   5.989909   5.992536
    11  H    6.477567   6.709209   6.262953   6.148053   6.893104
    12  O    3.355481   3.946791   3.179294   3.428826   3.595620
    13  H    4.253011   4.760722   3.960936   4.058309   4.572114
    14  H    3.382350   4.221332   2.986165   3.406126   3.416463
    15  O    5.161922   5.382348   5.544680   5.830278   4.995284
    16  H    5.504814   5.812414   5.950509   6.364014   5.063952
    17  H    4.240052   4.551401   4.574779   4.889643   4.128684
                    6          7          8          9         10
     6  F    0.000000
     7  F    2.164590   0.000000
     8  F    2.157678   2.171315   0.000000
     9  O    7.266650   6.882989   5.316615   0.000000
    10  H    6.869222   6.712183   4.929809   0.977602   0.000000
    11  H    7.852887   7.586202   6.014332   0.959744   1.551666
    12  O    4.704508   4.208251   2.856918   2.744430   2.732684
    13  H    5.671712   5.142991   3.794540   1.848459   2.074074
    14  H    4.647305   3.723315   2.735120   3.275677   3.356085
    15  O    5.605883   5.899945   3.828908   2.743685   1.847106
    16  H    5.584376   5.889300   3.788803   3.399904   2.495543
    17  H    4.858692   5.016446   3.019712   2.748408   2.087688
                   11         12         13         14         15
    11  H    0.000000
    12  O    3.381513   0.000000
    13  H    2.479466   0.976805   0.000000
    14  H    4.021421   0.975781   1.574001   0.000000
    15  O    3.250411   2.752592   2.733576   3.420823   0.000000
    16  H    4.011681   3.284864   3.376363   3.755641   0.959418
    17  H    3.345320   1.867092   2.091037   2.551477   0.976200
                   16         17
    16  H    0.000000
    17  H    1.551077   0.000000
 Stoichiometry    C2H7F3O5
 Framework group  C1[X(C2H7F3O5)]
 Deg. of freedom    45
 Full point group                 C1      NOp   1
 Largest Abelian subgroup         C1      NOp   1
 Largest concise Abelian subgroup C1      NOp   1
                         Standard orientation:                         
 ---------------------------------------------------------------------
 Center     Atomic      Atomic             Coordinates (Angstroms)
 Number     Number       Type             X           Y           Z
 ---------------------------------------------------------------------
      1          6           0       -1.525743    0.847675   -0.520823
      2          8           0       -1.619912    0.951195   -1.710404
      3          8           0       -1.250449    1.822995    0.337121
      4          1           0       -1.026093    2.625173   -0.162451
      5          6           0       -1.728654   -0.494281    0.223665
      6          9           0       -2.520244   -1.285813   -0.495047
      7          9           0       -2.295196   -0.304221    1.421011
      8          9           0       -0.566802   -1.144261    0.410272
      9          8           0        4.429866    0.670284    0.325833
     10          1           0        4.250200   -0.208522   -0.062915
     11          1           0        4.941537    1.155655   -0.325101
     12          8           0        1.687567    0.610666    0.416044
     13          1           0        2.606902    0.934503    0.480082
     14          1           0        1.307163    0.631044    1.314390
     15          8           0        3.078035   -1.478999   -0.713850
     16          1           0        2.961319   -2.333079   -0.292652
     17          1           0        2.324673   -0.925609   -0.432476
 ---------------------------------------------------------------------
 Rotational constants (GHZ):           1.6053777           0.4831485           0.4458447
 Standard basis: 6-31++G(d,p) (6D, 7F)
 There are   232 symmetry adapted cartesian basis functions of A   symmetry.
 There are   232 symmetry adapted basis functions of A   symmetry.
   232 basis functions,   376 primitive gaussians,   232 cartesian basis functions
    43 alpha electrons       43 beta electrons
       nuclear repulsion energy       608.8696794893 Hartrees.
 NAtoms=   17 NActive=   17 NUniq=   17 SFac= 1.00D+00 NAtFMM=   60 NAOKFM=F Big=F
 Integral buffers will be    131072 words long.
 Raffenetti 2 integral format.
 Two-electron integral symmetry is turned on.
 Nuclear repulsion after empirical dispersion term =      608.8632098199 Hartrees.
 One-electron integrals computed using PRISM.
 NBasis=   232 RedAO= T EigKep=  9.04D-05  NBF=   232
 NBsUse=   232 1.00D-06 EigRej= -1.00D+00 NBFU=   232
 Lowest energy guess from the checkpoint file:  "/local_scratch/slurm.5614169/Gau-71194.chk"
 B after Tr=    -0.000000    0.000000   -0.000000
         Rot=    0.997663    0.046570    0.032737    0.037784 Ang=   7.84 deg.
 B after Tr=     0.000000   -0.000000   -0.000000
         Rot=    0.996535    0.079444    0.024527    0.002198 Ang=   9.54 deg.
 Requested convergence on RMS density matrix=1.00D-10 within 128 cycles.
 Requested convergence on MAX density matrix=1.00D-08.
 Requested convergence on             energy=1.00D-08.
 No special actions if energy rises.
 SCF Done:  E(RwB97XD) =  -755.933175547     A.U. after   18 cycles
            NFock= 18  Conv=0.37D-10     -V/T= 2.0081
 Calling FoFJK, ICntrl=      2127 FMM=F ISym2X=0 I1Cent= 0 IOpClX= 0 NMat=1 NMatS=1 NMatT=0.
 ***** Axes restored to original set *****
 -------------------------------------------------------------------
 Center     Atomic                   Forces (Hartrees/Bohr)
 Number     Number              X              Y              Z
 -------------------------------------------------------------------
      1        6           0.000319290   -0.002551719   -0.001470725
      2        8           0.001455484   -0.000239797    0.000518125
      3        8          -0.000670671   -0.002497183   -0.003069929
      4        1           0.002008962    0.003074740    0.001013416
      5        6           0.002648598    0.004503767    0.003448241
      6        9          -0.000586234    0.000758083    0.001427321
      7        9           0.000341044   -0.000033151   -0.001070435
      8        9          -0.004471237   -0.001761307   -0.000571464
      9        8          -0.000447459    0.000100431    0.000691383
     10        1           0.000687749   -0.000849674   -0.000273407
     11        1           0.000277946   -0.000474458   -0.000458070
     12        8          -0.008237998    0.009686628   -0.006804940
     13        1          -0.000698238    0.001237361   -0.002510255
     14        1           0.006156490   -0.012536673    0.008264114
     15        8          -0.000397710   -0.000619570   -0.000136254
     16        1           0.000420935    0.000345786    0.000566117
     17        1           0.001193050    0.001856734    0.000436762
 -------------------------------------------------------------------
 Cartesian Forces:  Max     0.012536673 RMS     0.003421601

 GradGradGradGradGradGradGradGradGradGradGradGradGradGradGradGradGradGrad
 Berny optimization.
 Using GEDIIS/GDIIS optimizer.
 FormGI is forming the generalized inverse of G from B-inverse, IUseBI=4.
 Internal  Forces:  Max     0.015177299 RMS     0.002644158
 Search for a local minimum.
 Step number   5 out of a maximum of  102
 All quantities printed in internal units (Hartrees-Bohrs-Radians)
 Mixed Optimization -- RFO/linear search
 Update second derivatives using D2CorX and points    3    5
 DE= -1.86D-03 DEPred=-7.33D-03 R= 2.53D-01
 Trust test= 2.53D-01 RLast= 1.39D+00 DXMaxT set to 8.49D-01
 ITU=  0  0  1  1  0
 Use linear search instead of GDIIS.
     Eigenvalues ---   -0.00217  -0.00008   0.00017   0.00040   0.00071
     Eigenvalues ---    0.00081   0.00102   0.00124   0.00391   0.00636
     Eigenvalues ---    0.00827   0.01017   0.01380   0.01438   0.01602
     Eigenvalues ---    0.01796   0.02141   0.02702   0.03316   0.03405
     Eigenvalues ---    0.05364   0.05851   0.07800   0.07979   0.08244
     Eigenvalues ---    0.12922   0.13980   0.17542   0.19060   0.22530
     Eigenvalues ---    0.24271   0.30393   0.35878   0.40332   0.42055
     Eigenvalues ---    0.44524   0.45964   0.46884   0.49249   0.53417
     Eigenvalues ---    0.57799   0.58822   0.59551   0.87217   0.99551
 RFO step:  Lambda=-2.40045386D-03 EMin=-2.16621953D-03
 I=     1 Eig=   -2.17D-03 Dot1=  1.27D-04
 I=     1 Stepn=  6.00D-01 RXN=   6.00D-01 EDone=F
 Mixed    1 eigenvectors in step.  Raw Step.Grad=  1.27D-04.
 RFO eigenvector is Hessian eigenvector with negative curvature.
 Taking step of  6.00D-01 in eigenvector direction(s).  Step.Grad=  4.28D-05.
 Quartic linear search produced a step of  0.18588.
 Iteration  1 RMS(Cart)=  0.16098168 RMS(Int)=  0.02243667
 Iteration  2 RMS(Cart)=  0.08661729 RMS(Int)=  0.00545569
 Iteration  3 RMS(Cart)=  0.00577999 RMS(Int)=  0.00500272
 Iteration  4 RMS(Cart)=  0.00006024 RMS(Int)=  0.00500270
 Iteration  5 RMS(Cart)=  0.00000159 RMS(Int)=  0.00500270
 Iteration  6 RMS(Cart)=  0.00000004 RMS(Int)=  0.00500270
 Variable       Old X    -DE/DX   Delta X   Delta X   Delta X     New X
                                 (Linear)    (Quad)   (Total)
    R1        2.26348   0.00053  -0.00074  -0.00234  -0.00308   2.26040
    R2        2.50921   0.00094   0.00047   0.00601   0.00648   2.51570
    R3        2.92528  -0.00021   0.00005  -0.00048  -0.00043   2.92485
    R4        1.83547  -0.00355   0.00551   0.00991   0.01542   1.85088
    R5        2.51389   0.00150   0.00066   0.00019   0.00085   2.51474
    R6        2.52880   0.00044  -0.00259  -0.00249  -0.00508   2.52372
    R7        2.54040  -0.00400   0.00138  -0.00149  -0.00011   2.54029
    R8        5.39879   0.00042   0.03255   0.04956   0.07442   5.47322
    R9        5.16863   0.00043  -0.00479  -0.01605  -0.01559   5.15304
   R10        1.84740   0.00047  -0.00056  -0.00113  -0.00204   1.84536
   R11        1.81365   0.00039  -0.00073  -0.00141  -0.00214   1.81151
   R12        3.49308   0.00053  -0.00006  -0.00066  -0.00055   3.49253
   R13        3.49052   0.00074   0.00077  -0.00070  -0.00035   3.49018
   R14        1.84589   0.00068  -0.00071  -0.00124  -0.00166   1.84423
   R15        1.84396  -0.01518   0.00466  -0.04292  -0.02998   1.81398
   R16        3.52829   0.00130  -0.00007   0.00789   0.00808   3.53637
   R17        1.81304   0.00049  -0.00090  -0.00160  -0.00251   1.81053
   R18        1.84475   0.00036  -0.00081  -0.00218  -0.00295   1.84180
    A1        2.20747   0.00151  -0.00041  -0.00418  -0.00464   2.20283
    A2        2.14392  -0.00080   0.00090   0.00582   0.00666   2.15058
    A3        1.93178  -0.00070  -0.00049  -0.00173  -0.00228   1.92950
    A4        1.89885  -0.00249   0.00751   0.00881   0.01632   1.91517
    A5        1.91131   0.00290  -0.00259  -0.00301  -0.00542   1.90589
    A6        1.94195   0.00306   0.00317  -0.00289   0.00014   1.94210
    A7        1.95263  -0.01133   0.00859   0.02085   0.02937   1.98199
    A8        1.89230  -0.00102  -0.00174  -0.00321  -0.00509   1.88720
    A9        1.87716   0.00475  -0.00590  -0.00781  -0.01371   1.86344
   A10        1.88638   0.00193  -0.00187  -0.00474  -0.00694   1.87944
   A11        1.96629  -0.00317  -0.06084  -0.09078  -0.16212   1.80417
   A12        1.90097  -0.00118  -0.02081  -0.27861  -0.28795   1.61302
   A13        1.85761   0.00032  -0.00057  -0.00630  -0.00620   1.85140
   A14        1.55123   0.00056  -0.00021  -0.00308  -0.00311   1.54811
   A15        2.10608   0.00031   0.00442   0.00577   0.01020   2.11628
   A16        2.63639  -0.00030   0.00028   0.00155   0.00146   2.63784
   A17        1.33143  -0.00049  -0.01959   0.03020   0.01547   1.34690
   A18        1.87510  -0.00127   0.00146   0.01107   0.01288   1.88798
   A19        1.55222   0.00055   0.00081  -0.00277  -0.00307   1.54915
   A20        2.17561  -0.00120   0.00535   0.10420   0.10356   2.27917
   A21        2.63690  -0.00064  -0.00033   0.00536   0.00580   2.64270
   A22        2.13506   0.00023   0.00194  -0.00493  -0.00257   2.13249
   A23        1.56904   0.00033   0.00012   0.00503   0.00501   1.57406
   A24        1.85899   0.00004  -0.00025  -0.00370  -0.00373   1.85526
   A25        2.60757  -0.00042  -0.00006  -0.00719  -0.00675   2.60083
   A26        2.88365   0.00006  -0.01879   0.02743   0.01240   2.89605
   A27        3.34726   0.00044   0.04161   0.05620   0.09922   3.44648
    D1       -0.12145   0.00084  -0.01336  -0.01254  -0.02585  -0.14730
    D2        3.02662  -0.00048  -0.01011   0.00275  -0.00741   3.01920
    D3       -0.45028   0.00024  -0.05078   0.01773  -0.03305  -0.48333
    D4       -2.54195  -0.00232  -0.04896   0.02552  -0.02331  -2.56525
    D5        1.62924   0.00094  -0.05434   0.01913  -0.03529   1.59395
    D6        2.68511   0.00151  -0.05389   0.00305  -0.05087   2.63424
    D7        0.59345  -0.00105  -0.05207   0.01084  -0.04113   0.55232
    D8       -1.51855   0.00221  -0.05744   0.00445  -0.05312  -1.57167
    D9        0.42961   0.00068  -0.05582  -0.00050  -0.04163   0.38798
   D10        0.79569  -0.00246  -0.03507  -0.07640  -0.12604   0.66964
   D11        2.52919   0.00054  -0.05751   0.00323  -0.03978   2.48940
   D12        2.89526  -0.00261  -0.03675  -0.07267  -0.12420   2.77107
   D13       -1.71429   0.00284  -0.06387  -0.00711  -0.05626  -1.77056
   D14       -1.34821  -0.00030  -0.04311  -0.08301  -0.14068  -1.48889
   D15       -2.50521   0.00173   0.15950  -0.46731  -0.30249  -2.80769
   D16       -2.01526  -0.00067  -0.00468  -0.00473  -0.00949  -2.02475
   D17        0.10959  -0.00010  -0.00018  -0.00069  -0.00075   0.10885
   D18        0.12058  -0.00067   0.00083   0.01671   0.01613   0.13671
   D19        2.01432   0.00010   0.00081   0.00842   0.00866   2.02298
   D20       -2.02667  -0.00025  -0.00395  -0.00226  -0.00610  -2.03276
   D21       -0.11400   0.00008  -0.00374  -0.00444  -0.00780  -0.12180
   D22        2.02404  -0.00059   0.00744   0.09705   0.10038   2.12443
   D23       -0.17813   0.00075   0.00116  -0.01552  -0.01302  -0.19115
   D24       -2.79004  -0.00015   0.03118   0.05394   0.08670  -2.70334
   D25        0.14588  -0.00059  -0.01044  -0.00226  -0.01252   0.13336
   D26       -1.78405   0.00086  -0.01399  -0.03891  -0.05646  -1.84051
   D27       -0.06086   0.00039   0.01028   0.00727   0.01674  -0.04412
   D28        2.10103   0.00076   0.01234   0.00309   0.01506   2.11609
         Item               Value     Threshold  Converged?
 Maximum Force            0.015177     0.000015     NO 
 RMS     Force            0.002644     0.000010     NO 
 Maximum Displacement     0.954317     0.000060     NO 
 RMS     Displacement     0.235479     0.000040     NO 
 Predicted change in Energy=-6.530150D-04
 GradGradGradGradGradGradGradGradGradGradGradGradGradGradGradGradGradGrad

                          Input orientation:                          
 ---------------------------------------------------------------------
 Center     Atomic      Atomic             Coordinates (Angstroms)
 Number     Number       Type             X           Y           Z
 ---------------------------------------------------------------------
      1          6           0       -3.351450   -0.246096    0.639750
      2          8           0       -3.525695   -0.906742    1.621568
      3          8           0       -3.894852   -0.457388   -0.557034
      4          1           0       -4.361934   -1.318278   -0.560786
      5          6           0       -2.463089    1.021135    0.617066
      6          9           0       -2.450940    1.568831    1.829815
      7          9           0       -2.933723    1.927476   -0.243513
      8          9           0       -1.182774    0.774012    0.290309
      9          8           0        0.159187   -3.371825   -2.768913
     10          1           0        0.859910   -2.960013   -2.227626
     11          1           0        0.260106   -4.318652   -2.658150
     12          8           0       -1.329388   -1.741993   -1.136852
     13          1           0       -1.092267   -2.420669   -1.796856
     14          1           0       -1.895668   -1.094700   -1.563205
     15          8           0        1.399733   -1.903065   -0.812501
     16          1           0        1.885610   -1.087384   -0.941066
     17          1           0        0.474122   -1.646843   -0.646636
 ---------------------------------------------------------------------
                    Distance matrix (angstroms):
                    1          2          3          4          5
     1  C    0.000000
     2  O    1.196152   0.000000
     3  O    1.331249   2.254884   0.000000
     4  H    1.900511   2.373041   0.979445   0.000000
     5  C    1.547764   2.419682   2.369490   3.235089   0.000000
     6  F    2.349709   2.706829   3.447825   4.207407   1.330744
     7  F    2.383079   3.444089   2.590297   3.560249   1.335495
     8  F    2.421959   3.175919   3.096724   3.899884   1.344264
     9  O    5.806354   6.239497   5.460915   5.434466   6.135086
    10  H    5.772586   6.185932   5.626879   5.722002   5.914738
    11  H    6.364370   6.655029   6.048779   5.896138   6.830531
    12  O    3.079409   3.623575   2.927116   3.115722   3.463579
    13  H    3.971112   4.460848   3.639521   3.665223   4.421785
    14  H    2.773526   3.582610   2.327076   2.671573   3.090680
    15  O    5.237206   5.583654   5.494349   5.796736   5.051336
    16  H    5.534758   5.990154   5.827359   6.263365   5.077875
    17  H    4.272223   4.657364   4.528881   4.847965   4.164404
                    6          7          8          9         10
     6  F    0.000000
     7  F    2.158795   0.000000
     8  F    2.147105   2.163624   0.000000
     9  O    7.236791   6.635234   5.324252   0.000000
    10  H    6.923509   6.497377   4.945250   0.976521   0.000000
    11  H    7.883784   7.419241   6.058922   0.958610   1.546291
    12  O    4.584817   4.103285   2.896302   2.745147   2.732469
    13  H    5.560112   4.970936   3.817124   1.848170   2.070616
    14  H    4.349174   3.457267   2.726869   3.295673   3.393237
    15  O    5.819242   5.811681   3.879726   2.742947   1.846923
    16  H    5.791280   5.727297   3.794214   3.397092   2.492796
    17  H    5.002934   4.954965   3.079563   2.752964   2.091119
                   11         12         13         14         15
    11  H    0.000000
    12  O    3.388216   0.000000
    13  H    2.484568   0.975926   0.000000
    14  H    4.029905   0.959916   1.567878   0.000000
    15  O    3.246572   2.753044   2.728907   3.475151   0.000000
    16  H    4.003965   3.286801   3.373096   3.832124   0.958092
    17  H    3.351202   1.871367   2.091743   2.600167   0.974637
                   16         17
    16  H    0.000000
    17  H    1.546603   0.000000
 Stoichiometry    C2H7F3O5
 Framework group  C1[X(C2H7F3O5)]
 Deg. of freedom    45
 Full point group                 C1      NOp   1
 Largest Abelian subgroup         C1      NOp   1
 Largest concise Abelian subgroup C1      NOp   1
                         Standard orientation:                         
 ---------------------------------------------------------------------
 Center     Atomic      Atomic             Coordinates (Angstroms)
 Number     Number       Type             X           Y           Z
 ---------------------------------------------------------------------
      1          6           0       -1.457849    0.897149   -0.405121
      2          8           0       -1.616293    1.159971   -1.561235
      3          8           0       -1.077574    1.744055    0.549009
      4          1           0       -0.812562    2.597201    0.147481
      5          6           0       -1.712792   -0.509856    0.187257
      6          9           0       -2.635787   -1.131320   -0.542636
      7          9           0       -2.158941   -0.433064    1.443681
      8          9           0       -0.623739   -1.297898    0.188100
      9          8           0        4.288944    0.742694    0.409899
     10          1           0        4.191843   -0.176701    0.095451
     11          1           0        4.897343    1.167887   -0.196726
     12          8           0        1.569328    0.590175    0.068930
     13          1           0        2.460629    0.950370    0.237081
     14          1           0        1.020836    0.779216    0.833690
     15          8           0        3.168077   -1.551072   -0.593122
     16          1           0        3.006725   -2.360448   -0.106485
     17          1           0        2.365370   -1.007341   -0.493454
 ---------------------------------------------------------------------
 Rotational constants (GHZ):           1.6126404           0.5022719           0.4526141
 Standard basis: 6-31++G(d,p) (6D, 7F)
 There are   232 symmetry adapted cartesian basis functions of A   symmetry.
 There are   232 symmetry adapted basis functions of A   symmetry.
   232 basis functions,   376 primitive gaussians,   232 cartesian basis functions
    43 alpha electrons       43 beta electrons
       nuclear repulsion energy       613.6710457658 Hartrees.
 NAtoms=   17 NActive=   17 NUniq=   17 SFac= 1.00D+00 NAtFMM=   60 NAOKFM=F Big=F
 Integral buffers will be    131072 words long.
 Raffenetti 2 integral format.
 Two-electron integral symmetry is turned on.
 Nuclear repulsion after empirical dispersion term =      613.6642297272 Hartrees.
 One-electron integrals computed using PRISM.
 NBasis=   232 RedAO= T EigKep=  8.36D-05  NBF=   232
 NBsUse=   232 1.00D-06 EigRej= -1.00D+00 NBFU=   232
 Initial guess from the checkpoint file:  "/local_scratch/slurm.5614169/Gau-71194.chk"
 B after Tr=    -0.000000    0.000000    0.000000
         Rot=    0.999473   -0.032247   -0.001955    0.003067 Ang=  -3.72 deg.
 ExpMin= 3.60D-02 ExpMax= 7.00D+03 ExpMxC= 1.05D+03 IAcc=3 IRadAn=         5 AccDes= 0.00D+00
 Harris functional with IExCor= 4639 and IRadAn=       5 diagonalized for initial guess.
 HarFok:  IExCor= 4639 AccDes= 0.00D+00 IRadAn=         5 IDoV= 1 UseB2=F ITyADJ=14
 ICtDFT=  3500011 ScaDFX=  1.000000  1.000000  1.000000  1.000000
 FoFCou: FMM=F IPFlag=           0 FMFlag=      100000 FMFlg1=           0
         NFxFlg=           0 DoJE=T BraDBF=F KetDBF=T FulRan=T
         wScrn=  0.000000 ICntrl=       500 IOpCl=  0 I1Cent=   200000004 NGrid=           0
         NMat0=    1 NMatS0=      1 NMatT0=    0 NMatD0=    1 NMtDS0=    0 NMtDT0=    0
 Petite list used in FoFCou.
 Requested convergence on RMS density matrix=1.00D-10 within 128 cycles.
 Requested convergence on MAX density matrix=1.00D-08.
 Requested convergence on             energy=1.00D-08.
 No special actions if energy rises.
 SCF Done:  E(RwB97XD) =  -755.931866606     A.U. after   18 cycles
            NFock= 18  Conv=0.58D-10     -V/T= 2.0081
 Calling FoFJK, ICntrl=      2127 FMM=F ISym2X=0 I1Cent= 0 IOpClX= 0 NMat=1 NMatS=1 NMatT=0.
 ***** Axes restored to original set *****
 -------------------------------------------------------------------
 Center     Atomic                   Forces (Hartrees/Bohr)
 Number     Number              X              Y              Z
 -------------------------------------------------------------------
      1        6          -0.001015261   -0.004557594    0.000371995
      2        8           0.002034808    0.000518357    0.000730784
      3        8          -0.002827704   -0.008532697   -0.006833686
      4        1           0.005203861    0.009904098    0.003897358
      5        6           0.006586375    0.009904495    0.006870088
      6        9          -0.002575346    0.000152428    0.003265627
      7        9          -0.001769155    0.000420499   -0.003268183
      8        9          -0.005829575   -0.006039490   -0.002588875
      9        8          -0.000768109    0.000573302    0.000540386
     10        1           0.001310527    0.000260987   -0.000035990
     11        1          -0.000128039   -0.001856301   -0.000586894
     12        8          -0.001826544   -0.002829287    0.002989378
     13        1          -0.001133151    0.000827344   -0.002749120
     14        1           0.001474982   -0.000686219   -0.003431756
     15        8          -0.000501295   -0.001806410    0.000032378
     16        1           0.001422305    0.001553239    0.000150168
     17        1           0.000341322    0.002193248    0.000646342
 -------------------------------------------------------------------
 Cartesian Forces:  Max     0.009904495 RMS     0.003587131

 GradGradGradGradGradGradGradGradGradGradGradGradGradGradGradGradGradGrad
 Berny optimization.
 Using GEDIIS/GDIIS optimizer.
 FormGI is forming the generalized inverse of G from B-inverse, IUseBI=4.
 Internal  Forces:  Max     0.012101528 RMS     0.002662181
 Search for a local minimum.
 Step number   6 out of a maximum of  102
 All quantities printed in internal units (Hartrees-Bohrs-Radians)
 Mixed Optimization -- RFO/linear search
 Update second derivatives using D2CorX and points    6    5
 ITU=  0  0  0  1  1  0
 Use linear search instead of GDIIS.
     Eigenvalues ---   -0.00008   0.00018   0.00040   0.00078   0.00092
     Eigenvalues ---    0.00104   0.00123   0.00374   0.00628   0.00795
     Eigenvalues ---    0.00999   0.01020   0.01380   0.01435   0.01758
     Eigenvalues ---    0.01822   0.02632   0.02698   0.03316   0.03404
     Eigenvalues ---    0.05482   0.05844   0.07801   0.07992   0.08260
     Eigenvalues ---    0.13019   0.14068   0.17686   0.19360   0.22539
     Eigenvalues ---    0.24275   0.30401   0.35901   0.40341   0.42112
     Eigenvalues ---    0.44607   0.45968   0.46882   0.49249   0.56045
     Eigenvalues ---    0.58809   0.59456   0.63343   0.92222   1.00175
 RFO step:  Lambda=-2.05348198D-03 EMin=-8.25590335D-05
 Quartic linear search produced a step of -0.82875.
 Iteration  1 RMS(Cart)=  0.24141229 RMS(Int)=  0.03770608
 Iteration  2 RMS(Cart)=  0.17522245 RMS(Int)=  0.00836611
 Iteration  3 RMS(Cart)=  0.01816638 RMS(Int)=  0.00310808
 Iteration  4 RMS(Cart)=  0.00008796 RMS(Int)=  0.00310773
 Iteration  5 RMS(Cart)=  0.00000059 RMS(Int)=  0.00310773
 Variable       Old X    -DE/DX   Delta X   Delta X   Delta X     New X
                                 (Linear)    (Quad)   (Total)
    R1        2.26040   0.00002   0.00256  -0.00046   0.00210   2.26250
    R2        2.51570   0.00145  -0.00537   0.00344  -0.00193   2.51376
    R3        2.92485   0.00021   0.00036   0.00090   0.00126   2.92610
    R4        1.85088  -0.01120  -0.01278   0.00297  -0.00980   1.84108
    R5        2.51474   0.00302  -0.00070  -0.00205  -0.00275   2.51199
    R6        2.52372   0.00301   0.00421  -0.00318   0.00102   2.52474
    R7        2.54029  -0.00271   0.00009   0.00030   0.00039   2.54068
    R8        5.47322   0.00100  -0.06168   0.11556   0.06275   5.53597
    R9        5.15304   0.00190   0.01292   0.22562   0.22817   5.38120
   R10        1.84536   0.00162   0.00169  -0.00246  -0.00041   1.84495
   R11        1.81151   0.00175   0.00178  -0.00071   0.00107   1.81258
   R12        3.49253   0.00027   0.00045   0.02901   0.02942   3.52196
   R13        3.49018   0.00078   0.00029   0.03290   0.03354   3.52372
   R14        1.84423   0.00108   0.00138  -0.00144  -0.00027   1.84396
   R15        1.81398   0.00003   0.02485  -0.01478   0.01375   1.82773
   R16        3.53637   0.00134  -0.00670   0.04403   0.03703   3.57340
   R17        1.81053   0.00202   0.00208  -0.00065   0.00143   1.81196
   R18        1.84180   0.00114   0.00245  -0.00248  -0.00018   1.84162
    A1        2.20283   0.00194   0.00385   0.00236   0.00601   2.20884
    A2        2.15058  -0.00242  -0.00552   0.00214  -0.00357   2.14701
    A3        1.92950   0.00050   0.00189  -0.00395  -0.00226   1.92724
    A4        1.91517  -0.00672  -0.01353  -0.00192  -0.01544   1.89973
    A5        1.90589   0.00026   0.00450   0.01340   0.01782   1.92371
    A6        1.94210   0.00248  -0.00012   0.01812   0.01757   1.95966
    A7        1.98199  -0.01210  -0.02434  -0.03816  -0.06250   1.91950
    A8        1.88720  -0.00025   0.00422   0.00154   0.00546   1.89267
    A9        1.86344   0.00718   0.01136   0.00722   0.01874   1.88219
   A10        1.87944   0.00308   0.00575  -0.00121   0.00456   1.88400
   A11        1.80417   0.00196   0.13436  -0.01703   0.12017   1.92434
   A12        1.61302   0.00312   0.23864   0.00928   0.24655   1.85957
   A13        1.85140   0.00092   0.00514   0.00309   0.00674   1.85814
   A14        1.54811   0.00046   0.00258   0.02365   0.02579   1.57391
   A15        2.11628   0.00013  -0.00845   0.03652   0.02790   2.14418
   A16        2.63784  -0.00022  -0.00121  -0.01302  -0.01397   2.62388
   A17        1.34690  -0.00085  -0.01282  -0.29723  -0.31712   1.02978
   A18        1.88798  -0.00138  -0.01068   0.01065  -0.00776   1.88023
   A19        1.54915   0.00079   0.00255   0.02399   0.02678   1.57593
   A20        2.27917  -0.00179  -0.08583  -0.09493  -0.17361   2.10556
   A21        2.64270  -0.00059  -0.00481  -0.02569  -0.03134   2.61137
   A22        2.13249   0.00016   0.00213   0.05990   0.06228   2.19477
   A23        1.57406   0.00027  -0.00415   0.00947   0.00484   1.57890
   A24        1.85526   0.00028   0.00309   0.00387   0.00602   1.86128
   A25        2.60083  -0.00060   0.00559  -0.00966  -0.00472   2.59611
   A26        2.89605  -0.00006  -0.01028  -0.27324  -0.29034   2.60570
   A27        3.44648   0.00016  -0.08223   0.18339   0.09563   3.54211
    D1       -0.14730   0.00174   0.02142   0.00877   0.03025  -0.11705
    D2        3.01920   0.00053   0.00614  -0.01606  -0.00997   3.00923
    D3       -0.48333  -0.00015   0.02739  -0.04266  -0.01507  -0.49841
    D4       -2.56525  -0.00154   0.01932  -0.06436  -0.04523  -2.61048
    D5        1.59395   0.00136   0.02925  -0.04868  -0.01939   1.57455
    D6        2.63424   0.00108   0.04216  -0.01871   0.02362   2.65785
    D7        0.55232  -0.00031   0.03409  -0.04041  -0.00654   0.54578
    D8       -1.57167   0.00259   0.04402  -0.02473   0.01930  -1.55237
    D9        0.38798   0.00007   0.03450  -0.04692  -0.00714   0.38083
   D10        0.66964   0.00089   0.10446  -0.04141   0.05809   0.72773
   D11        2.48940  -0.00204   0.03297  -0.04837  -0.01029   2.47911
   D12        2.77107  -0.00121   0.10293  -0.04286   0.05494   2.82601
   D13       -1.77056   0.00278   0.04663  -0.04356   0.00803  -1.76253
   D14       -1.48889   0.00360   0.11659  -0.03805   0.07326  -1.41563
   D15       -2.80769   0.00234   0.25069   0.15232   0.40474  -2.40296
   D16       -2.02475  -0.00055   0.00786  -0.07057  -0.06259  -2.08734
   D17        0.10885  -0.00012   0.00062  -0.02394  -0.02303   0.08582
   D18        0.13671  -0.00102  -0.01337  -0.04051  -0.05228   0.08443
   D19        2.02298   0.00039  -0.00718  -0.01557  -0.02150   2.00147
   D20       -2.03276  -0.00036   0.00505  -0.01733  -0.01310  -2.04586
   D21       -0.12180   0.00020   0.00647   0.00721   0.01368  -0.10812
   D22        2.12443  -0.00090  -0.08319  -0.02813  -0.10703   2.01739
   D23       -0.19115   0.00109   0.01079   0.06196   0.07123  -0.11992
   D24       -2.70334  -0.00047  -0.07185   0.09608   0.01844  -2.68490
   D25        0.13336  -0.00063   0.01037  -0.08731  -0.07719   0.05618
   D26       -1.84051   0.00112   0.04679  -0.09147  -0.03913  -1.87964
   D27       -0.04412   0.00030  -0.01387   0.06603   0.05126   0.00714
   D28        2.11609   0.00062  -0.01248   0.13369   0.12075   2.23684
         Item               Value     Threshold  Converged?
 Maximum Force            0.012102     0.000015     NO 
 RMS     Force            0.002662     0.000010     NO 
 Maximum Displacement     1.165665     0.000060     NO 
 RMS     Displacement     0.386739     0.000040     NO 
 Predicted change in Energy=-1.850133D-03
 GradGradGradGradGradGradGradGradGradGradGradGradGradGradGradGradGradGrad

                          Input orientation:                          
 ---------------------------------------------------------------------
 Center     Atomic      Atomic             Coordinates (Angstroms)
 Number     Number       Type             X           Y           Z
 ---------------------------------------------------------------------
      1          6           0       -3.199091   -0.263815    0.730993
      2          8           0       -3.145146   -0.983208    1.686506
      3          8           0       -4.007405   -0.397717   -0.316957
      4          1           0       -4.485655   -1.242976   -0.239554
      5          6           0       -2.283088    0.971775    0.552429
      6          9           0       -1.934869    1.460791    1.738438
      7          9           0       -2.874265    1.943558   -0.148387
      8          9           0       -1.158205    0.620036   -0.094501
      9          8           0        0.440229   -3.347691   -2.704857
     10          1           0        0.928911   -2.889884   -1.994381
     11          1           0        0.591535   -4.286281   -2.577683
     12          8           0       -1.589650   -1.849779   -1.609720
     13          1           0       -1.132467   -2.496805   -2.179365
     14          1           0       -1.942816   -1.153028   -2.180048
     15          8           0        0.949702   -1.768725   -0.504560
     16          1           0        1.396919   -0.922554   -0.446407
     17          1           0        0.002251   -1.575891   -0.626574
 ---------------------------------------------------------------------
                    Distance matrix (angstroms):
                    1          2          3          4          5
     1  C    0.000000
     2  O    1.197264   0.000000
     3  O    1.330226   2.258352   0.000000
     4  H    1.885727   2.360963   0.974257   0.000000
     5  C    1.548428   2.418933   2.367406   3.222369   0.000000
     6  F    2.363782   2.727747   3.460362   4.210619   1.329289
     7  F    2.398190   3.464992   2.606529   3.571959   1.336037
     8  F    2.372308   3.112926   3.033686   3.816252   1.344471
     9  O    5.878775   6.142455   5.846867   5.896768   6.056744
    10  H    5.600384   5.812252   5.778569   5.925306   5.631659
    11  H    6.441770   6.561736   6.432889   6.364464   6.760785
    12  O    3.253386   3.746414   3.102460   3.260738   3.621728
    13  H    4.210387   4.613763   4.017462   4.071710   4.562639
    14  H    3.292884   4.052737   2.881689   3.199944   3.478075
    15  O    4.582993   4.710158   5.146627   5.467152   4.367894
    16  H    4.789938   5.018301   5.431291   5.894924   4.257770
    17  H    3.716601   3.950661   4.190620   4.516848   3.619866
                    6          7          8          9         10
     6  F    0.000000
     7  F    2.162322   0.000000
     8  F    2.160958   2.167828   0.000000
     9  O    6.964586   6.746756   5.011168   0.000000
    10  H    6.408084   6.421371   4.503902   0.976307   0.000000
    11  H    7.618428   7.531543   5.770591   0.959176   1.550480
    12  O    4.721145   4.263230   2.929508   2.750177   2.751896
    13  H    5.626331   5.184164   3.749936   1.863738   2.106659
    14  H    4.710270   3.818912   2.847609   3.281900   3.361243
    15  O    4.876635   5.341407   3.212102   2.755722   1.864670
    16  H    4.642703   5.152322   3.005341   3.449223   2.546692
    17  H    4.308963   4.570507   2.540050   2.765928   2.110964
                   11         12         13         14         15
    11  H    0.000000
    12  O    3.410434   0.000000
    13  H    2.516558   0.975784   0.000000
    14  H    4.049484   0.967193   1.569204   0.000000
    15  O    3.280885   2.770606   2.769567   3.398971   0.000000
    16  H    4.062713   3.336561   3.446622   3.769942   0.958848
    17  H    3.391208   1.890962   2.132329   2.524952   0.974544
                   16         17
    16  H    0.000000
    17  H    1.550615   0.000000
 Stoichiometry    C2H7F3O5
 Framework group  C1[X(C2H7F3O5)]
 Deg. of freedom    45
 Full point group                 C1      NOp   1
 Largest Abelian subgroup         C1      NOp   1
 Largest concise Abelian subgroup C1      NOp   1
                         Standard orientation:                         
 ---------------------------------------------------------------------
 Center     Atomic      Atomic             Coordinates (Angstroms)
 Number     Number       Type             X           Y           Z
 ---------------------------------------------------------------------
      1          6           0       -1.428445    0.831001   -0.532926
      2          8           0       -1.402227    0.895600   -1.728159
      3          8           0       -1.282231    1.842445    0.318604
      4          1           0       -1.041659    2.642945   -0.181897
      5          6           0       -1.623697   -0.498750    0.236014
      6          9           0       -2.333362   -1.352384   -0.495213
      7          9           0       -2.248257   -0.321647    1.403727
      8          9           0       -0.429881   -1.064205    0.486343
      9          8           0        4.372262    0.355161    0.294949
     10          1           0        3.999440   -0.469056   -0.072265
     11          1           0        5.008766    0.675348   -0.347204
     12          8           0        1.689920    0.955311    0.386240
     13          1           0        2.656804    1.065028    0.458705
     14          1           0        1.316217    1.042828    1.274018
     15          8           0        2.538789   -1.459131   -0.674962
     16          1           0        2.212559   -2.271310   -0.283391
     17          1           0        1.932112   -0.750253   -0.393590
 ---------------------------------------------------------------------
 Rotational constants (GHZ):           1.5984617           0.5363764           0.4898126
 Standard basis: 6-31++G(d,p) (6D, 7F)
 There are   232 symmetry adapted cartesian basis functions of A   symmetry.
 There are   232 symmetry adapted basis functions of A   symmetry.
   232 basis functions,   376 primitive gaussians,   232 cartesian basis functions
    43 alpha electrons       43 beta electrons
       nuclear repulsion energy       619.0254104791 Hartrees.
 NAtoms=   17 NActive=   17 NUniq=   17 SFac= 1.00D+00 NAtFMM=   60 NAOKFM=F Big=F
 Integral buffers will be    131072 words long.
 Raffenetti 2 integral format.
 Two-electron integral symmetry is turned on.
 Nuclear repulsion after empirical dispersion term =      619.0183783089 Hartrees.
 One-electron integrals computed using PRISM.
 NBasis=   232 RedAO= T EigKep=  8.44D-05  NBF=   232
 NBsUse=   232 1.00D-06 EigRej= -1.00D+00 NBFU=   232
 Lowest energy guess from the checkpoint file:  "/local_scratch/slurm.5614169/Gau-71194.chk"
 B after Tr=    -0.000000    0.000000    0.000000
         Rot=    0.999858    0.013220   -0.000662    0.010392 Ang=   1.93 deg.
 B after Tr=     0.000000   -0.000000   -0.000000
         Rot=    0.999115    0.041244    0.002239    0.007907 Ang=   4.82 deg.
 Requested convergence on RMS density matrix=1.00D-10 within 128 cycles.
 Requested convergence on MAX density matrix=1.00D-08.
 Requested convergence on             energy=1.00D-08.
 No special actions if energy rises.
 SCF Done:  E(RwB97XD) =  -755.934731292     A.U. after   17 cycles
            NFock= 17  Conv=0.27D-10     -V/T= 2.0081
 Calling FoFJK, ICntrl=      2127 FMM=F ISym2X=0 I1Cent= 0 IOpClX= 0 NMat=1 NMatS=1 NMatT=0.
 ***** Axes restored to original set *****
 -------------------------------------------------------------------
 Center     Atomic                   Forces (Hartrees/Bohr)
 Number     Number              X              Y              Z
 -------------------------------------------------------------------
      1        6          -0.001979728   -0.002162070   -0.002571866
      2        8           0.001304837    0.000730862    0.000713384
      3        8          -0.001891820   -0.004237861   -0.001664925
      4        1           0.003932844    0.005008450    0.000999200
      5        6           0.001731420    0.002122294    0.002701665
      6        9          -0.000403114    0.000047697    0.001637300
      7        9          -0.000703841   -0.000375937   -0.000681785
      8        9          -0.000821140    0.000005263   -0.000976195
      9        8          -0.000435103    0.000450540    0.000166598
     10        1           0.000568163    0.000090954    0.000186081
     11        1           0.000116262   -0.000884151   -0.000290726
     12        8          -0.006345101    0.004483854   -0.001687453
     13        1           0.000394650    0.000869203   -0.001600216
     14        1           0.003711332   -0.006303929    0.002756000
     15        8           0.000391357   -0.001557063   -0.000415281
     16        1           0.000280252    0.000840393    0.000475995
     17        1           0.000148731    0.000871500    0.000252225
 -------------------------------------------------------------------
 Cartesian Forces:  Max     0.006345101 RMS     0.002161408

 GradGradGradGradGradGradGradGradGradGradGradGradGradGradGradGradGradGrad
 Berny optimization.
 Using GEDIIS/GDIIS optimizer.
 FormGI is forming the generalized inverse of G from B-inverse, IUseBI=4.
 Internal  Forces:  Max     0.007275799 RMS     0.001806877
 Search for a local minimum.
 Step number   7 out of a maximum of  102
 All quantities printed in internal units (Hartrees-Bohrs-Radians)
 Mixed Optimization -- RFO/linear search
 Update second derivatives using D2CorX and points    5    7
 DE= -1.56D-03 DEPred=-1.85D-03 R= 8.41D-01
 TightC=F SS=  1.41D+00  RLast= 6.33D-01 DXNew= 1.4270D+00 1.8978D+00
 Trust test= 8.41D-01 RLast= 6.33D-01 DXMaxT set to 1.43D+00
 ITU=  1  0  0  0  1  1  0
 Use linear search instead of GDIIS.
     Eigenvalues ---   -0.00020   0.00017   0.00041   0.00068   0.00087
     Eigenvalues ---    0.00102   0.00160   0.00248   0.00401   0.00792
     Eigenvalues ---    0.00963   0.01054   0.01375   0.01426   0.01690
     Eigenvalues ---    0.01753   0.02666   0.03261   0.03287   0.03388
     Eigenvalues ---    0.05527   0.05856   0.07796   0.07966   0.08270
     Eigenvalues ---    0.12481   0.13956   0.17186   0.19437   0.22333
     Eigenvalues ---    0.24240   0.28489   0.33795   0.40317   0.41457
     Eigenvalues ---    0.43501   0.45948   0.46881   0.49243   0.56179
     Eigenvalues ---    0.57988   0.58875   0.59522   0.78154   0.99244
 RFO step:  Lambda=-3.36984215D-03 EMin=-1.98469738D-04
 Quartic linear search produced a step of  0.21695.
 Iteration  1 RMS(Cart)=  0.28819660 RMS(Int)=  0.06980689
 Iteration  2 RMS(Cart)=  0.19438373 RMS(Int)=  0.02473038
 Iteration  3 RMS(Cart)=  0.10060508 RMS(Int)=  0.00577787
 Iteration  4 RMS(Cart)=  0.00317713 RMS(Int)=  0.00524912
 Iteration  5 RMS(Cart)=  0.00001205 RMS(Int)=  0.00524912
 Iteration  6 RMS(Cart)=  0.00000011 RMS(Int)=  0.00524912
 Variable       Old X    -DE/DX   Delta X   Delta X   Delta X     New X
                                 (Linear)    (Quad)   (Total)
    R1        2.26250   0.00019  -0.00021  -0.00164  -0.00185   2.26065
    R2        2.51376  -0.00079   0.00099   0.01308   0.01406   2.52783
    R3        2.92610  -0.00057   0.00018   0.00102   0.00120   2.92731
    R4        1.84108  -0.00620   0.00122   0.00708   0.00830   1.84938
    R5        2.51199   0.00137  -0.00041  -0.00422  -0.00463   2.50736
    R6        2.52474   0.00040  -0.00088  -0.00738  -0.00826   2.51648
    R7        2.54068  -0.00082   0.00006  -0.00288  -0.00282   2.53786
    R8        5.53597   0.00070   0.02976   0.51817   0.54408   6.08005
    R9        5.38120   0.00044   0.04612  -0.20562  -0.15815   5.22306
   R10        1.84495   0.00044  -0.00053  -0.00562  -0.00476   1.84019
   R11        1.81258   0.00084  -0.00023  -0.00170  -0.00193   1.81065
   R12        3.52196   0.00018   0.00626   0.07735   0.08322   3.60517
   R13        3.52372   0.00006   0.00720   0.08971   0.09833   3.62204
   R14        1.84396   0.00071  -0.00042  -0.00583  -0.00728   1.83668
   R15        1.82773  -0.00728  -0.00352  -0.04140  -0.03581   1.79192
   R16        3.57340   0.00098   0.00979   0.22339   0.23214   3.80554
   R17        1.81196   0.00090  -0.00023  -0.00117  -0.00140   1.81056
   R18        1.84162   0.00096  -0.00068  -0.01209  -0.01299   1.82863
    A1        2.20884   0.00160   0.00030   0.00242   0.00226   2.21110
    A2        2.14701  -0.00210   0.00067   0.00244   0.00265   2.14965
    A3        1.92724   0.00049  -0.00098  -0.00554  -0.00697   1.92027
    A4        1.89973  -0.00327   0.00019  -0.01366  -0.01347   1.88626
    A5        1.92371   0.00106   0.00269   0.03268   0.03486   1.95857
    A6        1.95966   0.00117   0.00384   0.03494   0.03700   1.99666
    A7        1.91950  -0.00692  -0.00719  -0.09376  -0.10077   1.81872
    A8        1.89267  -0.00025   0.00008   0.00482   0.00364   1.89631
    A9        1.88219   0.00355   0.00109   0.02299   0.02480   1.90699
   A10        1.88400   0.00160  -0.00052  -0.00136  -0.00155   1.88245
   A11        1.92434  -0.00414  -0.00910  -0.11215  -0.12381   1.80053
   A12        1.85957  -0.00211  -0.00898  -0.03614  -0.03891   1.82065
   A13        1.85814   0.00039   0.00012   0.00126  -0.00566   1.85248
   A14        1.57391   0.00026   0.00492   0.05138   0.05334   1.62724
   A15        2.14418   0.00005   0.00827   0.10189   0.10622   2.25040
   A16        2.62388  -0.00024  -0.00271  -0.05824  -0.05808   2.56580
   A17        1.02978   0.00094  -0.06544   0.57083   0.50443   1.53421
   A18        1.88023  -0.00180   0.00111  -0.06152  -0.05874   1.82149
   A19        1.57593  -0.00043   0.00514  -0.01561  -0.01226   1.56367
   A20        2.10556  -0.00057  -0.01520   0.13043   0.11553   2.22109
   A21        2.61137   0.00044  -0.00554   0.03306   0.02471   2.63607
   A22        2.19477   0.00012   0.01296   0.09664   0.10831   2.30308
   A23        1.57890   0.00027   0.00214   0.07336   0.07101   1.64991
   A24        1.86128  -0.00018   0.00050  -0.00754  -0.01636   1.84493
   A25        2.59611  -0.00025  -0.00249  -0.07489  -0.07711   2.51900
   A26        2.60570   0.00051  -0.06030   0.55522   0.49217   3.09788
   A27        3.54211   0.00004   0.04227   0.12855   0.17025   3.71236
    D1       -0.11705   0.00044   0.00095   0.02229   0.02323  -0.09382
    D2        3.00923  -0.00056  -0.00377  -0.02707  -0.03084   2.97840
    D3       -0.49841   0.00021  -0.01044   0.00100  -0.00866  -0.50707
    D4       -2.61048  -0.00099  -0.01487  -0.05163  -0.06735  -2.67783
    D5        1.57455   0.00096  -0.01186  -0.00864  -0.02042   1.55414
    D6        2.65785   0.00113  -0.00591   0.04828   0.04313   2.70098
    D7        0.54578  -0.00008  -0.01034  -0.00435  -0.01555   0.53022
    D8       -1.55237   0.00187  -0.00734   0.03864   0.03137  -1.52100
    D9        0.38083   0.00037  -0.01058  -0.02706  -0.02141   0.35942
   D10        0.72773  -0.00108  -0.01474  -0.05079  -0.08057   0.64717
   D11        2.47911  -0.00023  -0.01086  -0.02819  -0.02340   2.45572
   D12        2.82601  -0.00168  -0.01502  -0.05192  -0.08255   2.74346
   D13       -1.76253   0.00219  -0.01046  -0.01112  -0.00657  -1.76910
   D14       -1.41563   0.00074  -0.01463  -0.03485  -0.06573  -1.48135
   D15       -2.40296   0.00227   0.02218   0.23949   0.25946  -2.14350
   D16       -2.08734  -0.00029  -0.01564  -0.18111  -0.19852  -2.28586
   D17        0.08582  -0.00006  -0.00516  -0.05399  -0.06442   0.02140
   D18        0.08443  -0.00046  -0.00784  -0.05983  -0.06614   0.01828
   D19        2.00147   0.00020  -0.00279   0.00109   0.00306   2.00454
   D20       -2.04586  -0.00002  -0.00416  -0.04296  -0.05419  -2.10005
   D21       -0.10812  -0.00000   0.00128   0.03189   0.03051  -0.07761
   D22        2.01739  -0.00057  -0.00144   0.22021   0.22299   2.24038
   D23       -0.11992   0.00059   0.01263   0.09944   0.11675  -0.00317
   D24       -2.68490  -0.00067   0.02281  -0.01796   0.00461  -2.68029
   D25        0.05618  -0.00071  -0.01946  -0.14650  -0.16564  -0.10946
   D26       -1.87964   0.00183  -0.02074  -0.09390  -0.11188  -1.99153
   D27        0.00714   0.00045   0.01475   0.09919   0.11298   0.12011
   D28        2.23684   0.00064   0.02946   0.22910   0.25639   2.49324
         Item               Value     Threshold  Converged?
 Maximum Force            0.007276     0.000015     NO 
 RMS     Force            0.001807     0.000010     NO 
 Maximum Displacement     1.596275     0.000060     NO 
 RMS     Displacement     0.542192     0.000040     NO 
 Predicted change in Energy=-3.629858D-03
 GradGradGradGradGradGradGradGradGradGradGradGradGradGradGradGradGradGrad

                          Input orientation:                          
 ---------------------------------------------------------------------
 Center     Atomic      Atomic             Coordinates (Angstroms)
 Number     Number       Type             X           Y           Z
 ---------------------------------------------------------------------
      1          6           0       -3.053721   -0.170732    0.719789
      2          8           0       -2.688761   -0.784909    1.679311
      3          8           0       -3.708110   -0.658625   -0.339971
      4          1           0       -3.765847   -1.630458   -0.240164
      5          6           0       -2.729464    1.327856    0.499132
      6          9           0       -2.587032    1.984144    1.643467
      7          9           0       -3.613444    1.976502   -0.256628
      8          9           0       -1.556672    1.318416   -0.155131
      9          8           0        0.238009   -3.314695   -2.896941
     10          1           0        0.847558   -3.188652   -2.148061
     11          1           0        0.222281   -4.256600   -3.071944
     12          8           0       -1.438682   -1.644064   -1.404773
     13          1           0       -1.115093   -2.216693   -2.120341
     14          1           0       -1.735570   -0.859676   -1.847223
     15          8           0        1.140839   -2.389345   -0.430841
     16          1           0        1.798861   -1.767266   -0.117807
     17          1           0        0.301738   -1.907399   -0.426504
 ---------------------------------------------------------------------
                    Distance matrix (angstroms):
                    1          2          3          4          5
     1  C    0.000000
     2  O    1.196282   0.000000
     3  O    1.337668   2.265506   0.000000
     4  H    1.886646   2.357849   0.978649   0.000000
     5  C    1.549063   2.420383   2.368110   3.220600   0.000000
     6  F    2.390496   2.771153   3.489279   4.242996   1.326840
     7  F    2.424313   3.496897   2.638143   3.610216   1.331666
     8  F    2.285652   3.011773   2.927720   3.685586   1.342979
     9  O    5.813839   5.992318   5.400432   5.091757   6.472441
    10  H    5.705470   5.738667   5.515827   5.229871   6.340470
    11  H    6.465582   6.565152   5.988078   5.551646   7.256137
    12  O    3.048413   3.436919   2.693548   2.602345   3.758095
    13  H    4.001321   4.354743   3.510133   3.302308   4.693789
    14  H    2.966769   3.653848   2.490612   2.701624   3.358348
    15  O    4.882676   4.657551   5.149365   4.968685   5.446253
    16  H    5.176682   4.932890   5.621848   5.567734   5.519613
    17  H    3.948304   3.825901   4.200691   4.081258   4.529002
                    6          7          8          9         10
     6  F    0.000000
     7  F    2.159616   0.000000
     8  F    2.177106   2.161872   0.000000
     9  O    7.528204   7.057032   5.674868   0.000000
    10  H    7.275294   7.082151   5.483225   0.973786   0.000000
    11  H    8.311090   7.841578   6.538599   0.958153   1.544359
    12  O    4.875896   4.376794   3.217423   2.798011   2.857468
    13  H    5.829227   5.224755   4.068666   1.907774   2.190313
    14  H    4.582272   3.755038   2.763922   3.320247   3.491014
    15  O    6.109597   6.457102   4.593481   2.784425   1.916703
    16  H    6.034171   6.582409   4.558775   3.543216   2.654665
    17  H    5.270092   5.517444   3.732722   2.843871   2.214337
                   11         12         13         14         15
    11  H    0.000000
    12  O    3.516191   0.000000
    13  H    2.618270   0.971932   0.000000
    14  H    4.107580   0.948245   1.516931   0.000000
    15  O    3.362412   2.856206   2.823729   3.552429   0.000000
    16  H    4.172446   3.486135   3.564162   4.038168   0.958105
    17  H    3.538843   2.013806   2.229833   2.695698   0.967668
                   16         17
    16  H    0.000000
    17  H    1.535027   0.000000
 Stoichiometry    C2H7F3O5
 Framework group  C1[X(C2H7F3O5)]
 Deg. of freedom    45
 Full point group                 C1      NOp   1
 Largest Abelian subgroup         C1      NOp   1
 Largest concise Abelian subgroup C1      NOp   1
                         Standard orientation:                         
 ---------------------------------------------------------------------
 Center     Atomic      Atomic             Coordinates (Angstroms)
 Number     Number       Type             X           Y           Z
 ---------------------------------------------------------------------
      1          6           0       -1.216655    0.317950   -0.878218
      2          8           0       -0.989677   -0.370390   -1.829933
      3          8           0       -0.785269    1.567683   -0.674679
      4          1           0       -0.174382    1.800427   -1.402966
      5          6           0       -1.997576   -0.182288    0.362557
      6          9           0       -2.872379   -1.131513    0.055647
      7          9           0       -2.628570    0.775941    1.038559
      8          9           0       -1.049720   -0.695547    1.163635
      9          8           0        4.409879    0.717109    0.530155
     10          1           0        4.342308   -0.223357    0.286813
     11          1           0        5.141321    1.071607    0.022827
     12          8           0        1.645419    0.702070    0.098411
     13          1           0        2.539293    1.020064    0.309411
     14          1           0        1.114461    0.990771    0.829098
     15          8           0        3.205345   -1.661684   -0.272008
     16          1           0        3.002000   -2.509171    0.125963
     17          1           0        2.390833   -1.142543   -0.213318
 ---------------------------------------------------------------------
 Rotational constants (GHZ):           1.7481879           0.4552726           0.4409790
 Standard basis: 6-31++G(d,p) (6D, 7F)
 There are   232 symmetry adapted cartesian basis functions of A   symmetry.
 There are   232 symmetry adapted basis functions of A   symmetry.
   232 basis functions,   376 primitive gaussians,   232 cartesian basis functions
    43 alpha electrons       43 beta electrons
       nuclear repulsion energy       608.7156162845 Hartrees.
 NAtoms=   17 NActive=   17 NUniq=   17 SFac= 1.00D+00 NAtFMM=   60 NAOKFM=F Big=F
 Integral buffers will be    131072 words long.
 Raffenetti 2 integral format.
 Two-electron integral symmetry is turned on.
 Nuclear repulsion after empirical dispersion term =      608.7090595977 Hartrees.
 One-electron integrals computed using PRISM.
 NBasis=   232 RedAO= T EigKep=  6.79D-05  NBF=   232
 NBsUse=   232 1.00D-06 EigRej= -1.00D+00 NBFU=   232
 Initial guess from the checkpoint file:  "/local_scratch/slurm.5614169/Gau-71194.chk"
 B after Tr=     0.000000   -0.000000    0.000000
         Rot=    0.965101    0.258259    0.039000    0.018998 Ang=  30.36 deg.
 ExpMin= 3.60D-02 ExpMax= 7.00D+03 ExpMxC= 1.05D+03 IAcc=3 IRadAn=         5 AccDes= 0.00D+00
 Harris functional with IExCor= 4639 and IRadAn=       5 diagonalized for initial guess.
 HarFok:  IExCor= 4639 AccDes= 0.00D+00 IRadAn=         5 IDoV= 1 UseB2=F ITyADJ=14
 ICtDFT=  3500011 ScaDFX=  1.000000  1.000000  1.000000  1.000000
 FoFCou: FMM=F IPFlag=           0 FMFlag=      100000 FMFlg1=           0
         NFxFlg=           0 DoJE=T BraDBF=F KetDBF=T FulRan=T
         wScrn=  0.000000 ICntrl=       500 IOpCl=  0 I1Cent=   200000004 NGrid=           0
         NMat0=    1 NMatS0=      1 NMatT0=    0 NMatD0=    1 NMtDS0=    0 NMtDT0=    0
 Petite list used in FoFCou.
 Requested convergence on RMS density matrix=1.00D-10 within 128 cycles.
 Requested convergence on MAX density matrix=1.00D-08.
 Requested convergence on             energy=1.00D-08.
 No special actions if energy rises.
 SCF Done:  E(RwB97XD) =  -755.933557771     A.U. after   19 cycles
            NFock= 19  Conv=0.19D-10     -V/T= 2.0081
 Calling FoFJK, ICntrl=      2127 FMM=F ISym2X=0 I1Cent= 0 IOpClX= 0 NMat=1 NMatS=1 NMatT=0.
 ***** Axes restored to original set *****
 -------------------------------------------------------------------
 Center     Atomic                   Forces (Hartrees/Bohr)
 Number     Number              X              Y              Z
 -------------------------------------------------------------------
      1        6          -0.011879088   -0.002117955   -0.006573361
      2        8           0.000641404    0.000645499    0.002984923
      3        8          -0.001762486   -0.002716736    0.009969367
      4        1           0.003662669    0.009234500   -0.001817224
      5        6           0.001641273   -0.007598774   -0.000462830
      6        9           0.000450757   -0.001176255    0.000917640
      7        9          -0.003444752   -0.000686159    0.000110292
      8        9           0.008211548    0.007401462   -0.002879384
      9        8           0.000886620    0.001070495    0.001110435
     10        1          -0.000527687    0.002108089    0.000819370
     11        1          -0.001127491   -0.001654445   -0.001039927
     12        8           0.005128063   -0.012223845    0.001729779
     13        1           0.003974304   -0.005322493    0.000626871
     14        1          -0.004797356    0.013421584   -0.004415626
     15        8           0.001223917   -0.000709533   -0.000385330
     16        1           0.002811487    0.000015177    0.000384291
     17        1          -0.005093182    0.000309390   -0.001079283
 -------------------------------------------------------------------
 Cartesian Forces:  Max     0.013421584 RMS     0.004672144

 GradGradGradGradGradGradGradGradGradGradGradGradGradGradGradGradGradGrad
 Berny optimization.
 Using GEDIIS/GDIIS optimizer.
 FormGI is forming the generalized inverse of G from B-inverse, IUseBI=4.
 Internal  Forces:  Max     0.020021239 RMS     0.004446782
 Search for a local minimum.
 Step number   8 out of a maximum of  102
 All quantities printed in internal units (Hartrees-Bohrs-Radians)
 Mixed Optimization -- RFO/linear search
 Update second derivatives using D2CorX and points    8    7
 DE=  1.17D-03 DEPred=-3.63D-03 R=-3.23D-01
 Trust test=-3.23D-01 RLast= 1.16D+00 DXMaxT set to 7.14D-01
 ITU= -1  1  0  0  0  1  1  0
 Use linear search instead of GDIIS.
     Eigenvalues ---   -0.00071   0.00019   0.00037   0.00046   0.00087
     Eigenvalues ---    0.00106   0.00159   0.00415   0.00488   0.00754
     Eigenvalues ---    0.00812   0.01014   0.01344   0.01377   0.01721
     Eigenvalues ---    0.01893   0.02611   0.03211   0.03318   0.03350
     Eigenvalues ---    0.05495   0.05974   0.07811   0.07892   0.08206
     Eigenvalues ---    0.12982   0.14014   0.17453   0.19531   0.22651
     Eigenvalues ---    0.24176   0.31455   0.34521   0.40206   0.42310
     Eigenvalues ---    0.45673   0.46654   0.47353   0.49644   0.55450
     Eigenvalues ---    0.56308   0.58814   0.59491   0.70205   0.99160
 RFO step:  Lambda=-2.27752522D-03 EMin=-7.11997303D-04
 Quartic linear search produced a step of -0.62993.
 Maximum step size (   0.714) exceeded in Quadratic search.
    -- Step size scaled by   0.785
 Iteration  1 RMS(Cart)=  0.25854133 RMS(Int)=  0.08602057
 Iteration  2 RMS(Cart)=  0.22064718 RMS(Int)=  0.03917503
 Iteration  3 RMS(Cart)=  0.17572265 RMS(Int)=  0.00869266
 Iteration  4 RMS(Cart)=  0.01135668 RMS(Int)=  0.00584984
 Iteration  5 RMS(Cart)=  0.00003764 RMS(Int)=  0.00584981
 Iteration  6 RMS(Cart)=  0.00000062 RMS(Int)=  0.00584981
 Variable       Old X    -DE/DX   Delta X   Delta X   Delta X     New X
                                 (Linear)    (Quad)   (Total)
    R1        2.26065   0.00226   0.00117   0.00193   0.00310   2.26375
    R2        2.52783  -0.00977  -0.00886  -0.01170  -0.02055   2.50727
    R3        2.92731  -0.00227  -0.00076  -0.00368  -0.00443   2.92287
    R4        1.84938  -0.00957  -0.00523  -0.00816  -0.01339   1.83599
    R5        2.50736   0.00026   0.00292   0.00190   0.00481   2.51218
    R6        2.51648   0.00189   0.00520  -0.00313   0.00207   2.51856
    R7        2.53786   0.01181   0.00178   0.00818   0.00996   2.54782
    R8        6.08005   0.00451  -0.34274   0.19954  -0.13482   5.94523
    R9        5.22306  -0.00066   0.09962   0.45209   0.54085   5.76390
   R10        1.84019  -0.00005   0.00300  -0.00014   0.00269   1.84288
   R11        1.81065   0.00183   0.00122   0.00082   0.00204   1.81268
   R12        3.60517  -0.00115  -0.05242  -0.00388  -0.05585   3.54932
   R13        3.62204  -0.00089  -0.06194   0.00521  -0.05712   3.56492
   R14        1.83668   0.00306   0.00459   0.00312   0.00818   1.84486
   R15        1.79192   0.01386   0.02256   0.01123   0.04076   1.83268
   R16        3.80554  -0.00112  -0.14623   0.08729  -0.05900   3.74655
   R17        1.81056   0.00207   0.00088   0.00098   0.00186   1.81242
   R18        1.82863   0.00355   0.00818   0.00105   0.00893   1.83755
    A1        2.21110   0.00318  -0.00143   0.00999   0.00873   2.21982
    A2        2.14965  -0.00138  -0.00167  -0.01813  -0.01964   2.13001
    A3        1.92027  -0.00174   0.00439   0.00777   0.01233   1.93259
    A4        1.88626  -0.00146   0.00848  -0.00675   0.00173   1.88799
    A5        1.95857  -0.00544  -0.02196   0.00245  -0.01931   1.93926
    A6        1.99666  -0.00774  -0.02331   0.00178  -0.02103   1.97564
    A7        1.81872   0.02002   0.06348  -0.00337   0.06008   1.87880
    A8        1.89631   0.00299  -0.00230   0.00114  -0.00079   1.89552
    A9        1.90699  -0.00754  -0.01562  -0.00161  -0.01745   1.88954
   A10        1.88245  -0.00199   0.00098  -0.00089  -0.00001   1.88244
   A11        1.80053   0.00890   0.07799  -0.13481  -0.06225   1.73828
   A12        1.82065   0.00792   0.02451   0.01418   0.04822   1.86888
   A13        1.85248   0.00103   0.00356   0.01069   0.01494   1.86742
   A14        1.62724  -0.00050  -0.03360   0.01817  -0.01539   1.61185
   A15        2.25040  -0.00065  -0.06691  -0.00502  -0.06922   2.18118
   A16        2.56580   0.00106   0.03659  -0.02537   0.00896   2.57475
   A17        1.53421  -0.00158  -0.31776  -0.28348  -0.60864   0.92557
   A18        1.82149   0.00291   0.03700  -0.03486  -0.01507   1.80642
   A19        1.56367  -0.00129   0.00772  -0.05408  -0.04708   1.51658
   A20        2.22109   0.00063  -0.07278  -0.15704  -0.21863   2.00246
   A21        2.63607   0.00096  -0.01556   0.05123   0.03471   2.67079
   A22        2.30308  -0.00023  -0.06823   0.04136  -0.02360   2.27949
   A23        1.64991  -0.00075  -0.04473   0.00704  -0.03670   1.61321
   A24        1.84493   0.00188   0.01030  -0.00524   0.00938   1.85431
   A25        2.51900   0.00059   0.04858   0.00470   0.05152   2.57051
   A26        3.09788  -0.00287  -0.31004  -0.33757  -0.65572   2.44215
   A27        3.71236  -0.00007  -0.10725   0.07209  -0.03915   3.67321
    D1       -0.09382  -0.00317  -0.01463  -0.07911  -0.09395  -0.18777
    D2        2.97840  -0.00232   0.01943  -0.08569  -0.06606   2.91233
    D3       -0.50707  -0.00281   0.00546  -0.03737  -0.03224  -0.53931
    D4       -2.67783   0.00387   0.04242  -0.04240   0.00022  -2.67761
    D5        1.55414  -0.00256   0.01286  -0.04007  -0.02730   1.52683
    D6        2.70098  -0.00384  -0.02717  -0.03236  -0.05970   2.64128
    D7        0.53022   0.00283   0.00980  -0.03738  -0.02724   0.50298
    D8       -1.52100  -0.00360  -0.01976  -0.03506  -0.05477  -1.57577
    D9        0.35942  -0.00210   0.01349  -0.06864  -0.04140   0.31802
   D10        0.64717   0.00088   0.05075  -0.07344  -0.03672   0.61044
   D11        2.45572  -0.00117   0.01474  -0.06842  -0.03984   2.41588
   D12        2.74346   0.00181   0.05200  -0.07323  -0.03516   2.70830
   D13       -1.76910  -0.00287   0.00414  -0.06845  -0.05023  -1.81933
   D14       -1.48135   0.00011   0.04140  -0.07325  -0.04555  -1.52691
   D15       -2.14350   0.00049  -0.16344   0.46274   0.29145  -1.85205
   D16       -2.28586   0.00038   0.12505   0.02731   0.15488  -2.13099
   D17        0.02140  -0.00021   0.04058   0.03346   0.07753   0.09893
   D18        0.01828   0.00020   0.04167   0.04059   0.08699   0.10527
   D19        2.00454   0.00086  -0.00193   0.06944   0.06754   2.07208
   D20       -2.10005  -0.00124   0.03413  -0.04934  -0.01257  -2.11262
   D21       -0.07761   0.00057  -0.01922  -0.02791  -0.04707  -0.12468
   D22        2.24038   0.00059  -0.14047  -0.25238  -0.38486   1.85553
   D23       -0.00317  -0.00022  -0.07354  -0.06321  -0.14320  -0.14638
   D24       -2.68029   0.00066  -0.00291   0.13224   0.12888  -2.55141
   D25       -0.10946   0.00073   0.10434   0.06015   0.16803   0.05857
   D26       -1.99153  -0.00212   0.07048   0.18507   0.24475  -1.74678
   D27        0.12011  -0.00071  -0.07117  -0.03016  -0.10658   0.01354
   D28        2.49324  -0.00057  -0.16151   0.01727  -0.14620   2.34703
         Item               Value     Threshold  Converged?
 Maximum Force            0.020021     0.000015     NO 
 RMS     Force            0.004447     0.000010     NO 
 Maximum Displacement     1.727551     0.000060     NO 
 RMS     Displacement     0.642672     0.000040     NO 
 Predicted change in Energy=-2.567605D-03
 GradGradGradGradGradGradGradGradGradGradGradGradGradGradGradGradGradGrad

                          Input orientation:                          
 ---------------------------------------------------------------------
 Center     Atomic      Atomic             Coordinates (Angstroms)
 Number     Number       Type             X           Y           Z
 ---------------------------------------------------------------------
      1          6           0       -2.788563   -0.459833    0.597550
      2          8           0       -2.368814   -1.295395    1.346329
      3          8           0       -3.751610   -0.601814   -0.303980
      4          1           0       -3.955120   -1.548492   -0.383471
      5          6           0       -2.190231    0.965293    0.539661
      6          9           0       -1.720587    1.336006    1.726789
      7          9           0       -3.060830    1.883537    0.121161
      8          9           0       -1.162557    0.941997   -0.332761
      9          8           0        0.357981   -3.279812   -2.508931
     10          1           0        0.748441   -2.836431   -1.733052
     11          1           0        0.481165   -4.222913   -2.384393
     12          8           0       -1.851959   -1.706458   -1.884610
     13          1           0       -1.272884   -2.370858   -2.304523
     14          1           0       -1.917069   -1.007573   -2.553833
     15          8           0        0.492596   -1.679355   -0.265227
     16          1           0        0.923896   -0.853086   -0.039142
     17          1           0       -0.406965   -1.447007   -0.552195
 ---------------------------------------------------------------------
                    Distance matrix (angstroms):
                    1          2          3          4          5
     1  C    0.000000
     2  O    1.197924   0.000000
     3  O    1.326791   2.262011   0.000000
     4  H    1.873082   2.360642   0.971563   0.000000
     5  C    1.546718   2.406930   2.367585   3.207198   0.000000
     6  F    2.375035   2.736644   3.464711   4.215052   1.329386
     7  F    2.406752   3.476424   2.614362   3.582349   1.332762
     8  F    2.339765   3.046361   3.014527   3.742126   1.348249
     9  O    5.244354   5.122143   5.377939   5.110567   5.814484
    10  H    4.856987   4.644853   5.223621   5.060004   5.315461
    11  H    5.808948   5.532723   5.946163   5.553092   6.527169
    12  O    2.931283   3.297738   2.706899   2.588755   3.623503
    13  H    3.790954   3.960606   3.643593   3.400164   4.478930
    14  H    3.315228   3.936772   2.931215   3.026006   3.679202
    15  O    3.605221   3.306388   4.379027   4.451211   3.852216
    16  H    3.787133   3.599598   4.689737   4.940339   3.652301
    17  H    2.822842   2.734269   3.458700   3.553613   3.192394
                    6          7          8          9         10
     6  F    0.000000
     7  F    2.161963   0.000000
     8  F    2.169882   2.167021   0.000000
     9  O    6.600572   6.727988   4.987126   0.000000
    10  H    5.956160   6.342456   4.459737   0.975209   0.000000
    11  H    7.256108   7.490811   5.795456   0.959231   1.554996
    12  O    4.723987   4.286321   3.146081   2.783713   2.839346
    13  H    5.494794   5.213498   3.856815   1.878218   2.151532
    14  H    4.884127   4.101499   3.050127   3.215733   3.335168
    15  O    4.237772   5.046813   3.100899   2.759310   1.886477
    16  H    3.860561   4.836615   2.768000   3.508435   2.614149
    17  H    3.829430   4.311487   2.515235   2.788034   2.158677
                   11         12         13         14         15
    11  H    0.000000
    12  O    3.467822   0.000000
    13  H    2.552092   0.976259   0.000000
    14  H    4.014803   0.969814   1.528291   0.000000
    15  O    3.310692   2.849574   2.784569   3.390500   0.000000
    16  H    4.129401   3.440838   3.501632   3.797186   0.959091
    17  H    3.442583   1.982587   2.161937   2.545598   0.972392
                   16         17
    16  H    0.000000
    17  H    1.545043   0.000000
 Stoichiometry    C2H7F3O5
 Framework group  C1[X(C2H7F3O5)]
 Deg. of freedom    45
 Full point group                 C1      NOp   1
 Largest Abelian subgroup         C1      NOp   1
 Largest concise Abelian subgroup C1      NOp   1
                         Standard orientation:                         
 ---------------------------------------------------------------------
 Center     Atomic      Atomic             Coordinates (Angstroms)
 Number     Number       Type             X           Y           Z
 ---------------------------------------------------------------------
      1          6           0       -0.956694    0.633280   -0.735037
      2          8           0       -0.526077    0.255248   -1.787027
      3          8           0       -0.870473    1.855389   -0.225734
      4          1           0       -0.248124    2.366837   -0.768907
      5          6           0       -1.663888   -0.323189    0.253589
      6          9           0       -2.295613   -1.298241   -0.392526
      7          9           0       -2.536648    0.295106    1.048735
      8          9           0       -0.715253   -0.878898    1.034009
      9          8           0        4.142436   -0.019164    0.302480
     10          1           0        3.625251   -0.793683    0.013219
     11          1           0        4.818382    0.130469   -0.361470
     12          8           0        1.630844    1.157800    0.538520
     13          1           0        2.598188    1.027270    0.521513
     14          1           0        1.430316    1.241864    1.483645
     15          8           0        1.937088   -1.497801   -0.448429
     16          1           0        1.438371   -2.223599   -0.068490
     17          1           0        1.478193   -0.683192   -0.181268
 ---------------------------------------------------------------------
 Rotational constants (GHZ):           1.6962009           0.6066308           0.5619048
 Standard basis: 6-31++G(d,p) (6D, 7F)
 There are   232 symmetry adapted cartesian basis functions of A   symmetry.
 There are   232 symmetry adapted basis functions of A   symmetry.
   232 basis functions,   376 primitive gaussians,   232 cartesian basis functions
    43 alpha electrons       43 beta electrons
       nuclear repulsion energy       636.4190080134 Hartrees.
 NAtoms=   17 NActive=   17 NUniq=   17 SFac= 1.00D+00 NAtFMM=   60 NAOKFM=F Big=F
 Integral buffers will be    131072 words long.
 Raffenetti 2 integral format.
 Two-electron integral symmetry is turned on.
 Nuclear repulsion after empirical dispersion term =      636.4109212658 Hartrees.
 One-electron integrals computed using PRISM.
 NBasis=   232 RedAO= T EigKep=  5.80D-05  NBF=   232
 NBsUse=   232 1.00D-06 EigRej= -1.00D+00 NBFU=   232
 Lowest energy guess from the checkpoint file:  "/local_scratch/slurm.5614169/Gau-71194.chk"
 B after Tr=     0.000000   -0.000000    0.000000
         Rot=    0.990872    0.119353    0.038096    0.049765 Ang=  15.49 deg.
 B after Tr=    -0.000000    0.000000    0.000000
         Rot=    0.990346   -0.137114    0.000839    0.020350 Ang= -15.94 deg.
 Requested convergence on RMS density matrix=1.00D-10 within 128 cycles.
 Requested convergence on MAX density matrix=1.00D-08.
 Requested convergence on             energy=1.00D-08.
 No special actions if energy rises.
 SCF Done:  E(RwB97XD) =  -755.935757382     A.U. after   18 cycles
            NFock= 18  Conv=0.23D-10     -V/T= 2.0081
 Calling FoFJK, ICntrl=      2127 FMM=F ISym2X=0 I1Cent= 0 IOpClX= 0 NMat=1 NMatS=1 NMatT=0.
 ***** Axes restored to original set *****
 -------------------------------------------------------------------
 Center     Atomic                   Forces (Hartrees/Bohr)
 Number     Number              X              Y              Z
 -------------------------------------------------------------------
      1        6          -0.005498696    0.000827270   -0.001699933
      2        8           0.001018798   -0.000854223    0.001092043
      3        8          -0.001376805    0.000130510    0.003120045
      4        1           0.001957783    0.002720331   -0.000462974
      5        6          -0.000910841   -0.000884761    0.000305048
      6        9           0.000400240   -0.000636929    0.000461159
      7        9          -0.001294610    0.000361401   -0.000103560
      8        9           0.002463114    0.002154760   -0.001011645
      9        8          -0.000546335    0.001337764   -0.000465036
     10        1          -0.000389331   -0.000140963    0.000525416
     11        1           0.000083230   -0.000407767    0.000264823
     12        8           0.002092853    0.004193402   -0.011089686
     13        1           0.001477217   -0.003137237    0.002457621
     14        1          -0.001789365   -0.004159048    0.007480517
     15        8           0.000251989   -0.000924987   -0.002115749
     16        1           0.000424526    0.000468683    0.000648284
     17        1           0.001636232   -0.001048207    0.000593627
 -------------------------------------------------------------------
 Cartesian Forces:  Max     0.011089686 RMS     0.002538745

 GradGradGradGradGradGradGradGradGradGradGradGradGradGradGradGradGradGrad
 Berny optimization.
 Using GEDIIS/GDIIS optimizer.
 FormGI is forming the generalized inverse of G from B-inverse, IUseBI=4.
 Internal  Forces:  Max     0.009479493 RMS     0.002753244
 Search for a local minimum.
 Step number   9 out of a maximum of  102
 All quantities printed in internal units (Hartrees-Bohrs-Radians)
 Mixed Optimization -- RFO/linear search
 Update second derivatives using D2CorX and points    7    9
 DE= -1.03D-03 DEPred=-2.57D-03 R= 4.00D-01
 Trust test= 4.00D-01 RLast= 9.71D-01 DXMaxT set to 7.14D-01
 ITU=  0 -1  1  0  0  0  1  1  0
 Use linear search instead of GDIIS.
     Eigenvalues ---   -0.00187   0.00019   0.00036   0.00064   0.00091
     Eigenvalues ---    0.00106   0.00172   0.00325   0.00398   0.00804
     Eigenvalues ---    0.01003   0.01256   0.01309   0.01395   0.01713
     Eigenvalues ---    0.01904   0.02569   0.03254   0.03371   0.03727
     Eigenvalues ---    0.05562   0.06789   0.07844   0.07937   0.08223
     Eigenvalues ---    0.13033   0.13922   0.17462   0.19545   0.22755
     Eigenvalues ---    0.24111   0.31995   0.32993   0.40071   0.42502
     Eigenvalues ---    0.45479   0.46350   0.47201   0.49862   0.52881
     Eigenvalues ---    0.56824   0.58865   0.59507   0.69482   0.99173
 RFO step:  Lambda=-6.10431649D-03 EMin=-1.86673619D-03
 Quartic linear search produced a step of -0.30201.
 Maximum step size (   0.714) exceeded in Quadratic search.
    -- Step size scaled by   0.673
 Iteration  1 RMS(Cart)=  0.28867752 RMS(Int)=  0.03747326
 Iteration  2 RMS(Cart)=  0.18527688 RMS(Int)=  0.00724748
 Iteration  3 RMS(Cart)=  0.01014998 RMS(Int)=  0.00172746
 Iteration  4 RMS(Cart)=  0.00002980 RMS(Int)=  0.00172740
 Iteration  5 RMS(Cart)=  0.00000005 RMS(Int)=  0.00172740
 Variable       Old X    -DE/DX   Delta X   Delta X   Delta X     New X
                                 (Linear)    (Quad)   (Total)
    R1        2.26375   0.00164  -0.00038   0.00108   0.00070   2.26445
    R2        2.50727  -0.00253   0.00196  -0.00117   0.00079   2.50806
    R3        2.92287  -0.00102   0.00098  -0.00675  -0.00577   2.91710
    R4        1.83599  -0.00302   0.00154  -0.01506  -0.01352   1.82247
    R5        2.51218   0.00038  -0.00006  -0.00414  -0.00419   2.50798
    R6        2.51856   0.00113   0.00187  -0.00179   0.00008   2.51864
    R7        2.54782   0.00613  -0.00216   0.00534   0.00319   2.55101
    R8        5.94523   0.00454  -0.12360   0.43986   0.31423   6.25946
    R9        5.76390  -0.00135  -0.11558  -0.02092  -0.13446   5.62945
   R10        1.84288  -0.00060   0.00063  -0.00004   0.00090   1.84378
   R11        1.81268   0.00045  -0.00003   0.00136   0.00133   1.81401
   R12        3.54932  -0.00089  -0.00826   0.01211   0.00356   3.55287
   R13        3.56492  -0.00085  -0.01245   0.02830   0.01629   3.58121
   R14        1.84486   0.00137  -0.00027   0.00175   0.00109   1.84595
   R15        1.83268  -0.00768  -0.00150  -0.05412  -0.05495   1.77773
   R16        3.74655   0.00148  -0.05229   0.19987   0.14742   3.89397
   R17        1.81242   0.00075  -0.00014   0.00207   0.00193   1.81435
   R18        1.83755   0.00044   0.00123  -0.00330  -0.00197   1.83559
    A1        2.21982   0.00188  -0.00332   0.01296   0.00937   2.22919
    A2        2.13001   0.00063   0.00513  -0.00916  -0.00429   2.12572
    A3        1.93259  -0.00249  -0.00162  -0.00571  -0.00759   1.92500
    A4        1.88799  -0.00088   0.00354  -0.02571  -0.02217   1.86583
    A5        1.93926  -0.00109  -0.00470   0.03298   0.02854   1.96780
    A6        1.97564  -0.00454  -0.00482   0.00638   0.00090   1.97654
    A7        1.87880   0.00901   0.01229  -0.06972  -0.05757   1.82123
    A8        1.89552   0.00137  -0.00086   0.00627   0.00523   1.90076
    A9        1.88954  -0.00372  -0.00222   0.02463   0.02278   1.91232
   A10        1.88244  -0.00103   0.00047  -0.00096  -0.00109   1.88135
   A11        1.73828   0.00948   0.05619  -0.00472   0.04410   1.78237
   A12        1.86888   0.00505  -0.00281  -0.01692  -0.01179   1.85709
   A13        1.86742  -0.00051  -0.00280   0.00369   0.00080   1.86822
   A14        1.61185  -0.00014  -0.01146   0.03306   0.02117   1.63302
   A15        2.18118   0.00000  -0.01118   0.03586   0.02381   2.20499
   A16        2.57475   0.00010   0.01484  -0.04644  -0.03122   2.54354
   A17        0.92557   0.00359   0.03147   0.35994   0.39200   1.31757
   A18        1.80642   0.00360   0.02229  -0.04623  -0.01739   1.78903
   A19        1.51658  -0.00157   0.01792  -0.06450  -0.04613   1.47045
   A20        2.00246   0.00237   0.03114   0.05532   0.08644   2.08890
   A21        2.67079   0.00152  -0.01795   0.08339   0.06444   2.73522
   A22        2.27949   0.00051  -0.02558   0.06912   0.04233   2.32181
   A23        1.61321   0.00060  -0.01036   0.05957   0.04834   1.66155
   A24        1.85431  -0.00002   0.00211  -0.01127  -0.01082   1.84349
   A25        2.57051  -0.00055   0.00773  -0.06040  -0.05280   2.51771
   A26        2.44215   0.00202   0.04939   0.29544   0.34587   2.78802
   A27        3.67321   0.00054  -0.03959   0.11054   0.07288   3.74610
    D1       -0.18777  -0.00152   0.02136  -0.03523  -0.01377  -0.20154
    D2        2.91233  -0.00100   0.02926  -0.08792  -0.05876   2.85358
    D3       -0.53931  -0.00157   0.01235   0.04938   0.06195  -0.47736
    D4       -2.67761   0.00079   0.02027   0.01162   0.03206  -2.64555
    D5        1.52683  -0.00121   0.01441   0.05551   0.06967   1.59651
    D6        2.64128  -0.00210   0.00501   0.09828   0.10342   2.74469
    D7        0.50298   0.00025   0.01293   0.06052   0.07353   0.57651
    D8       -1.57577  -0.00174   0.00707   0.10441   0.11114  -1.46463
    D9        0.31802  -0.00294   0.01897  -0.06323  -0.04297   0.27505
   D10        0.61044  -0.00207   0.03542  -0.09046  -0.05580   0.55464
   D11        2.41588  -0.00122   0.01910  -0.04963  -0.02961   2.38627
   D12        2.70830  -0.00035   0.03555  -0.07685  -0.04244   2.66586
   D13       -1.81933  -0.00214   0.01715  -0.02961  -0.01158  -1.83091
   D14       -1.52691  -0.00127   0.03361  -0.05684  -0.02441  -1.55132
   D15       -1.85205  -0.00835  -0.16638  -0.00977  -0.17850  -2.03055
   D16       -2.13099   0.00017   0.01318  -0.08323  -0.07090  -2.20189
   D17        0.09893  -0.00003  -0.00396  -0.02943  -0.03547   0.06346
   D18        0.10527   0.00089  -0.00629  -0.01288  -0.01877   0.08650
   D19        2.07208   0.00013  -0.02132   0.02951   0.00803   2.08011
   D20       -2.11262  -0.00054   0.02016  -0.05318  -0.03396  -2.14658
   D21       -0.12468   0.00023   0.00500   0.01766   0.02117  -0.10350
   D22        1.85553   0.00127   0.04888   0.07288   0.12168   1.97721
   D23       -0.14638  -0.00098   0.00799   0.03370   0.04356  -0.10282
   D24       -2.55141   0.00142  -0.04032   0.04002   0.00156  -2.54985
   D25        0.05857   0.00088  -0.00072  -0.07052  -0.07133  -0.01276
   D26       -1.74678  -0.00250  -0.04013   0.00715  -0.03108  -1.77786
   D27        0.01354  -0.00074  -0.00193   0.04743   0.04720   0.06073
   D28        2.34703   0.00008  -0.03328   0.14572   0.11303   2.46007
         Item               Value     Threshold  Converged?
 Maximum Force            0.009479     0.000015     NO 
 RMS     Force            0.002753     0.000010     NO 
 Maximum Displacement     1.177762     0.000060     NO 
 RMS     Displacement     0.452625     0.000040     NO 
 Predicted change in Energy=-5.332468D-03
 GradGradGradGradGradGradGradGradGradGradGradGradGradGradGradGradGradGrad

                          Input orientation:                          
 ---------------------------------------------------------------------
 Center     Atomic      Atomic             Coordinates (Angstroms)
 Number     Number       Type             X           Y           Z
 ---------------------------------------------------------------------
      1          6           0       -3.008580   -0.216266    0.681558
      2          8           0       -2.622519   -0.924369    1.567816
      3          8           0       -3.743599   -0.558095   -0.369339
      4          1           0       -3.764202   -1.521927   -0.395572
      5          6           0       -2.577578    1.262199    0.575390
      6          9           0       -2.275827    1.794586    1.753049
      7          9           0       -3.483240    2.032201   -0.027307
      8          9           0       -1.475630    1.234305   -0.203878
      9          8           0        0.331996   -3.300506   -2.822968
     10          1           0        0.893509   -3.062346   -2.061427
     11          1           0        0.401295   -4.251095   -2.937206
     12          8           0       -1.658468   -1.782444   -1.559443
     13          1           0       -1.159568   -2.363213   -2.166085
     14          1           0       -1.842847   -1.034391   -2.099259
     15          8           0        0.965991   -2.187576   -0.381868
     16          1           0        1.510712   -1.476331   -0.036576
     17          1           0        0.065443   -1.826925   -0.431514
 ---------------------------------------------------------------------
                    Distance matrix (angstroms):
                    1          2          3          4          5
     1  C    0.000000
     2  O    1.198293   0.000000
     3  O    1.327209   2.267940   0.000000
     4  H    1.853625   2.348491   0.964410   0.000000
     5  C    1.543663   2.401668   2.359150   3.178397   0.000000
     6  F    2.393439   2.747221   3.491990   4.222688   1.327166
     7  F    2.404869   3.467934   2.625720   3.584185   1.332805
     8  F    2.288687   3.018962   2.895472   3.587635   1.349935
     9  O    5.740530   5.801222   5.491046   5.082758   6.390050
    10  H    5.554317   5.486785   5.535089   5.180949   6.140272
    11  H    6.403322   6.364415   6.116562   5.591029   7.183900
    12  O    3.049230   3.383111   2.695023   2.420037   3.830422
    13  H    4.017126   4.260578   3.628218   3.259846   4.761308
    14  H    3.124292   3.750658   2.613874   2.613779   3.601097
    15  O    4.562254   4.274853   4.983534   4.776819   5.037279
    16  H    4.746312   4.467923   5.344312   5.287312   4.958645
    17  H    3.644553   3.469447   4.015295   3.841939   4.188329
                    6          7          8          9         10
     6  F    0.000000
     7  F    2.164249   0.000000
     8  F    2.187188   2.167559   0.000000
     9  O    7.328072   7.128078   5.540005   0.000000
    10  H    6.941521   7.017691   5.246382   0.975686   0.000000
    11  H    8.106523   7.939579   6.409644   0.959933   1.556402
    12  O    4.914151   4.497638   3.312365   2.804096   2.898746
    13  H    5.821765   5.412346   4.110023   1.880100   2.171374
    14  H    4.799047   4.048191   2.978976   3.223193   3.406124
    15  O    5.561014   6.142303   4.207430   2.756725   1.895097
    16  H    5.314088   6.103231   4.036555   3.532842   2.645072
    17  H    4.834170   5.258268   3.434800   2.821621   2.206485
                   11         12         13         14         15
    11  H    0.000000
    12  O    3.497869   0.000000
    13  H    2.568076   0.976836   0.000000
    14  H    4.010675   0.940734   1.495696   0.000000
    15  O    3.332677   2.904928   2.780698   3.488386   0.000000
    16  H    4.164586   3.529382   3.528706   3.961860   0.960113
    17  H    3.502554   2.060601   2.190205   2.655382   0.971350
                   16         17
    16  H    0.000000
    17  H    1.538731   0.000000
 Stoichiometry    C2H7F3O5
 Framework group  C1[X(C2H7F3O5)]
 Deg. of freedom    45
 Full point group                 C1      NOp   1
 Largest Abelian subgroup         C1      NOp   1
 Largest concise Abelian subgroup C1      NOp   1
                         Standard orientation:                         
 ---------------------------------------------------------------------
 Center     Atomic      Atomic             Coordinates (Angstroms)
 Number     Number       Type             X           Y           Z
 ---------------------------------------------------------------------
      1          6           0       -1.167767    0.472226   -0.802269
      2          8           0       -0.861003   -0.078578   -1.821297
      3          8           0       -0.842325    1.698342   -0.412128
      4          1           0       -0.157567    2.011821   -1.014560
      5          6           0       -1.936661   -0.259823    0.318358
      6          9           0       -2.688081   -1.253402   -0.139394
      7          9           0       -2.695916    0.552792    1.052904
      8          9           0       -0.969422   -0.756102    1.118658
      9          8           0        4.412726    0.423993    0.542887
     10          1           0        4.199201   -0.485191    0.260481
     11          1           0        5.176501    0.704689    0.033643
     12          8           0        1.689752    0.961037    0.142956
     13          1           0        2.646321    1.031006    0.328126
     14          1           0        1.305458    1.162065    0.977753
     15          8           0        2.853078   -1.645220   -0.398061
     16          1           0        2.484279   -2.470819   -0.075274
     17          1           0        2.135326   -0.994170   -0.331073
 ---------------------------------------------------------------------
 Rotational constants (GHZ):           1.7353172           0.4832129           0.4604173
 Standard basis: 6-31++G(d,p) (6D, 7F)
 There are   232 symmetry adapted cartesian basis functions of A   symmetry.
 There are   232 symmetry adapted basis functions of A   symmetry.
   232 basis functions,   376 primitive gaussians,   232 cartesian basis functions
    43 alpha electrons       43 beta electrons
       nuclear repulsion energy       613.2368421118 Hartrees.
 NAtoms=   17 NActive=   17 NUniq=   17 SFac= 1.00D+00 NAtFMM=   60 NAOKFM=F Big=F
 Integral buffers will be    131072 words long.
 Raffenetti 2 integral format.
 Two-electron integral symmetry is turned on.
 Nuclear repulsion after empirical dispersion term =      613.2301380629 Hartrees.
 One-electron integrals computed using PRISM.
 NBasis=   232 RedAO= T EigKep=  6.00D-05  NBF=   232
 NBsUse=   232 1.00D-06 EigRej= -1.00D+00 NBFU=   232
 Initial guess from the checkpoint file:  "/local_scratch/slurm.5614169/Gau-71194.chk"
 B after Tr=    -0.000000    0.000000   -0.000000
         Rot=    0.997062    0.075043    0.000516   -0.015324 Ang=   8.79 deg.
 ExpMin= 3.60D-02 ExpMax= 7.00D+03 ExpMxC= 1.05D+03 IAcc=3 IRadAn=         5 AccDes= 0.00D+00
 Harris functional with IExCor= 4639 and IRadAn=       5 diagonalized for initial guess.
 HarFok:  IExCor= 4639 AccDes= 0.00D+00 IRadAn=         5 IDoV= 1 UseB2=F ITyADJ=14
 ICtDFT=  3500011 ScaDFX=  1.000000  1.000000  1.000000  1.000000
 FoFCou: FMM=F IPFlag=           0 FMFlag=      100000 FMFlg1=           0
         NFxFlg=           0 DoJE=T BraDBF=F KetDBF=T FulRan=T
         wScrn=  0.000000 ICntrl=       500 IOpCl=  0 I1Cent=   200000004 NGrid=           0
         NMat0=    1 NMatS0=      1 NMatT0=    0 NMatD0=    1 NMtDS0=    0 NMtDT0=    0
 Petite list used in FoFCou.
 Requested convergence on RMS density matrix=1.00D-10 within 128 cycles.
 Requested convergence on MAX density matrix=1.00D-08.
 Requested convergence on             energy=1.00D-08.
 No special actions if energy rises.
 SCF Done:  E(RwB97XD) =  -755.935321249     A.U. after   17 cycles
            NFock= 17  Conv=0.67D-10     -V/T= 2.0080
 Calling FoFJK, ICntrl=      2127 FMM=F ISym2X=0 I1Cent= 0 IOpClX= 0 NMat=1 NMatS=1 NMatT=0.
 ***** Axes restored to original set *****
 -------------------------------------------------------------------
 Center     Atomic                   Forces (Hartrees/Bohr)
 Number     Number              X              Y              Z
 -------------------------------------------------------------------
      1        6          -0.002128828    0.004616688    0.003140941
      2        8          -0.001135041   -0.002594254    0.000446143
      3        8          -0.000371302    0.004736331    0.004977318
      4        1          -0.000117575   -0.006493811   -0.002580361
      5        6          -0.000629404   -0.005856687   -0.005359033
      6        9           0.000942893   -0.001696032   -0.001515329
      7        9          -0.001969292    0.001901194    0.000878363
      8        9           0.005066502    0.007304056    0.001061226
      9        8           0.000562931    0.001197572    0.001118283
     10        1          -0.001495939   -0.000113397   -0.000631540
     11        1          -0.000262937    0.000306474    0.000230036
     12        8           0.008504280   -0.020228228    0.004812873
     13        1           0.001145740   -0.005757648    0.003698751
     14        1          -0.006978264    0.022524592   -0.010118220
     15        8          -0.001579976    0.002699679   -0.000032625
     16        1           0.001462594   -0.000961618    0.000050615
     17        1          -0.001016383   -0.001584913   -0.000177441
 -------------------------------------------------------------------
 Cartesian Forces:  Max     0.022524592 RMS     0.005479983

 GradGradGradGradGradGradGradGradGradGradGradGradGradGradGradGradGradGrad
 Berny optimization.
 Using GEDIIS/GDIIS optimizer.
 FormGI is forming the generalized inverse of G from B-inverse, IUseBI=4.
 Internal  Forces:  Max     0.023693199 RMS     0.003776431
 Search for a local minimum.
 Step number  10 out of a maximum of  102
 All quantities printed in internal units (Hartrees-Bohrs-Radians)
 Mixed Optimization -- RFO/linear search
 Update second derivatives using D2CorX and points   10    9
 DE=  4.36D-04 DEPred=-5.33D-03 R=-8.18D-02
 Trust test=-8.18D-02 RLast= 7.61D-01 DXMaxT set to 3.57D-01
 ITU= -1  0 -1  1  0  0  0  1  1  0
 Use linear search instead of GDIIS.
     Eigenvalues ---   -0.01876   0.00019   0.00037   0.00065   0.00091
     Eigenvalues ---    0.00105   0.00176   0.00337   0.00452   0.00792
     Eigenvalues ---    0.00982   0.01161   0.01368   0.01550   0.01746
     Eigenvalues ---    0.01909   0.02455   0.03162   0.03293   0.03386
     Eigenvalues ---    0.04761   0.05851   0.07825   0.07895   0.08294
     Eigenvalues ---    0.12093   0.13889   0.16927   0.19521   0.22485
     Eigenvalues ---    0.24136   0.28009   0.33126   0.40274   0.41703
     Eigenvalues ---    0.44311   0.45869   0.46874   0.49322   0.55278
     Eigenvalues ---    0.58790   0.59469   0.59931   0.69112   0.99055
 RFO step:  Lambda=-2.26544045D-02 EMin=-1.87591456D-02
 Quartic linear search produced a step of -0.61788.
 Maximum step size (   0.357) exceeded in Quadratic search.
    -- Step size scaled by   0.617
 Iteration  1 RMS(Cart)=  0.34147511 RMS(Int)=  0.04227238
 Iteration  2 RMS(Cart)=  0.17790298 RMS(Int)=  0.00711703
 Iteration  3 RMS(Cart)=  0.01241850 RMS(Int)=  0.00311151
 Iteration  4 RMS(Cart)=  0.00006867 RMS(Int)=  0.00311142
 Iteration  5 RMS(Cart)=  0.00000058 RMS(Int)=  0.00311142
 Variable       Old X    -DE/DX   Delta X   Delta X   Delta X     New X
                                 (Linear)    (Quad)   (Total)
    R1        2.26445   0.00150  -0.00043   0.00097   0.00054   2.26498
    R2        2.50806  -0.00117  -0.00049   0.00567   0.00519   2.51325
    R3        2.91710   0.00121   0.00357   0.00163   0.00520   2.92230
    R4        1.82247   0.00656   0.00835   0.00287   0.01122   1.83369
    R5        2.50798  -0.00181   0.00259   0.00032   0.00291   2.51090
    R6        2.51864   0.00204  -0.00005   0.01112   0.01107   2.52971
    R7        2.55101   0.00430  -0.00197   0.00585   0.00388   2.55489
    R8        6.25946   0.00404  -0.19416  -0.06376  -0.26740   5.99207
    R9        5.62945  -0.00165   0.08308  -0.00609   0.08630   5.71575
   R10        1.84378  -0.00172  -0.00056  -0.00254  -0.00313   1.84065
   R11        1.81401  -0.00035  -0.00082   0.00089   0.00007   1.81408
   R12        3.55287  -0.00156  -0.00220  -0.08692  -0.08882   3.46405
   R13        3.58121  -0.00050  -0.01007  -0.05977  -0.07002   3.51119
   R14        1.84595   0.00026  -0.00067   0.00041   0.00001   1.84597
   R15        1.77773   0.02369   0.03395  -0.00399   0.03194   1.80967
   R16        3.89397  -0.00087  -0.09109  -0.08029  -0.17149   3.72248
   R17        1.81435   0.00014  -0.00119   0.00079  -0.00040   1.81395
   R18        1.83559  -0.00088   0.00122  -0.00212  -0.00115   1.83444
    A1        2.22919  -0.00263  -0.00579  -0.00566  -0.01163   2.21756
    A2        2.12572   0.00263   0.00265   0.03026   0.03275   2.15848
    A3        1.92500   0.00004   0.00469  -0.02297  -0.01846   1.90654
    A4        1.86583   0.00357   0.01370   0.01295   0.02664   1.89247
    A5        1.96780  -0.00400  -0.01764  -0.01194  -0.02973   1.93807
    A6        1.97654  -0.00253  -0.00056  -0.03371  -0.03548   1.94106
    A7        1.82123   0.01252   0.03557   0.06817   0.10389   1.92512
    A8        1.90076   0.00132  -0.00323  -0.00023  -0.00440   1.89635
    A9        1.91232  -0.00608  -0.01408  -0.02163  -0.03542   1.87690
   A10        1.88135  -0.00107   0.00068   0.00186   0.00294   1.88429
   A11        1.78237   0.00136  -0.02725   0.20207   0.17994   1.96231
   A12        1.85709   0.00221   0.00728   0.07941   0.08276   1.93985
   A13        1.86822  -0.00012  -0.00049  -0.01339  -0.01553   1.85269
   A14        1.63302  -0.00017  -0.01308  -0.02999  -0.04381   1.58921
   A15        2.20499  -0.00030  -0.01471  -0.02657  -0.04274   2.16225
   A16        2.54354   0.00064   0.01929   0.03575   0.05490   2.59844
   A17        1.31757  -0.00172  -0.24221  -0.10154  -0.33496   0.98261
   A18        1.78903   0.00418   0.01074   0.14215   0.15613   1.94516
   A19        1.47045  -0.00018   0.02850   0.01158   0.03675   1.50720
   A20        2.08890   0.00065  -0.05341   0.06161  -0.00630   2.08260
   A21        2.73522  -0.00016  -0.03981  -0.00139  -0.04039   2.69483
   A22        2.32181   0.00026  -0.02615  -0.01035  -0.03635   2.28546
   A23        1.66155  -0.00050  -0.02987  -0.01171  -0.04279   1.61876
   A24        1.84349   0.00165   0.00668   0.00580   0.01214   1.85563
   A25        2.51771   0.00040   0.03263  -0.00667   0.02520   2.54291
   A26        2.78802  -0.00190  -0.21370  -0.08995  -0.29820   2.48981
   A27        3.74610  -0.00188  -0.04503  -0.04865  -0.09085   3.65525
    D1       -0.20154  -0.00164   0.00851  -0.00162   0.00731  -0.19423
    D2        2.85358  -0.00079   0.03630   0.02132   0.05721   2.91078
    D3       -0.47736  -0.00083  -0.03828  -0.08369  -0.12139  -0.59875
    D4       -2.64555   0.00262  -0.01981  -0.04683  -0.06728  -2.71282
    D5        1.59651  -0.00248  -0.04305  -0.07374  -0.11628   1.48023
    D6        2.74469  -0.00132  -0.06390  -0.10316  -0.16678   2.57791
    D7        0.57651   0.00213  -0.04543  -0.06630  -0.11267   0.46384
    D8       -1.46463  -0.00297  -0.06867  -0.09321  -0.16166  -1.62629
    D9        0.27505  -0.00100   0.02655  -0.10653  -0.07562   0.19943
   D10        0.55464   0.00307   0.03448  -0.05685  -0.02548   0.52916
   D11        2.38627  -0.00170   0.01830  -0.09293  -0.07102   2.31524
   D12        2.66586   0.00236   0.02622  -0.04325  -0.02088   2.64498
   D13       -1.83091  -0.00411   0.00716  -0.10417  -0.09379  -1.92470
   D14       -1.55132  -0.00005   0.01508  -0.05449  -0.04364  -1.59496
   D15       -2.03055   0.00301   0.11029  -0.26009  -0.14814  -2.17868
   D16       -2.20189   0.00026   0.04381   0.07073   0.11345  -2.08843
   D17        0.06346  -0.00018   0.02192   0.02350   0.04491   0.10837
   D18        0.08650   0.00044   0.01160   0.06331   0.07426   0.16075
   D19        2.08011   0.00002  -0.00496   0.01020   0.00637   2.08648
   D20       -2.14658  -0.00128   0.02098   0.00523   0.02590  -2.12068
   D21       -0.10350   0.00078  -0.01308  -0.00497  -0.01942  -0.12292
   D22        1.97721   0.00002  -0.07518  -0.01959  -0.09497   1.88224
   D23       -0.10282  -0.00064  -0.02691  -0.08620  -0.11193  -0.21475
   D24       -2.54985  -0.00031  -0.00096   0.04355   0.04636  -2.50348
   D25       -0.01276   0.00156   0.04407   0.09221   0.13721   0.12445
   D26       -1.77786  -0.00315   0.01920  -0.07852  -0.06316  -1.84101
   D27        0.06073  -0.00150  -0.02916  -0.06521  -0.09412  -0.03339
   D28        2.46007  -0.00073  -0.06984  -0.08034  -0.15045   2.30962
         Item               Value     Threshold  Converged?
 Maximum Force            0.023693     0.000015     NO 
 RMS     Force            0.003776     0.000010     NO 
 Maximum Displacement     1.634482     0.000060     NO 
 RMS     Displacement     0.471029     0.000040     NO 
 Predicted change in Energy=-8.518066D-03
 GradGradGradGradGradGradGradGradGradGradGradGradGradGradGradGradGradGrad

                          Input orientation:                          
 ---------------------------------------------------------------------
 Center     Atomic      Atomic             Coordinates (Angstroms)
 Number     Number       Type             X           Y           Z
 ---------------------------------------------------------------------
      1          6           0       -3.216113   -0.222618    0.736180
      2          8           0       -3.047417   -1.096491    1.538973
      3          8           0       -4.177439   -0.150658   -0.180036
      4          1           0       -4.629132   -1.008587   -0.218797
      5          6           0       -2.277592    0.997329    0.586850
      6          9           0       -1.785251    1.367459    1.764164
      7          9           0       -2.919964    2.039194    0.044724
      8          9           0       -1.232210    0.689751   -0.213428
      9          8           0        0.596960   -3.312210   -2.729212
     10          1           0        1.031844   -2.830191   -2.003078
     11          1           0        0.853425   -4.231998   -2.630443
     12          8           0       -1.636604   -2.067574   -1.726045
     13          1           0       -1.038861   -2.648566   -2.235333
     14          1           0       -2.010178   -1.379631   -2.277624
     15          8           0        0.883608   -1.770250   -0.484238
     16          1           0        1.235610   -0.898970   -0.288341
     17          1           0       -0.073796   -1.658183   -0.598945
 ---------------------------------------------------------------------
                    Distance matrix (angstroms):
                    1          2          3          4          5
     1  C    0.000000
     2  O    1.198578   0.000000
     3  O    1.329954   2.264187   0.000000
     4  H    1.877859   2.366285   0.970346   0.000000
     5  C    1.546412   2.425541   2.348490   3.194136   0.000000
     6  F    2.373281   2.777557   3.436154   4.203022   1.328709
     7  F    2.383613   3.475852   2.535195   3.504236   1.338665
     8  F    2.381185   3.091366   3.062968   3.797823   1.351988
     9  O    6.007832   6.033929   6.268062   6.238662   6.150727
    10  H    5.687540   5.673817   6.135145   6.208748   5.684189
    11  H    6.631019   6.513985   6.926141   6.801827   6.892031
    12  O    3.458506   3.686968   3.538439   3.514040   3.892811
    13  H    4.410843   4.548474   4.507157   4.432381   4.774067
    14  H    3.446153   3.965153   3.256880   3.351919   3.731843
    15  O    4.548879   4.472168   5.322576   5.571436   4.335886
    16  H    4.617893   4.660730   5.465601   5.866179   4.087113
    17  H    3.703722   3.705213   4.391810   4.617096   3.648913
                    6          7          8          9         10
     6  F    0.000000
     7  F    2.166859   0.000000
     8  F    2.162409   2.176270   0.000000
     9  O    6.911198   6.978611   5.068602   0.000000
    10  H    6.304633   6.597059   4.551789   0.974031   0.000000
    11  H    7.591383   7.792486   5.866468   0.959968   1.546118
    12  O    4.899297   4.652760   3.170865   2.746684   2.789076
    13  H    5.716776   5.541868   3.907665   1.833099   2.091589
    14  H    4.892151   4.231947   3.024646   3.276579   3.381331
    15  O    4.692903   5.409143   3.256015   2.738561   1.858043
    16  H    4.298264   5.100248   2.935947   3.491340   2.590649
    17  H    4.203317   4.710157   2.646383   2.779165   2.137202
                   11         12         13         14         15
    11  H    0.000000
    12  O    3.420952   0.000000
    13  H    2.498822   0.976843   0.000000
    14  H    4.057179   0.957634   1.598575   0.000000
    15  O    3.266084   2.825235   2.744751   3.426779   0.000000
    16  H    4.091526   3.417930   3.467720   3.837112   0.959902
    17  H    3.407528   1.969854   2.142422   2.577815   0.970742
                   16         17
    16  H    0.000000
    17  H    1.545130   0.000000
 Stoichiometry    C2H7F3O5
 Framework group  C1[X(C2H7F3O5)]
 Deg. of freedom    45
 Full point group                 C1      NOp   1
 Largest Abelian subgroup         C1      NOp   1
 Largest concise Abelian subgroup C1      NOp   1
                         Standard orientation:                         
 ---------------------------------------------------------------------
 Center     Atomic      Atomic             Coordinates (Angstroms)
 Number     Number       Type             X           Y           Z
 ---------------------------------------------------------------------
      1          6           0       -1.461397    0.807585   -0.547787
      2          8           0       -1.184836    0.868054   -1.712453
      3          8           0       -1.611434    1.826045    0.294238
      4          1           0       -1.289034    2.632270   -0.138925
      5          6           0       -1.649576   -0.520989    0.220893
      6          9           0       -2.186715   -1.452110   -0.560108
      7          9           0       -2.436013   -0.354141    1.291268
      8          9           0       -0.455463   -0.988064    0.649619
      9          8           0        4.452563    0.240506    0.345266
     10          1           0        4.030180   -0.566930    0.001207
     11          1           0        5.154679    0.458404   -0.272060
     12          8           0        1.862267    1.154091    0.343533
     13          1           0        2.836109    1.103210    0.400676
     14          1           0        1.466915    1.279677    1.206660
     15          8           0        2.505457   -1.416990   -0.635142
     16          1           0        2.040052   -2.194434   -0.318297
     17          1           0        1.938533   -0.656583   -0.428456
 ---------------------------------------------------------------------
 Rotational constants (GHZ):           1.5910951           0.5190843           0.4720414
 Standard basis: 6-31++G(d,p) (6D, 7F)
 There are   232 symmetry adapted cartesian basis functions of A   symmetry.
 There are   232 symmetry adapted basis functions of A   symmetry.
   232 basis functions,   376 primitive gaussians,   232 cartesian basis functions
    43 alpha electrons       43 beta electrons
       nuclear repulsion energy       613.2590218539 Hartrees.
 NAtoms=   17 NActive=   17 NUniq=   17 SFac= 1.00D+00 NAtFMM=   60 NAOKFM=F Big=F
 Integral buffers will be    131072 words long.
 Raffenetti 2 integral format.
 Two-electron integral symmetry is turned on.
 Nuclear repulsion after empirical dispersion term =      613.2522803873 Hartrees.
 One-electron integrals computed using PRISM.
 NBasis=   232 RedAO= T EigKep=  7.85D-05  NBF=   232
 NBsUse=   232 1.00D-06 EigRej= -1.00D+00 NBFU=   232
 Lowest energy guess from the checkpoint file:  "/local_scratch/slurm.5614169/Gau-71194.chk"
 B after Tr=     0.000000   -0.000000   -0.000000
         Rot=    0.992534   -0.105320   -0.027927   -0.054801 Ang= -14.01 deg.
 B after Tr=     0.000000   -0.000000   -0.000000
         Rot=    0.982144   -0.182720   -0.029298   -0.033878 Ang= -21.69 deg.
 Requested convergence on RMS density matrix=1.00D-10 within 128 cycles.
 Requested convergence on MAX density matrix=1.00D-08.
 Requested convergence on             energy=1.00D-08.
 No special actions if energy rises.
 SCF Done:  E(RwB97XD) =  -755.932758366     A.U. after   17 cycles
            NFock= 17  Conv=0.92D-10     -V/T= 2.0081
 Calling FoFJK, ICntrl=      2127 FMM=F ISym2X=0 I1Cent= 0 IOpClX= 0 NMat=1 NMatS=1 NMatT=0.
 ***** Axes restored to original set *****
 -------------------------------------------------------------------
 Center     Atomic                   Forces (Hartrees/Bohr)
 Number     Number              X              Y              Z
 -------------------------------------------------------------------
      1        6           0.002064004   -0.003232633   -0.001227504
      2        8           0.000488025    0.003736507   -0.001605966
      3        8          -0.000514788   -0.006510651   -0.004257626
      4        1          -0.000557247    0.002021334    0.002788402
      5        6           0.003333930    0.005481353   -0.000310889
      6        9          -0.000621272   -0.000622849    0.002015960
      7        9           0.002872554   -0.000984119    0.001108937
      8        9          -0.005656384   -0.000591670    0.001415169
      9        8          -0.000114296   -0.001431398   -0.000411018
     10        1           0.001032580    0.001619365    0.001185111
     11        1          -0.000593136   -0.000373971   -0.000711812
     12        8          -0.002977876   -0.001379197    0.012114097
     13        1          -0.002524310    0.004285481   -0.006090660
     14        1           0.004144980   -0.002331717   -0.006393679
     15        8           0.002068839    0.000217009    0.000892909
     16        1           0.000314025   -0.000334517    0.000021320
     17        1          -0.002759629    0.000431675   -0.000532751
 -------------------------------------------------------------------
 Cartesian Forces:  Max     0.012114097 RMS     0.003135613

 GradGradGradGradGradGradGradGradGradGradGradGradGradGradGradGradGradGrad
 Berny optimization.
 Using GEDIIS/GDIIS optimizer.
 FormGI is forming the generalized inverse of G from B-inverse, IUseBI=4.
 Internal  Forces:  Max     0.009585624 RMS     0.002826411
 Search for a local minimum.
 Step number  11 out of a maximum of  102
 All quantities printed in internal units (Hartrees-Bohrs-Radians)
 Mixed Optimization -- RFO/linear search
 Iteration  1 RMS(Cart)=  0.33874607 RMS(Int)=  0.04029724
 Iteration  2 RMS(Cart)=  0.16205913 RMS(Int)=  0.00620615
 Iteration  3 RMS(Cart)=  0.00960751 RMS(Int)=  0.00001470
 Iteration  4 RMS(Cart)=  0.00004259 RMS(Int)=  0.00000000
 Iteration  5 RMS(Cart)=  0.00000000 RMS(Int)=  0.00000000
 Update second derivatives using D2CorX and points   11   10    9
 DE=  4.36D-04 DEPred=-8.52D-03 R=-5.12D-02
 Trust test=-5.12D-02 RLast= 7.61D-01 DXMaxT set to 1.78D-01
 ITU= -1 -1  0 -1  1  0  0  0  1  1  0
 Use linear search instead of GDIIS.
 Energy rises -- skip Quadratic/GDIIS search.
 Quartic linear search produced a step of -0.61788.
 Iteration  1 RMS(Cart)=  0.25172698 RMS(Int)=  0.01387141
 Iteration  2 RMS(Cart)=  0.03650362 RMS(Int)=  0.00192748
 Iteration  3 RMS(Cart)=  0.00039264 RMS(Int)=  0.00191622
 Iteration  4 RMS(Cart)=  0.00000103 RMS(Int)=  0.00191622
 Iteration  5 RMS(Cart)=  0.00000001 RMS(Int)=  0.00191622
 Variable       Old X    -DE/DX   Delta X   Delta X   Delta X     New X
                                 (Linear)    (Quad)   (Total)
    R1        2.26445   0.00150  -0.00043   0.00000   0.00011   2.26455
    R2        2.50806  -0.00117  -0.00049   0.00000   0.00470   2.51276
    R3        2.91710   0.00121   0.00357   0.00000   0.00876   2.92586
    R4        1.82247   0.00656   0.00835   0.00000   0.01957   1.84204
    R5        2.50798  -0.00181   0.00259   0.00000   0.00551   2.51349
    R6        2.51864   0.00204  -0.00005   0.00000   0.01102   2.52966
    R7        2.55101   0.00430  -0.00197   0.00000   0.00191   2.55292
    R8        6.25946   0.00404  -0.19416   0.00000  -0.46630   5.79317
    R9        5.62945  -0.00165   0.08308   0.00000   0.17476   5.80421
   R10        1.84378  -0.00172  -0.00056   0.00000  -0.00341   1.84037
   R11        1.81401  -0.00035  -0.00082   0.00000  -0.00075   1.81326
   R12        3.55287  -0.00156  -0.00220   0.00000  -0.09123   3.46164
   R13        3.58121  -0.00050  -0.01007   0.00000  -0.07973   3.50148
   R14        1.84595   0.00026  -0.00067   0.00000  -0.00097   1.84498
   R15        1.77773   0.02369   0.03395   0.00000   0.06386   1.84159
   R16        3.89397  -0.00087  -0.09109   0.00000  -0.26272   3.63125
   R17        1.81435   0.00014  -0.00119   0.00000  -0.00159   1.81276
   R18        1.83559  -0.00088   0.00122   0.00000   0.00012   1.83571
    A1        2.22919  -0.00263  -0.00579   0.00000  -0.01776   2.21144
    A2        2.12572   0.00263   0.00265   0.00000   0.03508   2.16080
    A3        1.92500   0.00004   0.00469   0.00000  -0.01410   1.91091
    A4        1.86583   0.00357   0.01370   0.00000   0.04034   1.90617
    A5        1.96780  -0.00400  -0.01764   0.00000  -0.04714   1.92066
    A6        1.97654  -0.00253  -0.00056   0.00000  -0.03728   1.93926
    A7        1.82123   0.01252   0.03557   0.00000   0.13938   1.96061
    A8        1.90076   0.00132  -0.00323   0.00000  -0.00826   1.89249
    A9        1.91232  -0.00608  -0.01408   0.00000  -0.04888   1.86344
   A10        1.88135  -0.00107   0.00068   0.00000   0.00315   1.88450
   A11        1.78237   0.00136  -0.02725   0.00000   0.15021   1.93259
   A12        1.85709   0.00221   0.00728   0.00000   0.09179   1.94888
   A13        1.86822  -0.00012  -0.00049   0.00000  -0.01704   1.85118
   A14        1.63302  -0.00017  -0.01308   0.00000  -0.05767   1.57535
   A15        2.20499  -0.00030  -0.01471   0.00000  -0.05926   2.14574
   A16        2.54354   0.00064   0.01929   0.00000   0.07473   2.61826
   A17        1.31757  -0.00172  -0.24221   0.00000  -0.57263   0.74493
   A18        1.78903   0.00418   0.01074   0.00000   0.17308   1.96212
   A19        1.47045  -0.00018   0.02850   0.00000   0.06386   1.53431
   A20        2.08890   0.00065  -0.05341   0.00000  -0.06666   2.02224
   A21        2.73522  -0.00016  -0.03981   0.00000  -0.08020   2.65502
   A22        2.32181   0.00026  -0.02615   0.00000  -0.06364   2.25817
   A23        1.66155  -0.00050  -0.02987   0.00000  -0.07395   1.58760
   A24        1.84349   0.00165   0.00668   0.00000   0.01636   1.85985
   A25        2.51771   0.00040   0.03263   0.00000   0.05739   2.57510
   A26        2.78802  -0.00190  -0.21370   0.00000  -0.50877   2.27924
   A27        3.74610  -0.00188  -0.04503   0.00000  -0.13401   3.61209
    D1       -0.20154  -0.00164   0.00851   0.00000   0.01619  -0.18535
    D2        2.85358  -0.00079   0.03630   0.00000   0.09314   2.94672
    D3       -0.47736  -0.00083  -0.03828   0.00000  -0.15911  -0.63647
    D4       -2.64555   0.00262  -0.01981   0.00000  -0.08723  -2.73278
    D5        1.59651  -0.00248  -0.04305   0.00000  -0.15935   1.43715
    D6        2.74469  -0.00132  -0.06390   0.00000  -0.23038   2.51432
    D7        0.57651   0.00213  -0.04543   0.00000  -0.15850   0.41801
    D8       -1.46463  -0.00297  -0.06867   0.00000  -0.23062  -1.69525
    D9        0.27505  -0.00100   0.02655   0.00000  -0.05066   0.22439
   D10        0.55464   0.00307   0.03448   0.00000   0.01160   0.56624
   D11        2.38627  -0.00170   0.01830   0.00000  -0.05495   2.33132
   D12        2.66586   0.00236   0.02622   0.00000   0.00731   2.67317
   D13       -1.83091  -0.00411   0.00716   0.00000  -0.08910  -1.92001
   D14       -1.55132  -0.00005   0.01508   0.00000  -0.02684  -1.57816
   D15       -2.03055   0.00301   0.11029   0.00000  -0.03842  -2.06897
   D16       -2.20189   0.00026   0.04381   0.00000   0.15569  -2.04620
   D17        0.06346  -0.00018   0.02192   0.00000   0.06424   0.12770
   D18        0.08650   0.00044   0.01160   0.00000   0.08564   0.17213
   D19        2.08011   0.00002  -0.00496   0.00000   0.00198   2.08209
   D20       -2.14658  -0.00128   0.02098   0.00000   0.04515  -2.10143
   D21       -0.10350   0.00078  -0.01308   0.00000  -0.03448  -0.13798
   D22        1.97721   0.00002  -0.07518   0.00000  -0.17045   1.80676
   D23       -0.10282  -0.00064  -0.02691   0.00000  -0.13607  -0.23888
   D24       -2.54985  -0.00031  -0.00096   0.00000   0.04766  -2.50219
   D25       -0.01276   0.00156   0.04407   0.00000   0.18166   0.16890
   D26       -1.77786  -0.00315   0.01920   0.00000  -0.04261  -1.82047
   D27        0.06073  -0.00150  -0.02916   0.00000  -0.12153  -0.06080
   D28        2.46007  -0.00073  -0.06984   0.00000  -0.21981   2.24025
         Item               Value     Threshold  Converged?
 Maximum Force            0.009586     0.000015     NO 
 RMS     Force            0.002826     0.000010     NO 
 Maximum Displacement     0.759637     0.000060     NO 
 RMS     Displacement     0.279816     0.000040     NO 
 Predicted change in Energy=-3.943583D-03
 GradGradGradGradGradGradGradGradGradGradGradGradGradGradGradGradGradGrad

                          Input orientation:                          
 ---------------------------------------------------------------------
 Center     Atomic      Atomic             Coordinates (Angstroms)
 Number     Number       Type             X           Y           Z
 ---------------------------------------------------------------------
      1          6           0       -3.071500   -0.357421    0.689672
      2          8           0       -2.905085   -1.294634    1.417669
      3          8           0       -4.116597   -0.143321   -0.104067
      4          1           0       -4.664080   -0.949100   -0.137991
      5          6           0       -2.056713    0.801180    0.531293
      6          9           0       -1.483783    1.068594    1.701487
      7          9           0       -2.658855    1.912726    0.091017
      8          9           0       -1.061029    0.497449   -0.329763
      9          8           0        0.621944   -3.277686   -2.503361
     10          1           0        0.926177   -2.691115   -1.787943
     11          1           0        0.886716   -4.164559   -2.250266
     12          8           0       -1.740390   -2.029950   -1.926229
     13          1           0       -1.087849   -2.652445   -2.300258
     14          1           0       -2.030597   -1.362071   -2.573856
     15          8           0        0.549847   -1.493405   -0.425182
     16          1           0        0.833628   -0.583223   -0.319178
     17          1           0       -0.384944   -1.463212   -0.687673
 ---------------------------------------------------------------------
                    Distance matrix (angstroms):
                    1          2          3          4          5
     1  C    0.000000
     2  O    1.198349   0.000000
     3  O    1.329695   2.260302   0.000000
     4  H    1.889821   2.373508   0.974766   0.000000
     5  C    1.548300   2.428545   2.353484   3.210886   0.000000
     6  F    2.361807   2.772273   3.414743   4.191546   1.330080
     7  F    2.383743   3.479625   2.527924   3.501917   1.338639
     8  F    2.410818   3.108959   3.130179   3.887320   1.350946
     9  O    5.689019   5.634440   6.167222   6.241742   5.746431
    10  H    5.250345   5.186972   5.895444   6.083414   5.145154
    11  H    6.229366   6.005662   6.768284   6.753682   6.407761
    12  O    3.378187   3.616471   3.539209   3.593605   3.762282
    13  H    4.259306   4.355340   4.504695   4.512894   4.569891
    14  H    3.569792   4.086753   3.454939   3.610986   3.784480
    15  O    3.955694   3.920736   4.868423   5.250123   3.601960
    16  H    4.039652   4.183386   4.974386   5.512848   3.315711
    17  H    3.215188   3.288160   4.000993   4.344821   3.067272
                    6          7          8          9         10
     6  F    0.000000
     7  F    2.164940   0.000000
     8  F    2.151954   2.175572   0.000000
     9  O    6.403514   6.665945   4.669965   0.000000
    10  H    5.667402   6.130114   4.030163   0.973882   0.000000
    11  H    6.972912   7.415259   5.405216   0.959534   1.544777
    12  O    4.777776   4.523003   3.065612   2.733231   2.750789
    13  H    5.478764   5.387675   3.715562   1.831821   2.078524
    14  H    4.948302   4.268554   3.071454   3.272693   3.335645
    15  O    3.901565   4.707861   2.562718   2.740016   1.852903
    16  H    3.490270   4.312245   2.181213   3.474996   2.570806
    17  H    3.650422   4.144151   2.104610   2.757329   2.106508
                   11         12         13         14         15
    11  H    0.000000
    12  O    3.400477   0.000000
    13  H    2.487548   0.976324   0.000000
    14  H    4.058246   0.974527   1.621325   0.000000
    15  O    3.252610   2.790378   2.746149   3.360467   0.000000
    16  H    4.069138   3.361726   3.449410   3.727460   0.959270
    17  H    3.369879   1.921574   2.123389   2.505212   0.971415
                   16         17
    16  H    0.000000
    17  H    1.547607   0.000000
 Stoichiometry    C2H7F3O5
 Framework group  C1[X(C2H7F3O5)]
 Deg. of freedom    45
 Full point group                 C1      NOp   1
 Largest Abelian subgroup         C1      NOp   1
 Largest concise Abelian subgroup C1      NOp   1
                         Standard orientation:                         
 ---------------------------------------------------------------------
 Center     Atomic      Atomic             Coordinates (Angstroms)
 Number     Number       Type             X           Y           Z
 ---------------------------------------------------------------------
      1          6           0       -1.351634    0.826617   -0.532289
      2          8           0       -1.015791    0.949664   -1.676016
      3          8           0       -1.669088    1.803333    0.312304
      4          1           0       -1.428318    2.660841   -0.083775
      5          6           0       -1.465459   -0.538135    0.190019
      6          9           0       -1.918603   -1.463020   -0.651623
      7          9           0       -2.304956   -0.464639    1.230114
      8          9           0       -0.272780   -0.978065    0.647219
      9          8           0        4.247993    0.073985    0.133041
     10          1           0        3.667932   -0.660832   -0.135325
     11          1           0        4.847803    0.220644   -0.601414
     12          8           0        1.820249    1.259583    0.546525
     13          1           0        2.782474    1.126946    0.447835
     14          1           0        1.551076    1.349114    1.478852
     15          8           0        1.978095   -1.308897   -0.532459
     16          1           0        1.485285   -2.019045   -0.116495
     17          1           0        1.571690   -0.478374   -0.234610
 ---------------------------------------------------------------------
 Rotational constants (GHZ):           1.5977841           0.5981136           0.5340569
 Standard basis: 6-31++G(d,p) (6D, 7F)
 There are   232 symmetry adapted cartesian basis functions of A   symmetry.
 There are   232 symmetry adapted basis functions of A   symmetry.
   232 basis functions,   376 primitive gaussians,   232 cartesian basis functions
    43 alpha electrons       43 beta electrons
       nuclear repulsion energy       630.1978427353 Hartrees.
 NAtoms=   17 NActive=   17 NUniq=   17 SFac= 1.00D+00 NAtFMM=   60 NAOKFM=F Big=F
 Integral buffers will be    131072 words long.
 Raffenetti 2 integral format.
 Two-electron integral symmetry is turned on.
 Nuclear repulsion after empirical dispersion term =      630.1905446133 Hartrees.
 One-electron integrals computed using PRISM.
 NBasis=   232 RedAO= T EigKep=  7.86D-05  NBF=   232
 NBsUse=   232 1.00D-06 EigRej= -1.00D+00 NBFU=   232
 Lowest energy guess from the checkpoint file:  "/local_scratch/slurm.5614169/Gau-71194.chk"
 B after Tr=    -0.000000    0.000000   -0.000000
         Rot=    0.990712   -0.120134   -0.032138   -0.055003 Ang= -15.63 deg.
 B after Tr=    -0.000000    0.000000   -0.000000
         Rot=    0.999859   -0.016582   -0.002019    0.001859 Ang=  -1.93 deg.
 Requested convergence on RMS density matrix=1.00D-10 within 128 cycles.
 Requested convergence on MAX density matrix=1.00D-08.
 Requested convergence on             energy=1.00D-08.
 No special actions if energy rises.
 SCF Done:  E(RwB97XD) =  -755.927763259     A.U. after   17 cycles
            NFock= 17  Conv=0.90D-10     -V/T= 2.0081
 Calling FoFJK, ICntrl=      2127 FMM=F ISym2X=0 I1Cent= 0 IOpClX= 0 NMat=1 NMatS=1 NMatT=0.
 ***** Axes restored to original set *****
 -------------------------------------------------------------------
 Center     Atomic                   Forces (Hartrees/Bohr)
 Number     Number              X              Y              Z
 -------------------------------------------------------------------
      1        6          -0.000972052   -0.006011037   -0.003691112
      2        8           0.002436623    0.004133175   -0.001276823
      3        8          -0.003569788   -0.007080214   -0.005650593
      4        1           0.003952083    0.005127306    0.003692037
      5        6           0.003297992    0.008949627    0.004891086
      6        9          -0.000522144   -0.000274876    0.002895608
      7        9           0.002935879   -0.001982756   -0.000183276
      8        9          -0.013415987    0.005377426   -0.000230618
      9        8          -0.000641871   -0.001875722   -0.001105607
     10        1           0.001410479    0.002391862    0.002127668
     11        1          -0.000144175   -0.000955087   -0.000658378
     12        8          -0.012500704    0.011971577    0.002785100
     13        1          -0.000599756    0.004644476   -0.008118254
     14        1           0.010458944   -0.015925858    0.004877961
     15        8           0.007151066   -0.006451856    0.000002589
     16        1           0.000000997   -0.001851847    0.000172402
     17        1           0.000722414   -0.000186195   -0.000529789
 -------------------------------------------------------------------
 Cartesian Forces:  Max     0.015925858 RMS     0.005366341

 GradGradGradGradGradGradGradGradGradGradGradGradGradGradGradGradGradGrad
 Berny optimization.
 Using GEDIIS/GDIIS optimizer.
 FormGI is forming the generalized inverse of G from B-inverse, IUseBI=4.
 Internal  Forces:  Max     0.026500613 RMS     0.006256554
 Search for a local minimum.
 Step number  12 out of a maximum of  102
 All quantities printed in internal units (Hartrees-Bohrs-Radians)
 Mixed Optimization -- RFO/linear search
 Update second derivatives using D2CorX and points   11   12    9
 ITU=  0 -1 -1  0 -1  1  0  0  0  1  1  0
 Use linear search instead of GDIIS.
 Energy rises -- skip Quadratic/GDIIS search.
 Quartic linear search produced a step of -0.81317.
 Iteration  1 RMS(Cart)=  0.27993561 RMS(Int)=  0.01986544
 Iteration  2 RMS(Cart)=  0.05707230 RMS(Int)=  0.00071282
 Iteration  3 RMS(Cart)=  0.00131794 RMS(Int)=  0.00047546
 Iteration  4 RMS(Cart)=  0.00000097 RMS(Int)=  0.00047546
 Variable       Old X    -DE/DX   Delta X   Delta X   Delta X     New X
                                 (Linear)    (Quad)   (Total)
    R1        2.26455  -0.00367  -0.00065   0.00000  -0.00065   2.26390
    R2        2.51276   0.00055  -0.00446   0.00000  -0.00446   2.50830
    R3        2.92586   0.00095  -0.00243   0.00000  -0.00243   2.92343
    R4        1.84204  -0.00659  -0.00492   0.00000  -0.00492   1.83712
    R5        2.51349   0.00227  -0.00107   0.00000  -0.00107   2.51242
    R6        2.52966  -0.00291  -0.00903   0.00000  -0.00903   2.52063
    R7        2.55292  -0.00450  -0.00414   0.00000  -0.00414   2.54877
    R8        5.79317   0.01122   0.12365   0.00000   0.12448   5.91765
    R9        5.80421  -0.00599  -0.03277   0.00000  -0.03341   5.77080
   R10        1.84037   0.00082   0.00204   0.00000   0.00202   1.84239
   R11        1.81326   0.00067  -0.00047   0.00000  -0.00047   1.81279
   R12        3.46164   0.00035   0.07130   0.00000   0.07127   3.53291
   R13        3.50148  -0.00206   0.05159   0.00000   0.05158   3.55306
   R14        1.84498   0.00127  -0.00010   0.00000  -0.00011   1.84488
   R15        1.84159  -0.01565  -0.00724   0.00000  -0.00791   1.83368
   R16        3.63125   0.00519   0.09376   0.00000   0.09379   3.72504
   R17        1.81276  -0.00174  -0.00027   0.00000  -0.00027   1.81248
   R18        1.83571   0.00871   0.00150   0.00000   0.00153   1.83724
    A1        2.21144   0.00020   0.00682   0.00000   0.00684   2.21828
    A2        2.16080  -0.00734  -0.02503   0.00000  -0.02501   2.13579
    A3        1.91091   0.00714   0.01763   0.00000   0.01766   1.92856
    A4        1.90617  -0.00452  -0.01478   0.00000  -0.01478   1.89139
    A5        1.92066   0.00108   0.01512   0.00000   0.01514   1.93581
    A6        1.93926   0.00714   0.02958   0.00000   0.02972   1.96898
    A7        1.96061  -0.01538  -0.06653   0.00000  -0.06654   1.89407
    A8        1.89249  -0.00138   0.00247   0.00000   0.00257   1.89506
    A9        1.86344   0.00781   0.02122   0.00000   0.02120   1.88464
   A10        1.88450   0.00108  -0.00167   0.00000  -0.00172   1.88278
   A11        1.93259  -0.00594  -0.15800   0.00000  -0.15881   1.77377
   A12        1.94888  -0.00072  -0.06506   0.00000  -0.06462   1.88426
   A13        1.85118   0.00051   0.01321   0.00000   0.01347   1.86465
   A14        1.57535  -0.00071   0.02968   0.00000   0.02979   1.60514
   A15        2.14574  -0.00028   0.02882   0.00000   0.02898   2.17472
   A16        2.61826  -0.00083  -0.03538   0.00000  -0.03540   2.58287
   A17        0.74493   0.02650   0.14689   0.00000   0.14628   0.89122
   A18        1.96212  -0.01091  -0.12661   0.00000  -0.12695   1.83516
   A19        1.53431  -0.00651  -0.01442   0.00000  -0.01412   1.52019
   A20        2.02224   0.00766  -0.01609   0.00000  -0.01486   2.00739
   A21        2.65502   0.00908   0.01282   0.00000   0.01280   2.66782
   A22        2.25817  -0.00166   0.01733   0.00000   0.01732   2.27549
   A23        1.58760   0.00316   0.02082   0.00000   0.02096   1.60856
   A24        1.85985  -0.00061  -0.00451   0.00000  -0.00441   1.85544
   A25        2.57510  -0.00385  -0.00373   0.00000  -0.00363   2.57147
   A26        2.27924   0.01999   0.13247   0.00000   0.13216   2.41141
   A27        3.61209  -0.00387   0.04970   0.00000   0.04933   3.66142
    D1       -0.18535   0.00250  -0.00197   0.00000  -0.00201  -0.18736
    D2        2.94672   0.00181  -0.02796   0.00000  -0.02791   2.91880
    D3       -0.63647   0.00184   0.07901   0.00000   0.07894  -0.55752
    D4       -2.73278  -0.00175   0.04486   0.00000   0.04494  -2.68784
    D5        1.43715   0.00251   0.07292   0.00000   0.07286   1.51002
    D6        2.51432   0.00245   0.10324   0.00000   0.10321   2.61753
    D7        0.41801  -0.00114   0.06910   0.00000   0.06920   0.48721
    D8       -1.69525   0.00312   0.09716   0.00000   0.09713  -1.59812
    D9        0.22439   0.00346   0.07614   0.00000   0.07473   0.29912
   D10        0.56624  -0.00035   0.03594   0.00000   0.03721   0.60345
   D11        2.33132   0.00078   0.06876   0.00000   0.06744   2.39875
   D12        2.67317  -0.00303   0.02857   0.00000   0.02992   2.70308
   D13       -1.92001   0.00371   0.08187   0.00000   0.08059  -1.83942
   D14       -1.57816  -0.00009   0.04168   0.00000   0.04307  -1.53508
   D15       -2.06897   0.00155   0.17639   0.00000   0.17667  -1.89230
   D16       -2.04620  -0.00016  -0.06895   0.00000  -0.06885  -2.11505
   D17        0.12770  -0.00060  -0.02340   0.00000  -0.02337   0.10433
   D18        0.17213   0.00094  -0.05437   0.00000  -0.05443   0.11770
   D19        2.08209   0.00100  -0.00814   0.00000  -0.00833   2.07376
   D20       -2.10143  -0.00105  -0.00910   0.00000  -0.00902  -2.11045
   D21       -0.13798   0.00036   0.01082   0.00000   0.01095  -0.12703
   D22        1.80676   0.00343   0.03966   0.00000   0.03930   1.84606
   D23       -0.23888  -0.00019   0.07522   0.00000   0.07527  -0.16361
   D24       -2.50219  -0.00770  -0.04002   0.00000  -0.04051  -2.54270
   D25        0.16890  -0.00383  -0.08972   0.00000  -0.08984   0.07907
   D26       -1.82047   0.01045   0.05992   0.00000   0.06045  -1.76002
   D27       -0.06080   0.00223   0.06045   0.00000   0.06047  -0.00033
   D28        2.24025   0.00156   0.08683   0.00000   0.08687   2.32713
         Item               Value     Threshold  Converged?
 Maximum Force            0.026501     0.000015     NO 
 RMS     Force            0.006257     0.000010     NO 
 Maximum Displacement     1.043173     0.000060     NO 
 RMS     Displacement     0.317878     0.000040     NO 
 Predicted change in Energy=-4.056650D-04
 GradGradGradGradGradGradGradGradGradGradGradGradGradGradGradGradGradGrad

                          Input orientation:                          
 ---------------------------------------------------------------------
 Center     Atomic      Atomic             Coordinates (Angstroms)
 Number     Number       Type             X           Y           Z
 ---------------------------------------------------------------------
      1          6           0       -2.842085   -0.417076    0.608460
      2          8           0       -2.471160   -1.268502    1.365229
      3          8           0       -3.833369   -0.503232   -0.270032
      4          1           0       -4.112057   -1.432831   -0.327274
      5          6           0       -2.148859    0.962377    0.509464
      6          9           0       -1.653336    1.330100    1.687109
      7          9           0       -2.966536    1.922069    0.074060
      8          9           0       -1.123722    0.865205   -0.361620
      9          8           0        0.390780   -3.322300   -2.476113
     10          1           0        0.773696   -2.841315   -1.719441
     11          1           0        0.532477   -4.256735   -2.311842
     12          8           0       -1.836057   -1.777838   -1.882509
     13          1           0       -1.250321   -2.447544   -2.284382
     14          1           0       -1.938548   -1.091113   -2.560350
     15          8           0        0.510097   -1.648830   -0.289881
     16          1           0        0.923861   -0.804470   -0.100740
     17          1           0       -0.397973   -1.450158   -0.574768
 ---------------------------------------------------------------------
                    Distance matrix (angstroms):
                    1          2          3          4          5
     1  C    0.000000
     2  O    1.198003   0.000000
     3  O    1.327334   2.261709   0.000000
     4  H    1.876216   2.363072   0.972161   0.000000
     5  C    1.547013   2.411023   2.364994   3.208005   0.000000
     6  F    2.372600   2.743206   3.456017   4.211512   1.329516
     7  F    2.402638   3.477393   2.598439   3.567722   1.333860
     8  F    2.353310   3.057827   3.036971   3.769920   1.348753
     9  O    5.329759   5.211976   5.536910   5.335086   5.807055
    10  H    4.936591   4.745315   5.365861   5.271863   5.289368
    11  H    5.887174   5.610011   6.108877   5.786592   6.510642
    12  O    3.011426   3.348220   2.865999   2.778122   3.650774
    13  H    3.876215   4.024952   3.809211   3.612402   4.498944
    14  H    3.363340   3.965515   3.030099   3.134890   3.699298
    15  O    3.682575   3.431025   4.492047   4.627350   3.811482
    16  H    3.851673   3.727004   4.769763   5.080022   3.596624
    17  H    2.905335   2.845117   3.576518   3.722362   3.171984
                    6          7          8          9         10
     6  F    0.000000
     7  F    2.162603   0.000000
     8  F    2.166543   2.168581   0.000000
     9  O    6.569296   6.728920   4.929503   0.000000
    10  H    5.907264   6.316313   4.379745   0.974949   0.000000
    11  H    7.209862   7.490878   5.725438   0.959287   1.553235
    12  O    4.736542   4.335373   3.131485   2.774263   2.822833
    13  H    5.495976   5.253681   3.832407   1.869538   2.137957
    14  H    4.897400   4.132329   3.053774   3.226618   3.335656
    15  O    4.178870   4.997075   2.999148   2.755785   1.880199
    16  H    3.794039   4.753921   2.654896   3.502291   2.606047
    17  H    3.797612   4.288405   2.435786   2.782474   2.149046
                   11         12         13         14         15
    11  H    0.000000
    12  O    3.455317   0.000000
    13  H    2.540137   0.976266   0.000000
    14  H    4.023542   0.970342   1.545872   0.000000
    15  O    3.300000   2.838582   2.777598   3.385549   0.000000
    16  H    4.118287   3.426266   3.492141   3.784869   0.959124
    17  H    3.429291   1.971204   2.155007   2.538665   0.972226
                   16         17
    16  H    0.000000
    17  H    1.545594   0.000000
 Stoichiometry    C2H7F3O5
 Framework group  C1[X(C2H7F3O5)]
 Deg. of freedom    45
 Full point group                 C1      NOp   1
 Largest Abelian subgroup         C1      NOp   1
 Largest concise Abelian subgroup C1      NOp   1
                         Standard orientation:                         
 ---------------------------------------------------------------------
 Center     Atomic      Atomic             Coordinates (Angstroms)
 Number     Number       Type             X           Y           Z
 ---------------------------------------------------------------------
      1          6           0       -1.028129    0.702965   -0.691254
      2          8           0       -0.605658    0.442970   -1.781727
      3          8           0       -1.021403    1.886990   -0.091375
      4          1           0       -0.461775    2.489794   -0.609585
      5          6           0       -1.630756   -0.373715    0.241941
      6          9           0       -2.230554   -1.329402   -0.461278
      7          9           0       -2.508530    0.128363    1.111776
      8          9           0       -0.629063   -0.940546    0.945110
      9          8           0        4.165331   -0.017735    0.265249
     10          1           0        3.635689   -0.777811   -0.038544
     11          1           0        4.826096    0.148156   -0.410103
     12          8           0        1.668964    1.153438    0.570273
     13          1           0        2.635817    1.023561    0.532575
     14          1           0        1.458008    1.214541    1.515433
     15          8           0        1.946070   -1.460272   -0.501771
     16          1           0        1.449263   -2.192811   -0.132326
     17          1           0        1.497104   -0.649775   -0.207244
 ---------------------------------------------------------------------
 Rotational constants (GHZ):           1.6639329           0.6053204           0.5566369
 Standard basis: 6-31++G(d,p) (6D, 7F)
 There are   232 symmetry adapted cartesian basis functions of A   symmetry.
 There are   232 symmetry adapted basis functions of A   symmetry.
   232 basis functions,   376 primitive gaussians,   232 cartesian basis functions
    43 alpha electrons       43 beta electrons
       nuclear repulsion energy       634.5459357590 Hartrees.
 NAtoms=   17 NActive=   17 NUniq=   17 SFac= 1.00D+00 NAtFMM=   60 NAOKFM=F Big=F
 Integral buffers will be    131072 words long.
 Raffenetti 2 integral format.
 Two-electron integral symmetry is turned on.
 Nuclear repulsion after empirical dispersion term =      634.5379448937 Hartrees.
 One-electron integrals computed using PRISM.
 NBasis=   232 RedAO= T EigKep=  6.13D-05  NBF=   232
 NBsUse=   232 1.00D-06 EigRej= -1.00D+00 NBFU=   232
 Lowest energy guess from the checkpoint file:  "/local_scratch/slurm.5614169/Gau-71194.chk"
 B after Tr=     0.000000   -0.000000   -0.000000
         Rot=    0.999329   -0.034789   -0.006551   -0.009442 Ang=  -4.20 deg.
 B after Tr=     0.000000   -0.000000    0.000000
         Rot=    0.994961    0.085502    0.024875    0.046087 Ang=  11.51 deg.
 Requested convergence on RMS density matrix=1.00D-10 within 128 cycles.
 Requested convergence on MAX density matrix=1.00D-08.
 Requested convergence on             energy=1.00D-08.
 No special actions if energy rises.
 SCF Done:  E(RwB97XD) =  -755.936138217     A.U. after   15 cycles
            NFock= 15  Conv=0.61D-10     -V/T= 2.0081
 Calling FoFJK, ICntrl=      2127 FMM=F ISym2X=0 I1Cent= 0 IOpClX= 0 NMat=1 NMatS=1 NMatT=0.
 ***** Axes restored to original set *****
 -------------------------------------------------------------------
 Center     Atomic                   Forces (Hartrees/Bohr)
 Number     Number              X              Y              Z
 -------------------------------------------------------------------
      1        6          -0.003308001   -0.000649255   -0.001875642
      2        8           0.000854234    0.000432967    0.000512894
      3        8          -0.000686243   -0.002206331   -0.000092281
      4        1           0.002040690    0.003141696    0.000561642
      5        6          -0.000399359    0.000972217    0.001139632
      6        9           0.000186347   -0.000601134    0.000922593
      7        9          -0.000450517    0.000033655   -0.000105729
      8        9           0.000419088    0.001444033   -0.000884639
      9        8          -0.000599020    0.000814701   -0.000653189
     10        1          -0.000028156    0.000187620    0.000812829
     11        1           0.000006636   -0.000463321    0.000117864
     12        8          -0.001661030    0.006476159   -0.007612748
     13        1           0.001139868   -0.001438051    0.000746853
     14        1           0.000307169   -0.006368110    0.007010064
     15        8           0.000815140   -0.001474376   -0.001370550
     16        1           0.000277405    0.000363661    0.000488930
     17        1           0.001085748   -0.000666131    0.000281478
 -------------------------------------------------------------------
 Cartesian Forces:  Max     0.007612748 RMS     0.002206397

 GradGradGradGradGradGradGradGradGradGradGradGradGradGradGradGradGradGrad
 Berny optimization.
 Using GEDIIS/GDIIS optimizer.
 FormGI is forming the generalized inverse of G from B-inverse, IUseBI=4.
 Internal  Forces:  Max     0.008668116 RMS     0.001600162
 Search for a local minimum.
 Step number  13 out of a maximum of  102
 All quantities printed in internal units (Hartrees-Bohrs-Radians)
 Mixed Optimization -- RFO/linear search
 Update second derivatives using D2CorX and points   11   12    9   13
 ITU=  0  0 -1 -1  0 -1  1  0  0  0  1  1  0
 Use linear search instead of GDIIS.
     Eigenvalues ---    0.00019   0.00036   0.00072   0.00092   0.00106
     Eigenvalues ---    0.00162   0.00327   0.00404   0.00803   0.00980
     Eigenvalues ---    0.01228   0.01376   0.01681   0.01806   0.01886
     Eigenvalues ---    0.02495   0.03139   0.03319   0.03634   0.04551
     Eigenvalues ---    0.06116   0.07860   0.07883   0.08024   0.09592
     Eigenvalues ---    0.13618   0.14242   0.18156   0.19936   0.22776
     Eigenvalues ---    0.24193   0.32852   0.36428   0.40221   0.42518
     Eigenvalues ---    0.45881   0.46903   0.49037   0.52343   0.55996
     Eigenvalues ---    0.58248   0.58889   0.59543   0.69499   0.99362
 RFO step:  Lambda=-2.79229557D-03 EMin= 1.92736872D-04
 Quartic linear search produced a step of -0.19584.
 Maximum step size (   0.178) exceeded in Quadratic search.
    -- Step size scaled by   0.629
 Iteration  1 RMS(Cart)=  0.13265423 RMS(Int)=  0.00480946
 Iteration  2 RMS(Cart)=  0.00826190 RMS(Int)=  0.00037695
 Iteration  3 RMS(Cart)=  0.00003343 RMS(Int)=  0.00037643
 Iteration  4 RMS(Cart)=  0.00000001 RMS(Int)=  0.00037643
 Variable       Old X    -DE/DX   Delta X   Delta X   Delta X     New X
                                 (Linear)    (Quad)   (Total)
    R1        2.26390   0.00028  -0.00003   0.00035   0.00032   2.26422
    R2        2.50830  -0.00138  -0.00020  -0.00210  -0.00230   2.50600
    R3        2.92343  -0.00021  -0.00011  -0.00130  -0.00141   2.92203
    R4        1.83712  -0.00362  -0.00022  -0.00493  -0.00515   1.83197
    R5        2.51242   0.00072  -0.00005  -0.00032  -0.00036   2.51206
    R6        2.52063   0.00033  -0.00041  -0.00031  -0.00071   2.51992
    R7        2.54877   0.00211  -0.00019   0.00122   0.00103   2.54980
    R8        5.91765   0.00303   0.00540   0.13408   0.13909   6.05674
    R9        5.77080  -0.00135  -0.00135   0.04448   0.04337   5.81416
   R10        1.84239  -0.00007   0.00010   0.00081   0.00090   1.84329
   R11        1.81279   0.00047  -0.00002   0.00054   0.00052   1.81331
   R12        3.53291  -0.00063   0.00321  -0.00787  -0.00468   3.52824
   R13        3.55306  -0.00079   0.00232  -0.00006   0.00226   3.55533
   R14        1.84488   0.00103  -0.00000   0.00200   0.00198   1.84685
   R15        1.83368  -0.00867  -0.00020  -0.02018  -0.01982   1.81386
   R16        3.72504   0.00149   0.00421   0.05054   0.05477   3.77981
   R17        1.81248   0.00054  -0.00001   0.00078   0.00076   1.81325
   R18        1.83724   0.00118   0.00006   0.00066   0.00074   1.83798
    A1        2.21828   0.00104   0.00030   0.00231   0.00260   2.22088
    A2        2.13579  -0.00135  -0.00113  -0.00883  -0.00996   2.12582
    A3        1.92856   0.00030   0.00079   0.00632   0.00710   1.93567
    A4        1.89139  -0.00185  -0.00066  -0.00898  -0.00965   1.88174
    A5        1.93581   0.00001   0.00068   0.00200   0.00269   1.93850
    A6        1.96898  -0.00063   0.00130   0.00033   0.00161   1.97059
    A7        1.89407  -0.00047  -0.00299  -0.00977  -0.01277   1.88130
    A8        1.89506   0.00031   0.00009   0.00211   0.00219   1.89725
    A9        1.88464   0.00059   0.00096   0.00570   0.00667   1.89130
   A10        1.88278   0.00025  -0.00007  -0.00016  -0.00025   1.88253
   A11        1.77377   0.00093  -0.00695   0.00914   0.00197   1.77574
   A12        1.88426  -0.00068  -0.00301  -0.03024  -0.03273   1.85153
   A13        1.86465  -0.00021   0.00054   0.00180   0.00223   1.86688
   A14        1.60514  -0.00011   0.00131   0.01126   0.01253   1.61767
   A15        2.17472  -0.00009   0.00127  -0.00118  -0.00001   2.17471
   A16        2.58287  -0.00005  -0.00159  -0.01259  -0.01413   2.56874
   A17        0.89122   0.00475   0.00673   0.04303   0.04994   0.94115
   A18        1.83516   0.00051  -0.00563  -0.02696  -0.03272   1.80244
   A19        1.52019  -0.00164  -0.00071  -0.02033  -0.02114   1.49905
   A20        2.00739   0.00162  -0.00096  -0.01991  -0.02151   1.98588
   A21        2.66782   0.00182   0.00058   0.02275   0.02343   2.69125
   A22        2.27549   0.00022   0.00078   0.02960   0.03032   2.30581
   A23        1.60856   0.00057   0.00091   0.01104   0.01175   1.62031
   A24        1.85544  -0.00005  -0.00022   0.00060  -0.00015   1.85529
   A25        2.57147  -0.00060  -0.00019  -0.01082  -0.01086   2.56061
   A26        2.41141   0.00311   0.00602   0.02270   0.02879   2.44020
   A27        3.66142  -0.00050   0.00231   0.03246   0.03491   3.69633
    D1       -0.18736  -0.00016  -0.00008  -0.00075  -0.00081  -0.18818
    D2        2.91880  -0.00064  -0.00127  -0.00728  -0.00857   2.91023
    D3       -0.55752  -0.00023   0.00357   0.06811   0.07168  -0.48584
    D4       -2.68784  -0.00019   0.00200   0.06366   0.06568  -2.62216
    D5        1.51002   0.00020   0.00329   0.07023   0.07352   1.58354
    D6        2.61753   0.00018   0.00465   0.07402   0.07867   2.69619
    D7        0.48721   0.00022   0.00309   0.06958   0.07267   0.55987
    D8       -1.59812   0.00061   0.00438   0.07614   0.08051  -1.51761
    D9        0.29912  -0.00038   0.00370  -0.02327  -0.01845   0.28067
   D10        0.60345  -0.00153   0.00137  -0.01951  -0.01924   0.58421
   D11        2.39875  -0.00030   0.00335  -0.02316  -0.01871   2.38004
   D12        2.70308  -0.00145   0.00102  -0.01940  -0.01950   2.68358
   D13       -1.83942   0.00051   0.00393  -0.01775  -0.01271  -1.85213
   D14       -1.53508  -0.00064   0.00160  -0.01399  -0.01350  -1.54858
   D15       -1.89230  -0.00391   0.00788  -0.14741  -0.13990  -2.03220
   D16       -2.11505   0.00008  -0.00312  -0.01321  -0.01641  -2.13146
   D17        0.10433  -0.00012  -0.00106  -0.00943  -0.01062   0.09371
   D18        0.11770   0.00052  -0.00244  -0.00062  -0.00282   0.11489
   D19        2.07376   0.00015  -0.00033   0.00980   0.00955   2.08330
   D20       -2.11045  -0.00036  -0.00043  -0.01379  -0.01462  -2.12506
   D21       -0.12703   0.00019   0.00046   0.00970   0.01019  -0.11684
   D22        1.84606   0.00079   0.00185  -0.02283  -0.02048   1.82558
   D23       -0.16361  -0.00047   0.00338   0.00535   0.00858  -0.15503
   D24       -2.54270  -0.00039  -0.00170   0.02244   0.02112  -2.52158
   D25        0.07907   0.00011  -0.00401  -0.01002  -0.01379   0.06527
   D26       -1.76002   0.00019   0.00259   0.03087   0.03282  -1.72719
   D27       -0.00033  -0.00019   0.00272   0.00423   0.00682   0.00649
   D28        2.32713   0.00028   0.00390   0.04160   0.04539   2.37252
         Item               Value     Threshold  Converged?
 Maximum Force            0.008668     0.000015     NO 
 RMS     Force            0.001600     0.000010     NO 
 Maximum Displacement     0.359272     0.000060     NO 
 RMS     Displacement     0.133941     0.000040     NO 
 Predicted change in Energy=-1.306263D-03
 GradGradGradGradGradGradGradGradGradGradGradGradGradGradGradGradGradGrad

                          Input orientation:                          
 ---------------------------------------------------------------------
 Center     Atomic      Atomic             Coordinates (Angstroms)
 Number     Number       Type             X           Y           Z
 ---------------------------------------------------------------------
      1          6           0       -2.935607   -0.335592    0.629597
      2          8           0       -2.661278   -1.138918    1.475189
      3          8           0       -3.811366   -0.475339   -0.356357
      4          1           0       -4.077473   -1.407037   -0.386872
      5          6           0       -2.216806    1.030490    0.539620
      6          9           0       -1.781347    1.420876    1.733385
      7          9           0       -2.989451    1.991039    0.031151
      8          9           0       -1.150802    0.882619   -0.274243
      9          8           0        0.393876   -3.313322   -2.586320
     10          1           0        0.836012   -2.858433   -1.845344
     11          1           0        0.573345   -4.250656   -2.486535
     12          8           0       -1.835415   -1.878542   -1.750684
     13          1           0       -1.247735   -2.503181   -2.219298
     14          1           0       -1.979518   -1.184113   -2.397463
     15          8           0        0.657831   -1.730182   -0.350367
     16          1           0        1.060079   -0.887792   -0.128395
     17          1           0       -0.277454   -1.544109   -0.541692
 ---------------------------------------------------------------------
                    Distance matrix (angstroms):
                    1          2          3          4          5
     1  C    0.000000
     2  O    1.198171   0.000000
     3  O    1.326118   2.262211   0.000000
     4  H    1.866832   2.354733   0.969435   0.000000
     5  C    1.546270   2.403992   2.369160   3.203437   0.000000
     6  F    2.373993   2.719097   3.476151   4.214828   1.329323
     7  F    2.402967   3.462596   2.628446   3.592417   1.333482
     8  F    2.342327   3.070613   2.988210   3.717609   1.349297
     9  O    5.504040   5.527916   5.541746   5.335209   5.954483
    10  H    5.168672   5.119933   5.430869   5.326915   5.489214
    11  H    6.111526   5.986732   6.165742   5.841649   6.695749
    12  O    3.042508   3.411063   2.795981   2.666294   3.722018
    13  H    3.957721   4.184322   3.762299   3.544959   4.586672
    14  H    3.285908   3.932464   2.832692   2.914376   3.686086
    15  O    3.977186   3.833893   4.642024   4.746457   4.083739
    16  H    4.104265   4.059932   4.894187   5.170190   3.855389
    17  H    3.146142   3.148747   3.696641   3.805641   3.399836
                    6          7          8          9         10
     6  F    0.000000
     7  F    2.163839   0.000000
     8  F    2.172067   2.168523   0.000000
     9  O    6.767871   6.814272   5.033652   0.000000
    10  H    6.162009   6.455446   4.517882   0.975425   0.000000
    11  H    7.451078   7.615183   5.849567   0.959562   1.555122
    12  O    4.798731   4.413660   3.205088   2.779680   2.847046
    13  H    5.595236   5.319409   3.905929   1.867062   2.146636
    14  H    4.887652   4.123072   3.076722   3.194088   3.321956
    15  O    4.496752   5.224530   3.178628   2.752361   1.881397
    16  H    4.107296   4.971099   2.836128   3.516876   2.623270
    17  H    4.028499   4.492255   2.592928   2.785911   2.160269
                   11         12         13         14         15
    11  H    0.000000
    12  O    3.459845   0.000000
    13  H    2.537995   0.977313   0.000000
    14  H    3.991081   0.959854   1.518943   0.000000
    15  O    3.305017   2.863420   2.778779   3.382958   0.000000
    16  H    4.136011   3.463711   3.508185   3.804685   0.959529
    17  H    3.439719   2.000188   2.162320   2.543719   0.972618
                   16         17
    16  H    0.000000
    17  H    1.546144   0.000000
 Stoichiometry    C2H7F3O5
 Framework group  C1[X(C2H7F3O5)]
 Deg. of freedom    45
 Full point group                 C1      NOp   1
 Largest Abelian subgroup         C1      NOp   1
 Largest concise Abelian subgroup C1      NOp   1
                         Standard orientation:                         
 ---------------------------------------------------------------------
 Center     Atomic      Atomic             Coordinates (Angstroms)
 Number     Number       Type             X           Y           Z
 ---------------------------------------------------------------------
      1          6           0       -1.119752    0.738224   -0.646304
      2          8           0       -0.826721    0.545828   -1.792049
      3          8           0       -0.974666    1.862815    0.041324
      4          1           0       -0.430417    2.465865   -0.487760
      5          6           0       -1.686539   -0.387224    0.249838
      6          9           0       -2.333133   -1.295023   -0.474673
      7          9           0       -2.507370    0.067465    1.197292
      8          9           0       -0.645920   -0.992385    0.859342
      9          8           0        4.251777    0.043370    0.332626
     10          1           0        3.785452   -0.751533    0.013060
     11          1           0        4.959522    0.222119   -0.290195
     12          8           0        1.701215    1.145146    0.418315
     13          1           0        2.671065    1.029674    0.452932
     14          1           0        1.453171    1.204308    1.343676
     15          8           0        2.157810   -1.512409   -0.545064
     16          1           0        1.651201   -2.259108   -0.218746
     17          1           0        1.650236   -0.715842   -0.313036
 ---------------------------------------------------------------------
 Rotational constants (GHZ):           1.6507470           0.5729102           0.5267890
 Standard basis: 6-31++G(d,p) (6D, 7F)
 There are   232 symmetry adapted cartesian basis functions of A   symmetry.
 There are   232 symmetry adapted basis functions of A   symmetry.
   232 basis functions,   376 primitive gaussians,   232 cartesian basis functions
    43 alpha electrons       43 beta electrons
       nuclear repulsion energy       627.6157659246 Hartrees.
 NAtoms=   17 NActive=   17 NUniq=   17 SFac= 1.00D+00 NAtFMM=   60 NAOKFM=F Big=F
 Integral buffers will be    131072 words long.
 Raffenetti 2 integral format.
 Two-electron integral symmetry is turned on.
 Nuclear repulsion after empirical dispersion term =      627.6081466827 Hartrees.
 One-electron integrals computed using PRISM.
 NBasis=   232 RedAO= T EigKep=  6.21D-05  NBF=   232
 NBsUse=   232 1.00D-06 EigRej= -1.00D+00 NBFU=   232
 Initial guess from the checkpoint file:  "/local_scratch/slurm.5614169/Gau-71194.chk"
 B after Tr=     0.000000   -0.000000    0.000000
         Rot=    0.999846   -0.015721   -0.006807   -0.003711 Ang=  -2.01 deg.
 ExpMin= 3.60D-02 ExpMax= 7.00D+03 ExpMxC= 1.05D+03 IAcc=3 IRadAn=         5 AccDes= 0.00D+00
 Harris functional with IExCor= 4639 and IRadAn=       5 diagonalized for initial guess.
 HarFok:  IExCor= 4639 AccDes= 0.00D+00 IRadAn=         5 IDoV= 1 UseB2=F ITyADJ=14
 ICtDFT=  3500011 ScaDFX=  1.000000  1.000000  1.000000  1.000000
 FoFCou: FMM=F IPFlag=           0 FMFlag=      100000 FMFlg1=           0
         NFxFlg=           0 DoJE=T BraDBF=F KetDBF=T FulRan=T
         wScrn=  0.000000 ICntrl=       500 IOpCl=  0 I1Cent=   200000004 NGrid=           0
         NMat0=    1 NMatS0=      1 NMatT0=    0 NMatD0=    1 NMtDS0=    0 NMtDT0=    0
 Petite list used in FoFCou.
 Requested convergence on RMS density matrix=1.00D-10 within 128 cycles.
 Requested convergence on MAX density matrix=1.00D-08.
 Requested convergence on             energy=1.00D-08.
 No special actions if energy rises.
 SCF Done:  E(RwB97XD) =  -755.936888411     A.U. after   16 cycles
            NFock= 16  Conv=0.96D-10     -V/T= 2.0081
 Calling FoFJK, ICntrl=      2127 FMM=F ISym2X=0 I1Cent= 0 IOpClX= 0 NMat=1 NMatS=1 NMatT=0.
 ***** Axes restored to original set *****
 -------------------------------------------------------------------
 Center     Atomic                   Forces (Hartrees/Bohr)
 Number     Number              X              Y              Z
 -------------------------------------------------------------------
      1        6          -0.000730315    0.000855630    0.000701487
      2        8           0.000043783   -0.001110801    0.000228531
      3        8          -0.000287450    0.000558704    0.000725722
      4        1           0.000614745    0.000101503   -0.000518446
      5        6          -0.000616371   -0.000723822   -0.000201371
      6        9           0.000079763   -0.000636410   -0.000534019
      7        9          -0.000962793    0.000659088   -0.000090871
      8        9           0.001725458    0.001817871   -0.000206194
      9        8          -0.000203131    0.001068631   -0.000084801
     10        1          -0.000402429   -0.000341364    0.000089166
     11        1          -0.000015442   -0.000130667    0.000147388
     12        8           0.002513100   -0.001702710   -0.003838156
     13        1           0.000712952   -0.003391899    0.003128922
     14        1          -0.002592186    0.003537588    0.000586521
     15        8          -0.000915715   -0.000132387   -0.000956209
     16        1           0.000352329    0.000149508    0.000313624
     17        1           0.000683701   -0.000578463    0.000508706
 -------------------------------------------------------------------
 Cartesian Forces:  Max     0.003838156 RMS     0.001282451

 GradGradGradGradGradGradGradGradGradGradGradGradGradGradGradGradGradGrad
 Berny optimization.
 Using GEDIIS/GDIIS optimizer.
 FormGI is forming the generalized inverse of G from B-inverse, IUseBI=4.
 Internal  Forces:  Max     0.003261261 RMS     0.000844412
 Search for a local minimum.
 Step number  14 out of a maximum of  102
 All quantities printed in internal units (Hartrees-Bohrs-Radians)
 Mixed Optimization -- En-DIIS/RFO-DIIS
 Update second derivatives using D2CorX and points   11    9   13   14
 DE= -7.50D-04 DEPred=-1.31D-03 R= 5.74D-01
 TightC=F SS=  1.41D+00  RLast= 3.07D-01 DXNew= 3.0000D-01 9.2073D-01
 Trust test= 5.74D-01 RLast= 3.07D-01 DXMaxT set to 3.00D-01
 ITU=  1  0  0 -1 -1  0 -1  1  0  0  0  1  1  0
 Use linear search instead of GDIIS.
     Eigenvalues ---    0.00021   0.00039   0.00088   0.00101   0.00123
     Eigenvalues ---    0.00167   0.00324   0.00544   0.00799   0.00978
     Eigenvalues ---    0.01188   0.01374   0.01642   0.01891   0.01926
     Eigenvalues ---    0.02215   0.03252   0.03348   0.04062   0.04490
     Eigenvalues ---    0.06560   0.06913   0.07864   0.07931   0.08984
     Eigenvalues ---    0.12943   0.13939   0.17719   0.21075   0.22693
     Eigenvalues ---    0.24196   0.32040   0.34048   0.40596   0.42250
     Eigenvalues ---    0.45738   0.46963   0.48177   0.49601   0.55516
     Eigenvalues ---    0.58829   0.59500   0.61545   0.69398   0.99442
 RFO step:  Lambda=-1.48150106D-03 EMin= 2.10906005D-04
 Quartic linear search produced a step of -0.06122.
 Maximum step size (   0.300) exceeded in Quadratic search.
    -- Step size scaled by   0.862
 Iteration  1 RMS(Cart)=  0.17091965 RMS(Int)=  0.01376630
 Iteration  2 RMS(Cart)=  0.01944127 RMS(Int)=  0.00096849
 Iteration  3 RMS(Cart)=  0.00031135 RMS(Int)=  0.00095183
 Iteration  4 RMS(Cart)=  0.00000068 RMS(Int)=  0.00095183
 Variable       Old X    -DE/DX   Delta X   Delta X   Delta X     New X
                                 (Linear)    (Quad)   (Total)
    R1        2.26422   0.00092  -0.00002  -0.00052  -0.00054   2.26367
    R2        2.50600  -0.00044   0.00014   0.00265   0.00279   2.50879
    R3        2.92203  -0.00012   0.00009   0.00242   0.00251   2.92453
    R4        1.83197  -0.00025   0.00032   0.00271   0.00302   1.83499
    R5        2.51206  -0.00064   0.00002   0.00132   0.00135   2.51340
    R6        2.51992   0.00107   0.00004  -0.00325  -0.00321   2.51671
    R7        2.54980   0.00162  -0.00006  -0.00117  -0.00123   2.54857
    R8        6.05674   0.00191  -0.00851   0.10844   0.09873   6.15547
    R9        5.81416  -0.00064  -0.00265   0.09806   0.09620   5.91036
   R10        1.84329  -0.00065  -0.00006   0.00232   0.00220   1.84548
   R11        1.81331   0.00014  -0.00003   0.00001  -0.00003   1.81328
   R12        3.52824  -0.00069   0.00029  -0.05320  -0.05289   3.47534
   R13        3.55533  -0.00042  -0.00014  -0.02103  -0.02124   3.53409
   R14        1.84685   0.00055  -0.00012   0.00120   0.00112   1.84798
   R15        1.81386   0.00267   0.00121   0.01398   0.01665   1.83051
   R16        3.77981   0.00020  -0.00335  -0.00101  -0.00431   3.77550
   R17        1.81325   0.00035  -0.00005  -0.00010  -0.00015   1.81310
   R18        1.83798  -0.00061  -0.00005  -0.00029  -0.00032   1.83766
    A1        2.22088   0.00014  -0.00016  -0.00638  -0.00657   2.21432
    A2        2.12582   0.00142   0.00061  -0.00342  -0.00283   2.12299
    A3        1.93567  -0.00157  -0.00043   0.00931   0.00885   1.94452
    A4        1.88174   0.00008   0.00059  -0.00296  -0.00237   1.87937
    A5        1.93850  -0.00005  -0.00016  -0.01057  -0.01076   1.92774
    A6        1.97059  -0.00083  -0.00010   0.01405   0.01397   1.98456
    A7        1.88130   0.00084   0.00078  -0.00501  -0.00428   1.87703
    A8        1.89725   0.00026  -0.00013  -0.00023  -0.00033   1.89693
    A9        1.89130  -0.00080  -0.00041  -0.00152  -0.00199   1.88931
   A10        1.88253   0.00059   0.00002   0.00311   0.00311   1.88564
   A11        1.77574  -0.00017  -0.00012  -0.03358  -0.03095   1.74479
   A12        1.85153  -0.00054   0.00200   0.02880   0.02869   1.88022
   A13        1.86688  -0.00022  -0.00014   0.00345   0.00329   1.87017
   A14        1.61767  -0.00012  -0.00077  -0.00092  -0.00172   1.61595
   A15        2.17471  -0.00004   0.00000  -0.00779  -0.00776   2.16695
   A16        2.56874   0.00002   0.00086   0.01121   0.01199   2.58073
   A17        0.94115   0.00107  -0.00306   0.12826   0.12580   1.06696
   A18        1.80244   0.00326   0.00200   0.03414   0.03578   1.83823
   A19        1.49905  -0.00066   0.00129   0.01546   0.01650   1.51555
   A20        1.98588   0.00082   0.00132   0.05173   0.05209   2.03796
   A21        2.69125   0.00054  -0.00143  -0.00670  -0.00797   2.68328
   A22        2.30581   0.00046  -0.00186   0.00385   0.00206   2.30787
   A23        1.62031   0.00023  -0.00072   0.00605   0.00532   1.62563
   A24        1.85529   0.00017   0.00001   0.00706   0.00707   1.86236
   A25        2.56061  -0.00005   0.00067  -0.02512  -0.02435   2.53626
   A26        2.44020   0.00041  -0.00176   0.14373   0.14231   2.58251
   A27        3.69633  -0.00102  -0.00214  -0.13549  -0.13719   3.55914
    D1       -0.18818  -0.00047   0.00005   0.02548   0.02552  -0.16266
    D2        2.91023  -0.00087   0.00052   0.01244   0.01298   2.92321
    D3       -0.48584  -0.00032  -0.00439  -0.07893  -0.08336  -0.56920
    D4       -2.62216  -0.00003  -0.00402  -0.08094  -0.08494  -2.70711
    D5        1.58354  -0.00081  -0.00450  -0.08994  -0.09442   1.48912
    D6        2.69619   0.00008  -0.00482  -0.06660  -0.07145   2.62475
    D7        0.55987   0.00037  -0.00445  -0.06861  -0.07303   0.48684
    D8       -1.51761  -0.00042  -0.00493  -0.07761  -0.08251  -1.60012
    D9        0.28067  -0.00067   0.00113  -0.12752  -0.12368   0.15699
   D10        0.58421  -0.00021   0.00118  -0.14748  -0.14903   0.43519
   D11        2.38004  -0.00071   0.00115  -0.14389  -0.14002   2.24002
   D12        2.68358  -0.00025   0.00119  -0.16385  -0.16537   2.51822
   D13       -1.85213  -0.00051   0.00078  -0.14329  -0.13979  -1.99192
   D14       -1.54858  -0.00004   0.00083  -0.16325  -0.16514  -1.71372
   D15       -2.03220   0.00046   0.00856   0.14838   0.15646  -1.87575
   D16       -2.13146   0.00017   0.00100  -0.00451  -0.00347  -2.13493
   D17        0.09371   0.00001   0.00065  -0.01235  -0.01165   0.08206
   D18        0.11489   0.00042   0.00017   0.01481   0.01501   0.12990
   D19        2.08330   0.00004  -0.00058   0.01580   0.01523   2.09854
   D20       -2.12506  -0.00039   0.00089  -0.00688  -0.00601  -2.13107
   D21       -0.11684   0.00030  -0.00062   0.01123   0.01063  -0.10621
   D22        1.82558   0.00018   0.00125   0.04748   0.04894   1.87453
   D23       -0.15503  -0.00060  -0.00053  -0.01000  -0.01082  -0.16586
   D24       -2.52158   0.00000  -0.00129  -0.13199  -0.13245  -2.65403
   D25        0.06527   0.00102   0.00084   0.00350   0.00474   0.07002
   D26       -1.72719  -0.00228  -0.00201  -0.04188  -0.04545  -1.77264
   D27        0.00649  -0.00092  -0.00042  -0.00263  -0.00331   0.00318
   D28        2.37252  -0.00024  -0.00278   0.00706   0.00421   2.37673
         Item               Value     Threshold  Converged?
 Maximum Force            0.003261     0.000015     NO 
 RMS     Force            0.000844     0.000010     NO 
 Maximum Displacement     0.510421     0.000060     NO 
 RMS     Displacement     0.175193     0.000040     NO 
 Predicted change in Energy=-9.513892D-04
 GradGradGradGradGradGradGradGradGradGradGradGradGradGradGradGradGradGrad

                          Input orientation:                          
 ---------------------------------------------------------------------
 Center     Atomic      Atomic             Coordinates (Angstroms)
 Number     Number       Type             X           Y           Z
 ---------------------------------------------------------------------
      1          6           0       -2.896970   -0.354619    0.554349
      2          8           0       -2.406736   -1.232763    1.205086
      3          8           0       -3.910759   -0.463967   -0.295818
      4          1           0       -4.095503   -1.409866   -0.414368
      5          6           0       -2.325940    1.083682    0.570720
      6          9           0       -1.815646    1.367530    1.765720
      7          9           0       -3.220593    2.018600    0.255796
      8          9           0       -1.329955    1.136057   -0.337088
      9          8           0        0.325700   -3.434265   -2.506621
     10          1           0        0.804106   -2.982849   -1.784765
     11          1           0        0.406169   -4.377958   -2.352667
     12          8           0       -1.729175   -1.756978   -1.779725
     13          1           0       -1.209089   -2.466343   -2.207061
     14          1           0       -1.865803   -1.089480   -2.468267
     15          8           0        0.748006   -1.764655   -0.366898
     16          1           0        1.242627   -0.962733   -0.185738
     17          1           0       -0.163550   -1.491586   -0.567284
 ---------------------------------------------------------------------
                    Distance matrix (angstroms):
                    1          2          3          4          5
     1  C    0.000000
     2  O    1.197884   0.000000
     3  O    1.327596   2.259612   0.000000
     4  H    1.867737   2.346472   0.971035   0.000000
     5  C    1.547596   2.403095   2.378604   3.212403   0.000000
     6  F    2.366956   2.724926   3.463209   4.202911   1.330035
     7  F    2.413718   3.483515   2.635099   3.601245   1.331786
     8  F    2.339297   3.024743   3.036829   3.759781   1.348646
     9  O    5.407342   5.107796   5.626536   5.293652   6.075612
    10  H    5.106565   4.723507   5.549026   5.325264   5.646430
    11  H    5.962275   5.519265   6.179468   5.729889   6.770533
    12  O    2.962812   3.105316   2.938225   2.753942   3.734979
    13  H    3.864415   3.820841   3.867995   3.558270   4.643932
    14  H    3.277122   3.715731   3.048384   3.048395   3.764279
    15  O    4.015314   3.564609   4.837452   4.856718   4.294333
    16  H    4.248975   3.914735   5.178636   5.361700   4.182667
    17  H    3.165808   2.870570   3.895032   3.935775   3.550069
                    6          7          8          9         10
     6  F    0.000000
     7  F    2.162785   0.000000
     8  F    2.170547   2.169080   0.000000
     9  O    6.774621   7.066886   5.323148   0.000000
    10  H    6.196357   6.736214   4.859564   0.976588   0.000000
    11  H    7.410007   7.802143   6.122176   0.959549   1.557946
    12  O    4.726543   4.541218   3.257335   2.750305   2.814303
    13  H    5.554231   5.497866   4.060627   1.839071   2.120864
    14  H    4.895514   4.349268   3.127630   3.209700   3.343716
    15  O    4.575035   5.518201   3.568324   2.746699   1.870158
    16  H    4.311768   5.385501   3.323552   3.512225   2.613438
    17  H    4.043126   4.726984   2.884094   2.788260   2.154642
                   11         12         13         14         15
    11  H    0.000000
    12  O    3.428920   0.000000
    13  H    2.506897   0.977908   0.000000
    14  H    3.998664   0.968664   1.547661   0.000000
    15  O    3.299922   2.851766   2.776470   3.421054   0.000000
    16  H    4.130255   3.464568   3.515323   3.858541   0.959451
    17  H    3.441412   1.997907   2.175356   2.583233   0.972448
                   16         17
    16  H    0.000000
    17  H    1.550030   0.000000
 Stoichiometry    C2H7F3O5
 Framework group  C1[X(C2H7F3O5)]
 Deg. of freedom    45
 Full point group                 C1      NOp   1
 Largest Abelian subgroup         C1      NOp   1
 Largest concise Abelian subgroup C1      NOp   1
                         Standard orientation:                         
 ---------------------------------------------------------------------
 Center     Atomic      Atomic             Coordinates (Angstroms)
 Number     Number       Type             X           Y           Z
 ---------------------------------------------------------------------
      1          6           0       -1.018259    0.673212   -0.671484
      2          8           0       -0.433460    0.335891   -1.661004
      3          8           0       -1.063347    1.893129   -0.149680
      4          1           0       -0.418054    2.441274   -0.625120
      5          6           0       -1.775258   -0.347464    0.211821
      6          9           0       -2.273605   -1.328774   -0.534956
      7          9           0       -2.763446    0.190327    0.924505
      8          9           0       -0.883524   -0.881744    1.071006
      9          8           0        4.276579    0.180621    0.309022
     10          1           0        3.859839   -0.660032    0.038184
     11          1           0        4.929571    0.400792   -0.358706
     12          8           0        1.675265    1.052229    0.503049
     13          1           0        2.652623    1.025913    0.483473
     14          1           0        1.441208    1.178739    1.434458
     15          8           0        2.292323   -1.582367   -0.397346
     16          1           0        1.880633   -2.365510   -0.026207
     17          1           0        1.721579   -0.829960   -0.165421
 ---------------------------------------------------------------------
 Rotational constants (GHZ):           1.7223305           0.5563227           0.5093613
 Standard basis: 6-31++G(d,p) (6D, 7F)
 There are   232 symmetry adapted cartesian basis functions of A   symmetry.
 There are   232 symmetry adapted basis functions of A   symmetry.
   232 basis functions,   376 primitive gaussians,   232 cartesian basis functions
    43 alpha electrons       43 beta electrons
       nuclear repulsion energy       624.9760448668 Hartrees.
 NAtoms=   17 NActive=   17 NUniq=   17 SFac= 1.00D+00 NAtFMM=   60 NAOKFM=F Big=F
 Integral buffers will be    131072 words long.
 Raffenetti 2 integral format.
 Two-electron integral symmetry is turned on.
 Nuclear repulsion after empirical dispersion term =      624.9686687637 Hartrees.
 One-electron integrals computed using PRISM.
 NBasis=   232 RedAO= T EigKep=  5.90D-05  NBF=   232
 NBsUse=   232 1.00D-06 EigRej= -1.00D+00 NBFU=   232
 Initial guess from the checkpoint file:  "/local_scratch/slurm.5614169/Gau-71194.chk"
 B after Tr=    -0.000000    0.000000   -0.000000
         Rot=    0.999025    0.036895    0.024179   -0.001644 Ang=   5.06 deg.
 ExpMin= 3.60D-02 ExpMax= 7.00D+03 ExpMxC= 1.05D+03 IAcc=3 IRadAn=         5 AccDes= 0.00D+00
 Harris functional with IExCor= 4639 and IRadAn=       5 diagonalized for initial guess.
 HarFok:  IExCor= 4639 AccDes= 0.00D+00 IRadAn=         5 IDoV= 1 UseB2=F ITyADJ=14
 ICtDFT=  3500011 ScaDFX=  1.000000  1.000000  1.000000  1.000000
 FoFCou: FMM=F IPFlag=           0 FMFlag=      100000 FMFlg1=           0
         NFxFlg=           0 DoJE=T BraDBF=F KetDBF=T FulRan=T
         wScrn=  0.000000 ICntrl=       500 IOpCl=  0 I1Cent=   200000004 NGrid=           0
         NMat0=    1 NMatS0=      1 NMatT0=    0 NMatD0=    1 NMtDS0=    0 NMtDT0=    0
 Petite list used in FoFCou.
 Requested convergence on RMS density matrix=1.00D-10 within 128 cycles.
 Requested convergence on MAX density matrix=1.00D-08.
 Requested convergence on             energy=1.00D-08.
 No special actions if energy rises.
 SCF Done:  E(RwB97XD) =  -755.936914589     A.U. after   17 cycles
            NFock= 17  Conv=0.59D-10     -V/T= 2.0081
 Calling FoFJK, ICntrl=      2127 FMM=F ISym2X=0 I1Cent= 0 IOpClX= 0 NMat=1 NMatS=1 NMatT=0.
 ***** Axes restored to original set *****
 -------------------------------------------------------------------
 Center     Atomic                   Forces (Hartrees/Bohr)
 Number     Number              X              Y              Z
 -------------------------------------------------------------------
      1        6          -0.001059458   -0.000904395   -0.000877471
      2        8          -0.000209556    0.000347827    0.001962207
      3        8           0.000390877   -0.000403454   -0.000435709
      4        1           0.001385301    0.001572832    0.000234363
      5        6           0.001208713   -0.002839566   -0.000084832
      6        9           0.000343512    0.000413860    0.000448978
      7        9          -0.001858468    0.000222429   -0.000293451
      8        9           0.001080440    0.001694275   -0.000398070
      9        8           0.000282987    0.000880468   -0.000049109
     10        1          -0.000593191   -0.000687271   -0.000302346
     11        1           0.000182058   -0.000037023    0.000383621
     12        8          -0.002808087    0.005810285   -0.007314542
     13        1           0.000648723   -0.000602453    0.001081908
     14        1           0.001132796   -0.005211724    0.005530312
     15        8          -0.000244558    0.000024733   -0.001221373
     16        1           0.000100565    0.000097051    0.000319435
     17        1           0.000017345   -0.000377873    0.001016079
 -------------------------------------------------------------------
 Cartesian Forces:  Max     0.007314542 RMS     0.001932296

 GradGradGradGradGradGradGradGradGradGradGradGradGradGradGradGradGradGrad
 Berny optimization.
 Using GEDIIS/GDIIS optimizer.
 FormGI is forming the generalized inverse of G from B-inverse, IUseBI=4.
 Internal  Forces:  Max     0.007677968 RMS     0.001207321
 Search for a local minimum.
 Step number  15 out of a maximum of  102
 All quantities printed in internal units (Hartrees-Bohrs-Radians)
 Mixed Optimization -- RFO/linear search
 Update second derivatives using D2CorX and points   11    9   13   14   15
 DE= -2.62D-05 DEPred=-9.51D-04 R= 2.75D-02
 Trust test= 2.75D-02 RLast= 5.52D-01 DXMaxT set to 1.50D-01
 ITU= -1  1  0  0 -1 -1  0 -1  1  0  0  0  1  1  0
 Use linear search instead of GDIIS.
     Eigenvalues ---    0.00034   0.00059   0.00090   0.00102   0.00124
     Eigenvalues ---    0.00239   0.00380   0.00580   0.00772   0.00832
     Eigenvalues ---    0.00995   0.01373   0.01428   0.01752   0.01937
     Eigenvalues ---    0.01959   0.03255   0.03357   0.03523   0.04083
     Eigenvalues ---    0.05099   0.07138   0.07854   0.07942   0.09227
     Eigenvalues ---    0.12568   0.13898   0.17649   0.21746   0.22668
     Eigenvalues ---    0.24197   0.30840   0.33823   0.40709   0.42015
     Eigenvalues ---    0.45544   0.46965   0.48698   0.49555   0.55379
     Eigenvalues ---    0.58859   0.59504   0.62703   0.69493   0.99717
 RFO step:  Lambda=-1.40696825D-03 EMin= 3.36422976D-04
 Quartic linear search produced a step of -0.49035.
 Maximum step size (   0.150) exceeded in Quadratic search.
    -- Step size scaled by   0.277
 Iteration  1 RMS(Cart)=  0.09116023 RMS(Int)=  0.00384154
 Iteration  2 RMS(Cart)=  0.00645610 RMS(Int)=  0.00027474
 Iteration  3 RMS(Cart)=  0.00002661 RMS(Int)=  0.00027438
 Iteration  4 RMS(Cart)=  0.00000000 RMS(Int)=  0.00027438
 Variable       Old X    -DE/DX   Delta X   Delta X   Delta X     New X
                                 (Linear)    (Quad)   (Total)
    R1        2.26367   0.00073   0.00027   0.00003   0.00030   2.26397
    R2        2.50879  -0.00132  -0.00137  -0.00175  -0.00312   2.50567
    R3        2.92453  -0.00076  -0.00123   0.00079  -0.00043   2.92410
    R4        1.83499  -0.00182  -0.00148  -0.00196  -0.00345   1.83154
    R5        2.51340   0.00062  -0.00066   0.00053  -0.00013   2.51327
    R6        2.51671   0.00147   0.00157  -0.00144   0.00014   2.51685
    R7        2.54857   0.00056   0.00060   0.00092   0.00152   2.55010
    R8        6.15547   0.00035  -0.04841   0.09622   0.04706   6.20253
    R9        5.91036   0.00015  -0.04717   0.04370  -0.00266   5.90770
   R10        1.84548  -0.00109  -0.00108   0.00191   0.00084   1.84632
   R11        1.81328   0.00011   0.00001   0.00044   0.00045   1.81373
   R12        3.47534  -0.00014   0.02594  -0.03433  -0.00839   3.46695
   R13        3.53409  -0.00026   0.01041  -0.01301  -0.00260   3.53149
   R14        1.84798   0.00027  -0.00055   0.00180   0.00124   1.84922
   R15        1.83051  -0.00768  -0.00816  -0.01076  -0.01902   1.81149
   R16        3.77550   0.00015   0.00211   0.01432   0.01643   3.79193
   R17        1.81310   0.00019   0.00007   0.00053   0.00060   1.81370
   R18        1.83766  -0.00028   0.00016   0.00071   0.00086   1.83852
    A1        2.21432   0.00125   0.00322  -0.00118   0.00205   2.21637
    A2        2.12299  -0.00050   0.00139  -0.00902  -0.00763   2.11537
    A3        1.94452  -0.00076  -0.00434   0.00988   0.00555   1.95007
    A4        1.87937  -0.00151   0.00116  -0.00597  -0.00480   1.87456
    A5        1.92774  -0.00049   0.00528  -0.00688  -0.00159   1.92615
    A6        1.98456  -0.00036  -0.00685   0.00801   0.00115   1.98571
    A7        1.87703   0.00023   0.00210  -0.00548  -0.00336   1.87367
    A8        1.89693   0.00019   0.00016   0.00146   0.00160   1.89853
    A9        1.88931   0.00064   0.00098   0.00132   0.00233   1.89164
   A10        1.88564  -0.00015  -0.00153   0.00145  -0.00006   1.88558
   A11        1.74479  -0.00193   0.01518  -0.03565  -0.02123   1.72356
   A12        1.88022  -0.00174  -0.01407  -0.04583  -0.05913   1.82109
   A13        1.87017  -0.00032  -0.00162   0.00298   0.00148   1.87165
   A14        1.61595  -0.00007   0.00084   0.00226   0.00312   1.61908
   A15        2.16695   0.00002   0.00380  -0.00795  -0.00414   2.16281
   A16        2.58073   0.00010  -0.00588   0.00286  -0.00303   2.57770
   A17        1.06696   0.00012  -0.06169   0.04026  -0.02091   1.04604
   A18        1.83823   0.00018  -0.01755   0.02089   0.00439   1.84261
   A19        1.51555  -0.00047  -0.00809   0.00141  -0.00666   1.50889
   A20        2.03796  -0.00027  -0.02554   0.03747   0.01172   2.04968
   A21        2.68328   0.00037   0.00391   0.00236   0.00619   2.68947
   A22        2.30787   0.00023  -0.00101   0.00915   0.00813   2.31600
   A23        1.62563   0.00033  -0.00261   0.00548   0.00285   1.62848
   A24        1.86236  -0.00004  -0.00347   0.00392   0.00049   1.86285
   A25        2.53626  -0.00025   0.01194  -0.01681  -0.00493   2.53134
   A26        2.58251  -0.00036  -0.06978   0.04167  -0.02758   2.55493
   A27        3.55914  -0.00033   0.06727   0.01215   0.08006   3.63920
    D1       -0.16266  -0.00048  -0.01251   0.00179  -0.01071  -0.17337
    D2        2.92321  -0.00069  -0.00636  -0.00513  -0.01150   2.91171
    D3       -0.56920   0.00057   0.04087   0.01026   0.05116  -0.51804
    D4       -2.70711   0.00095   0.04165   0.00779   0.04943  -2.65767
    D5        1.48912   0.00119   0.04630   0.00481   0.05110   1.54022
    D6        2.62475   0.00070   0.03503   0.01652   0.05157   2.67632
    D7        0.48684   0.00108   0.03581   0.01404   0.04984   0.53669
    D8       -1.60012   0.00133   0.04046   0.01106   0.05152  -1.54861
    D9        0.15699   0.00189   0.06064   0.01336   0.07387   0.23087
   D10        0.43519   0.00015   0.07307   0.00825   0.08147   0.51666
   D11        2.24002   0.00178   0.06866   0.00288   0.07139   2.31141
   D12        2.51822   0.00004   0.08109  -0.00223   0.07899   2.59720
   D13       -1.99192   0.00227   0.06855   0.00611   0.07451  -1.91740
   D14       -1.71372   0.00053   0.08098   0.00100   0.08211  -1.63161
   D15       -1.87575   0.00193  -0.07672   0.01240  -0.06449  -1.94024
   D16       -2.13493   0.00000   0.00170   0.00995   0.01163  -2.12330
   D17        0.08206  -0.00010   0.00571   0.00313   0.00888   0.09094
   D18        0.12990   0.00010  -0.00736   0.02449   0.01690   0.14680
   D19        2.09854  -0.00035  -0.00747   0.02727   0.01971   2.11824
   D20       -2.13107  -0.00021   0.00295  -0.01625  -0.01328  -2.14435
   D21       -0.10621   0.00019  -0.00521  -0.00031  -0.00540  -0.11161
   D22        1.87453  -0.00049  -0.02400   0.01171  -0.01298   1.86155
   D23       -0.16586  -0.00008   0.00531  -0.02926  -0.02363  -0.18949
   D24       -2.65403  -0.00016   0.06495   0.03692   0.10220  -2.55183
   D25        0.07002   0.00017  -0.00233   0.02477   0.02214   0.09216
   D26       -1.77264   0.00023   0.02229  -0.00253   0.01966  -1.75298
   D27        0.00318  -0.00023   0.00162  -0.01533  -0.01365  -0.01047
   D28        2.37673   0.00018  -0.00206  -0.00093  -0.00297   2.37375
         Item               Value     Threshold  Converged?
 Maximum Force            0.007678     0.000015     NO 
 RMS     Force            0.001207     0.000010     NO 
 Maximum Displacement     0.260537     0.000060     NO 
 RMS     Displacement     0.092814     0.000040     NO 
 Predicted change in Energy=-6.520851D-04
 GradGradGradGradGradGradGradGradGradGradGradGradGradGradGradGradGradGrad

                          Input orientation:                          
 ---------------------------------------------------------------------
 Center     Atomic      Atomic             Coordinates (Angstroms)
 Number     Number       Type             X           Y           Z
 ---------------------------------------------------------------------
      1          6           0       -2.883808   -0.336597    0.576884
      2          8           0       -2.466539   -1.157769    1.342956
      3          8           0       -3.797557   -0.517373   -0.366785
      4          1           0       -3.958139   -1.470678   -0.436021
      5          6           0       -2.311397    1.100790    0.552249
      6          9           0       -1.877306    1.446766    1.760834
      7          9           0       -3.180398    2.017585    0.130146
      8          9           0       -1.260034    1.100893   -0.293715
      9          8           0        0.319006   -3.370052   -2.567712
     10          1           0        0.797200   -2.938725   -1.832946
     11          1           0        0.430177   -4.317507   -2.462079
     12          8           0       -1.778861   -1.801671   -1.735597
     13          1           0       -1.238751   -2.474436   -2.197392
     14          1           0       -1.949078   -1.117876   -2.385493
     15          8           0        0.722942   -1.801036   -0.352235
     16          1           0        1.191391   -0.994115   -0.127316
     17          1           0       -0.201959   -1.550393   -0.520407
 ---------------------------------------------------------------------
                    Distance matrix (angstroms):
                    1          2          3          4          5
     1  C    0.000000
     2  O    1.198042   0.000000
     3  O    1.325944   2.259409   0.000000
     4  H    1.861801   2.342550   0.969211   0.000000
     5  C    1.547366   2.397995   2.381543   3.209499   0.000000
     6  F    2.365410   2.702854   3.474474   4.203274   1.329967
     7  F    2.414480   3.473238   2.655906   3.618481   1.331858
     8  F    2.336871   3.039063   3.010506   3.730013   1.349452
     9  O    5.417412   5.286471   5.470644   5.142538   6.053231
    10  H    5.111573   4.889800   5.396699   5.169120   5.627630
    11  H    6.005452   5.731771   6.058466   5.609516   6.779407
    12  O    2.952105   3.219473   2.756483   2.558849   3.733914
    13  H    3.869520   3.971794   3.705227   3.391907   4.636091
    14  H    3.203092   3.764398   2.802260   2.821566   3.699201
    15  O    4.002061   3.668821   4.699245   4.693471   4.294869
    16  H    4.187538   3.945749   5.017392   5.180740   4.137627
    17  H    3.141603   2.958817   3.744203   3.757973   3.553744
                    6          7          8          9         10
     6  F    0.000000
     7  F    2.164031   0.000000
     8  F    2.172977   2.169742   0.000000
     9  O    6.838262   6.967847   5.258686   0.000000
    10  H    6.269032   6.651317   4.787479   0.977032   0.000000
    11  H    7.508949   7.738816   6.075992   0.959786   1.559344
    12  O    4.773580   4.475714   3.282238   2.748323   2.817527
    13  H    5.608131   5.419011   4.050607   1.834631   2.119783
    14  H    4.875917   4.204248   3.126220   3.201516   3.341084
    15  O    4.666322   5.481844   3.515225   2.744688   1.868785
    16  H    4.352000   5.314994   3.228967   3.515916   2.616500
    17  H    4.122355   4.693057   2.863604   2.788193   2.156048
                   11         12         13         14         15
    11  H    0.000000
    12  O    3.425939   0.000000
    13  H    2.500458   0.978564   0.000000
    14  H    3.988027   0.958600   1.542790   0.000000
    15  O    3.296935   2.858795   2.776024   3.426447   0.000000
    16  H    4.132252   3.472911   3.518828   3.870042   0.959768
    17  H    3.438984   2.006602   2.177401   2.591919   0.972905
                   16         17
    16  H    0.000000
    17  H    1.550931   0.000000
 Stoichiometry    C2H7F3O5
 Framework group  C1[X(C2H7F3O5)]
 Deg. of freedom    45
 Full point group                 C1      NOp   1
 Largest Abelian subgroup         C1      NOp   1
 Largest concise Abelian subgroup C1      NOp   1
                         Standard orientation:                         
 ---------------------------------------------------------------------
 Center     Atomic      Atomic             Coordinates (Angstroms)
 Number     Number       Type             X           Y           Z
 ---------------------------------------------------------------------
      1          6           0       -1.027542    0.657328   -0.687698
      2          8           0       -0.584132    0.299505   -1.741574
      3          8           0       -0.907547    1.857967   -0.137975
      4          1           0       -0.262742    2.354630   -0.664210
      5          6           0       -1.773814   -0.327323    0.243903
      6          9           0       -2.378533   -1.272137   -0.470557
      7          9           0       -2.674767    0.257116    1.031660
      8          9           0       -0.849209   -0.915539    1.031386
      9          8           0        4.260364    0.136204    0.368159
     10          1           0        3.839311   -0.699552    0.087413
     11          1           0        4.954205    0.331981   -0.265438
     12          8           0        1.680106    1.081640    0.409355
     13          1           0        2.656601    1.024485    0.437233
     14          1           0        1.405113    1.231707    1.315320
     15          8           0        2.277090   -1.585279   -0.429610
     16          1           0        1.818992   -2.353570   -0.081717
     17          1           0        1.712184   -0.814970   -0.245085
 ---------------------------------------------------------------------
 Rotational constants (GHZ):           1.7112849           0.5572177           0.5146308
 Standard basis: 6-31++G(d,p) (6D, 7F)
 There are   232 symmetry adapted cartesian basis functions of A   symmetry.
 There are   232 symmetry adapted basis functions of A   symmetry.
   232 basis functions,   376 primitive gaussians,   232 cartesian basis functions
    43 alpha electrons       43 beta electrons
       nuclear repulsion energy       625.9731307930 Hartrees.
 NAtoms=   17 NActive=   17 NUniq=   17 SFac= 1.00D+00 NAtFMM=   60 NAOKFM=F Big=F
 Integral buffers will be    131072 words long.
 Raffenetti 2 integral format.
 Two-electron integral symmetry is turned on.
 Nuclear repulsion after empirical dispersion term =      625.9656787086 Hartrees.
 One-electron integrals computed using PRISM.
 NBasis=   232 RedAO= T EigKep=  5.71D-05  NBF=   232
 NBsUse=   232 1.00D-06 EigRej= -1.00D+00 NBFU=   232
 Initial guess from the checkpoint file:  "/local_scratch/slurm.5614169/Gau-71194.chk"
 B after Tr=     0.000000   -0.000000   -0.000000
         Rot=    0.999936    0.005078   -0.007074    0.007224 Ang=   1.30 deg.
 ExpMin= 3.60D-02 ExpMax= 7.00D+03 ExpMxC= 1.05D+03 IAcc=3 IRadAn=         5 AccDes= 0.00D+00
 Harris functional with IExCor= 4639 and IRadAn=       5 diagonalized for initial guess.
 HarFok:  IExCor= 4639 AccDes= 0.00D+00 IRadAn=         5 IDoV= 1 UseB2=F ITyADJ=14
 ICtDFT=  3500011 ScaDFX=  1.000000  1.000000  1.000000  1.000000
 FoFCou: FMM=F IPFlag=           0 FMFlag=      100000 FMFlg1=           0
         NFxFlg=           0 DoJE=T BraDBF=F KetDBF=T FulRan=T
         wScrn=  0.000000 ICntrl=       500 IOpCl=  0 I1Cent=   200000004 NGrid=           0
         NMat0=    1 NMatS0=      1 NMatT0=    0 NMatD0=    1 NMtDS0=    0 NMtDT0=    0
 Petite list used in FoFCou.
 Requested convergence on RMS density matrix=1.00D-10 within 128 cycles.
 Requested convergence on MAX density matrix=1.00D-08.
 Requested convergence on             energy=1.00D-08.
 No special actions if energy rises.
 SCF Done:  E(RwB97XD) =  -755.937356653     A.U. after   16 cycles
            NFock= 16  Conv=0.75D-10     -V/T= 2.0081
 Calling FoFJK, ICntrl=      2127 FMM=F ISym2X=0 I1Cent= 0 IOpClX= 0 NMat=1 NMatS=1 NMatT=0.
 ***** Axes restored to original set *****
 -------------------------------------------------------------------
 Center     Atomic                   Forces (Hartrees/Bohr)
 Number     Number              X              Y              Z
 -------------------------------------------------------------------
      1        6          -0.000953534    0.000704307   -0.000147683
      2        8           0.000014707   -0.001445605    0.001420370
      3        8          -0.000615526    0.002919827    0.001670001
      4        1           0.000971435   -0.000497474   -0.001065097
      5        6           0.000842580   -0.003313305    0.000023653
      6        9           0.000257652    0.000762786   -0.000468277
      7        9          -0.001803008    0.000220915   -0.000418280
      8        9           0.001209747    0.002118854   -0.000162175
      9        8           0.000287263    0.000886011    0.000332233
     10        1          -0.000712080   -0.001052210   -0.000708127
     11        1           0.000307886    0.000216063    0.000400694
     12        8           0.000293367   -0.003551129   -0.000315497
     13        1           0.000542044   -0.000044149    0.001115050
     14        1          -0.000504444    0.002193519   -0.001670113
     15        8          -0.001089044    0.000200865   -0.000988937
     16        1          -0.000152015   -0.000077597    0.000186836
     17        1           0.001102969   -0.000241679    0.000795351
 -------------------------------------------------------------------
 Cartesian Forces:  Max     0.003551129 RMS     0.001182596

 GradGradGradGradGradGradGradGradGradGradGradGradGradGradGradGradGradGrad
 Berny optimization.
 Using GEDIIS/GDIIS optimizer.
 FormGI is forming the generalized inverse of G from B-inverse, IUseBI=4.
 Internal  Forces:  Max     0.004104011 RMS     0.001083960
 Search for a local minimum.
 Step number  16 out of a maximum of  102
 All quantities printed in internal units (Hartrees-Bohrs-Radians)
 Mixed Optimization -- RFO/linear search
 Update second derivatives using D2CorX and points   11    9   13   14   15
                                                     16
 DE= -4.42D-04 DEPred=-6.52D-04 R= 6.78D-01
 TightC=F SS=  1.41D+00  RLast= 2.90D-01 DXNew= 2.5227D-01 8.6931D-01
 Trust test= 6.78D-01 RLast= 2.90D-01 DXMaxT set to 2.52D-01
 ITU=  1 -1  1  0  0 -1 -1  0 -1  1  0  0  0  1  1  0
 Use linear search instead of GDIIS.
     Eigenvalues ---    0.00032   0.00049   0.00090   0.00103   0.00148
     Eigenvalues ---    0.00292   0.00548   0.00676   0.00825   0.00982
     Eigenvalues ---    0.01073   0.01376   0.01444   0.01736   0.01913
     Eigenvalues ---    0.02577   0.03134   0.03272   0.03381   0.04464
     Eigenvalues ---    0.06363   0.07612   0.07881   0.07956   0.09306
     Eigenvalues ---    0.13005   0.13916   0.17788   0.22347   0.22936
     Eigenvalues ---    0.24215   0.33581   0.34077   0.40635   0.42095
     Eigenvalues ---    0.45732   0.46936   0.49336   0.51536   0.55991
     Eigenvalues ---    0.58921   0.59570   0.64507   0.70347   1.00280
 RFO step:  Lambda=-6.47215990D-04 EMin= 3.19730232D-04
 Quartic linear search produced a step of -0.14572.
 Maximum step size (   0.252) exceeded in Quadratic search.
    -- Step size scaled by   0.762
 Iteration  1 RMS(Cart)=  0.06886758 RMS(Int)=  0.00281594
 Iteration  2 RMS(Cart)=  0.00438282 RMS(Int)=  0.00034821
 Iteration  3 RMS(Cart)=  0.00001287 RMS(Int)=  0.00034812
 Iteration  4 RMS(Cart)=  0.00000000 RMS(Int)=  0.00034812
 Variable       Old X    -DE/DX   Delta X   Delta X   Delta X     New X
                                 (Linear)    (Quad)   (Total)
    R1        2.26397   0.00190  -0.00004   0.00055   0.00051   2.26448
    R2        2.50567  -0.00100   0.00045  -0.00095  -0.00050   2.50517
    R3        2.92410  -0.00131   0.00006  -0.00205  -0.00198   2.92211
    R4        1.83154   0.00041   0.00050  -0.00236  -0.00186   1.82969
    R5        2.51327  -0.00014   0.00002  -0.00098  -0.00096   2.51232
    R6        2.51685   0.00146  -0.00002   0.00075   0.00073   2.51758
    R7        2.55010   0.00164  -0.00022   0.00102   0.00079   2.55089
    R8        6.20253   0.00143  -0.00686   0.19195   0.18524   6.38777
    R9        5.90770   0.00027   0.00039   0.10260   0.10279   6.01049
   R10        1.84632  -0.00156  -0.00012  -0.00057  -0.00062   1.84571
   R11        1.81373  -0.00014  -0.00007   0.00031   0.00025   1.81398
   R12        3.46695  -0.00012   0.00122  -0.02186  -0.02065   3.44630
   R13        3.53149  -0.00020   0.00038  -0.00487  -0.00442   3.52707
   R14        1.84922  -0.00022  -0.00018   0.00074   0.00050   1.84972
   R15        1.81149   0.00265   0.00277  -0.00673  -0.00382   1.80767
   R16        3.79193   0.00008  -0.00239   0.05928   0.05684   3.84876
   R17        1.81370  -0.00010  -0.00009   0.00031   0.00023   1.81392
   R18        1.83852  -0.00125  -0.00013  -0.00170  -0.00184   1.83668
    A1        2.21637   0.00161  -0.00030   0.00345   0.00314   2.21951
    A2        2.11537   0.00250   0.00111  -0.00129  -0.00018   2.11518
    A3        1.95007  -0.00410  -0.00081  -0.00252  -0.00333   1.94673
    A4        1.87456   0.00007   0.00070  -0.00701  -0.00631   1.86825
    A5        1.92615   0.00062   0.00023   0.00776   0.00801   1.93416
    A6        1.98571  -0.00252  -0.00017  -0.00047  -0.00068   1.98503
    A7        1.87367   0.00324   0.00049  -0.01340  -0.01292   1.86075
    A8        1.89853   0.00035  -0.00023   0.00121   0.00096   1.89949
    A9        1.89164  -0.00175  -0.00034   0.00444   0.00413   1.89577
   A10        1.88558   0.00007   0.00001   0.00043   0.00040   1.88598
   A11        1.72356   0.00150   0.00309  -0.01631  -0.01258   1.71098
   A12        1.82109   0.00161   0.00862  -0.00016   0.00784   1.82892
   A13        1.87165  -0.00046  -0.00022   0.00093   0.00071   1.87236
   A14        1.61908  -0.00007  -0.00045   0.00617   0.00557   1.62465
   A15        2.16281   0.00015   0.00060   0.00328   0.00429   2.16710
   A16        2.57770  -0.00000   0.00044  -0.01088  -0.01066   2.56703
   A17        1.04604   0.00012   0.00305   0.00696   0.01014   1.05618
   A18        1.84261   0.00067  -0.00064  -0.01008  -0.01158   1.83104
   A19        1.50889  -0.00046   0.00097  -0.02646  -0.02601   1.48288
   A20        2.04968  -0.00005  -0.00171  -0.01591  -0.01746   2.03222
   A21        2.68947   0.00032  -0.00090   0.02778   0.02600   2.71547
   A22        2.31600   0.00018  -0.00118   0.03724   0.03633   2.35233
   A23        1.62848   0.00036  -0.00042   0.01647   0.01570   1.64418
   A24        1.86285  -0.00019  -0.00007  -0.00449  -0.00489   1.85795
   A25        2.53134  -0.00015   0.00072  -0.02317  -0.02270   2.50864
   A26        2.55493  -0.00034   0.00402  -0.01950  -0.01587   2.53906
   A27        3.63920   0.00028  -0.01167   0.07408   0.06269   3.70189
    D1       -0.17337  -0.00133   0.00156  -0.03176  -0.03020  -0.20357
    D2        2.91171  -0.00124   0.00168  -0.03915  -0.03748   2.87423
    D3       -0.51804  -0.00050  -0.00745   0.06127   0.05383  -0.46421
    D4       -2.65767   0.00040  -0.00720   0.05413   0.04693  -2.61074
    D5        1.54022  -0.00037  -0.00745   0.06303   0.05556   1.59578
    D6        2.67632  -0.00057  -0.00751   0.06799   0.06048   2.73680
    D7        0.53669   0.00033  -0.00726   0.06085   0.05359   0.59027
    D8       -1.54861  -0.00044  -0.00751   0.06974   0.06221  -1.48639
    D9        0.23087  -0.00124  -0.01076  -0.06543  -0.07595   0.15491
   D10        0.51666  -0.00077  -0.01187  -0.08332  -0.09541   0.42124
   D11        2.31141   0.00034  -0.01040  -0.06125  -0.07143   2.23999
   D12        2.59720   0.00081  -0.01151  -0.07914  -0.09088   2.50632
   D13       -1.91740  -0.00016  -0.01086  -0.05717  -0.06781  -1.98521
   D14       -1.63161   0.00030  -0.01196  -0.07506  -0.08727  -1.71888
   D15       -1.94024   0.00069   0.00940   0.08851   0.09799  -1.84225
   D16       -2.12330  -0.00006  -0.00169   0.01470   0.01341  -2.10989
   D17        0.09094  -0.00006  -0.00129   0.02116   0.02067   0.11161
   D18        0.14680   0.00017  -0.00246   0.08042   0.07797   0.22477
   D19        2.11824  -0.00040  -0.00287   0.08732   0.08455   2.20279
   D20       -2.14435  -0.00011   0.00193  -0.04388  -0.04229  -2.18663
   D21       -0.11161   0.00009   0.00079  -0.01348  -0.01149  -0.12310
   D22        1.86155  -0.00029   0.00189  -0.12400  -0.12206   1.73949
   D23       -0.18949  -0.00016   0.00344  -0.09922  -0.09636  -0.28585
   D24       -2.55183   0.00038  -0.01489   0.14959   0.13415  -2.41767
   D25        0.09216   0.00010  -0.00323   0.07550   0.07147   0.16362
   D26       -1.75298  -0.00041  -0.00287   0.10200   0.09865  -1.65433
   D27       -0.01047  -0.00011   0.00199  -0.04327  -0.04222  -0.05269
   D28        2.37375   0.00019   0.00043   0.00480   0.00480   2.37856
         Item               Value     Threshold  Converged?
 Maximum Force            0.004104     0.000015     NO 
 RMS     Force            0.001084     0.000010     NO 
 Maximum Displacement     0.181136     0.000060     NO 
 RMS     Displacement     0.069581     0.000040     NO 
 Predicted change in Energy=-3.788584D-04
 GradGradGradGradGradGradGradGradGradGradGradGradGradGradGradGradGradGrad

                          Input orientation:                          
 ---------------------------------------------------------------------
 Center     Atomic      Atomic             Coordinates (Angstroms)
 Number     Number       Type             X           Y           Z
 ---------------------------------------------------------------------
      1          6           0       -2.864535   -0.313690    0.556092
      2          8           0       -2.431882   -1.150412    1.296805
      3          8           0       -3.781532   -0.476047   -0.387404
      4          1           0       -3.908022   -1.429454   -0.499133
      5          6           0       -2.303524    1.127262    0.560568
      6          9           0       -1.794996    1.432642    1.750362
      7          9           0       -3.201090    2.053178    0.225998
      8          9           0       -1.310467    1.157625   -0.353254
      9          8           0        0.334680   -3.340774   -2.584015
     10          1           0        0.810533   -2.900885   -1.853250
     11          1           0        0.499474   -4.283144   -2.505121
     12          8           0       -1.829208   -1.891962   -1.716004
     13          1           0       -1.249371   -2.539549   -2.166029
     14          1           0       -1.987604   -1.209288   -2.367089
     15          8           0        0.697975   -1.813427   -0.340510
     16          1           0        1.119250   -0.997233   -0.061693
     17          1           0       -0.242789   -1.607036   -0.470955
 ---------------------------------------------------------------------
                    Distance matrix (angstroms):
                    1          2          3          4          5
     1  C    0.000000
     2  O    1.198311   0.000000
     3  O    1.325680   2.261168   0.000000
     4  H    1.856689   2.341420   0.968229   0.000000
     5  C    1.546316   2.397148   2.377763   3.199090   0.000000
     6  F    2.370626   2.698796   3.487042   4.209121   1.329461
     7  F    2.413357   3.464288   2.666487   3.626885   1.332247
     8  F    2.325253   3.050787   2.962467   3.668998   1.349872
     9  O    5.409112   5.245219   5.474939   5.099059   6.067278
    10  H    5.099474   4.847707   5.395887   5.124793   5.634700
    11  H    6.036899   5.732495   6.107840   5.620814   6.821124
    12  O    2.953856   3.160717   2.753463   2.452785   3.810966
    13  H    3.869515   3.913982   3.719326   3.328555   4.689464
    14  H    3.180580   3.691201   2.770374   2.688073   3.759048
    15  O    3.967945   3.593938   4.675121   4.624695   4.297510
    16  H    4.088941   3.805196   4.939169   5.064744   4.076282
    17  H    3.098568   2.850545   3.716021   3.669641   3.575899
                    6          7          8          9         10
     6  F    0.000000
     7  F    2.164682   0.000000
     8  F    2.176144   2.170714   0.000000
     9  O    6.790276   7.035095   5.283786   0.000000
    10  H    6.209208   6.705157   4.818728   0.976706   0.000000
    11  H    7.486249   7.829569   6.124409   0.959918   1.559593
    12  O    4.803108   4.606252   3.380260   2.744980   2.829311
    13  H    5.604830   5.533908   4.118129   1.823703   2.114616
    14  H    4.895946   4.340545   3.180617   3.159635   3.309849
    15  O    4.596043   5.520350   3.586245   2.738263   1.866445
    16  H    4.204839   5.296519   3.260667   3.531266   2.632276
    17  H    4.072252   4.757567   2.965997   2.793625   2.166627
                   11         12         13         14         15
    11  H    0.000000
    12  O    3.429755   0.000000
    13  H    2.492702   0.978828   0.000000
    14  H    3.956412   0.956579   1.534603   0.000000
    15  O    3.290052   2.878334   2.766212   3.418236   0.000000
    16  H    4.141457   3.497241   3.523824   3.874579   0.959888
    17  H    3.442432   2.036678   2.180840   2.607279   0.971931
                   16         17
    16  H    0.000000
    17  H    1.547419   0.000000
 Stoichiometry    C2H7F3O5
 Framework group  C1[X(C2H7F3O5)]
 Deg. of freedom    45
 Full point group                 C1      NOp   1
 Largest Abelian subgroup         C1      NOp   1
 Largest concise Abelian subgroup C1      NOp   1
                         Standard orientation:                         
 ---------------------------------------------------------------------
 Center     Atomic      Atomic             Coordinates (Angstroms)
 Number     Number       Type             X           Y           Z
 ---------------------------------------------------------------------
      1          6           0       -1.011054    0.642587   -0.678928
      2          8           0       -0.533758    0.265556   -1.711394
      3          8           0       -0.898546    1.847322   -0.137281
      4          1           0       -0.209274    2.316503   -0.629461
      5          6           0       -1.793770   -0.322720    0.241198
      6          9           0       -2.327662   -1.316817   -0.461793
      7          9           0       -2.755937    0.270564    0.946272
      8          9           0       -0.898201   -0.840535    1.108365
      9          8           0        4.256907    0.089823    0.417212
     10          1           0        3.824368   -0.745773    0.155211
     11          1           0        4.991480    0.231430   -0.184280
     12          8           0        1.723525    1.142168    0.319949
     13          1           0        2.694795    1.029497    0.365165
     14          1           0        1.451695    1.299809    1.223443
     15          8           0        2.260160   -1.587935   -0.417183
     16          1           0        1.737649   -2.329363   -0.103096
     17          1           0        1.708123   -0.795672   -0.306626
 ---------------------------------------------------------------------
 Rotational constants (GHZ):           1.7250880           0.5555929           0.5113723
 Standard basis: 6-31++G(d,p) (6D, 7F)
 There are   232 symmetry adapted cartesian basis functions of A   symmetry.
 There are   232 symmetry adapted basis functions of A   symmetry.
   232 basis functions,   376 primitive gaussians,   232 cartesian basis functions
    43 alpha electrons       43 beta electrons
       nuclear repulsion energy       625.8162791214 Hartrees.
 NAtoms=   17 NActive=   17 NUniq=   17 SFac= 1.00D+00 NAtFMM=   60 NAOKFM=F Big=F
 Integral buffers will be    131072 words long.
 Raffenetti 2 integral format.
 Two-electron integral symmetry is turned on.
 Nuclear repulsion after empirical dispersion term =      625.8088190867 Hartrees.
 One-electron integrals computed using PRISM.
 NBasis=   232 RedAO= T EigKep=  5.44D-05  NBF=   232
 NBsUse=   232 1.00D-06 EigRej= -1.00D+00 NBFU=   232
 Initial guess from the checkpoint file:  "/local_scratch/slurm.5614169/Gau-71194.chk"
 B after Tr=    -0.000000    0.000000    0.000000
         Rot=    0.999925    0.011362    0.004201    0.001899 Ang=   1.41 deg.
 ExpMin= 3.60D-02 ExpMax= 7.00D+03 ExpMxC= 1.05D+03 IAcc=3 IRadAn=         5 AccDes= 0.00D+00
 Harris functional with IExCor= 4639 and IRadAn=       5 diagonalized for initial guess.
 HarFok:  IExCor= 4639 AccDes= 0.00D+00 IRadAn=         5 IDoV= 1 UseB2=F ITyADJ=14
 ICtDFT=  3500011 ScaDFX=  1.000000  1.000000  1.000000  1.000000
 FoFCou: FMM=F IPFlag=           0 FMFlag=      100000 FMFlg1=           0
         NFxFlg=           0 DoJE=T BraDBF=F KetDBF=T FulRan=T
         wScrn=  0.000000 ICntrl=       500 IOpCl=  0 I1Cent=   200000004 NGrid=           0
         NMat0=    1 NMatS0=      1 NMatT0=    0 NMatD0=    1 NMtDS0=    0 NMtDT0=    0
 Petite list used in FoFCou.
 Requested convergence on RMS density matrix=1.00D-10 within 128 cycles.
 Requested convergence on MAX density matrix=1.00D-08.
 Requested convergence on             energy=1.00D-08.
 No special actions if energy rises.
 SCF Done:  E(RwB97XD) =  -755.937741520     A.U. after   16 cycles
            NFock= 16  Conv=0.32D-10     -V/T= 2.0081
 Calling FoFJK, ICntrl=      2127 FMM=F ISym2X=0 I1Cent= 0 IOpClX= 0 NMat=1 NMatS=1 NMatT=0.
 ***** Axes restored to original set *****
 -------------------------------------------------------------------
 Center     Atomic                   Forces (Hartrees/Bohr)
 Number     Number              X              Y              Z
 -------------------------------------------------------------------
      1        6          -0.000852640    0.001801550    0.002017872
      2        8          -0.000221749   -0.001628912    0.001030323
      3        8           0.000473513    0.003169954    0.001544266
      4        1           0.000229368   -0.002556006   -0.001369973
      5        6          -0.000086413   -0.003486743   -0.001520389
      6        9           0.000229456    0.000421087   -0.001020956
      7        9          -0.001514645    0.000205641    0.000079855
      8        9           0.002209554    0.003080214    0.000225605
      9        8           0.000391737    0.000745902    0.000244403
     10        1          -0.000650776   -0.001123808   -0.000648500
     11        1           0.000232964    0.000350142    0.000411514
     12        8           0.000643861   -0.004422130    0.000877393
     13        1           0.000067270   -0.000840407    0.001178567
     14        1          -0.000915210    0.004339710   -0.003221516
     15        8          -0.001050650    0.000739140   -0.000556000
     16        1           0.000264212   -0.000283309    0.000155199
     17        1           0.000550147   -0.000512026    0.000572336
 -------------------------------------------------------------------
 Cartesian Forces:  Max     0.004422130 RMS     0.001562915

 GradGradGradGradGradGradGradGradGradGradGradGradGradGradGradGradGradGrad
 Berny optimization.
 Using GEDIIS/GDIIS optimizer.
 FormGI is forming the generalized inverse of G from B-inverse, IUseBI=4.
 Internal  Forces:  Max     0.004990319 RMS     0.001156342
 Search for a local minimum.
 Step number  17 out of a maximum of  102
 All quantities printed in internal units (Hartrees-Bohrs-Radians)
 Mixed Optimization -- RFO/linear search
 Update second derivatives using D2CorX and points   15   16   17
 DE= -3.85D-04 DEPred=-3.79D-04 R= 1.02D+00
 TightC=F SS=  1.41D+00  RLast= 4.51D-01 DXNew= 4.2426D-01 1.3516D+00
 Trust test= 1.02D+00 RLast= 4.51D-01 DXMaxT set to 4.24D-01
 ITU=  1  1 -1  1  0  0 -1 -1  0 -1  1  0  0  0  1  1  0
 Use linear search instead of GDIIS.
     Eigenvalues ---    0.00023   0.00050   0.00090   0.00106   0.00147
     Eigenvalues ---    0.00353   0.00550   0.00697   0.00811   0.00974
     Eigenvalues ---    0.01136   0.01277   0.01406   0.01708   0.01843
     Eigenvalues ---    0.02403   0.03155   0.03265   0.03382   0.04416
     Eigenvalues ---    0.06974   0.07724   0.07902   0.08170   0.10812
     Eigenvalues ---    0.12858   0.13917   0.17657   0.22113   0.22945
     Eigenvalues ---    0.24378   0.31672   0.34705   0.40504   0.42079
     Eigenvalues ---    0.45689   0.46883   0.47245   0.49557   0.55971
     Eigenvalues ---    0.58801   0.59499   0.68774   0.79883   0.99402
 RFO step:  Lambda=-1.19696248D-03 EMin= 2.27438906D-04
 Quartic linear search produced a step of  0.34057.
 Iteration  1 RMS(Cart)=  0.12038011 RMS(Int)=  0.01917878
 Iteration  2 RMS(Cart)=  0.03509904 RMS(Int)=  0.00126032
 Iteration  3 RMS(Cart)=  0.00047251 RMS(Int)=  0.00124056
 Iteration  4 RMS(Cart)=  0.00000043 RMS(Int)=  0.00124056
 Variable       Old X    -DE/DX   Delta X   Delta X   Delta X     New X
                                 (Linear)    (Quad)   (Total)
    R1        2.26448   0.00169   0.00017   0.00305   0.00322   2.26770
    R2        2.50517  -0.00068  -0.00017  -0.00411  -0.00428   2.50089
    R3        2.92211  -0.00061  -0.00068  -0.00570  -0.00637   2.91574
    R4        1.82969   0.00264  -0.00063  -0.00244  -0.00307   1.82662
    R5        2.51232  -0.00073  -0.00033  -0.00023  -0.00055   2.51176
    R6        2.51758   0.00114   0.00025   0.00695   0.00720   2.52478
    R7        2.55089   0.00184   0.00027   0.00089   0.00116   2.55205
    R8        6.38777   0.00143   0.06308   0.29250   0.35508   6.74285
    R9        6.01049   0.00008   0.03501   0.20777   0.24310   6.25359
   R10        1.84571  -0.00143  -0.00021  -0.00177  -0.00186   1.84384
   R11        1.81398  -0.00027   0.00008   0.00078   0.00086   1.81484
   R12        3.44630  -0.00004  -0.00703  -0.05690  -0.06382   3.38248
   R13        3.52707  -0.00011  -0.00151  -0.03632  -0.03784   3.48923
   R14        1.84972   0.00005   0.00017   0.00102   0.00118   1.85090
   R15        1.80767   0.00499  -0.00130  -0.00436  -0.00492   1.80275
   R16        3.84876   0.00006   0.01936   0.06068   0.07997   3.92873
   R17        1.81392  -0.00008   0.00008   0.00035   0.00042   1.81435
   R18        1.83668  -0.00082  -0.00063  -0.00330  -0.00407   1.83261
    A1        2.21951   0.00019   0.00107   0.00766   0.00866   2.22817
    A2        2.11518   0.00202  -0.00006   0.00607   0.00594   2.12112
    A3        1.94673  -0.00223  -0.00114  -0.01474  -0.01594   1.93080
    A4        1.86825   0.00068  -0.00215  -0.01053  -0.01268   1.85558
    A5        1.93416  -0.00068   0.00273   0.01527   0.01805   1.95220
    A6        1.98503  -0.00155  -0.00023  -0.01031  -0.01063   1.97441
    A7        1.86075   0.00409  -0.00440  -0.01013  -0.01459   1.84616
    A8        1.89949   0.00044   0.00033  -0.00032   0.00003   1.89952
    A9        1.89577  -0.00197   0.00141   0.00468   0.00614   1.90191
   A10        1.88598  -0.00033   0.00014   0.00096   0.00093   1.88691
   A11        1.71098  -0.00033  -0.00428  -0.02828  -0.02986   1.68113
   A12        1.82892   0.00076   0.00267   0.00439   0.00450   1.83342
   A13        1.87236  -0.00044   0.00024  -0.00489  -0.00443   1.86793
   A14        1.62465   0.00002   0.00190  -0.00553  -0.00371   1.62094
   A15        2.16710   0.00004   0.00146  -0.01253  -0.00975   2.15735
   A16        2.56703   0.00009  -0.00363   0.00062  -0.00374   2.56329
   A17        1.05618   0.00045   0.00345   0.02994   0.03406   1.09024
   A18        1.83104   0.00070  -0.00394  -0.00501  -0.01112   1.81992
   A19        1.48288  -0.00036  -0.00886  -0.03074  -0.04062   1.44226
   A20        2.03222  -0.00036  -0.00595  -0.02209  -0.02766   2.00456
   A21        2.71547   0.00008   0.00886   0.03893   0.04494   2.76041
   A22        2.35233   0.00012   0.01237   0.05303   0.06582   2.41815
   A23        1.64418   0.00014   0.00535   0.02896   0.03224   1.67642
   A24        1.85795   0.00026  -0.00167  -0.00565  -0.00897   1.84899
   A25        2.50864   0.00002  -0.00773  -0.04983  -0.05782   2.45082
   A26        2.53906   0.00009  -0.00541  -0.00080  -0.00656   2.53250
   A27        3.70189  -0.00073   0.02135   0.02328   0.04615   3.74804
    D1       -0.20357  -0.00084  -0.01028  -0.09599  -0.10625  -0.30982
    D2        2.87423  -0.00118  -0.01276  -0.11406  -0.12685   2.74739
    D3       -0.46421  -0.00028   0.01833   0.00675   0.02511  -0.43910
    D4       -2.61074   0.00082   0.01598   0.00302   0.01909  -2.59165
    D5        1.59578  -0.00060   0.01892   0.01463   0.03348   1.62926
    D6        2.73680   0.00010   0.02060   0.02345   0.04405   2.78085
    D7        0.59027   0.00119   0.01825   0.01972   0.03803   0.62830
    D8       -1.48639  -0.00022   0.02119   0.03133   0.05242  -1.43397
    D9        0.15491   0.00047  -0.02587   0.04678   0.02208   0.17700
   D10        0.42124   0.00083  -0.03249   0.01405  -0.01958   0.40167
   D11        2.23999   0.00089  -0.02433   0.06169   0.03851   2.27850
   D12        2.50632   0.00124  -0.03095   0.02896  -0.00315   2.50317
   D13       -1.98521   0.00015  -0.02309   0.06440   0.04245  -1.94276
   D14       -1.71888   0.00050  -0.02972   0.03167   0.00079  -1.71809
   D15       -1.84225   0.00258   0.03337   0.12313   0.15655  -1.68570
   D16       -2.10989  -0.00007   0.00457   0.04789   0.05371  -2.05618
   D17        0.11161  -0.00015   0.00704   0.03035   0.04021   0.15182
   D18        0.22477   0.00008   0.02655   0.08710   0.11290   0.33766
   D19        2.20279  -0.00043   0.02879   0.07232   0.10123   2.30403
   D20       -2.18663  -0.00036  -0.01440  -0.06486  -0.08067  -2.26730
   D21       -0.12310   0.00028  -0.00391  -0.00711  -0.00627  -0.12938
   D22        1.73949  -0.00051  -0.04157  -0.14627  -0.18848   1.55102
   D23       -0.28585  -0.00006  -0.03282  -0.11545  -0.15026  -0.43611
   D24       -2.41767  -0.00044   0.04569   0.12225   0.16662  -2.25106
   D25        0.16362   0.00029   0.02434   0.09898   0.12047   0.28409
   D26       -1.65433  -0.00030   0.03360   0.12041   0.15185  -1.50249
   D27       -0.05269  -0.00035  -0.01438  -0.06900  -0.08614  -0.13884
   D28        2.37856  -0.00001   0.00164   0.00437   0.00466   2.38322
         Item               Value     Threshold  Converged?
 Maximum Force            0.004990     0.000015     NO 
 RMS     Force            0.001156     0.000010     NO 
 Maximum Displacement     0.558033     0.000060     NO 
 RMS     Displacement     0.130764     0.000040     NO 
 Predicted change in Energy=-9.146116D-04
 GradGradGradGradGradGradGradGradGradGradGradGradGradGradGradGradGradGrad

                          Input orientation:                          
 ---------------------------------------------------------------------
 Center     Atomic      Atomic             Coordinates (Angstroms)
 Number     Number       Type             X           Y           Z
 ---------------------------------------------------------------------
      1          6           0       -2.760620   -0.289005    0.578113
      2          8           0       -2.243003   -1.090607    1.305809
      3          8           0       -3.656616   -0.516672   -0.368871
      4          1           0       -3.612724   -1.462668   -0.562485
      5          6           0       -2.335167    1.194123    0.578603
      6          9           0       -1.803543    1.555939    1.741853
      7          9           0       -3.337137    2.027532    0.284447
      8          9           0       -1.397631    1.307497   -0.386794
      9          8           0        0.313707   -3.317774   -2.608979
     10          1           0        0.768542   -2.890161   -1.859111
     11          1           0        0.487197   -4.260024   -2.542758
     12          8           0       -1.886339   -1.935758   -1.791874
     13          1           0       -1.259362   -2.568807   -2.198665
     14          1           0       -1.959238   -1.232499   -2.432330
     15          8           0        0.600959   -1.892182   -0.314693
     16          1           0        0.983602   -1.103942    0.077834
     17          1           0       -0.345737   -1.707186   -0.414730
 ---------------------------------------------------------------------
                    Distance matrix (angstroms):
                    1          2          3          4          5
     1  C    0.000000
     2  O    1.200015   0.000000
     3  O    1.323412   2.265449   0.000000
     4  H    1.845137   2.346292   0.966604   0.000000
     5  C    1.542944   2.399441   2.360244   3.161135   0.000000
     6  F    2.382038   2.717990   3.490667   4.206555   1.329167
     7  F    2.405193   3.458772   2.646103   3.602047   1.336055
     8  F    2.310325   3.054581   2.903605   3.551242   1.350489
     9  O    5.364931   5.179054   5.350489   4.800669   6.126535
    10  H    5.016081   4.724883   5.237967   4.786906   5.679511
    11  H    6.004761   5.684247   5.992467   5.343785   6.888857
    12  O    3.015460   3.230655   2.678175   2.171547   3.951805
    13  H    3.893812   3.928608   3.647771   3.072286   4.798981
    14  H    3.255021   3.751579   2.766110   2.506654   3.885298
    15  O    3.829816   3.369966   4.474585   4.242759   4.352481
    16  H    3.864401   3.452402   4.698516   4.654557   4.067690
    17  H    2.971302   2.634396   3.518714   3.279454   3.655425
                    6          7          8          9         10
     6  F    0.000000
     7  F    2.167567   0.000000
     8  F    2.181199   2.175017   0.000000
     9  O    6.867719   7.090336   5.409243   0.000000
    10  H    6.272988   6.755379   4.947763   0.975720   0.000000
    11  H    7.578312   7.883653   6.260834   0.960374   1.556616
    12  O    4.968504   4.703571   3.568162   2.723570   2.822021
    13  H    5.730388   5.622217   4.281089   1.789932   2.081096
    14  H    5.022294   4.461758   3.309260   3.089637   3.243025
    15  O    4.679802   5.588535   3.773262   2.716353   1.846422
    16  H    4.196677   5.340187   3.420700   3.545247   2.643594
    17  H    4.174210   4.835849   3.193051   2.800641   2.174233
                   11         12         13         14         15
    11  H    0.000000
    12  O    3.405836   0.000000
    13  H    2.455419   0.979454   0.000000
    14  H    3.893988   0.953976   1.526481   0.000000
    15  O    3.253290   2.893201   2.732757   3.387355   0.000000
    16  H    4.132164   3.524810   3.515560   3.870111   0.960112
    17  H    3.426261   2.078996   2.181633   2.626675   0.969776
                   16         17
    16  H    0.000000
    17  H    1.540671   0.000000
 Stoichiometry    C2H7F3O5
 Framework group  C1[X(C2H7F3O5)]
 Deg. of freedom    45
 Full point group                 C1      NOp   1
 Largest Abelian subgroup         C1      NOp   1
 Largest concise Abelian subgroup C1      NOp   1
                         Standard orientation:                         
 ---------------------------------------------------------------------
 Center     Atomic      Atomic             Coordinates (Angstroms)
 Number     Number       Type             X           Y           Z
 ---------------------------------------------------------------------
      1          6           0       -0.948880    0.485537   -0.746823
      2          8           0       -0.451869   -0.087357   -1.676774
      3          8           0       -0.750546    1.738292   -0.369083
      4          1           0        0.068029    2.024364   -0.796190
      5          6           0       -1.857795   -0.248625    0.260926
      6          9           0       -2.428984   -1.321005   -0.277989
      7          9           0       -2.810022    0.534379    0.775911
      8          9           0       -1.047674   -0.641745    1.267396
      9          8           0        4.257563    0.054081    0.473541
     10          1           0        3.796640   -0.781643    0.270700
     11          1           0        5.011191    0.110550   -0.119059
     12          8           0        1.809972    1.222007    0.222375
     13          1           0        2.768335    1.027637    0.277972
     14          1           0        1.553248    1.399287    1.123893
     15          8           0        2.243077   -1.587000   -0.318465
     16          1           0        1.647887   -2.288920   -0.044836
     17          1           0        1.709272   -0.777589   -0.337711
 ---------------------------------------------------------------------
 Rotational constants (GHZ):           1.7889333           0.5439076           0.5057809
 Standard basis: 6-31++G(d,p) (6D, 7F)
 There are   232 symmetry adapted cartesian basis functions of A   symmetry.
 There are   232 symmetry adapted basis functions of A   symmetry.
   232 basis functions,   376 primitive gaussians,   232 cartesian basis functions
    43 alpha electrons       43 beta electrons
       nuclear repulsion energy       625.7018872560 Hartrees.
 NAtoms=   17 NActive=   17 NUniq=   17 SFac= 1.00D+00 NAtFMM=   60 NAOKFM=F Big=F
 Integral buffers will be    131072 words long.
 Raffenetti 2 integral format.
 Two-electron integral symmetry is turned on.
 Nuclear repulsion after empirical dispersion term =      625.6944487011 Hartrees.
 One-electron integrals computed using PRISM.
 NBasis=   232 RedAO= T EigKep=  5.20D-05  NBF=   232
 NBsUse=   232 1.00D-06 EigRej= -1.00D+00 NBFU=   232
 Initial guess from the checkpoint file:  "/local_scratch/slurm.5614169/Gau-71194.chk"
 B after Tr=    -0.000000    0.000000    0.000000
         Rot=    0.997480    0.069490    0.006841    0.012593 Ang=   8.14 deg.
 ExpMin= 3.60D-02 ExpMax= 7.00D+03 ExpMxC= 1.05D+03 IAcc=3 IRadAn=         5 AccDes= 0.00D+00
 Harris functional with IExCor= 4639 and IRadAn=       5 diagonalized for initial guess.
 HarFok:  IExCor= 4639 AccDes= 0.00D+00 IRadAn=         5 IDoV= 1 UseB2=F ITyADJ=14
 ICtDFT=  3500011 ScaDFX=  1.000000  1.000000  1.000000  1.000000
 FoFCou: FMM=F IPFlag=           0 FMFlag=      100000 FMFlg1=           0
         NFxFlg=           0 DoJE=T BraDBF=F KetDBF=T FulRan=T
         wScrn=  0.000000 ICntrl=       500 IOpCl=  0 I1Cent=   200000004 NGrid=           0
         NMat0=    1 NMatS0=      1 NMatT0=    0 NMatD0=    1 NMtDS0=    0 NMtDT0=    0
 Petite list used in FoFCou.
 Requested convergence on RMS density matrix=1.00D-10 within 128 cycles.
 Requested convergence on MAX density matrix=1.00D-08.
 Requested convergence on             energy=1.00D-08.
 No special actions if energy rises.
 SCF Done:  E(RwB97XD) =  -755.938792583     A.U. after   16 cycles
            NFock= 16  Conv=0.82D-10     -V/T= 2.0080
 Calling FoFJK, ICntrl=      2127 FMM=F ISym2X=0 I1Cent= 0 IOpClX= 0 NMat=1 NMatS=1 NMatT=0.
 ***** Axes restored to original set *****
 -------------------------------------------------------------------
 Center     Atomic                   Forces (Hartrees/Bohr)
 Number     Number              X              Y              Z
 -------------------------------------------------------------------
      1        6          -0.001404598    0.004505194    0.002872215
      2        8           0.000457448   -0.002026873   -0.000614121
      3        8           0.001378364    0.004117900    0.003541590
      4        1          -0.001140619   -0.007239791   -0.003710602
      5        6          -0.002872637   -0.000948448   -0.002374281
      6        9           0.000272358   -0.000425484   -0.001846047
      7        9           0.001125521   -0.000504347    0.001083400
      8        9           0.002372858    0.004324547    0.001288353
      9        8           0.000466199   -0.000511132   -0.000174411
     10        1           0.000255525   -0.000526493   -0.000118585
     11        1          -0.000025120    0.000553355    0.000001158
     12        8           0.000920311   -0.006325832    0.003329749
     13        1          -0.000651819   -0.002329309    0.000520607
     14        1          -0.001502242    0.007165183   -0.004922971
     15        8          -0.000240862    0.001669713    0.000353049
     16        1           0.001021230   -0.000771605    0.000331345
     17        1          -0.000431916   -0.000726579    0.000439552
 -------------------------------------------------------------------
 Cartesian Forces:  Max     0.007239791 RMS     0.002520269

 GradGradGradGradGradGradGradGradGradGradGradGradGradGradGradGradGradGrad
 Berny optimization.
 Using GEDIIS/GDIIS optimizer.
 FormGI is forming the generalized inverse of G from B-inverse, IUseBI=4.
 Internal  Forces:  Max     0.008590470 RMS     0.001750252
 Search for a local minimum.
 Step number  18 out of a maximum of  102
 All quantities printed in internal units (Hartrees-Bohrs-Radians)
 Mixed Optimization -- RFO/linear search
 Update second derivatives using D2CorX and points   17   18
 DE= -1.05D-03 DEPred=-9.15D-04 R= 1.15D+00
 TightC=F SS=  1.41D+00  RLast= 6.67D-01 DXNew= 7.1352D-01 2.0022D+00
 Trust test= 1.15D+00 RLast= 6.67D-01 DXMaxT set to 7.14D-01
 ITU=  1  1  1 -1  1  0  0 -1 -1  0 -1  1  0  0  0  1  1  0
 Use linear search instead of GDIIS.
     Eigenvalues ---    0.00012   0.00040   0.00090   0.00105   0.00125
     Eigenvalues ---    0.00295   0.00534   0.00756   0.00883   0.00991
     Eigenvalues ---    0.01152   0.01379   0.01546   0.01655   0.01872
     Eigenvalues ---    0.02940   0.03179   0.03236   0.03358   0.04253
     Eigenvalues ---    0.06517   0.07645   0.07917   0.08056   0.10697
     Eigenvalues ---    0.13125   0.15001   0.17543   0.22059   0.23218
     Eigenvalues ---    0.24361   0.32297   0.35096   0.40345   0.42063
     Eigenvalues ---    0.45596   0.45889   0.46908   0.50543   0.55955
     Eigenvalues ---    0.58806   0.59583   0.69910   0.86675   0.99532
 RFO step:  Lambda=-2.26033469D-03 EMin= 1.17691317D-04
 Quartic linear search produced a step of  1.16212.
 Iteration  1 RMS(Cart)=  0.19548699 RMS(Int)=  0.07236326
 Iteration  2 RMS(Cart)=  0.12757992 RMS(Int)=  0.03182359
 Iteration  3 RMS(Cart)=  0.05935330 RMS(Int)=  0.00635398
 Iteration  4 RMS(Cart)=  0.00990839 RMS(Int)=  0.00509960
 Iteration  5 RMS(Cart)=  0.00001994 RMS(Int)=  0.00509958
 Iteration  6 RMS(Cart)=  0.00000005 RMS(Int)=  0.00509958
 Variable       Old X    -DE/DX   Delta X   Delta X   Delta X     New X
                                 (Linear)    (Quad)   (Total)
    R1        2.26770   0.00118   0.00374   0.00339   0.00713   2.27483
    R2        2.50089   0.00050  -0.00498  -0.00518  -0.01015   2.49073
    R3        2.91574   0.00082  -0.00740  -0.00392  -0.01132   2.90442
    R4        1.82662   0.00778  -0.00357   0.00443   0.00087   1.82748
    R5        2.51176  -0.00162  -0.00064   0.00160   0.00096   2.51272
    R6        2.52478  -0.00140   0.00836   0.00258   0.01094   2.53572
    R7        2.55205   0.00098   0.00135   0.00071   0.00206   2.55412
    R8        6.74285   0.00216   0.41265   0.29804   0.70664   7.44949
    R9        6.25359  -0.00040   0.28251   0.16086   0.44672   6.70032
   R10        1.84384   0.00007  -0.00217  -0.00121  -0.00296   1.84088
   R11        1.81484  -0.00055   0.00100   0.00037   0.00137   1.81622
   R12        3.38248   0.00053  -0.07416  -0.03758  -0.11178   3.27070
   R13        3.48923   0.00040  -0.04397  -0.02759  -0.07141   3.41782
   R14        1.85090   0.00129   0.00138   0.00139   0.00233   1.85323
   R15        1.80275   0.00859  -0.00572   0.00661   0.00512   1.80787
   R16        3.92873   0.00096   0.09293   0.07096   0.16394   4.09267
   R17        1.81435  -0.00009   0.00049   0.00007   0.00056   1.81491
   R18        1.83261   0.00086  -0.00473  -0.00232  -0.00735   1.82526
    A1        2.22817  -0.00206   0.01007   0.00567   0.01528   2.24345
    A2        2.12112   0.00115   0.00691   0.00027   0.00675   2.12788
    A3        1.93080   0.00085  -0.01852  -0.00778  -0.02674   1.90406
    A4        1.85558   0.00473  -0.01473   0.00446  -0.01027   1.84531
    A5        1.95220  -0.00059   0.02097   0.00674   0.02787   1.98007
    A6        1.97441  -0.00016  -0.01235  -0.00290  -0.01544   1.95897
    A7        1.84616   0.00262  -0.01696  -0.00734  -0.02445   1.82171
    A8        1.89952   0.00018   0.00004  -0.00043  -0.00033   1.89919
    A9        1.90191  -0.00243   0.00714  -0.00042   0.00691   1.90882
   A10        1.88691   0.00034   0.00108   0.00424   0.00479   1.89170
   A11        1.68113  -0.00211  -0.03470  -0.07248  -0.08955   1.59158
   A12        1.83342  -0.00075   0.00523  -0.02504  -0.03717   1.79625
   A13        1.86793  -0.00019  -0.00515  -0.00391  -0.00853   1.85941
   A14        1.62094   0.00026  -0.00431  -0.00200  -0.00589   1.61505
   A15        2.15735  -0.00013  -0.01133  -0.01449  -0.02242   2.13493
   A16        2.56329   0.00014  -0.00435   0.01172   0.00667   2.56996
   A17        1.09024   0.00120   0.03958   0.08419   0.12579   1.21603
   A18        1.81992   0.00118  -0.01293   0.00349  -0.01441   1.80551
   A19        1.44226  -0.00019  -0.04720  -0.00475  -0.05373   1.38853
   A20        2.00456   0.00014  -0.03214  -0.01596  -0.04741   1.95715
   A21        2.76041  -0.00032   0.05223   0.01434   0.05672   2.81713
   A22        2.41815   0.00007   0.07649   0.04906   0.12220   2.54035
   A23        1.67642  -0.00024   0.03746   0.02772   0.05384   1.73026
   A24        1.84899   0.00099  -0.01042  -0.00005  -0.02246   1.82653
   A25        2.45082   0.00028  -0.06720  -0.05322  -0.11796   2.33286
   A26        2.53250   0.00101  -0.00762   0.07944   0.07206   2.60456
   A27        3.74804  -0.00131   0.05363  -0.00892   0.05051   3.79855
    D1       -0.30982  -0.00011  -0.12348  -0.08223  -0.20555  -0.51537
    D2        2.74739  -0.00082  -0.14741  -0.10733  -0.25490   2.49248
    D3       -0.43910  -0.00028   0.02918  -0.05362  -0.02431  -0.46341
    D4       -2.59165   0.00006   0.02218  -0.05606  -0.03356  -2.62521
    D5        1.62926  -0.00194   0.03891  -0.05496  -0.01626   1.61300
    D6        2.78085   0.00056   0.05119  -0.03065   0.02052   2.80137
    D7        0.62830   0.00090   0.04420  -0.03309   0.01127   0.63957
    D8       -1.43397  -0.00109   0.06092  -0.03199   0.02857  -1.40540
    D9        0.17700   0.00043   0.02566   0.00105   0.03168   0.20867
   D10        0.40167   0.00095  -0.02275  -0.05206  -0.07972   0.32195
   D11        2.27850  -0.00008   0.04475   0.00466   0.05433   2.33283
   D12        2.50317   0.00044  -0.00366  -0.04846  -0.05707   2.44610
   D13       -1.94276  -0.00103   0.04933   0.00630   0.06056  -1.88221
   D14       -1.71809  -0.00050   0.00092  -0.04681  -0.05084  -1.76893
   D15       -1.68570   0.00252   0.18193   0.20083   0.38165  -1.30404
   D16       -2.05618  -0.00018   0.06242   0.02043   0.08608  -1.97010
   D17        0.15182  -0.00026   0.04673   0.00274   0.05714   0.20897
   D18        0.33766   0.00011   0.13120   0.01534   0.14384   0.48150
   D19        2.30403   0.00002   0.11764   0.00418   0.12207   2.42610
   D20       -2.26730  -0.00100  -0.09374  -0.06152  -0.16271  -2.43001
   D21       -0.12938   0.00044  -0.00729   0.01903   0.02805  -0.10133
   D22        1.55102   0.00001  -0.21903  -0.04221  -0.26312   1.28789
   D23       -0.43611  -0.00006  -0.17462  -0.02459  -0.20425  -0.64036
   D24       -2.25106  -0.00076   0.19363   0.02210   0.21342  -2.03763
   D25        0.28409   0.00056   0.14000   0.03102   0.16292   0.44701
   D26       -1.50249  -0.00066   0.17647   0.02880   0.19739  -1.30510
   D27       -0.13884  -0.00054  -0.10011  -0.03220  -0.13767  -0.27651
   D28        2.38322  -0.00004   0.00542   0.04402   0.04330   2.42651
         Item               Value     Threshold  Converged?
 Maximum Force            0.008590     0.000015     NO 
 RMS     Force            0.001750     0.000010     NO 
 Maximum Displacement     1.113618     0.000060     NO 
 RMS     Displacement     0.302139     0.000040     NO 
 Predicted change in Energy=-2.153459D-03
 GradGradGradGradGradGradGradGradGradGradGradGradGradGradGradGradGradGrad

                          Input orientation:                          
 ---------------------------------------------------------------------
 Center     Atomic      Atomic             Coordinates (Angstroms)
 Number     Number       Type             X           Y           Z
 ---------------------------------------------------------------------
      1          6           0       -2.477503   -0.227936    0.557093
      2          8           0       -1.653702   -0.907864    1.112216
      3          8           0       -3.417449   -0.602448   -0.287578
      4          1           0       -3.066704   -1.380802   -0.741837
      5          6           0       -2.438560    1.307331    0.617597
      6          9           0       -1.838363    1.778913    1.706360
      7          9           0       -3.662395    1.850328    0.528524
      8          9           0       -1.731307    1.668439   -0.476096
      9          8           0        0.263994   -3.311072   -2.615829
     10          1           0        0.669918   -2.921099   -1.820770
     11          1           0        0.416477   -4.258590   -2.564094
     12          8           0       -1.962313   -1.987017   -1.933646
     13          1           0       -1.276556   -2.601483   -2.271166
     14          1           0       -1.886926   -1.229513   -2.513087
     15          8           0        0.416792   -2.066848   -0.246813
     16          1           0        0.736689   -1.377724    0.340689
     17          1           0       -0.535202   -1.914809   -0.306192
 ---------------------------------------------------------------------
                    Distance matrix (angstroms):
                    1          2          3          4          5
     1  C    0.000000
     2  O    1.203791   0.000000
     3  O    1.318039   2.272335   0.000000
     4  H    1.833978   2.378604   0.967062   0.000000
     5  C    1.536952   2.401611   2.329124   3.077122   0.000000
     6  F    2.399325   2.757875   3.484277   4.181661   1.329674
     7  F    2.392482   3.461671   2.596562   3.522622   1.341846
     8  F    2.284847   3.027556   2.834703   3.339427   1.351580
     9  O    5.204706   4.832317   5.129369   4.281511   6.252079
    10  H    4.776360   4.249086   4.943014   4.183175   5.786872
    11  H    5.862004   5.387788   5.766185   4.871840   7.018110
    12  O    3.092501   3.246088   2.596920   1.734238   4.193849
    13  H    3.882659   3.802349   3.537539   2.652081   4.997402
    14  H    3.282977   3.647009   2.772833   2.133562   4.067070
    15  O    3.522046   2.734438   4.104575   3.584753   4.503923
    16  H    3.420508   2.555385   4.272311   3.954449   4.167542
    17  H    2.713546   2.068058   3.167015   2.623633   3.854652
                    6          7          8          9         10
     6  F    0.000000
     7  F    2.172438   0.000000
     8  F    2.187871   2.184363   0.000000
     9  O    7.000656   7.207187   5.775398   0.000000
    10  H    6.389228   6.859638   5.351438   0.974152   0.000000
    11  H    7.731269   7.969966   6.640962   0.961102   1.551014
    12  O    5.239011   4.865981   3.942102   2.678608   2.795333
    13  H    5.943417   5.774869   4.654171   1.730782   2.023307
    14  H    5.182347   4.678580   3.545656   2.994979   3.142963
    15  O    4.867288   5.708343   4.315005   2.680239   1.808634
    16  H    4.296546   5.459628   4.004654   3.564026   2.656760
    17  H    4.403655   4.965113   3.781429   2.814727   2.181485
                   11         12         13         14         15
    11  H    0.000000
    12  O    3.349052   0.000000
    13  H    2.387084   0.980689   0.000000
    14  H    3.805729   0.956685   1.520979   0.000000
    15  O    3.189596   2.917519   2.692818   3.338300   0.000000
    16  H    4.103619   3.581682   3.517461   3.879351   0.960409
    17  H    3.390740   2.165748   2.209581   2.677158   0.965886
                   16         17
    16  H    0.000000
    17  H    1.524672   0.000000
 Stoichiometry    C2H7F3O5
 Framework group  C1[X(C2H7F3O5)]
 Deg. of freedom    45
 Full point group                 C1      NOp   1
 Largest Abelian subgroup         C1      NOp   1
 Largest concise Abelian subgroup C1      NOp   1
                         Standard orientation:                         
 ---------------------------------------------------------------------
 Center     Atomic      Atomic             Coordinates (Angstroms)
 Number     Number       Type             X           Y           Z
 ---------------------------------------------------------------------
      1          6           0       -0.796657    0.094183   -0.715610
      2          8           0       -0.168028   -0.832897   -1.156588
      3          8           0       -0.532038    1.382311   -0.804655
      4          1           0        0.431384    1.449133   -0.855254
      5          6           0       -1.987289   -0.109997    0.234615
      6          9           0       -2.589534   -1.285757    0.083212
      7          9           0       -2.903205    0.863641    0.117670
      8          9           0       -1.445807   -0.039665    1.470989
      9          8           0        4.252774    0.120615    0.545944
     10          1           0        3.763667   -0.716433    0.450565
     11          1           0        5.024182    0.053083   -0.023341
     12          8           0        1.936891    1.350865   -0.000049
     13          1           0        2.868067    1.067428    0.119638
     14          1           0        1.656631    1.574465    0.886915
     15          8           0        2.265992   -1.544936   -0.133997
     16          1           0        1.605256   -2.214957    0.058057
     17          1           0        1.756675   -0.769479   -0.402693
 ---------------------------------------------------------------------
 Rotational constants (GHZ):           1.9902987           0.5270247           0.4864696
 Standard basis: 6-31++G(d,p) (6D, 7F)
 There are   232 symmetry adapted cartesian basis functions of A   symmetry.
 There are   232 symmetry adapted basis functions of A   symmetry.
   232 basis functions,   376 primitive gaussians,   232 cartesian basis functions
    43 alpha electrons       43 beta electrons
       nuclear repulsion energy       628.0996080531 Hartrees.
 NAtoms=   17 NActive=   17 NUniq=   17 SFac= 1.00D+00 NAtFMM=   60 NAOKFM=F Big=F
 Integral buffers will be    131072 words long.
 Raffenetti 2 integral format.
 Two-electron integral symmetry is turned on.
 Nuclear repulsion after empirical dispersion term =      628.0921403352 Hartrees.
 One-electron integrals computed using PRISM.
 NBasis=   232 RedAO= T EigKep=  5.94D-05  NBF=   232
 NBsUse=   232 1.00D-06 EigRej= -1.00D+00 NBFU=   232
 Initial guess from the checkpoint file:  "/local_scratch/slurm.5614169/Gau-71194.chk"
 B after Tr=    -0.000000   -0.000000    0.000000
         Rot=    0.986386    0.162520    0.021828    0.012349 Ang=  18.93 deg.
 ExpMin= 3.60D-02 ExpMax= 7.00D+03 ExpMxC= 1.05D+03 IAcc=3 IRadAn=         5 AccDes= 0.00D+00
 Harris functional with IExCor= 4639 and IRadAn=       5 diagonalized for initial guess.
 HarFok:  IExCor= 4639 AccDes= 0.00D+00 IRadAn=         5 IDoV= 1 UseB2=F ITyADJ=14
 ICtDFT=  3500011 ScaDFX=  1.000000  1.000000  1.000000  1.000000
 FoFCou: FMM=F IPFlag=           0 FMFlag=      100000 FMFlg1=           0
         NFxFlg=           0 DoJE=T BraDBF=F KetDBF=T FulRan=T
         wScrn=  0.000000 ICntrl=       500 IOpCl=  0 I1Cent=   200000004 NGrid=           0
         NMat0=    1 NMatS0=      1 NMatT0=    0 NMatD0=    1 NMtDS0=    0 NMtDT0=    0
 Petite list used in FoFCou.
 Requested convergence on RMS density matrix=1.00D-10 within 128 cycles.
 Requested convergence on MAX density matrix=1.00D-08.
 Requested convergence on             energy=1.00D-08.
 No special actions if energy rises.
 SCF Done:  E(RwB97XD) =  -755.939233830     A.U. after   18 cycles
            NFock= 18  Conv=0.36D-10     -V/T= 2.0079
 Calling FoFJK, ICntrl=      2127 FMM=F ISym2X=0 I1Cent= 0 IOpClX= 0 NMat=1 NMatS=1 NMatT=0.
 ***** Axes restored to original set *****
 -------------------------------------------------------------------
 Center     Atomic                   Forces (Hartrees/Bohr)
 Number     Number              X              Y              Z
 -------------------------------------------------------------------
      1        6          -0.004520934    0.009158725    0.002867016
      2        8          -0.002544752   -0.001014114   -0.000272266
      3        8           0.001478700    0.009570033    0.007878796
      4        1          -0.000306445   -0.021429041   -0.008971444
      5        6          -0.006957028    0.002236757    0.000049763
      6        9           0.000202714   -0.001209252   -0.003051875
      7        9           0.006343634    0.000017138    0.001543117
      8        9           0.000628745    0.006402564    0.003156543
      9        8          -0.000367871   -0.002445250   -0.001529281
     10        1           0.002204697    0.001010164    0.001992982
     11        1          -0.000431564    0.000836626   -0.000786517
     12        8          -0.001656047    0.000340633   -0.000334164
     13        1           0.000673574   -0.006346147    0.000641243
     14        1          -0.000987975    0.005523626   -0.004275621
     15        8           0.004926860   -0.000225791   -0.002345646
     16        1           0.001134951   -0.001617172    0.000689580
     17        1           0.000178739   -0.000809501    0.002747774
 -------------------------------------------------------------------
 Cartesian Forces:  Max     0.021429041 RMS     0.004707275

 GradGradGradGradGradGradGradGradGradGradGradGradGradGradGradGradGradGrad
 Berny optimization.
 Using GEDIIS/GDIIS optimizer.
 FormGI is forming the generalized inverse of G from B-inverse, IUseBI=4.
 Internal  Forces:  Max     0.022478354 RMS     0.006272488
 Search for a local minimum.
 Step number  19 out of a maximum of  102
 All quantities printed in internal units (Hartrees-Bohrs-Radians)
 Mixed Optimization -- RFO/linear search
 Update second derivatives using D2CorX and points   18   19
 DE= -4.41D-04 DEPred=-2.15D-03 R= 2.05D-01
 Trust test= 2.05D-01 RLast= 1.19D+00 DXMaxT set to 7.14D-01
 ITU=  0  1  1  1 -1  1  0  0 -1 -1  0 -1  1  0  0  0  1  1  0
 Use linear search instead of GDIIS.
     Eigenvalues ---    0.00030   0.00034   0.00090   0.00104   0.00158
     Eigenvalues ---    0.00254   0.00502   0.00721   0.00746   0.00978
     Eigenvalues ---    0.01240   0.01353   0.01527   0.01787   0.02734
     Eigenvalues ---    0.02844   0.03136   0.03313   0.04076   0.04533
     Eigenvalues ---    0.07265   0.07511   0.07914   0.08424   0.10547
     Eigenvalues ---    0.14327   0.15188   0.18149   0.22274   0.23101
     Eigenvalues ---    0.24707   0.34245   0.37919   0.40186   0.42143
     Eigenvalues ---    0.45611   0.46573   0.47713   0.52126   0.57469
     Eigenvalues ---    0.58695   0.59430   0.62303   0.78134   0.99882
 RFO step:  Lambda=-6.39508149D-03 EMin= 2.99670584D-04
 Quartic linear search produced a step of -0.33166.
 Iteration  1 RMS(Cart)=  0.22595693 RMS(Int)=  0.01185995
 Iteration  2 RMS(Cart)=  0.03404454 RMS(Int)=  0.00274995
 Iteration  3 RMS(Cart)=  0.00060157 RMS(Int)=  0.00273753
 Iteration  4 RMS(Cart)=  0.00000508 RMS(Int)=  0.00273753
 Iteration  5 RMS(Cart)=  0.00000008 RMS(Int)=  0.00273753
 Variable       Old X    -DE/DX   Delta X   Delta X   Delta X     New X
                                 (Linear)    (Quad)   (Total)
    R1        2.27483  -0.00129  -0.00237   0.00755   0.00518   2.28002
    R2        2.49073   0.00323   0.00337  -0.00915  -0.00579   2.48495
    R3        2.90442   0.00380   0.00376  -0.00534  -0.00158   2.90284
    R4        1.82748   0.02135  -0.00029   0.01372   0.01343   1.84091
    R5        2.51272  -0.00284  -0.00032   0.00285   0.00253   2.51525
    R6        2.53572  -0.00588  -0.00363   0.01097   0.00734   2.54306
    R7        2.55412   0.00405  -0.00068  -0.00293  -0.00361   2.55050
    R8        7.44949   0.00623  -0.23437   0.33182   0.08801   7.53750
    R9        6.70032  -0.00157  -0.14816   0.18380   0.04545   6.74577
   R10        1.84088   0.00206   0.00098  -0.00309  -0.00243   1.83845
   R11        1.81622  -0.00094  -0.00046   0.00058   0.00012   1.81634
   R12        3.27070   0.00093   0.03707  -0.05384  -0.01653   3.25417
   R13        3.41782  -0.00050   0.02368  -0.04663  -0.02335   3.39448
   R14        1.85323   0.00525  -0.00077   0.00235   0.00189   1.85512
   R15        1.80787   0.00479  -0.00170   0.03050   0.03156   1.83943
   R16        4.09267   0.00599  -0.05437   0.10131   0.04714   4.13981
   R17        1.81491  -0.00036  -0.00019   0.00029   0.00011   1.81502
   R18        1.82526   0.00700   0.00244  -0.00342  -0.00109   1.82417
    A1        2.24345  -0.00870  -0.00507   0.00502   0.00006   2.24351
    A2        2.12788  -0.00329  -0.00224   0.00799   0.00585   2.13373
    A3        1.90406   0.01262   0.00887  -0.01361  -0.00464   1.89942
    A4        1.84531   0.01190   0.00341   0.01899   0.02240   1.86770
    A5        1.98007  -0.00575  -0.00924   0.00501  -0.00437   1.97569
    A6        1.95897  -0.00367   0.00512  -0.02689  -0.02191   1.93706
    A7        1.82171   0.02248   0.00811   0.02455   0.03270   1.85441
    A8        1.89919   0.00213   0.00011  -0.00186  -0.00191   1.89728
    A9        1.90882  -0.00852  -0.00229  -0.00585  -0.00821   1.90061
   A10        1.89170  -0.00657  -0.00159   0.00643   0.00513   1.89683
   A11        1.59158   0.01387   0.02970   0.01472   0.04196   1.63354
   A12        1.79625   0.01265   0.01233   0.04743   0.06220   1.85845
   A13        1.85941   0.00010   0.00283  -0.01131  -0.00796   1.85144
   A14        1.61505   0.00082   0.00195  -0.00984  -0.00776   1.60729
   A15        2.13493  -0.00008   0.00743  -0.02136  -0.01464   2.12030
   A16        2.56996  -0.00046  -0.00221   0.01848   0.01622   2.58618
   A17        1.21603   0.01147  -0.04172   0.22331   0.18622   1.40225
   A18        1.80551   0.00157   0.00478   0.01026   0.02314   1.82864
   A19        1.38853  -0.00253   0.01782  -0.02021  -0.00248   1.38605
   A20        1.95715   0.00295   0.01572  -0.03918  -0.02815   1.92900
   A21        2.81713   0.00261  -0.01881   0.02202   0.00512   2.82225
   A22        2.54035   0.00022  -0.04053   0.05469   0.01487   2.55522
   A23        1.73026   0.00094  -0.01786   0.03261   0.01695   1.74721
   A24        1.82653   0.00035   0.00745  -0.00750   0.00294   1.82947
   A25        2.33286  -0.00150   0.03912  -0.07892  -0.03987   2.29299
   A26        2.60456   0.00894  -0.02390   0.20310   0.18374   2.78830
   A27        3.79855  -0.00386  -0.01675  -0.16395  -0.17415   3.62439
    D1       -0.51537   0.00297   0.06817  -0.07460  -0.00646  -0.52182
    D2        2.49248   0.00836   0.08454  -0.07932   0.00525   2.49773
    D3       -0.46341   0.00039   0.00806   0.00361   0.01170  -0.45172
    D4       -2.62521   0.00497   0.01113   0.02361   0.03450  -2.59070
    D5        1.61300   0.00133   0.00539   0.01484   0.02040   1.63340
    D6        2.80137  -0.00396  -0.00681   0.00808   0.00133   2.80270
    D7        0.63957   0.00061  -0.00374   0.02808   0.02414   0.66371
    D8       -1.40540  -0.00303  -0.00947   0.01931   0.01003  -1.39537
    D9        0.20867  -0.00160  -0.01051   0.03247   0.02167   0.23034
   D10        0.32195   0.00118   0.02644  -0.05510  -0.02821   0.29374
   D11        2.33283   0.00004  -0.01802   0.04938   0.03100   2.36383
   D12        2.44610   0.00282   0.01893  -0.03819  -0.01887   2.42723
   D13       -1.88221  -0.00606  -0.02008   0.04755   0.02699  -1.85521
   D14       -1.76893  -0.00328   0.01686  -0.04003  -0.02288  -1.79181
   D15       -1.30404  -0.01629  -0.12658   0.14733   0.02086  -1.28318
   D16       -1.97010   0.00004  -0.02855   0.04552   0.01616  -1.95394
   D17        0.20897   0.00030  -0.01895   0.01574  -0.00445   0.20452
   D18        0.48150   0.00046  -0.04771   0.05904   0.01002   0.49153
   D19        2.42610   0.00113  -0.04049   0.03207  -0.00901   2.41709
   D20       -2.43001  -0.00200   0.05396  -0.09329  -0.03733  -2.46733
   D21       -0.10133   0.00120  -0.00930   0.04681   0.03477  -0.06656
   D22        1.28789   0.00128   0.08727  -0.13350  -0.05010   1.23779
   D23       -0.64036  -0.00113   0.06774  -0.08812  -0.01792  -0.65828
   D24       -2.03763  -0.00354  -0.07078  -0.07830  -0.14115  -2.17878
   D25        0.44701   0.00031  -0.05403   0.08565   0.03301   0.48001
   D26       -1.30510  -0.00009  -0.06547   0.07777   0.00577  -1.29933
   D27       -0.27651  -0.00162   0.04566  -0.08391  -0.03765  -0.31416
   D28        2.42651  -0.00009  -0.01436   0.01660   0.00431   2.43082
         Item               Value     Threshold  Converged?
 Maximum Force            0.022478     0.000015     NO 
 RMS     Force            0.006272     0.000010     NO 
 Maximum Displacement     0.646629     0.000060     NO 
 RMS     Displacement     0.253806     0.000040     NO 
 Predicted change in Energy=-4.667335D-03
 GradGradGradGradGradGradGradGradGradGradGradGradGradGradGradGradGradGrad

                          Input orientation:                          
 ---------------------------------------------------------------------
 Center     Atomic      Atomic             Coordinates (Angstroms)
 Number     Number       Type             X           Y           Z
 ---------------------------------------------------------------------
      1          6           0       -2.556531   -0.090415    0.674900
      2          8           0       -1.702024   -0.665442    1.303298
      3          8           0       -3.432953   -0.593233   -0.166661
      4          1           0       -3.021132   -1.377313   -0.572401
      5          6           0       -2.652509    1.442148    0.633829
      6          9           0       -2.126965    2.029341    1.706490
      7          9           0       -3.931182    1.841709    0.506032
      8          9           0       -1.965685    1.834398   -0.459798
      9          8           0        0.222504   -3.466010   -2.722885
     10          1           0        0.688867   -3.157504   -1.926772
     11          1           0        0.225841   -4.426127   -2.678109
     12          8           0       -1.769272   -1.853047   -1.967673
     13          1           0       -1.183297   -2.552252   -2.330242
     14          1           0       -1.577659   -1.064914   -2.505828
     15          8           0        0.609460   -2.319957   -0.339691
     16          1           0        1.044890   -1.719905    0.270910
     17          1           0       -0.315463   -2.043671   -0.340027
 ---------------------------------------------------------------------
                    Distance matrix (angstroms):
                    1          2          3          4          5
     1  C    0.000000
     2  O    1.206533   0.000000
     3  O    1.314977   2.272027   0.000000
     4  H    1.851410   2.401051   0.974168   0.000000
     5  C    1.536114   2.406979   2.322209   3.088727   0.000000
     6  F    2.396261   2.757715   3.477383   4.195016   1.331012
     7  F    2.377242   3.448273   2.574818   3.514727   1.345729
     8  F    2.311177   3.070378   2.851700   3.382563   1.349669
     9  O    5.537384   5.268504   5.305610   4.416833   6.604789
    10  H    5.168012   4.728645   5.163611   4.332147   6.235245
    11  H    6.146761   5.806119   5.863891   4.926673   7.327379
    12  O    3.272590   3.480543   2.756558   1.933976   4.290249
    13  H    4.120351   4.126953   3.685076   2.801450   5.186476
    14  H    3.467690   3.832034   3.022631   2.432971   4.159100
    15  O    4.002968   3.283259   4.399161   3.758181   5.073619
    16  H    3.973498   3.118213   4.638096   4.166662   4.878632
    17  H    3.141286   2.553935   3.442756   2.796189   4.308261
                    6          7          8          9         10
     6  F    0.000000
     7  F    2.175202   0.000000
     8  F    2.181013   2.189991   0.000000
     9  O    7.438968   7.473345   6.164743   0.000000
    10  H    6.930575   7.228798   5.841040   0.972865   0.000000
    11  H    8.150673   8.167335   6.994130   0.961166   1.545414
    12  O    5.357271   4.944117   3.988673   2.671922   2.783115
    13  H    6.178730   5.907809   4.832534   1.722034   2.008512
    14  H    5.255452   4.801961   3.569708   3.008814   3.138691
    15  O    5.530937   6.217084   4.889218   2.672600   1.796279
    16  H    5.116483   6.123861   4.714930   3.562023   2.650142
    17  H    4.905017   5.374515   4.216277   2.826742   2.183361
                   11         12         13         14         15
    11  H    0.000000
    12  O    3.332557   0.000000
    13  H    2.370251   0.981687   0.000000
    14  H    3.818383   0.973386   1.548718   0.000000
    15  O    3.170381   2.920051   2.688909   3.324271   0.000000
    16  H    4.085486   3.598401   3.524714   3.875184   0.960466
    17  H    3.381676   2.190691   2.229965   2.691059   0.965307
                   16         17
    16  H    0.000000
    17  H    1.525985   0.000000
 Stoichiometry    C2H7F3O5
 Framework group  C1[X(C2H7F3O5)]
 Deg. of freedom    45
 Full point group                 C1      NOp   1
 Largest Abelian subgroup         C1      NOp   1
 Largest concise Abelian subgroup C1      NOp   1
                         Standard orientation:                         
 ---------------------------------------------------------------------
 Center     Atomic      Atomic             Coordinates (Angstroms)
 Number     Number       Type             X           Y           Z
 ---------------------------------------------------------------------
      1          6           0       -0.921989   -0.083501   -0.721493
      2          8           0       -0.362549   -1.110346   -1.018712
      3          8           0       -0.577538    1.151481   -1.013621
      4          1           0        0.394000    1.167483   -1.083336
      5          6           0       -2.113392   -0.049857    0.247565
      6          9           0       -2.790905   -1.194903    0.285485
      7          9           0       -2.963531    0.944401   -0.068190
      8          9           0       -1.598320    0.194005    1.471019
      9          8           0        4.473622    0.400489    0.425578
     10          1           0        4.103533   -0.499095    0.409776
     11          1           0        5.184685    0.407226   -0.221094
     12          8           0        1.970166    1.248360    0.034439
     13          1           0        2.940138    1.105323    0.083472
     14          1           0        1.702354    1.449118    0.948471
     15          8           0        2.720249   -1.573616    0.011590
     16          1           0        2.196962   -2.334844    0.274641
     17          1           0        2.073810   -0.917547   -0.277383
 ---------------------------------------------------------------------
 Rotational constants (GHZ):           2.0013751           0.4660574           0.4354200
 Standard basis: 6-31++G(d,p) (6D, 7F)
 There are   232 symmetry adapted cartesian basis functions of A   symmetry.
 There are   232 symmetry adapted basis functions of A   symmetry.
   232 basis functions,   376 primitive gaussians,   232 cartesian basis functions
    43 alpha electrons       43 beta electrons
       nuclear repulsion energy       612.8065656529 Hartrees.
 NAtoms=   17 NActive=   17 NUniq=   17 SFac= 1.00D+00 NAtFMM=   60 NAOKFM=F Big=F
 Integral buffers will be    131072 words long.
 Raffenetti 2 integral format.
 Two-electron integral symmetry is turned on.
 Nuclear repulsion after empirical dispersion term =      612.7996153670 Hartrees.
 One-electron integrals computed using PRISM.
 NBasis=   232 RedAO= T EigKep=  6.77D-05  NBF=   232
 NBsUse=   232 1.00D-06 EigRej= -1.00D+00 NBFU=   232
 Initial guess from the checkpoint file:  "/local_scratch/slurm.5614169/Gau-71194.chk"
 B after Tr=     0.000000    0.000000   -0.000000
         Rot=    0.997281    0.073382   -0.001643   -0.006575 Ang=   8.45 deg.
 ExpMin= 3.60D-02 ExpMax= 7.00D+03 ExpMxC= 1.05D+03 IAcc=3 IRadAn=         5 AccDes= 0.00D+00
 Harris functional with IExCor= 4639 and IRadAn=       5 diagonalized for initial guess.
 HarFok:  IExCor= 4639 AccDes= 0.00D+00 IRadAn=         5 IDoV= 1 UseB2=F ITyADJ=14
 ICtDFT=  3500011 ScaDFX=  1.000000  1.000000  1.000000  1.000000
 FoFCou: FMM=F IPFlag=           0 FMFlag=      100000 FMFlg1=           0
         NFxFlg=           0 DoJE=T BraDBF=F KetDBF=T FulRan=T
         wScrn=  0.000000 ICntrl=       500 IOpCl=  0 I1Cent=   200000004 NGrid=           0
         NMat0=    1 NMatS0=      1 NMatT0=    0 NMatD0=    1 NMtDS0=    0 NMtDT0=    0
 Petite list used in FoFCou.
 Requested convergence on RMS density matrix=1.00D-10 within 128 cycles.
 Requested convergence on MAX density matrix=1.00D-08.
 Requested convergence on             energy=1.00D-08.
 No special actions if energy rises.
 SCF Done:  E(RwB97XD) =  -755.940199350     A.U. after   16 cycles
            NFock= 16  Conv=0.75D-10     -V/T= 2.0081
 Calling FoFJK, ICntrl=      2127 FMM=F ISym2X=0 I1Cent= 0 IOpClX= 0 NMat=1 NMatS=1 NMatT=0.
 ***** Axes restored to original set *****
 -------------------------------------------------------------------
 Center     Atomic                   Forces (Hartrees/Bohr)
 Number     Number              X              Y              Z
 -------------------------------------------------------------------
      1        6           0.007675641    0.004479331    0.005502067
      2        8          -0.002952617   -0.000202587   -0.005714472
      3        8           0.002796944   -0.002895354   -0.003505397
      4        1          -0.001922792   -0.009965595   -0.005254661
      5        6          -0.008883352    0.004092973    0.003148024
      6        9          -0.000268852   -0.001771470   -0.003100469
      7        9           0.008007793    0.002028838    0.000829896
      8        9          -0.001672073    0.003465780    0.002805346
      9        8          -0.000188448   -0.003955229   -0.001525340
     10        1           0.003061681    0.001051260    0.001611301
     11        1          -0.000370134    0.000641858   -0.001438459
     12        8          -0.000956261    0.012652638   -0.002146917
     13        1          -0.001182097   -0.001670444   -0.001704043
     14        1          -0.003723225   -0.009593328    0.006688522
     15        8           0.001251686    0.001980038    0.003808671
     16        1           0.002132175   -0.001449033    0.000208645
     17        1          -0.002806068    0.001110324   -0.000212716
 -------------------------------------------------------------------
 Cartesian Forces:  Max     0.012652638 RMS     0.004230279

 GradGradGradGradGradGradGradGradGradGradGradGradGradGradGradGradGradGrad
 Berny optimization.
 Using GEDIIS/GDIIS optimizer.
 FormGI is forming the generalized inverse of G from B-inverse, IUseBI=4.
 Internal  Forces:  Max     0.021041647 RMS     0.005650526
 Search for a local minimum.
 Step number  20 out of a maximum of  102
 All quantities printed in internal units (Hartrees-Bohrs-Radians)
 Mixed Optimization -- RFO/linear search
 Update second derivatives using D2CorX and points   19   20
 DE= -9.66D-04 DEPred=-4.67D-03 R= 2.07D-01
 Trust test= 2.07D-01 RLast= 4.00D-01 DXMaxT set to 7.14D-01
 ITU=  0  0  1  1  1 -1  1  0  0 -1 -1  0 -1  1  0  0  0  1  1  0
 Use linear search instead of GDIIS.
     Eigenvalues ---    0.00027   0.00035   0.00090   0.00104   0.00153
     Eigenvalues ---    0.00273   0.00533   0.00716   0.00834   0.00981
     Eigenvalues ---    0.01259   0.01341   0.01518   0.01778   0.02557
     Eigenvalues ---    0.02953   0.03115   0.03314   0.03499   0.04236
     Eigenvalues ---    0.07279   0.07454   0.07829   0.08281   0.10551
     Eigenvalues ---    0.14252   0.15394   0.18945   0.22232   0.23259
     Eigenvalues ---    0.24648   0.34550   0.40029   0.40131   0.42038
     Eigenvalues ---    0.45515   0.46728   0.50153   0.54539   0.58560
     Eigenvalues ---    0.59240   0.60293   0.66098   0.79593   0.99433
 RFO step:  Lambda=-8.16585609D-03 EMin= 2.73918298D-04
 Quartic linear search produced a step of -0.47105.
 Iteration  1 RMS(Cart)=  0.27375944 RMS(Int)=  0.03975774
 Iteration  2 RMS(Cart)=  0.13534664 RMS(Int)=  0.00984289
 Iteration  3 RMS(Cart)=  0.03119391 RMS(Int)=  0.00512661
 Iteration  4 RMS(Cart)=  0.00078141 RMS(Int)=  0.00511784
 Iteration  5 RMS(Cart)=  0.00000784 RMS(Int)=  0.00511784
 Iteration  6 RMS(Cart)=  0.00000017 RMS(Int)=  0.00511784
 Variable       Old X    -DE/DX   Delta X   Delta X   Delta X     New X
                                 (Linear)    (Quad)   (Total)
    R1        2.28002  -0.00497  -0.00244  -0.00446  -0.00690   2.27312
    R2        2.48495   0.00994   0.00273   0.01162   0.01434   2.49929
    R3        2.90284   0.00867   0.00075   0.02280   0.02354   2.92638
    R4        1.84091   0.00940  -0.00633   0.01610   0.00978   1.85069
    R5        2.51525  -0.00339  -0.00119  -0.00228  -0.00348   2.51177
    R6        2.54306  -0.00709  -0.00346  -0.01254  -0.01599   2.52706
    R7        2.55050  -0.00759   0.00170   0.00067   0.00237   2.55288
    R8        7.53750  -0.00441  -0.04146  -0.16801  -0.21744   7.32006
    R9        6.74577   0.00086  -0.02141  -0.02835  -0.04304   6.70273
   R10        1.83845   0.00478   0.00115   0.00396   0.00509   1.84353
   R11        1.81634  -0.00071  -0.00006  -0.00112  -0.00118   1.81516
   R12        3.25417   0.00222   0.00779   0.06362   0.07133   3.32551
   R13        3.39448   0.00213   0.01100   0.06696   0.07793   3.47241
   R14        1.85512   0.00298  -0.00089   0.00571   0.00469   1.85981
   R15        1.83943  -0.00893  -0.01487  -0.01946  -0.02697   1.81246
   R16        4.13981   0.00211  -0.02220   0.03535   0.01327   4.15308
   R17        1.81502   0.00019  -0.00005   0.00090   0.00085   1.81587
   R18        1.82417   0.00377   0.00052   0.00561   0.00616   1.83032
    A1        2.24351  -0.00827  -0.00003  -0.02510  -0.02551   2.21800
    A2        2.13373  -0.00086  -0.00276  -0.01215  -0.01527   2.11845
    A3        1.89942   0.00893   0.00219   0.04322   0.04503   1.94445
    A4        1.86770   0.01099  -0.01055   0.03519   0.02464   1.89234
    A5        1.97569   0.00401   0.00206  -0.03886  -0.03655   1.93915
    A6        1.93706   0.00929   0.01032   0.01140   0.02165   1.95871
    A7        1.85441  -0.01908  -0.01540   0.04517   0.02960   1.88400
    A8        1.89728  -0.00287   0.00090   0.00118   0.00224   1.89952
    A9        1.90061   0.00583   0.00387  -0.01313  -0.00906   1.89155
   A10        1.89683   0.00265  -0.00241  -0.00468  -0.00773   1.88910
   A11        1.63354  -0.02034  -0.01977  -0.12172  -0.12129   1.51226
   A12        1.85845  -0.02104  -0.02930  -0.14761  -0.19686   1.66158
   A13        1.85144   0.00105   0.00375   0.00845   0.01175   1.86319
   A14        1.60729   0.00046   0.00366   0.02387   0.02745   1.63474
   A15        2.12030  -0.00031   0.00689   0.02647   0.03265   2.15295
   A16        2.58618  -0.00023  -0.00764  -0.03421  -0.04135   2.54483
   A17        1.40225  -0.00190  -0.08772  -0.09216  -0.17665   1.22560
   A18        1.82864   0.00058  -0.01090   0.00892   0.00163   1.83028
   A19        1.38605   0.00065   0.00117  -0.01532  -0.01453   1.37152
   A20        1.92900   0.00040   0.01326   0.07835   0.08861   2.01761
   A21        2.82225  -0.00103  -0.00241   0.00364   0.00120   2.82345
   A22        2.55522  -0.00085  -0.00700  -0.05238  -0.05974   2.49549
   A23        1.74721  -0.00119  -0.00799  -0.01082  -0.02009   1.72713
   A24        1.82947   0.00221  -0.00138   0.02725   0.02356   1.85303
   A25        2.29299   0.00139   0.01878   0.03805   0.05754   2.35053
   A26        2.78830  -0.00125  -0.08655  -0.10748  -0.19118   2.59712
   A27        3.62439  -0.00097   0.08204   0.01562   0.10153   3.72593
    D1       -0.52182   0.00312   0.00304   0.17019   0.17343  -0.34840
    D2        2.49773   0.00144  -0.00247   0.22573   0.22306   2.72080
    D3       -0.45172   0.00270  -0.00551   0.03540   0.02997  -0.42174
    D4       -2.59070  -0.00346  -0.01625   0.05358   0.03776  -2.55295
    D5        1.63340  -0.00035  -0.00961   0.02648   0.01659   1.64999
    D6        2.80270   0.00493  -0.00063  -0.01451  -0.01520   2.78750
    D7        0.66371  -0.00123  -0.01137   0.00367  -0.00742   0.65629
    D8       -1.39537   0.00188  -0.00472  -0.02343  -0.02859  -1.42396
    D9        0.23034   0.00184  -0.01021  -0.05926  -0.05773   0.17261
   D10        0.29374   0.00041   0.01329   0.07043   0.07189   0.36563
   D11        2.36383  -0.00132  -0.01460  -0.08653  -0.08938   2.27445
   D12        2.42723  -0.00275   0.00889   0.04317   0.04024   2.46747
   D13       -1.85521   0.00006  -0.01272  -0.09524  -0.09610  -1.95131
   D14       -1.79181  -0.00137   0.01078   0.03445   0.03353  -1.75828
   D15       -1.28318   0.00466  -0.00983  -0.42007  -0.43130  -1.71448
   D16       -1.95394  -0.00065  -0.00761  -0.02816  -0.03636  -1.99030
   D17        0.20452  -0.00056   0.00210   0.01094   0.01281   0.21732
   D18        0.49153  -0.00025  -0.00472   0.00352  -0.00254   0.48899
   D19        2.41709   0.00125   0.00425   0.03663   0.04110   2.45818
   D20       -2.46733  -0.00136   0.01758   0.02402   0.03995  -2.42738
   D21       -0.06656  -0.00004  -0.01638  -0.03063  -0.04595  -0.11251
   D22        1.23779   0.00102   0.02360   0.07576   0.09699   1.33478
   D23       -0.65828   0.00053   0.00844  -0.00145   0.00805  -0.65023
   D24       -2.17878  -0.00076   0.06649  -0.00105   0.06890  -2.10988
   D25        0.48001   0.00022  -0.01555  -0.01666  -0.03264   0.44737
   D26       -1.29933  -0.00059  -0.00272  -0.01222  -0.01881  -1.31814
   D27       -0.31416   0.00018   0.01774   0.02231   0.04050  -0.27365
   D28        2.43082   0.00001  -0.00203  -0.03875  -0.04224   2.38858
         Item               Value     Threshold  Converged?
 Maximum Force            0.021042     0.000015     NO 
 RMS     Force            0.005651     0.000010     NO 
 Maximum Displacement     0.861301     0.000060     NO 
 RMS     Displacement     0.327602     0.000040     NO 
 Predicted change in Energy=-5.053789D-03
 GradGradGradGradGradGradGradGradGradGradGradGradGradGradGradGradGradGrad

                          Input orientation:                          
 ---------------------------------------------------------------------
 Center     Atomic      Atomic             Coordinates (Angstroms)
 Number     Number       Type             X           Y           Z
 ---------------------------------------------------------------------
      1          6           0       -2.719149   -0.204662    0.508682
      2          8           0       -2.157805   -0.977143    1.240182
      3          8           0       -3.523476   -0.501107   -0.498472
      4          1           0       -3.353621   -1.427190   -0.767974
      5          6           0       -2.473832    1.321261    0.605912
      6          9           0       -2.050541    1.661621    1.819041
      7          9           0       -3.570825    2.029367    0.317000
      8          9           0       -1.513547    1.646189   -0.286989
      9          8           0        0.183231   -3.390828   -2.646341
     10          1           0        0.742739   -2.982010   -1.959661
     11          1           0        0.328850   -4.338820   -2.593952
     12          8           0       -1.897196   -1.953071   -1.666475
     13          1           0       -1.284942   -2.604565   -2.077929
     14          1           0       -1.959480   -1.238051   -2.302684
     15          8           0        0.768550   -2.038920   -0.382832
     16          1           0        1.217556   -1.324180    0.076406
     17          1           0       -0.179621   -1.860086   -0.298541
 ---------------------------------------------------------------------
                    Distance matrix (angstroms):
                    1          2          3          4          5
     1  C    0.000000
     2  O    1.202882   0.000000
     3  O    1.322566   2.261545   0.000000
     4  H    1.878026   2.380170   0.979342   0.000000
     5  C    1.548572   2.405167   2.375383   3.196182   0.000000
     6  F    2.376361   2.703638   3.495397   4.234551   1.329173
     7  F    2.398537   3.447896   2.659048   3.629343   1.337265
     8  F    2.347811   3.103093   2.948800   3.614260   1.350925
     9  O    5.341313   5.139201   5.167543   4.460208   6.311966
    10  H    5.078489   4.761475   5.146897   4.540678   5.953708
    11  H    6.000658   5.673175   5.827477   5.037100   7.080302
    12  O    2.909269   3.077175   2.473301   1.790259   4.027096
    13  H    3.808810   3.797401   3.454020   2.716915   4.901895
    14  H    3.090108   3.557992   2.498870   2.082003   3.908270
    15  O    4.040216   3.510712   4.560672   4.185074   4.772994
    16  H    4.115559   3.587182   4.846166   4.649651   4.572208
    17  H    3.137074   2.657154   3.614991   3.237598   4.025221
                    6          7          8          9         10
     6  F    0.000000
     7  F    2.168554   0.000000
     8  F    2.173468   2.178077   0.000000
     9  O    7.103282   7.228612   5.815250   0.000000
    10  H    6.606385   6.993134   5.413769   0.975557   0.000000
    11  H    7.819291   8.014668   6.673593   0.960541   1.553886
    12  O    5.023777   4.753422   3.873609   2.712095   2.848497
    13  H    5.828624   5.695109   4.618294   1.759782   2.065901
    14  H    5.040338   4.487226   3.546932   3.056756   3.234355
    15  O    5.146798   5.989232   4.335572   2.700690   1.837519
    16  H    4.757336   5.850876   4.051429   3.571305   2.668225
    17  H    4.515187   5.196825   3.751460   2.826128   2.206532
                   11         12         13         14         15
    11  H    0.000000
    12  O    3.392240   0.000000
    13  H    2.424510   0.984171   0.000000
    14  H    3.864720   0.959112   1.540414   0.000000
    15  O    3.220548   2.959952   2.722157   3.430652   0.000000
    16  H    4.124157   3.624199   3.541616   3.970019   0.960916
    17  H    3.416369   2.197715   2.223107   2.751620   0.968564
                   16         17
    16  H    0.000000
    17  H    1.542688   0.000000
 Stoichiometry    C2H7F3O5
 Framework group  C1[X(C2H7F3O5)]
 Deg. of freedom    45
 Full point group                 C1      NOp   1
 Largest Abelian subgroup         C1      NOp   1
 Largest concise Abelian subgroup C1      NOp   1
                         Standard orientation:                         
 ---------------------------------------------------------------------
 Center     Atomic      Atomic             Coordinates (Angstroms)
 Number     Number       Type             X           Y           Z
 ---------------------------------------------------------------------
      1          6           0       -0.892775    0.379158   -0.701959
      2          8           0       -0.372896   -0.302304   -1.545914
      3          8           0       -0.590226    1.627537   -0.387007
      4          1           0        0.314374    1.817802   -0.710439
      5          6           0       -1.980771   -0.193536    0.239510
      6          9           0       -2.588128   -1.239601   -0.311459
      7          9           0       -2.902372    0.720117    0.562259
      8          9           0       -1.374880   -0.602495    1.375576
      9          8           0        4.310484    0.247531    0.497374
     10          1           0        3.952404   -0.656025    0.413248
     11          1           0        5.075185    0.297336   -0.081755
     12          8           0        1.801550    1.176327    0.052348
     13          1           0        2.768899    1.013842    0.132519
     14          1           0        1.516189    1.405430    0.938901
     15          8           0        2.536917   -1.683706   -0.149552
     16          1           0        1.997263   -2.442407    0.088155
     17          1           0        1.918757   -0.974987   -0.381314
 ---------------------------------------------------------------------
 Rotational constants (GHZ):           1.8627743           0.5089930           0.4723056
 Standard basis: 6-31++G(d,p) (6D, 7F)
 There are   232 symmetry adapted cartesian basis functions of A   symmetry.
 There are   232 symmetry adapted basis functions of A   symmetry.
   232 basis functions,   376 primitive gaussians,   232 cartesian basis functions
    43 alpha electrons       43 beta electrons
       nuclear repulsion energy       620.1195495485 Hartrees.
 NAtoms=   17 NActive=   17 NUniq=   17 SFac= 1.00D+00 NAtFMM=   60 NAOKFM=F Big=F
 Integral buffers will be    131072 words long.
 Raffenetti 2 integral format.
 Two-electron integral symmetry is turned on.
 Nuclear repulsion after empirical dispersion term =      620.1125788942 Hartrees.
 One-electron integrals computed using PRISM.
 NBasis=   232 RedAO= T EigKep=  5.78D-05  NBF=   232
 NBsUse=   232 1.00D-06 EigRej= -1.00D+00 NBFU=   232
 Initial guess from the checkpoint file:  "/local_scratch/slurm.5614169/Gau-71194.chk"
 B after Tr=    -0.000000   -0.000000    0.000000
         Rot=    0.981030   -0.193765   -0.004816   -0.003327 Ang= -22.36 deg.
 ExpMin= 3.60D-02 ExpMax= 7.00D+03 ExpMxC= 1.05D+03 IAcc=3 IRadAn=         5 AccDes= 0.00D+00
 Harris functional with IExCor= 4639 and IRadAn=       5 diagonalized for initial guess.
 HarFok:  IExCor= 4639 AccDes= 0.00D+00 IRadAn=         5 IDoV= 1 UseB2=F ITyADJ=14
 ICtDFT=  3500011 ScaDFX=  1.000000  1.000000  1.000000  1.000000
 FoFCou: FMM=F IPFlag=           0 FMFlag=      100000 FMFlg1=           0
         NFxFlg=           0 DoJE=T BraDBF=F KetDBF=T FulRan=T
         wScrn=  0.000000 ICntrl=       500 IOpCl=  0 I1Cent=   200000004 NGrid=           0
         NMat0=    1 NMatS0=      1 NMatT0=    0 NMatD0=    1 NMtDS0=    0 NMtDT0=    0
 Petite list used in FoFCou.
 Requested convergence on RMS density matrix=1.00D-10 within 128 cycles.
 Requested convergence on MAX density matrix=1.00D-08.
 Requested convergence on             energy=1.00D-08.
 No special actions if energy rises.
 SCF Done:  E(RwB97XD) =  -755.938866236     A.U. after   18 cycles
            NFock= 18  Conv=0.28D-10     -V/T= 2.0081
 Calling FoFJK, ICntrl=      2127 FMM=F ISym2X=0 I1Cent= 0 IOpClX= 0 NMat=1 NMatS=1 NMatT=0.
 ***** Axes restored to original set *****
 -------------------------------------------------------------------
 Center     Atomic                   Forces (Hartrees/Bohr)
 Number     Number              X              Y              Z
 -------------------------------------------------------------------
      1        6          -0.000914300   -0.002299806   -0.000694582
      2        8           0.001435611    0.000937381   -0.000666835
      3        8          -0.003543335    0.008815273    0.005413772
      4        1           0.001610917   -0.001453266    0.002833645
      5        6          -0.003222331   -0.001626880   -0.001744998
      6        9           0.000114658    0.000432127   -0.000508637
      7        9           0.001730320    0.000281023    0.000547699
      8        9          -0.001545210    0.000488127    0.001619763
      9        8           0.000684442   -0.000221230    0.000409982
     10        1           0.000138510   -0.000585346   -0.000318599
     11        1          -0.000336469    0.000411048   -0.000286673
     12        8           0.006138899   -0.007633515   -0.005396187
     13        1          -0.003384707   -0.001212705   -0.000084500
     14        1           0.001808534    0.002451701   -0.003320657
     15        8          -0.000713216    0.001835006    0.001652533
     16        1           0.000291606   -0.001283074   -0.000451373
     17        1          -0.000293930    0.000664134    0.000995647
 -------------------------------------------------------------------
 Cartesian Forces:  Max     0.008815273 RMS     0.002571905

 GradGradGradGradGradGradGradGradGradGradGradGradGradGradGradGradGradGrad
 Berny optimization.
 Using GEDIIS/GDIIS optimizer.
 FormGI is forming the generalized inverse of G from B-inverse, IUseBI=4.
 Internal  Forces:  Max     0.023226081 RMS     0.005051009
 Search for a local minimum.
 Step number  21 out of a maximum of  102
 All quantities printed in internal units (Hartrees-Bohrs-Radians)
 Mixed Optimization -- RFO/linear search
 Update second derivatives using D2CorX and points   19   21   20
 DE=  1.33D-03 DEPred=-5.05D-03 R=-2.64D-01
 Trust test=-2.64D-01 RLast= 7.37D-01 DXMaxT set to 3.57D-01
 ITU= -1  0  0  1  1  1 -1  1  0  0 -1 -1  0 -1  1  0  0  0  1  1
 ITU=  0
 Use linear search instead of GDIIS.
     Eigenvalues ---    0.00032   0.00034   0.00090   0.00105   0.00163
     Eigenvalues ---    0.00367   0.00613   0.00737   0.00916   0.00971
     Eigenvalues ---    0.01224   0.01373   0.01574   0.01841   0.02717
     Eigenvalues ---    0.03135   0.03232   0.03338   0.04200   0.05204
     Eigenvalues ---    0.07386   0.07508   0.07844   0.08549   0.10720
     Eigenvalues ---    0.14505   0.15473   0.18860   0.22323   0.23333
     Eigenvalues ---    0.24680   0.34491   0.40024   0.40180   0.42075
     Eigenvalues ---    0.45582   0.46770   0.49792   0.54674   0.58711
     Eigenvalues ---    0.59372   0.61314   0.67031   0.81416   0.99034
 RFO step:  Lambda=-3.49414327D-03 EMin= 3.17769375D-04
 Quartic linear search produced a step of -0.56627.
 Iteration  1 RMS(Cart)=  0.15320949 RMS(Int)=  0.03202726
 Iteration  2 RMS(Cart)=  0.13962387 RMS(Int)=  0.00787528
 Iteration  3 RMS(Cart)=  0.03578125 RMS(Int)=  0.00238425
 Iteration  4 RMS(Cart)=  0.00041544 RMS(Int)=  0.00236838
 Iteration  5 RMS(Cart)=  0.00000079 RMS(Int)=  0.00236838
 Variable       Old X    -DE/DX   Delta X   Delta X   Delta X     New X
                                 (Linear)    (Quad)   (Total)
    R1        2.27312  -0.00034   0.00391  -0.00359   0.00031   2.27343
    R2        2.49929  -0.00675  -0.00812   0.00797  -0.00015   2.49914
    R3        2.92638  -0.00612  -0.01333   0.00879  -0.00454   2.92184
    R4        1.85069   0.00087  -0.00554   0.01011   0.00457   1.85526
    R5        2.51177  -0.00032   0.00197  -0.00101   0.00096   2.51273
    R6        2.52706  -0.00139   0.00906  -0.01074  -0.00168   2.52539
    R7        2.55288   0.00418  -0.00134  -0.00121  -0.00255   2.55033
    R8        7.32006   0.00558   0.12313  -0.02232   0.10913   7.42919
    R9        6.70273   0.00207   0.02437   0.25757   0.27349   6.97622
   R10        1.84353   0.00034  -0.00288   0.00237  -0.00050   1.84303
   R11        1.81516  -0.00047   0.00067  -0.00125  -0.00059   1.81457
   R12        3.32551   0.00021  -0.04039   0.06002   0.01957   3.34507
   R13        3.47241   0.00084  -0.04413   0.06058   0.01653   3.48894
   R14        1.85981  -0.00129  -0.00266  -0.00292  -0.00558   1.85424
   R15        1.81246   0.00268   0.01527  -0.02515  -0.01146   1.80100
   R16        4.15308   0.00044  -0.00752   0.07670   0.06912   4.22220
   R17        1.81587  -0.00103  -0.00048  -0.00067  -0.00115   1.81472
   R18        1.83032  -0.00051  -0.00349  -0.00113  -0.00453   1.82580
    A1        2.21800   0.00349   0.01445  -0.00965   0.00501   2.22301
    A2        2.11845   0.00093   0.00865   0.00059   0.00945   2.12790
    A3        1.94445  -0.00421  -0.02550   0.01112  -0.01418   1.93028
    A4        1.89234  -0.00602  -0.01395   0.01189  -0.00206   1.89029
    A5        1.93915  -0.00363   0.02069  -0.00727   0.01332   1.95247
    A6        1.95871  -0.00402  -0.01226   0.00931  -0.00288   1.95583
    A7        1.88400   0.01741  -0.01676   0.00730  -0.00938   1.87463
    A8        1.89952   0.00150  -0.00127  -0.00183  -0.00315   1.89637
    A9        1.89155  -0.00858   0.00513  -0.00470   0.00034   1.89190
   A10        1.88910  -0.00285   0.00438  -0.00313   0.00154   1.89064
   A11        1.51226   0.02229   0.06868  -0.00010   0.06683   1.57909
   A12        1.66158   0.02323   0.11148   0.01788   0.13101   1.79260
   A13        1.86319   0.00033  -0.00665   0.00552  -0.00146   1.86173
   A14        1.63474   0.00033  -0.01554   0.01020  -0.00559   1.62915
   A15        2.15295  -0.00036  -0.01849   0.01423  -0.00379   2.14916
   A16        2.54483   0.00026   0.02341  -0.00382   0.01915   2.56398
   A17        1.22560   0.00005   0.10003  -0.03703   0.05785   1.28345
   A18        1.83028   0.00161  -0.00093   0.05558   0.04621   1.87649
   A19        1.37152   0.00122   0.00823   0.01366   0.02167   1.39319
   A20        2.01761  -0.00087  -0.05018   0.16162   0.11490   2.13251
   A21        2.82345  -0.00149  -0.00068  -0.01710  -0.01758   2.80587
   A22        2.49549  -0.00013   0.03383  -0.04936  -0.01502   2.48046
   A23        1.72713  -0.00048   0.01137   0.01331   0.02572   1.75285
   A24        1.85303   0.00088  -0.01334   0.01357   0.00145   1.85448
   A25        2.35053  -0.00002  -0.03259  -0.00807  -0.04104   2.30950
   A26        2.59712   0.00126   0.10826  -0.02338   0.07952   2.67665
   A27        3.72593  -0.00104  -0.05749  -0.08281  -0.14629   3.57964
    D1       -0.34840  -0.00062  -0.09821   0.10383   0.00552  -0.34288
    D2        2.72080   0.00268  -0.12631   0.13655   0.01034   2.73114
    D3       -0.42174  -0.00181  -0.01697   0.00951  -0.00751  -0.42925
    D4       -2.55295   0.00175  -0.02138   0.01052  -0.01105  -2.56400
    D5        1.64999  -0.00363  -0.00939   0.00406  -0.00522   1.64477
    D6        2.78750  -0.00502   0.00861  -0.02054  -0.01189   2.77561
    D7        0.65629  -0.00147   0.00420  -0.01953  -0.01543   0.64086
    D8       -1.42396  -0.00684   0.01619  -0.02598  -0.00960  -1.43356
    D9        0.17261   0.00046   0.03269  -0.08343  -0.05203   0.12058
   D10        0.36563  -0.00007  -0.04071  -0.08920  -0.12861   0.23702
   D11        2.27445   0.00123   0.05061  -0.09063  -0.04129   2.23316
   D12        2.46747   0.00070  -0.02279  -0.09639  -0.11787   2.34960
   D13       -1.95131  -0.00326   0.05442  -0.09711  -0.04400  -1.99531
   D14       -1.75828  -0.00379  -0.01898  -0.10287  -0.12058  -1.87887
   D15       -1.71448   0.00693   0.24423   0.20076   0.44563  -1.26885
   D16       -1.99030  -0.00021   0.02059  -0.02988  -0.00875  -1.99904
   D17        0.21732  -0.00037  -0.00725  -0.00844  -0.01563   0.20169
   D18        0.48899  -0.00032   0.00144   0.01020   0.01391   0.50289
   D19        2.45818   0.00021  -0.02327   0.02957   0.00669   2.46487
   D20       -2.42738  -0.00051  -0.02262  -0.00279  -0.02468  -2.45205
   D21       -0.11251   0.00031   0.02602  -0.01791   0.00686  -0.10565
   D22        1.33478  -0.00033  -0.05492   0.16963   0.11973   1.45450
   D23       -0.65023   0.00050  -0.00456   0.00460  -0.00219  -0.65242
   D24       -2.10988  -0.00033  -0.03901  -0.12136  -0.16484  -2.27472
   D25        0.44737   0.00071   0.01848  -0.03855  -0.01855   0.42882
   D26       -1.31814  -0.00173   0.01065  -0.08862  -0.07477  -1.39291
   D27       -0.27365  -0.00010  -0.02294   0.04645   0.02236  -0.25129
   D28        2.38858   0.00007   0.02392   0.00314   0.02749   2.41608
         Item               Value     Threshold  Converged?
 Maximum Force            0.023226     0.000015     NO 
 RMS     Force            0.005051     0.000010     NO 
 Maximum Displacement     0.772747     0.000060     NO 
 RMS     Displacement     0.253314     0.000040     NO 
 Predicted change in Energy=-4.083099D-03
 GradGradGradGradGradGradGradGradGradGradGradGradGradGradGradGradGradGrad

                          Input orientation:                          
 ---------------------------------------------------------------------
 Center     Atomic      Atomic             Coordinates (Angstroms)
 Number     Number       Type             X           Y           Z
 ---------------------------------------------------------------------
      1          6           0       -2.569763   -0.194952    0.519916
      2          8           0       -1.748885   -0.902718    1.041980
      3          8           0       -3.564287   -0.565913   -0.268934
      4          1           0       -3.360291   -1.458458   -0.623339
      5          6           0       -2.513072    1.345829    0.635754
      6          9           0       -1.855608    1.736876    1.723354
      7          9           0       -3.732148    1.893045    0.653367
      8          9           0       -1.855968    1.808342   -0.448519
      9          8           0        0.258594   -3.472334   -2.581644
     10          1           0        0.719216   -3.100450   -1.806582
     11          1           0        0.295841   -4.427646   -2.492005
     12          8           0       -1.803755   -1.804220   -1.998437
     13          1           0       -1.211087   -2.529679   -2.290402
     14          1           0       -1.792917   -1.134547   -2.676466
     15          8           0        0.582626   -2.110999   -0.253832
     16          1           0        1.043961   -1.447900    0.265455
     17          1           0       -0.335568   -1.816470   -0.314293
 ---------------------------------------------------------------------
                    Distance matrix (angstroms):
                    1          2          3          4          5
     1  C    0.000000
     2  O    1.203048   0.000000
     3  O    1.322488   2.264424   0.000000
     4  H    1.878407   2.383015   0.981761   0.000000
     5  C    1.546169   2.409350   2.361837   3.188593   0.000000
     6  F    2.385422   2.728208   3.491652   4.240424   1.329680
     7  F    2.393466   3.449731   2.631594   3.605666   1.336377
     8  F    2.336783   3.095626   2.930476   3.600768   1.349574
     9  O    5.325459   4.874787   5.330134   4.581156   6.422498
    10  H    4.967082   4.363010   5.209284   4.553963   6.015156
    11  H    5.932879   5.393985   5.895390   5.067080   7.141841
    12  O    3.085225   3.171727   2.761170   2.105529   4.167122
    13  H    3.898056   3.747132   3.671548   2.923302   5.027636
    14  H    3.420992   3.725926   3.042583   2.603251   4.200202
    15  O    3.769281   2.928313   4.425427   4.013595   4.724867
    16  H    3.833227   2.949611   4.722227   4.493050   4.538119
    17  H    2.883896   2.161454   3.462742   3.061476   3.955281
                    6          7          8          9         10
     6  F    0.000000
     7  F    2.165794   0.000000
     8  F    2.173048   2.177471   0.000000
     9  O    7.080871   7.428231   6.075124   0.000000
    10  H    6.518428   7.127481   5.707202   0.975290   0.000000
    11  H    7.771700   8.128296   6.906060   0.960231   1.552578
    12  O    5.137488   4.941713   3.931358   2.715883   2.842957
    13  H    5.893144   5.880648   4.756767   1.770136   2.070249
    14  H    5.254276   4.900481   3.691655   3.111742   3.306401
    15  O    4.965923   5.955892   4.620159   2.716053   1.846268
    16  H    4.547062   5.841542   4.418422   3.580658   2.670154
    17  H    4.369073   5.121877   3.933051   2.869808   2.233406
                   11         12         13         14         15
    11  H    0.000000
    12  O    3.396216   0.000000
    13  H    2.431821   0.981219   0.000000
    14  H    3.904028   0.953049   1.560117   0.000000
    15  O    3.233964   2.971965   2.745964   3.530697   0.000000
    16  H    4.128215   3.655360   3.576016   4.098898   0.960306
    17  H    3.458229   2.234293   2.276007   2.858102   0.966169
                   16         17
    16  H    0.000000
    17  H    1.541120   0.000000
 Stoichiometry    C2H7F3O5
 Framework group  C1[X(C2H7F3O5)]
 Deg. of freedom    45
 Full point group                 C1      NOp   1
 Largest Abelian subgroup         C1      NOp   1
 Largest concise Abelian subgroup C1      NOp   1
                         Standard orientation:                         
 ---------------------------------------------------------------------
 Center     Atomic      Atomic             Coordinates (Angstroms)
 Number     Number       Type             X           Y           Z
 ---------------------------------------------------------------------
      1          6           0       -0.825279    0.162359   -0.700820
      2          8           0       -0.137814   -0.713539   -1.156363
      3          8           0       -0.651036    1.467230   -0.827018
      4          1           0        0.283798    1.630591   -1.078519
      5          6           0       -2.026047   -0.138981    0.225456
      6          9           0       -2.506653   -1.363393    0.030823
      7          9           0       -3.018751    0.740748    0.062610
      8          9           0       -1.586050   -0.051455    1.498285
      9          8           0        4.383605    0.224887    0.405586
     10          1           0        3.966336   -0.652744    0.322866
     11          1           0        5.089297    0.256757   -0.244819
     12          8           0        1.889508    1.286900    0.239367
     13          1           0        2.849783    1.087083    0.212224
     14          1           0        1.688268    1.609546    1.113269
     15          8           0        2.450852   -1.609213   -0.121185
     16          1           0        1.926664   -2.367151    0.148897
     17          1           0        1.825980   -0.887560   -0.270295
 ---------------------------------------------------------------------
 Rotational constants (GHZ):           1.9506490           0.5003679           0.4623776
 Standard basis: 6-31++G(d,p) (6D, 7F)
 There are   232 symmetry adapted cartesian basis functions of A   symmetry.
 There are   232 symmetry adapted basis functions of A   symmetry.
   232 basis functions,   376 primitive gaussians,   232 cartesian basis functions
    43 alpha electrons       43 beta electrons
       nuclear repulsion energy       618.7453323800 Hartrees.
 NAtoms=   17 NActive=   17 NUniq=   17 SFac= 1.00D+00 NAtFMM=   60 NAOKFM=F Big=F
 Integral buffers will be    131072 words long.
 Raffenetti 2 integral format.
 Two-electron integral symmetry is turned on.
 Nuclear repulsion after empirical dispersion term =      618.7383571145 Hartrees.
 One-electron integrals computed using PRISM.
 NBasis=   232 RedAO= T EigKep=  6.15D-05  NBF=   232
 NBsUse=   232 1.00D-06 EigRej= -1.00D+00 NBFU=   232
 Lowest energy guess from the checkpoint file:  "/local_scratch/slurm.5614169/Gau-71194.chk"
 B after Tr=     0.000000   -0.000000    0.000000
         Rot=    0.996242   -0.086413    0.002458   -0.005303 Ang=  -9.94 deg.
 B after Tr=     0.000000    0.000000   -0.000000
         Rot=    0.994589    0.103418    0.009837   -0.000089 Ang=  11.93 deg.
 Requested convergence on RMS density matrix=1.00D-10 within 128 cycles.
 Requested convergence on MAX density matrix=1.00D-08.
 Requested convergence on             energy=1.00D-08.
 No special actions if energy rises.
 SCF Done:  E(RwB97XD) =  -755.942336334     A.U. after   17 cycles
            NFock= 17  Conv=0.60D-10     -V/T= 2.0081
 Calling FoFJK, ICntrl=      2127 FMM=F ISym2X=0 I1Cent= 0 IOpClX= 0 NMat=1 NMatS=1 NMatT=0.
 ***** Axes restored to original set *****
 -------------------------------------------------------------------
 Center     Atomic                   Forces (Hartrees/Bohr)
 Number     Number              X              Y              Z
 -------------------------------------------------------------------
      1        6          -0.002923902   -0.000072280   -0.000898167
      2        8           0.000667540    0.000803583   -0.000893849
      3        8           0.004585377   -0.003715208   -0.001590011
      4        1           0.001109744    0.004848807    0.000913217
      5        6          -0.002331252    0.000931949   -0.001667360
      6        9           0.000143732   -0.001441369   -0.000490261
      7        9           0.001162861    0.000453118    0.000270156
      8        9          -0.001078752    0.000569626    0.002308425
      9        8           0.000303694   -0.001052969    0.000280115
     10        1           0.000050365    0.000534526    0.000558734
     11        1          -0.000025430    0.000173721   -0.000312587
     12        8          -0.004540482   -0.007920100    0.010248776
     13        1          -0.000586646    0.002909853   -0.003172807
     14        1           0.001488277    0.003889615   -0.006376705
     15        8           0.004102562   -0.001360451   -0.001538769
     16        1          -0.000916129   -0.001034865    0.000194701
     17        1          -0.001211557    0.001482445    0.002166393
 -------------------------------------------------------------------
 Cartesian Forces:  Max     0.010248776 RMS     0.002774834

 GradGradGradGradGradGradGradGradGradGradGradGradGradGradGradGradGradGrad
 Berny optimization.
 Using GEDIIS/GDIIS optimizer.
 FormGI is forming the generalized inverse of G from B-inverse, IUseBI=4.
 Internal  Forces:  Max     0.013936427 RMS     0.003316274
 Search for a local minimum.
 Step number  22 out of a maximum of  102
 All quantities printed in internal units (Hartrees-Bohrs-Radians)
 Mixed Optimization -- RFO/linear search
 Update second derivatives using D2CorX and points   20   22
 DE= -2.14D-03 DEPred=-4.08D-03 R= 5.23D-01
 TightC=F SS=  1.41D+00  RLast= 6.46D-01 DXNew= 6.0000D-01 1.9382D+00
 Trust test= 5.23D-01 RLast= 6.46D-01 DXMaxT set to 6.00D-01
 ITU=  1 -1  0  0  1  1  1 -1  1  0  0 -1 -1  0 -1  1  0  0  0  1
 ITU=  1  0
 Use linear search instead of GDIIS.
     Eigenvalues ---    0.00032   0.00035   0.00091   0.00107   0.00177
     Eigenvalues ---    0.00469   0.00636   0.00799   0.00971   0.01098
     Eigenvalues ---    0.01320   0.01372   0.01634   0.01838   0.02762
     Eigenvalues ---    0.03058   0.03170   0.03330   0.04378   0.04993
     Eigenvalues ---    0.07405   0.07608   0.08057   0.08530   0.10618
     Eigenvalues ---    0.14479   0.15307   0.18090   0.22340   0.23278
     Eigenvalues ---    0.24702   0.32775   0.38965   0.40205   0.42736
     Eigenvalues ---    0.45594   0.46521   0.47931   0.54529   0.58741
     Eigenvalues ---    0.59067   0.59561   0.65483   0.70063   0.98902
 RFO step:  Lambda=-6.52382195D-03 EMin= 3.19327622D-04
 Quartic linear search produced a step of -0.28570.
 Iteration  1 RMS(Cart)=  0.21393370 RMS(Int)=  0.02222568
 Iteration  2 RMS(Cart)=  0.06347303 RMS(Int)=  0.00138811
 Iteration  3 RMS(Cart)=  0.00110029 RMS(Int)=  0.00116396
 Iteration  4 RMS(Cart)=  0.00000307 RMS(Int)=  0.00116396
 Iteration  5 RMS(Cart)=  0.00000001 RMS(Int)=  0.00116396
 Variable       Old X    -DE/DX   Delta X   Delta X   Delta X     New X
                                 (Linear)    (Quad)   (Total)
    R1        2.27343  -0.00040   0.00188  -0.00206  -0.00018   2.27325
    R2        2.49914  -0.00420  -0.00406  -0.00161  -0.00567   2.49347
    R3        2.92184  -0.00180  -0.00543   0.00553   0.00010   2.92193
    R4        1.85526  -0.00451  -0.00410   0.00473   0.00063   1.85588
    R5        2.51273  -0.00075   0.00072  -0.00478  -0.00406   2.50867
    R6        2.52539  -0.00087   0.00505  -0.01704  -0.01199   2.51340
    R7        2.55033  -0.00530   0.00005   0.00075   0.00080   2.55113
    R8        7.42919   0.00174   0.03094   0.35049   0.37895   7.80814
    R9        6.97622  -0.00064  -0.06584   0.09204   0.02869   7.00491
   R10        1.84303   0.00018  -0.00131   0.00555   0.00421   1.84724
   R11        1.81457  -0.00020   0.00050  -0.00098  -0.00048   1.81410
   R12        3.34507   0.00064  -0.02597   0.01462  -0.01207   3.33300
   R13        3.48894  -0.00058  -0.02699   0.01552  -0.01116   3.47778
   R14        1.85424  -0.00088   0.00025   0.00094   0.00043   1.85466
   R15        1.80100   0.00821   0.01098  -0.01653  -0.00447   1.79653
   R16        4.22220   0.00227  -0.02354   0.20768   0.18451   4.40672
   R17        1.81472  -0.00105   0.00009  -0.00043  -0.00034   1.81437
   R18        1.82580   0.00358  -0.00047   0.00782   0.00799   1.83378
    A1        2.22301  -0.00044   0.00586  -0.01233  -0.00660   2.21640
    A2        2.12790  -0.00185   0.00166  -0.01634  -0.01481   2.11309
    A3        1.93028   0.00205  -0.00882   0.02707   0.01812   1.94840
    A4        1.89029  -0.00259  -0.00645   0.00036  -0.00609   1.88419
    A5        1.95247   0.00088   0.00663  -0.00690  -0.00071   1.95176
    A6        1.95583   0.00611  -0.00536   0.04354   0.03808   1.99391
    A7        1.87463  -0.01394  -0.00578  -0.04363  -0.04937   1.82526
    A8        1.89637  -0.00139   0.00026   0.00119   0.00118   1.89755
    A9        1.89190   0.00584   0.00249   0.00465   0.00679   1.89869
   A10        1.89064   0.00256   0.00177  -0.00006   0.00229   1.89293
   A11        1.57909  -0.01097   0.01556  -0.13489  -0.11822   1.46087
   A12        1.79260  -0.00968   0.01881  -0.14700  -0.12929   1.66331
   A13        1.86173   0.00024  -0.00294   0.01294   0.01029   1.87202
   A14        1.62915   0.00026  -0.00624   0.02368   0.01721   1.64636
   A15        2.14916   0.00001  -0.00825  -0.00650  -0.01529   2.13387
   A16        2.56398   0.00033   0.00634  -0.00320   0.00403   2.56800
   A17        1.28345   0.00405   0.03394   0.14104   0.17639   1.45985
   A18        1.87649  -0.00313  -0.01367  -0.02555  -0.03819   1.83830
[truncated: 988,303 more chars]
