# Supplementary material for: The Hydration of Trifluoroacetic Acid from 0 to 298 K
Source: J Phys Chem A. 2026 Jan 20;130(4):927–35. doi: 10.1021/acs.jpca.5c08151 (PMC12862820; doi:10.1021/acs.jpca.5c08151)
Supplement: Supplementary file 1 [file jp5c08151_si_001.zip › TFA_SI/within1kcal-hightemps/3-H2O/PM7-111-18284-wb97xd.xyz]

17
PM7-111-18284-wb97xd.log	Energy: -474368.2631435
C          0.76872        0.13757       -0.09241
O         -0.13348       -0.57833       -0.47232
O          0.71676        1.38824        0.25774
H         -0.22433        1.77438        0.20191
C          2.21204       -0.41305        0.04034
F          2.61422       -0.35592        1.32022
F          3.06605        0.30862       -0.69815
F          2.27851       -1.68069       -0.36090
O         -2.85545        0.20628       -0.76103
H         -3.50394       -0.34708       -0.29560
H         -2.01755       -0.28275       -0.77544
O         -1.64724        2.37399        0.11563
H         -2.26965        1.65938       -0.17831
H         -2.02452        2.79805        0.88977
O         -4.77061       -1.44478        0.50750
H         -4.49167       -2.20591        1.02358
H         -5.46178       -1.75468       -0.08412
