# Supplementary material for: The Hydration of Trifluoroacetic Acid from 0 to 298 K
Source: J Phys Chem A. 2026 Jan 20;130(4):927–35. doi: 10.1021/acs.jpca.5c08151 (PMC12862820; doi:10.1021/acs.jpca.5c08151)
Supplement: Supplementary file 1 [file jp5c08151_si_001.zip › TFA_SI/within1kcal-hightemps/3-H2O/20K-107-9863-wb97xd.log]

 Entering Gaussian System, Link 0=g16
 Initial command:
 /software/commercial/MERCURY/GAUSSIAN/AVX2/g16/l1.exe "/local_scratch/slurm.5613880/Gau-2609606.inp" -scrdir="/local_scratch/slurm.5613880/"
 Entering Link 1 = /software/commercial/MERCURY/GAUSSIAN/AVX2/g16/l1.exe PID=   2609607.
  
 Copyright (c) 1988-2019, Gaussian, Inc.  All Rights Reserved.
  
 This is part of the Gaussian(R) 16 program.  It is based on
 the Gaussian(R) 09 system (copyright 2009, Gaussian, Inc.),
 the Gaussian(R) 03 system (copyright 2003, Gaussian, Inc.),
 the Gaussian(R) 98 system (copyright 1998, Gaussian, Inc.),
 the Gaussian(R) 94 system (copyright 1995, Gaussian, Inc.),
 the Gaussian 92(TM) system (copyright 1992, Gaussian, Inc.),
 the Gaussian 90(TM) system (copyright 1990, Gaussian, Inc.),
 the Gaussian 88(TM) system (copyright 1988, Gaussian, Inc.),
 the Gaussian 86(TM) system (copyright 1986, Carnegie Mellon
 University), and the Gaussian 82(TM) system (copyright 1983,
 Carnegie Mellon University). Gaussian is a federally registered
 trademark of Gaussian, Inc.
  
 This software contains proprietary and confidential information,
 including trade secrets, belonging to Gaussian, Inc.
  
 This software is provided under written license and may be
 used, copied, transmitted, or stored only in accord with that
 written license.
  
 The following legend is applicable only to US Government
 contracts under FAR:
  
                    RESTRICTED RIGHTS LEGEND
  
 Use, reproduction and disclosure by the US Government is
 subject to restrictions as set forth in subparagraphs (a)
 and (c) of the Commercial Computer Software - Restricted
 Rights clause in FAR 52.227-19.
  
 Gaussian, Inc.
 340 Quinnipiac St., Bldg. 40, Wallingford CT 06492
  
  
 ---------------------------------------------------------------
 Warning -- This program may not be used in any manner that
 competes with the business of Gaussian, Inc. or will provide
 assistance to any competitor of Gaussian, Inc.  The licensee
 of this program is prohibited from giving any competitor of
 Gaussian, Inc. access to this program.  By using this program,
 the user acknowledges that Gaussian, Inc. is engaged in the
 business of creating and licensing software in the field of
 computational chemistry and represents and warrants to the
 licensee that it is not a competitor of Gaussian, Inc. and that
 it will not use this program in any manner prohibited above.
 ---------------------------------------------------------------
  

 Cite this work as:
 Gaussian 16, Revision C.01,
 M. J. Frisch, G. W. Trucks, H. B. Schlegel, G. E. Scuseria, 
 M. A. Robb, J. R. Cheeseman, G. Scalmani, V. Barone, 
 G. A. Petersson, H. Nakatsuji, X. Li, M. Caricato, A. V. Marenich, 
 J. Bloino, B. G. Janesko, R. Gomperts, B. Mennucci, H. P. Hratchian, 
 J. V. Ortiz, A. F. Izmaylov, J. L. Sonnenberg, D. Williams-Young, 
 F. Ding, F. Lipparini, F. Egidi, J. Goings, B. Peng, A. Petrone, 
 T. Henderson, D. Ranasinghe, V. G. Zakrzewski, J. Gao, N. Rega, 
 G. Zheng, W. Liang, M. Hada, M. Ehara, K. Toyota, R. Fukuda, 
 J. Hasegawa, M. Ishida, T. Nakajima, Y. Honda, O. Kitao, H. Nakai, 
 T. Vreven, K. Throssell, J. A. Montgomery, Jr., J. E. Peralta, 
 F. Ogliaro, M. J. Bearpark, J. J. Heyd, E. N. Brothers, K. N. Kudin, 
 V. N. Staroverov, T. A. Keith, R. Kobayashi, J. Normand, 
 K. Raghavachari, A. P. Rendell, J. C. Burant, S. S. Iyengar, 
 J. Tomasi, M. Cossi, J. M. Millam, M. Klene, C. Adamo, R. Cammi, 
 J. W. Ochterski, R. L. Martin, K. Morokuma, O. Farkas, 
 J. B. Foresman, and D. J. Fox, Gaussian, Inc., Wallingford CT, 2019.
 
 ******************************************
 Gaussian 16:  ES64L-G16RevC.01  3-Jul-2019
                18-Sep-2025 
 ******************************************
 %nproc=20
 Will use up to   20 processors via shared memory.
 %mem=10gb
 ----------------------------------------------------------------------
 # wb97xd/6-31++g** scf(conver=10) opt(tight,maxcycles=300,calcfc) freq
 ----------------------------------------------------------------------
 1/6=300,7=10,10=4,18=20,19=15,26=3,38=1/1,3;
 2/9=110,12=2,17=6,18=5,40=1/2;
 3/5=1,6=6,7=1111,11=2,25=1,30=1,71=2,74=-58,140=1/1,2,3;
 4//1;
 5/5=2,6=10,38=5/2;
 8/6=4,10=90,11=11/1;
 11/6=1,8=1,9=11,15=111,16=1/1,2,10;
 10/6=1,13=1/2;
 6/7=2,8=2,9=2,10=2,28=1/1;
 7/10=1,25=1/1,2,3,16;
 1/6=300,7=10,10=4,18=20,19=15,26=3/3(2);
 2/9=110/2;
 99//99;
 2/9=110/2;
 3/5=1,6=6,7=1111,11=2,25=1,30=1,71=1,74=-58/1,2,3;
 4/5=5,16=3,69=1/1;
 5/5=2,6=10,38=5/2;
 7//1,2,3,16;
 1/6=300,7=10,18=20,19=15,26=3/3(-5);
 2/9=110/2;
 6/7=2,8=2,9=2,10=2,19=2,28=1/1;
 99/9=1/99;
 ------------
 20K-107-9863
 ------------
 Symbolic Z-matrix:
 Charge =  0 Multiplicity = 1
 C                     0.83082  -0.19961   0.05763 
 O                     1.02487  -0.70242  -1.02117 
 O                     0.12741  -0.64803   1.02917 
 H                    -0.34324  -1.58782   0.83571 
 C                     1.49129   1.16979   0.41582 
 F                     2.44383   1.01099   1.34377 
 F                     0.59945   2.03952   0.89969 
 F                     2.06191   1.73211  -0.65167 
 O                    -1.79113  -3.02293  -1.93552 
 H                    -0.90986  -3.09928  -2.35646 
 H                    -2.21372  -2.25018  -2.31472 
 O                    -0.94629  -2.88416   0.55172 
 H                    -0.3025   -3.59595   0.58903 
 H                    -1.35909  -2.93094  -0.3525 
 O                     0.76863  -2.88339  -2.76246 
 H                     1.1851   -2.72055  -3.61012 
 H                     0.99511  -2.13337  -2.19271 
 
 Add virtual bond connecting atoms O12        and H4         Dist= 2.75D+00.
 Add virtual bond connecting atoms H14        and O9         Dist= 3.11D+00.
 Add virtual bond connecting atoms O15        and H10        Dist= 3.29D+00.
 Add virtual bond connecting atoms H17        and O2         Dist= 3.50D+00.

 GradGradGradGradGradGradGradGradGradGradGradGradGradGradGradGradGradGrad
 Berny optimization.
 Initialization pass.
                           ----------------------------
                           !    Initial Parameters    !
                           ! (Angstroms and Degrees)  !
 --------------------------                            --------------------------
 ! Name  Definition              Value          Derivative Info.                !
 --------------------------------------------------------------------------------
 ! R1    R(1,2)                  1.2059         calculate D2E/DX2 analytically  !
 ! R2    R(1,3)                  1.2805         calculate D2E/DX2 analytically  !
 ! R3    R(1,5)                  1.562          calculate D2E/DX2 analytically  !
 ! R4    R(2,17)                 1.8496         calculate D2E/DX2 analytically  !
 ! R5    R(3,4)                  1.0687         calculate D2E/DX2 analytically  !
 ! R6    R(4,12)                 1.4577         calculate D2E/DX2 analytically  !
 ! R7    R(5,6)                  1.3393         calculate D2E/DX2 analytically  !
 ! R8    R(5,7)                  1.3364         calculate D2E/DX2 analytically  !
 ! R9    R(5,8)                  1.3347         calculate D2E/DX2 analytically  !
 ! R10   R(9,10)                 0.9796         calculate D2E/DX2 analytically  !
 ! R11   R(9,11)                 0.9589         calculate D2E/DX2 analytically  !
 ! R12   R(9,14)                 1.6435         calculate D2E/DX2 analytically  !
 ! R13   R(10,15)                1.7403         calculate D2E/DX2 analytically  !
 ! R14   R(12,13)                0.9605         calculate D2E/DX2 analytically  !
 ! R15   R(12,14)                0.9951         calculate D2E/DX2 analytically  !
 ! R16   R(15,16)                0.9584         calculate D2E/DX2 analytically  !
 ! R17   R(15,17)                0.9687         calculate D2E/DX2 analytically  !
 ! A1    A(2,1,3)              128.3964         calculate D2E/DX2 analytically  !
 ! A2    A(2,1,5)              120.1747         calculate D2E/DX2 analytically  !
 ! A3    A(3,1,5)              111.4261         calculate D2E/DX2 analytically  !
 ! A4    A(1,2,17)             152.45           calculate D2E/DX2 analytically  !
 ! A5    A(1,3,4)              114.3632         calculate D2E/DX2 analytically  !
 ! A6    A(1,5,6)              110.8348         calculate D2E/DX2 analytically  !
 ! A7    A(1,5,7)              111.8026         calculate D2E/DX2 analytically  !
 ! A8    A(1,5,8)              111.5147         calculate D2E/DX2 analytically  !
 ! A9    A(6,5,7)              107.5139         calculate D2E/DX2 analytically  !
 ! A10   A(6,5,8)              107.4612         calculate D2E/DX2 analytically  !
 ! A11   A(7,5,8)              107.5005         calculate D2E/DX2 analytically  !
 ! A12   A(10,9,11)            106.8184         calculate D2E/DX2 analytically  !
 ! A13   A(10,9,14)            100.4728         calculate D2E/DX2 analytically  !
 ! A14   A(11,9,14)            116.8492         calculate D2E/DX2 analytically  !
 ! A15   A(9,10,15)            163.3767         calculate D2E/DX2 analytically  !
 ! A16   A(4,12,13)            111.9743         calculate D2E/DX2 analytically  !
 ! A17   A(4,12,14)            112.9834         calculate D2E/DX2 analytically  !
 ! A18   A(13,12,14)           106.1721         calculate D2E/DX2 analytically  !
 ! A19   A(10,15,16)           130.2804         calculate D2E/DX2 analytically  !
 ! A20   A(10,15,17)           100.6218         calculate D2E/DX2 analytically  !
 ! A21   A(16,15,17)           106.6813         calculate D2E/DX2 analytically  !
 ! A22   L(3,4,12,15,-1)       178.5892         calculate D2E/DX2 analytically  !
 ! A23   L(9,14,12,2,-1)       173.4553         calculate D2E/DX2 analytically  !
 ! A24   L(2,17,15,11,-1)      167.4173         calculate D2E/DX2 analytically  !
 ! A25   L(3,4,12,15,-2)       178.788          calculate D2E/DX2 analytically  !
 ! A26   L(9,14,12,2,-2)       186.6022         calculate D2E/DX2 analytically  !
 ! A27   L(2,17,15,11,-2)      182.198          calculate D2E/DX2 analytically  !
 ! D1    D(3,1,2,17)           -15.1654         calculate D2E/DX2 analytically  !
 ! D2    D(5,1,2,17)           164.168          calculate D2E/DX2 analytically  !
 ! D3    D(2,1,3,4)             -0.3344         calculate D2E/DX2 analytically  !
 ! D4    D(5,1,3,4)           -179.7153         calculate D2E/DX2 analytically  !
 ! D5    D(2,1,5,6)           -110.0629         calculate D2E/DX2 analytically  !
 ! D6    D(2,1,5,7)            130.0011         calculate D2E/DX2 analytically  !
 ! D7    D(2,1,5,8)              9.6146         calculate D2E/DX2 analytically  !
 ! D8    D(3,1,5,6)             69.3758         calculate D2E/DX2 analytically  !
 ! D9    D(3,1,5,7)            -50.5602         calculate D2E/DX2 analytically  !
 ! D10   D(3,1,5,8)           -170.9467         calculate D2E/DX2 analytically  !
 ! D11   D(1,2,15,10)           46.1599         calculate D2E/DX2 analytically  !
 ! D12   D(1,2,15,16)         -178.197          calculate D2E/DX2 analytically  !
 ! D13   D(1,3,12,13)           74.7361         calculate D2E/DX2 analytically  !
 ! D14   D(1,3,12,14)          -44.5996         calculate D2E/DX2 analytically  !
 ! D15   D(11,9,10,15)          80.6625         calculate D2E/DX2 analytically  !
 ! D16   D(14,9,10,15)         -41.7284         calculate D2E/DX2 analytically  !
 ! D17   D(10,9,12,4)           73.4493         calculate D2E/DX2 analytically  !
 ! D18   D(10,9,12,13)         -46.3091         calculate D2E/DX2 analytically  !
 ! D19   D(11,9,12,4)          -39.9124         calculate D2E/DX2 analytically  !
 ! D20   D(11,9,12,13)        -159.6708         calculate D2E/DX2 analytically  !
 ! D21   D(9,10,15,16)        -129.3012         calculate D2E/DX2 analytically  !
 ! D22   D(9,10,15,17)          -6.4978         calculate D2E/DX2 analytically  !
 --------------------------------------------------------------------------------
 Trust Radius=3.00D-01 FncErr=1.00D-07 GrdErr=1.00D-06 EigMax=2.50D+02 EigMin=1.00D-04
 Number of steps in this run=    102 maximum allowed number of steps=    102.
 GradGradGradGradGradGradGradGradGradGradGradGradGradGradGradGradGradGrad

                          Input orientation:                          
 ---------------------------------------------------------------------
 Center     Atomic      Atomic             Coordinates (Angstroms)
 Number     Number       Type             X           Y           Z
 ---------------------------------------------------------------------
      1          6           0        0.830821   -0.199609    0.057631
      2          8           0        1.024871   -0.702419   -1.021173
      3          8           0        0.127414   -0.648028    1.029166
      4          1           0       -0.343243   -1.587821    0.835715
      5          6           0        1.491294    1.169794    0.415818
      6          9           0        2.443829    1.010992    1.343775
      7          9           0        0.599453    2.039522    0.899688
      8          9           0        2.061910    1.732107   -0.651671
      9          8           0       -1.791128   -3.022930   -1.935517
     10          1           0       -0.909864   -3.099282   -2.356458
     11          1           0       -2.213722   -2.250182   -2.314719
     12          8           0       -0.946287   -2.884165    0.551719
     13          1           0       -0.302495   -3.595950    0.589027
     14          1           0       -1.359094   -2.930944   -0.352495
     15          8           0        0.768625   -2.883387   -2.762456
     16          1           0        1.185101   -2.720549   -3.610124
     17          1           0        0.995108   -2.133367   -2.192708
 ---------------------------------------------------------------------
                    Distance matrix (angstroms):
                    1          2          3          4          5
     1  C    0.000000
     2  O    1.205940   0.000000
     3  O    1.280524   2.238812   0.000000
     4  H    1.977618   2.470567   1.068715   0.000000
     5  C    1.561981   2.405758   2.353900   3.338604   0.000000
     6  F    2.391968   3.246874   2.866549   3.844440   1.339270
     7  F    2.403393   3.374749   2.731760   3.748385   1.336391
     8  F    2.397961   2.671871   3.497504   4.361078   1.334665
     9  O    4.338018   3.761735   4.255621   3.440295   5.820825
    10  H    4.155227   3.357252   4.306627   3.577085   5.628151
    11  H    4.370599   3.815406   4.385132   3.723258   5.734040
    12  O    3.257158   3.334587   2.526083   1.457677   4.732320
    13  H    3.619657   3.567515   3.011442   2.023634   5.095095
    14  H    3.524787   3.331178   3.054570   2.061013   5.052828
    15  O    3.893510   2.802561   4.447963   3.982658   5.201148
    16  H    4.464648   3.286517   5.190092   4.835741   5.606847
    17  H    2.971606   1.849593   3.652342   3.355614   4.238099
                    6          7          8          9         10
     6  F    0.000000
     7  F    2.157965   0.000000
     8  F    2.155846   2.154066   0.000000
     9  O    6.705306   6.275483   6.253362   0.000000
    10  H    6.467869   6.268001   5.922842   0.979616   0.000000
    11  H    6.761110   6.053753   6.074980   0.958916   1.556522
    12  O    5.224221   5.172339   5.639802   2.630467   2.916350
    13  H    5.416258   5.715642   5.959692   2.986253   3.048189
    14  H    5.733970   5.487204   5.791098   1.643494   2.060585
    15  O    5.902001   6.137992   5.237440   2.693629   1.740337
    16  H    6.328499   6.583287   5.417323   3.428364   2.470627
    17  H    4.948989   5.208883   4.295899   2.936082   2.142130
                   11         12         13         14         15
    11  H    0.000000
    12  O    3.197624   0.000000
    13  H    3.727684   0.960467   0.000000
    14  H    2.245919   0.995089   1.563681   0.000000
    15  O    3.081528   3.731579   3.589914   3.215176   0.000000
    16  H    3.667604   4.678731   4.540059   4.138760   0.958389
    17  H    3.213273   3.444502   3.400143   3.092697   0.968729
                   16         17
    16  H    0.000000
    17  H    1.545945   0.000000
 Stoichiometry    C2H7F3O5
 Framework group  C1[X(C2H7F3O5)]
 Deg. of freedom    45
 Full point group                 C1      NOp   1
 Largest Abelian subgroup         C1      NOp   1
 Largest concise Abelian subgroup C1      NOp   1
                         Standard orientation:                         
 ---------------------------------------------------------------------
 Center     Atomic      Atomic             Coordinates (Angstroms)
 Number     Number       Type             X           Y           Z
 ---------------------------------------------------------------------
      1          6           0        0.561326   -0.113628   -0.083641
      2          8           0       -0.195231    0.824610   -0.123904
      3          8           0        0.287329   -1.360896   -0.178463
      4          1           0       -0.752025   -1.575644   -0.304074
      5          6           0        2.095620    0.121906    0.090284
      6          9           0        2.754564   -0.179949   -1.035914
      7          9           0        2.605674   -0.631722    1.068972
      8          9           0        2.365192    1.395916    0.382787
      9          8           0       -3.653979   -0.206376    0.936652
     10          1           0       -3.503754    0.598895    0.399420
     11          1           0       -3.367158   -0.002329    1.828626
     12          8           0       -2.172627   -1.833240   -0.504968
     13          1           0       -2.452486   -1.625609   -1.399990
     14          1           0       -2.753965   -1.296729    0.098691
     15          8           0       -2.766715    1.850341   -0.559447
     16          1           0       -2.797169    2.803435   -0.463560
     17          1           0       -1.834213    1.594595   -0.500544
 ---------------------------------------------------------------------
 Rotational constants (GHZ):           1.7553088           0.5210199           0.4561592
 Standard basis: 6-31++G(d,p) (6D, 7F)
 There are   232 symmetry adapted cartesian basis functions of A   symmetry.
 There are   232 symmetry adapted basis functions of A   symmetry.
   232 basis functions,   376 primitive gaussians,   232 cartesian basis functions
    43 alpha electrons       43 beta electrons
       nuclear repulsion energy       617.3985055955 Hartrees.
 NAtoms=   17 NActive=   17 NUniq=   17 SFac= 1.00D+00 NAtFMM=   60 NAOKFM=F Big=F
 Integral buffers will be    131072 words long.
 Raffenetti 2 integral format.
 Two-electron integral symmetry is turned on.
 Nuclear repulsion after empirical dispersion term =      617.3918155063 Hartrees.
 One-electron integrals computed using PRISM.
 NBasis=   232 RedAO= T EigKep=  5.22D-05  NBF=   232
 NBsUse=   232 1.00D-06 EigRej= -1.00D+00 NBFU=   232
 ExpMin= 3.60D-02 ExpMax= 7.00D+03 ExpMxC= 1.05D+03 IAcc=3 IRadAn=         5 AccDes= 0.00D+00
 Harris functional with IExCor= 4639 and IRadAn=       5 diagonalized for initial guess.
 HarFok:  IExCor= 4639 AccDes= 0.00D+00 IRadAn=         5 IDoV= 1 UseB2=F ITyADJ=14
 ICtDFT=  3500011 ScaDFX=  1.000000  1.000000  1.000000  1.000000
 FoFCou: FMM=F IPFlag=           0 FMFlag=      100000 FMFlg1=           0
         NFxFlg=           0 DoJE=T BraDBF=F KetDBF=T FulRan=T
         wScrn=  0.000000 ICntrl=       500 IOpCl=  0 I1Cent=   200000004 NGrid=           0
         NMat0=    1 NMatS0=      1 NMatT0=    0 NMatD0=    1 NMtDS0=    0 NMtDT0=    0
 Petite list used in FoFCou.
 Requested convergence on RMS density matrix=1.00D-10 within 128 cycles.
 Requested convergence on MAX density matrix=1.00D-08.
 Requested convergence on             energy=1.00D-08.
 No special actions if energy rises.
 SCF Done:  E(RwB97XD) =  -755.956256056     A.U. after   18 cycles
            NFock= 18  Conv=0.32D-10     -V/T= 2.0080
 DoSCS=F DFT=T ScalE2(SS,OS)=  1.000000  1.000000
 Range of M.O.s used for correlation:     1   232
 NBasis=   232 NAE=    43 NBE=    43 NFC=     0 NFV=     0
 NROrb=    232 NOA=    43 NOB=    43 NVA=   189 NVB=   189

 **** Warning!!: The largest alpha MO coefficient is  0.33033631D+02

 Symmetrizing basis deriv contribution to polar:
 IMax=3 JMax=2 DiffMx= 0.00D+00
 G2DrvN: will do    18 centers at a time, making    1 passes.
 Calling FoFCou, ICntrl=  3107 FMM=F I1Cent=   0 AccDes= 0.00D+00.
 End of G2Drv F.D. properties file   721 does not exist.
 End of G2Drv F.D. properties file   722 does not exist.
 End of G2Drv F.D. properties file   788 does not exist.
          IDoAtm=11111111111111111
          Differentiating once with respect to nuclear coordinates.
 Keep R1 ints in memory in canonical form, NReq=758084055.
          There are    54 degrees of freedom in the 1st order CPHF.  IDoFFX=6 NUNeed=     0.
     48 vectors produced by pass  0 Test12= 1.50D-14 1.85D-09 XBig12= 1.61D-01 9.05D-02.
 AX will form    48 AO Fock derivatives at one time.
     48 vectors produced by pass  1 Test12= 1.50D-14 1.85D-09 XBig12= 4.62D-02 6.40D-02.
     48 vectors produced by pass  2 Test12= 1.50D-14 1.85D-09 XBig12= 1.30D-03 4.73D-03.
     48 vectors produced by pass  3 Test12= 1.50D-14 1.85D-09 XBig12= 1.36D-05 7.60D-04.
     48 vectors produced by pass  4 Test12= 1.50D-14 1.85D-09 XBig12= 1.06D-07 5.38D-05.
     48 vectors produced by pass  5 Test12= 1.50D-14 1.85D-09 XBig12= 6.50D-10 2.61D-06.
     39 vectors produced by pass  6 Test12= 1.50D-14 1.85D-09 XBig12= 4.00D-12 2.44D-07.
     14 vectors produced by pass  7 Test12= 1.50D-14 1.85D-09 XBig12= 2.04D-14 1.81D-08.
 InvSVY:  IOpt=1 It=  1 EMax= 6.66D-16
 Solved reduced A of dimension   341 with    54 vectors.
 End of Minotr F.D. properties file   721 does not exist.
 End of Minotr F.D. properties file   722 does not exist.
 End of Minotr F.D. properties file   788 does not exist.

 **********************************************************************

            Population analysis using the SCF Density.

 **********************************************************************

 Orbital symmetries:
       Occupied  (A) (A) (A) (A) (A) (A) (A) (A) (A) (A) (A) (A)
                 (A) (A) (A) (A) (A) (A) (A) (A) (A) (A) (A) (A)
                 (A) (A) (A) (A) (A) (A) (A) (A) (A) (A) (A) (A)
                 (A) (A) (A) (A) (A) (A) (A)
       Virtual   (A) (A) (A) (A) (A) (A) (A) (A) (A) (A) (A) (A)
                 (A) (A) (A) (A) (A) (A) (A) (A) (A) (A) (A) (A)
                 (A) (A) (A) (A) (A) (A) (A) (A) (A) (A) (A) (A)
                 (A) (A) (A) (A) (A) (A) (A) (A) (A) (A) (A) (A)
                 (A) (A) (A) (A) (A) (A) (A) (A) (A) (A) (A) (A)
                 (A) (A) (A) (A) (A) (A) (A) (A) (A) (A) (A) (A)
                 (A) (A) (A) (A) (A) (A) (A) (A) (A) (A) (A) (A)
                 (A) (A) (A) (A) (A) (A) (A) (A) (A) (A) (A) (A)
                 (A) (A) (A) (A) (A) (A) (A) (A) (A) (A) (A) (A)
                 (A) (A) (A) (A) (A) (A) (A) (A) (A) (A) (A) (A)
                 (A) (A) (A) (A) (A) (A) (A) (A) (A) (A) (A) (A)
                 (A) (A) (A) (A) (A) (A) (A) (A) (A) (A) (A) (A)
                 (A) (A) (A) (A) (A) (A) (A) (A) (A) (A) (A) (A)
                 (A) (A) (A) (A) (A) (A) (A) (A) (A) (A) (A) (A)
                 (A) (A) (A) (A) (A) (A) (A) (A) (A) (A) (A) (A)
                 (A) (A) (A) (A) (A) (A) (A) (A) (A)
 The electronic state is 1-A.
 Alpha  occ. eigenvalues --  -24.88678 -24.88603 -24.88487 -19.33622 -19.31737
 Alpha  occ. eigenvalues --  -19.30853 -19.30647 -19.30469 -10.57305 -10.47755
 Alpha  occ. eigenvalues --   -1.44386  -1.35082  -1.35006  -1.24569  -1.16282
 Alpha  occ. eigenvalues --   -1.15486  -1.14315  -1.13109  -0.86054  -0.76536
 Alpha  occ. eigenvalues --   -0.70752  -0.70490  -0.68506  -0.66685  -0.66054
 Alpha  occ. eigenvalues --   -0.64801  -0.60982  -0.58554  -0.57781  -0.56715
 Alpha  occ. eigenvalues --   -0.56046  -0.54413  -0.53585  -0.53083  -0.52151
 Alpha  occ. eigenvalues --   -0.51423  -0.48819  -0.48150  -0.43776  -0.43496
 Alpha  occ. eigenvalues --   -0.42983  -0.42399  -0.40239
 Alpha virt. eigenvalues --    0.02898   0.03861   0.05228   0.05731   0.08046
 Alpha virt. eigenvalues --    0.09475   0.10355   0.10679   0.11618   0.12037
 Alpha virt. eigenvalues --    0.13846   0.14833   0.15340   0.16286   0.18373
 Alpha virt. eigenvalues --    0.19782   0.20740   0.21652   0.23228   0.23759
 Alpha virt. eigenvalues --    0.25259   0.25861   0.26696   0.27625   0.27914
 Alpha virt. eigenvalues --    0.28495   0.28855   0.29541   0.29638   0.29716
 Alpha virt. eigenvalues --    0.30861   0.31391   0.32044   0.33083   0.33942
 Alpha virt. eigenvalues --    0.34159   0.35224   0.35642   0.36564   0.37171
 Alpha virt. eigenvalues --    0.37669   0.38157   0.38972   0.40065   0.41725
 Alpha virt. eigenvalues --    0.42067   0.42961   0.43306   0.44253   0.44552
 Alpha virt. eigenvalues --    0.45463   0.46840   0.47338   0.48359   0.49778
 Alpha virt. eigenvalues --    0.51884   0.53053   0.54648   0.57739   0.60504
 Alpha virt. eigenvalues --    0.62553   0.81737   0.81877   0.85405   0.89102
 Alpha virt. eigenvalues --    0.90747   0.93649   1.04538   1.08284   1.09154
 Alpha virt. eigenvalues --    1.17687   1.18995   1.20591   1.21408   1.21683
 Alpha virt. eigenvalues --    1.22498   1.23955   1.24684   1.26033   1.27449
 Alpha virt. eigenvalues --    1.28764   1.28997   1.30206   1.32941   1.33673
 Alpha virt. eigenvalues --    1.34199   1.35582   1.35821   1.39679   1.41288
 Alpha virt. eigenvalues --    1.44626   1.45703   1.46817   1.50715   1.54561
 Alpha virt. eigenvalues --    1.54991   1.56915   1.58669   1.59768   1.61205
 Alpha virt. eigenvalues --    1.63340   1.63505   1.64147   1.64881   1.66565
 Alpha virt. eigenvalues --    1.67623   1.69184   1.70193   1.71961   1.73404
 Alpha virt. eigenvalues --    1.73683   1.73864   1.74783   1.75732   1.77144
 Alpha virt. eigenvalues --    1.80356   1.82609   1.83793   1.86823   1.89228
 Alpha virt. eigenvalues --    1.89875   1.91044   1.91889   1.92751   1.93148
 Alpha virt. eigenvalues --    1.93922   1.95401   2.02441   2.12005   2.12366
 Alpha virt. eigenvalues --    2.15207   2.16139   2.16505   2.17274   2.23768
 Alpha virt. eigenvalues --    2.26243   2.31010   2.33004   2.35052   2.36550
 Alpha virt. eigenvalues --    2.37222   2.39954   2.41503   2.45181   2.50743
 Alpha virt. eigenvalues --    2.52272   2.56237   2.59048   2.62149   2.65291
 Alpha virt. eigenvalues --    2.67364   2.67791   2.71888   2.73378   2.75512
 Alpha virt. eigenvalues --    2.76927   2.78855   2.81987   2.82900   2.90182
 Alpha virt. eigenvalues --    2.91731   2.94376   2.98351   3.09310   3.12665
 Alpha virt. eigenvalues --    3.14816   3.15853   3.23058   3.25298   3.27429
 Alpha virt. eigenvalues --    3.38053   3.39736   3.43339   3.52214   3.53579
 Alpha virt. eigenvalues --    3.71885   3.74821   3.77472   3.82819   4.31501
 Alpha virt. eigenvalues --    4.37798   4.41805   4.45240   4.54748   4.78486
 Alpha virt. eigenvalues --    4.82749   5.58671   5.87712   6.58434
          Condensed to atoms (all electrons):
               1          2          3          4          5          6
     1  C    5.176785   0.383987   0.359345  -0.041355  -0.003224  -0.056355
     2  O    0.383987   8.317217  -0.165221   0.000665  -0.081825   0.002589
     3  O    0.359345  -0.165221   8.348020   0.184346  -0.215599   0.015018
     4  H   -0.041355   0.000665   0.184346   0.256782   0.020735   0.000050
     5  C   -0.003224  -0.081825  -0.215599   0.020735   4.766774   0.178997
     6  F   -0.056355   0.002589   0.015018   0.000050   0.178997   9.230162
     7  F   -0.056324   0.003016   0.015746   0.000227   0.169407  -0.045358
     8  F   -0.069440  -0.001766   0.012417   0.000952   0.202308  -0.037910
     9  O    0.005879   0.001672  -0.002997  -0.004149  -0.000135   0.000000
    10  H   -0.004131   0.001385   0.000969   0.002515  -0.000534   0.000040
    11  H    0.000341  -0.002025   0.000524  -0.001294   0.000191   0.000000
    12  O   -0.009384   0.008899  -0.047068   0.066494  -0.004248  -0.000128
    13  H    0.003610  -0.003798   0.003857  -0.010443  -0.000261   0.000093
    14  H    0.001257   0.000457   0.000821  -0.005862  -0.003672  -0.000093
    15  O    0.002247  -0.008372   0.000451  -0.000674  -0.006261   0.000048
    16  H    0.000964  -0.002092  -0.000505  -0.000282   0.001840  -0.000039
    17  H   -0.009699   0.046649   0.002441  -0.000702  -0.010466   0.000162
               7          8          9         10         11         12
     1  C   -0.056324  -0.069440   0.005879  -0.004131   0.000341  -0.009384
     2  O    0.003016  -0.001766   0.001672   0.001385  -0.002025   0.008899
     3  O    0.015746   0.012417  -0.002997   0.000969   0.000524  -0.047068
     4  H    0.000227   0.000952  -0.004149   0.002515  -0.001294   0.066494
     5  C    0.169407   0.202308  -0.000135  -0.000534   0.000191  -0.004248
     6  F   -0.045358  -0.037910   0.000000   0.000040   0.000000  -0.000128
     7  F    9.236136  -0.039877  -0.000030   0.000030   0.000011  -0.000066
     8  F   -0.039877   9.243879   0.000021   0.000056  -0.000024   0.000165
     9  O   -0.000030   0.000021   8.344919   0.251444   0.282388  -0.063031
    10  H    0.000030   0.000056   0.251444   0.296216  -0.022973   0.006877
    11  H    0.000011  -0.000024   0.282388  -0.022973   0.353924   0.002076
    12  O   -0.000066   0.000165  -0.063031   0.006877   0.002076   8.393733
    13  H   -0.000019  -0.000063   0.001637  -0.002326   0.001226   0.271331
    14  H    0.000024  -0.000085   0.055719  -0.007191  -0.005975   0.237472
    15  O    0.000040   0.000087  -0.046070   0.032809   0.001005  -0.000505
    16  H   -0.000037  -0.000078   0.004640  -0.005150  -0.001155  -0.000893
    17  H    0.000229   0.000414  -0.002738  -0.001854   0.001123   0.004708
              13         14         15         16         17
     1  C    0.003610   0.001257   0.002247   0.000964  -0.009699
     2  O   -0.003798   0.000457  -0.008372  -0.002092   0.046649
     3  O    0.003857   0.000821   0.000451  -0.000505   0.002441
     4  H   -0.010443  -0.005862  -0.000674  -0.000282  -0.000702
     5  C   -0.000261  -0.003672  -0.006261   0.001840  -0.010466
     6  F    0.000093  -0.000093   0.000048  -0.000039   0.000162
     7  F   -0.000019   0.000024   0.000040  -0.000037   0.000229
     8  F   -0.000063  -0.000085   0.000087  -0.000078   0.000414
     9  O    0.001637   0.055719  -0.046070   0.004640  -0.002738
    10  H   -0.002326  -0.007191   0.032809  -0.005150  -0.001854
    11  H    0.001226  -0.005975   0.001005  -0.001155   0.001123
    12  O    0.271331   0.237472  -0.000505  -0.000893   0.004708
    13  H    0.350744  -0.020692   0.000902   0.000261  -0.001830
    14  H   -0.020692   0.259801  -0.000015   0.000413   0.000890
    15  O    0.000902  -0.000015   8.345107   0.272697   0.224015
    16  H    0.000261   0.000413   0.272697   0.358770  -0.018026
    17  H   -0.001830   0.000890   0.224015  -0.018026   0.313173
 Mulliken charges:
               1
     1  C    0.315498
     2  O   -0.501436
     3  O   -0.512566
     4  H    0.531994
     5  C    0.985971
     6  F   -0.287278
     7  F   -0.283154
     8  F   -0.311057
     9  O   -0.829168
    10  H    0.451817
    11  H    0.390637
    12  O   -0.866433
    13  H    0.405773
    14  H    0.486730
    15  O   -0.817511
    16  H    0.388673
    17  H    0.451510
 Sum of Mulliken charges =  -0.00000
 Mulliken charges with hydrogens summed into heavy atoms:
               1
     1  C    0.315498
     2  O   -0.501436
     3  O    0.019428
     5  C    0.985971
     6  F   -0.287278
     7  F   -0.283154
     8  F   -0.311057
     9  O    0.013285
    12  O    0.026070
    15  O    0.022672
 APT charges:
               1
     1  C    0.163336
     2  O   -0.488603
     3  O   -0.489131
     4  H    0.570005
     5  C    0.404565
     6  F   -0.086861
     7  F   -0.089222
     8  F   -0.115441
     9  O   -0.613317
    10  H    0.218996
    11  H    0.428353
    12  O   -1.003243
    13  H    0.609843
    14  H    0.447442
    15  O   -0.875469
    16  H    0.908254
    17  H    0.010492
 Sum of APT charges =  -0.00000
 APT charges with hydrogens summed into heavy atoms:
               1
     1  C    0.163336
     2  O   -0.488603
     3  O    0.080874
     5  C    0.404565
     6  F   -0.086861
     7  F   -0.089222
     8  F   -0.115441
     9  O    0.034032
    12  O    0.054043
    15  O    0.043277
 Electronic spatial extent (au):  <R**2>=           2332.0777
 Charge=             -0.0000 electrons
 Dipole moment (field-independent basis, Debye):
    X=             -2.4289    Y=              1.7962    Z=              0.0909  Tot=              3.0223
 Quadrupole moment (field-independent basis, Debye-Ang):
   XX=            -64.3262   YY=            -56.2960   ZZ=            -52.1528
   XY=             -4.9490   XZ=             -0.7573   YZ=              2.4045
 Traceless Quadrupole moment (field-independent basis, Debye-Ang):
   XX=             -6.7345   YY=              1.2957   ZZ=              5.4388
   XY=             -4.9490   XZ=             -0.7573   YZ=              2.4045
 Octapole moment (field-independent basis, Debye-Ang**2):
  XXX=             32.7626  YYY=             38.3980  ZZZ=              7.0793  XYY=            -13.5818
  XXY=             17.5185  XXZ=              0.2502  XZZ=            -12.9947  YZZ=             -4.9947
  YYZ=             -3.8309  XYZ=             -8.6531
 Hexadecapole moment (field-independent basis, Debye-Ang**3):
 XXXX=          -2057.4587 YYYY=           -431.2197 ZZZZ=           -156.6431 XXXY=            -51.1758
 XXXZ=             18.4859 YYYX=            -92.7994 YYYZ=             -9.0912 ZZZX=            -19.8762
 ZZZY=             13.6274 XXYY=           -357.2331 XXZZ=           -304.5824 YYZZ=           -107.6717
 XXYZ=             28.7589 YYXZ=              8.2300 ZZXY=             18.2754
 N-N= 6.173918155063D+02 E-N=-3.021483488219D+03  KE= 7.499491520534D+02
  Exact polarizability:       0.000       0.000       0.000       0.000       0.000       0.000
 Approx polarizability:      58.332      -4.226      65.980       0.398       0.420      52.381
 Calling FoFJK, ICntrl=    100127 FMM=F ISym2X=0 I1Cent= 0 IOpClX= 0 NMat=1 NMatS=1 NMatT=0.
 ***** Axes restored to original set *****
 -------------------------------------------------------------------
 Center     Atomic                   Forces (Hartrees/Bohr)
 Number     Number              X              Y              Z
 -------------------------------------------------------------------
      1        6           0.004825038    0.012663066    0.005782952
      2        8           0.004474610   -0.006449546   -0.016995441
      3        8          -0.015728325   -0.016326517    0.011666316
      4        1           0.009198124    0.012985747   -0.001147190
      5        6           0.002084529    0.003866807   -0.001837452
      6        9           0.001654410   -0.004557192    0.002567229
      7        9          -0.005037118   -0.000590179    0.000785554
      8        9          -0.000947582   -0.003055046   -0.002644825
      9        8          -0.000504102   -0.002979946    0.002879052
     10        1          -0.000299141    0.001964647   -0.004870735
     11        1          -0.000507385    0.000948407   -0.001166254
     12        8           0.000376347    0.002489500    0.001027475
     13        1           0.000315180   -0.001915230    0.001119464
     14        1          -0.000674130    0.000300152    0.001080266
     15        8          -0.000355852   -0.002070902    0.000605476
     16        1           0.000134759   -0.000753463   -0.001746346
     17        1           0.000990637    0.003479694    0.002894458
 -------------------------------------------------------------------
 Cartesian Forces:  Max     0.016995441 RMS     0.005705328
 FormGI is forming the generalized inverse of G from B-inverse, IUseBI=4.

 GradGradGradGradGradGradGradGradGradGradGradGradGradGradGradGradGradGrad
 Berny optimization.
 Internal  Forces:  Max     0.017131082 RMS     0.003915628
 Search for a local minimum.
 Step number   1 out of a maximum of  102
 All quantities printed in internal units (Hartrees-Bohrs-Radians)
 Mixed Optimization -- RFO/linear search
 Second derivative matrix not updated -- analytic derivatives used.
 ITU=  0
     Eigenvalues ---   -0.00020   0.00007   0.00042   0.00053   0.00332
     Eigenvalues ---    0.00431   0.00549   0.00857   0.01008   0.01164
     Eigenvalues ---    0.01365   0.01523   0.01846   0.02168   0.02283
     Eigenvalues ---    0.02636   0.02716   0.03262   0.03399   0.03783
     Eigenvalues ---    0.04180   0.06296   0.07853   0.08547   0.08854
     Eigenvalues ---    0.11685   0.13602   0.19741   0.20785   0.21758
     Eigenvalues ---    0.23483   0.26074   0.28163   0.36500   0.37859
     Eigenvalues ---    0.38786   0.43881   0.48596   0.52087   0.55877
     Eigenvalues ---    0.56542   0.57154   0.57382   0.60055   0.92046
 RFO step:  Lambda=-4.28233502D-03 EMin=-1.98999618D-04
 Linear search not attempted -- first point.
 Maximum step size (   0.300) exceeded in Quadratic search.
    -- Step size scaled by   0.654
 Iteration  1 RMS(Cart)=  0.10866063 RMS(Int)=  0.03105973
 Iteration  2 RMS(Cart)=  0.02395128 RMS(Int)=  0.00267838
 Iteration  3 RMS(Cart)=  0.00066607 RMS(Int)=  0.00260929
 Iteration  4 RMS(Cart)=  0.00000269 RMS(Int)=  0.00260929
 Iteration  5 RMS(Cart)=  0.00000002 RMS(Int)=  0.00260929
 Variable       Old X    -DE/DX   Delta X   Delta X   Delta X     New X
                                 (Linear)    (Quad)   (Total)
    R1        2.27890   0.01713   0.00000   0.00980   0.01068   2.28957
    R2        2.41984   0.01324   0.00000   0.01962   0.01953   2.43937
    R3        2.95172  -0.00501   0.00000  -0.01457  -0.01457   2.93714
    R4        3.49522  -0.00150   0.00000  -0.05164  -0.05026   3.44497
    R5        2.01958  -0.01568   0.00000  -0.07428  -0.07541   1.94417
    R6        2.75461  -0.00043   0.00000   0.10642   0.10526   2.85987
    R7        2.53085   0.00350   0.00000   0.00301   0.00301   2.53386
    R8        2.52541   0.00326   0.00000   0.00242   0.00242   2.52783
    R9        2.52215   0.00042   0.00000  -0.00478  -0.00478   2.51737
   R10        1.85121   0.00248   0.00000   0.00017  -0.00131   1.84989
   R11        1.81209   0.00141   0.00000   0.00154   0.00154   1.81363
   R12        3.10575   0.00248   0.00000   0.07768   0.07830   3.18405
   R13        3.28876   0.00093   0.00000   0.03332   0.03202   3.32078
   R14        1.81502   0.00167   0.00000   0.00133   0.00133   1.81635
   R15        1.88044   0.00164   0.00000  -0.00981  -0.00877   1.87168
   R16        1.81109   0.00147   0.00000   0.00150   0.00150   1.81259
   R17        1.83063   0.00317   0.00000   0.00742   0.00856   1.83920
    A1        2.24094   0.00126   0.00000   0.00156   0.00058   2.24152
    A2        2.09744  -0.00057   0.00000   0.00182   0.00227   2.09972
    A3        1.94475  -0.00069   0.00000  -0.00339  -0.00288   1.94187
    A4        2.66075  -0.00315   0.00000  -0.14669  -0.14701   2.51374
    A5        1.99601  -0.00325   0.00000  -0.01282  -0.01735   1.97866
    A6        1.93443  -0.00517   0.00000  -0.01212  -0.01217   1.92226
    A7        1.95132  -0.00451   0.00000  -0.00924  -0.00929   1.94203
    A8        1.94630  -0.00485   0.00000  -0.00684  -0.00687   1.93943
    A9        1.87647   0.00511   0.00000   0.00897   0.00890   1.88537
   A10        1.87555   0.00524   0.00000   0.01059   0.01055   1.88610
   A11        1.87624   0.00517   0.00000   0.01055   0.01052   1.88676
   A12        1.86433  -0.00101   0.00000  -0.00302  -0.00592   1.85841
   A13        1.75358   0.00216   0.00000  -0.04939  -0.04939   1.70419
   A14        2.03940   0.00006   0.00000   0.02845   0.03018   2.06958
   A15        2.85146  -0.00038   0.00000  -0.09929  -0.10352   2.74794
   A16        1.95432   0.00040   0.00000   0.02617   0.02308   1.97740
   A17        1.97193   0.00127   0.00000   0.01569   0.01393   1.98586
   A18        1.85305  -0.00026   0.00000  -0.00082   0.00285   1.85591
   A19        2.27382  -0.00010   0.00000  -0.00219  -0.00183   2.27199
   A20        1.75618  -0.00008   0.00000   0.06481   0.06214   1.81832
   A21        1.86194   0.00095   0.00000   0.00311   0.00199   1.86393
   A22        3.11697   0.00420   0.00000   0.04874   0.04338   3.16035
   A23        3.02737   0.00094   0.00000  -0.04029  -0.03710   2.99027
   A24        2.92198  -0.00087   0.00000   0.10043   0.10165   3.02363
   A25        3.12044  -0.00013   0.00000   0.00399   0.00907   3.12951
   A26        3.25682   0.00063   0.00000   0.03208   0.02635   3.28317
   A27        3.17996   0.00164   0.00000  -0.05146  -0.05154   3.12842
    D1       -0.26469  -0.00022   0.00000   0.16318   0.16144  -0.10324
    D2        2.86527   0.00003   0.00000   0.16170   0.15838   3.02365
    D3       -0.00584   0.00090   0.00000   0.01418   0.00730   0.00146
    D4       -3.13662   0.00066   0.00000   0.01552   0.01011  -3.12651
    D5       -1.92096  -0.00017   0.00000  -0.00956  -0.00888  -1.92984
    D6        2.26895  -0.00011   0.00000  -0.00650  -0.00585   2.26310
    D7        0.16781  -0.00024   0.00000  -0.00885  -0.00818   0.15963
    D8        1.21084   0.00006   0.00000  -0.01078  -0.01144   1.19939
    D9       -0.88244   0.00012   0.00000  -0.00772  -0.00840  -0.89085
   D10       -2.98358  -0.00001   0.00000  -0.01007  -0.01074  -2.99432
   D11        0.80564  -0.00101   0.00000   0.01371   0.01455   0.82019
   D12       -3.11012  -0.00063   0.00000   0.07307   0.07193  -3.03820
   D13        1.30439   0.00187   0.00000  -0.10288  -0.10842   1.19597
   D14       -0.77841  -0.00020   0.00000  -0.14637  -0.15374  -0.93215
   D15        1.40783   0.00069   0.00000   0.23318   0.23080   1.63862
   D16       -0.72830   0.00001   0.00000   0.22596   0.22210  -0.50620
   D17        1.28193   0.00076   0.00000   0.06831   0.06376   1.34569
   D18       -0.80825  -0.00031   0.00000   0.04625   0.04177  -0.76648
   D19       -0.69660   0.00037   0.00000   0.10381   0.10224  -0.59436
   D20       -2.78678  -0.00070   0.00000   0.08175   0.08025  -2.70653
   D21       -2.25673  -0.00097   0.00000  -0.34605  -0.34723  -2.60397
   D22       -0.11341   0.00030   0.00000  -0.26985  -0.27197  -0.38537
         Item               Value     Threshold  Converged?
 Maximum Force            0.017131     0.000015     NO 
 RMS     Force            0.003916     0.000010     NO 
 Maximum Displacement     0.339103     0.000060     NO 
 RMS     Displacement     0.116365     0.000040     NO 
 Predicted change in Energy=-2.220935D-03
 GradGradGradGradGradGradGradGradGradGradGradGradGradGradGradGradGradGrad

                          Input orientation:                          
 ---------------------------------------------------------------------
 Center     Atomic      Atomic             Coordinates (Angstroms)
 Number     Number       Type             X           Y           Z
 ---------------------------------------------------------------------
      1          6           0        0.887291   -0.165254    0.038261
      2          8           0        1.131306   -0.651319   -1.044398
      3          8           0        0.160565   -0.648587    0.989350
      4          1           0       -0.247118   -1.566232    0.765364
      5          6           0        1.495052    1.208854    0.436012
      6          9           0        2.409604    1.046577    1.403053
      7          9           0        0.553402    2.042097    0.892484
      8          9           0        2.092081    1.788817   -0.604078
      9          8           0       -1.906393   -3.020870   -1.972116
     10          1           0       -1.034548   -3.107296   -2.408814
     11          1           0       -2.321495   -2.240062   -2.345098
     12          8           0       -0.846232   -2.923764    0.467907
     13          1           0       -0.191601   -3.625893    0.419736
     14          1           0       -1.354944   -2.958450   -0.381209
     15          8           0        0.697963   -2.910099   -2.626878
     16          1           0        1.215708   -2.833427   -3.430678
     17          1           0        0.921952   -2.141309   -2.073680
 ---------------------------------------------------------------------
                    Distance matrix (angstroms):
                    1          2          3          4          5
     1  C    0.000000
     2  O    1.211591   0.000000
     3  O    1.290857   2.253547   0.000000
     4  H    1.943786   2.452011   1.028809   0.000000
     5  C    1.554269   2.405030   2.353110   3.293135   0.000000
     6  F    2.376684   3.241437   2.846560   3.780422   1.340861
     7  F    2.390309   3.367488   2.720935   3.698247   1.337672
     8  F    2.383801   2.659179   3.494381   4.313187   1.332136
     9  O    4.472229   3.962707   4.320917   3.516101   5.937969
    10  H    4.282202   3.547447   4.361315   3.615291   5.755090
    11  H    4.503503   4.017183   4.451063   3.798955   5.847703
    12  O    3.286195   3.370716   2.542041   1.513377   4.749859
    13  H    3.644936   3.569575   3.051694   2.089197   5.120532
    14  H    3.606317   3.456025   3.083937   2.116643   5.114367
    15  O    3.830534   2.791795   4.298877   3.769147   5.194461
    16  H    4.388684   3.234665   5.042172   4.620868   5.600836
    17  H    2.892455   1.822999   3.491430   3.123718   4.224996
                    6          7          8          9         10
     6  F    0.000000
     7  F    2.167309   0.000000
     8  F    2.163404   2.161338   0.000000
     9  O    6.823762   6.315866   6.402531   0.000000
    10  H    6.606601   6.319526   6.083158   0.978921   0.000000
    11  H    6.872695   6.089652   6.224361   0.959733   1.553186
    12  O    5.219059   5.176777   5.656081   2.662157   2.888714
    13  H    5.437385   5.736256   5.965106   3.004583   2.996697
    14  H    5.778897   5.501777   5.870962   1.684927   2.058152
    15  O    5.901301   6.077093   5.302367   2.687685   1.757281
    16  H    6.312272   6.549742   5.488428   3.451094   2.486537
    17  H    4.946050   5.141483   4.356010   2.963693   2.207564
                   11         12         13         14         15
    11  H    0.000000
    12  O    3.249130   0.000000
    13  H    3.755167   0.961170   0.000000
    14  H    2.303728   0.990448   1.562164   0.000000
    15  O    3.105717   3.458673   3.253543   3.042991   0.000000
    16  H    3.747316   4.411205   4.175430   3.990382   0.959184
    17  H    3.256281   3.193489   3.108233   2.952360   0.973261
                   16         17
    16  H    0.000000
    17  H    1.551375   0.000000
 Stoichiometry    C2H7F3O5
 Framework group  C1[X(C2H7F3O5)]
 Deg. of freedom    45
 Full point group                 C1      NOp   1
 Largest Abelian subgroup         C1      NOp   1
 Largest concise Abelian subgroup C1      NOp   1
                         Standard orientation:                         
 ---------------------------------------------------------------------
 Center     Atomic      Atomic             Coordinates (Angstroms)
 Number     Number       Type             X           Y           Z
 ---------------------------------------------------------------------
      1          6           0        0.592270   -0.064963   -0.099677
      2          8           0       -0.124589    0.909742   -0.163039
      3          8           0        0.264361   -1.309738   -0.196235
      4          1           0       -0.742756   -1.455909   -0.347227
      5          6           0        2.124057    0.100063    0.105622
      6          9           0        2.779996   -0.254235   -1.008885
      7          9           0        2.564997   -0.668801    1.107512
      8          9           0        2.437458    1.364266    0.385189
      9          8           0       -3.734063   -0.216145    1.023186
     10          1           0       -3.596150    0.597480    0.496612
     11          1           0       -3.435872   -0.017954    1.913630
     12          8           0       -2.217363   -1.698555   -0.585903
     13          1           0       -2.515405   -1.406512   -1.451772
     14          1           0       -2.807111   -1.256192    0.075536
     15          8           0       -2.765532    1.716382   -0.573980
     16          1           0       -2.797904    2.674193   -0.613764
     17          1           0       -1.827340    1.469732   -0.495267
 ---------------------------------------------------------------------
 Rotational constants (GHZ):           1.8281761           0.5070364           0.4548669
 Standard basis: 6-31++G(d,p) (6D, 7F)
 There are   232 symmetry adapted cartesian basis functions of A   symmetry.
 There are   232 symmetry adapted basis functions of A   symmetry.
   232 basis functions,   376 primitive gaussians,   232 cartesian basis functions
    43 alpha electrons       43 beta electrons
       nuclear repulsion energy       617.0736111105 Hartrees.
 NAtoms=   17 NActive=   17 NUniq=   17 SFac= 1.00D+00 NAtFMM=   60 NAOKFM=F Big=F
 Integral buffers will be    131072 words long.
 Raffenetti 2 integral format.
 Two-electron integral symmetry is turned on.
 Nuclear repulsion after empirical dispersion term =      617.0667735283 Hartrees.
 One-electron integrals computed using PRISM.
 NBasis=   232 RedAO= T EigKep=  4.91D-05  NBF=   232
 NBsUse=   232 1.00D-06 EigRej= -1.00D+00 NBFU=   232
 Initial guess from the checkpoint file:  "/local_scratch/slurm.5613880/Gau-2609607.chk"
 B after Tr=     0.000000   -0.000000   -0.000000
         Rot=    0.999985   -0.002041    0.001880    0.004691 Ang=  -0.62 deg.
 ExpMin= 3.60D-02 ExpMax= 7.00D+03 ExpMxC= 1.05D+03 IAcc=3 IRadAn=         5 AccDes= 0.00D+00
 Harris functional with IExCor= 4639 and IRadAn=       5 diagonalized for initial guess.
 HarFok:  IExCor= 4639 AccDes= 0.00D+00 IRadAn=         5 IDoV= 1 UseB2=F ITyADJ=14
 ICtDFT=  3500011 ScaDFX=  1.000000  1.000000  1.000000  1.000000
 FoFCou: FMM=F IPFlag=           0 FMFlag=      100000 FMFlg1=           0
         NFxFlg=           0 DoJE=T BraDBF=F KetDBF=T FulRan=T
         wScrn=  0.000000 ICntrl=       500 IOpCl=  0 I1Cent=   200000004 NGrid=           0
         NMat0=    1 NMatS0=      1 NMatT0=    0 NMatD0=    1 NMtDS0=    0 NMtDT0=    0
 Petite list used in FoFCou.
 Requested convergence on RMS density matrix=1.00D-10 within 128 cycles.
 Requested convergence on MAX density matrix=1.00D-08.
 Requested convergence on             energy=1.00D-08.
 No special actions if energy rises.
 SCF Done:  E(RwB97XD) =  -755.958338967     A.U. after   16 cycles
            NFock= 16  Conv=0.50D-10     -V/T= 2.0081
 Calling FoFJK, ICntrl=      2127 FMM=F ISym2X=0 I1Cent= 0 IOpClX= 0 NMat=1 NMatS=1 NMatT=0.
 ***** Axes restored to original set *****
 -------------------------------------------------------------------
 Center     Atomic                   Forces (Hartrees/Bohr)
 Number     Number              X              Y              Z
 -------------------------------------------------------------------
      1        6           0.001654106    0.004611318    0.001862840
      2        8           0.001817286   -0.002173670   -0.005573389
      3        8          -0.004154817   -0.002714652    0.004754457
      4        1           0.001815483    0.001487672   -0.001056644
      5        6           0.000759959    0.001336879   -0.000656664
      6        9           0.000583617   -0.001586619    0.000959384
      7        9          -0.001824045   -0.000224655    0.000194850
      8        9          -0.000195263   -0.001010367   -0.001007226
      9        8          -0.000598818   -0.001820368    0.000936087
     10        1           0.000170775    0.001841656   -0.002241805
     11        1          -0.000769116    0.000172941   -0.000273920
     12        8           0.000249429    0.001316868    0.000429721
     13        1          -0.000369144   -0.001166734    0.000129209
     14        1           0.000035997   -0.000109652    0.000942147
     15        8           0.000345530   -0.000540472    0.000702660
     16        1           0.000195770   -0.000524219   -0.000603943
     17        1           0.000283250    0.001104074    0.000502235
 -------------------------------------------------------------------
 Cartesian Forces:  Max     0.005573389 RMS     0.001736058

 GradGradGradGradGradGradGradGradGradGradGradGradGradGradGradGradGradGrad
 Berny optimization.
 Using GEDIIS/GDIIS optimizer.
 FormGI is forming the generalized inverse of G from B-inverse, IUseBI=4.
 Internal  Forces:  Max     0.005841169 RMS     0.001235695
 Search for a local minimum.
 Step number   2 out of a maximum of  102
 All quantities printed in internal units (Hartrees-Bohrs-Radians)
 Mixed Optimization -- RFO/linear search
 Update second derivatives using D2CorX and points    1    2
 DE= -2.08D-03 DEPred=-2.22D-03 R= 9.38D-01
 TightC=F SS=  1.41D+00  RLast= 7.06D-01 DXNew= 5.0454D-01 2.1171D+00
 Trust test= 9.38D-01 RLast= 7.06D-01 DXMaxT set to 5.05D-01
 ITU=  1  0
 Use linear search instead of GDIIS.
     Eigenvalues ---   -0.00023   0.00007   0.00042   0.00054   0.00334
     Eigenvalues ---    0.00434   0.00545   0.00848   0.01017   0.01165
     Eigenvalues ---    0.01361   0.01550   0.01847   0.02196   0.02383
     Eigenvalues ---    0.02599   0.02738   0.03252   0.03390   0.03784
     Eigenvalues ---    0.04175   0.06328   0.07810   0.08530   0.08813
     Eigenvalues ---    0.11683   0.13595   0.19743   0.20765   0.21756
     Eigenvalues ---    0.23475   0.26106   0.31231   0.35225   0.37857
     Eigenvalues ---    0.38771   0.43863   0.48492   0.52036   0.55523
     Eigenvalues ---    0.56533   0.57133   0.57346   0.59396   0.89475
 RFO step:  Lambda=-8.27772089D-04 EMin=-2.26456591D-04
 Quartic linear search produced a step of  0.38570.
 Iteration  1 RMS(Cart)=  0.14103390 RMS(Int)=  0.05949004
 Iteration  2 RMS(Cart)=  0.07255299 RMS(Int)=  0.00995515
 Iteration  3 RMS(Cart)=  0.00798938 RMS(Int)=  0.00339524
 Iteration  4 RMS(Cart)=  0.00010836 RMS(Int)=  0.00339324
 Iteration  5 RMS(Cart)=  0.00000011 RMS(Int)=  0.00339324
 Variable       Old X    -DE/DX   Delta X   Delta X   Delta X     New X
                                 (Linear)    (Quad)   (Total)
    R1        2.28957   0.00584   0.00412  -0.00154   0.00358   2.29316
    R2        2.43937   0.00489   0.00753   0.00431   0.01257   2.45193
    R3        2.93714  -0.00171  -0.00562  -0.00337  -0.00899   2.92815
    R4        3.44497  -0.00038  -0.01938   0.01897   0.00050   3.44547
    R5        1.94417  -0.00172  -0.02909   0.01019  -0.01926   1.92491
    R6        2.85987   0.00010   0.04060  -0.00730   0.03304   2.89291
    R7        2.53386   0.00128   0.00116   0.00139   0.00255   2.53641
    R8        2.52783   0.00121   0.00093   0.00232   0.00325   2.53109
    R9        2.51737   0.00026  -0.00184  -0.00010  -0.00194   2.51543
   R10        1.84989   0.00175  -0.00051   0.00774   0.00655   1.85644
   R11        1.81363   0.00057   0.00060   0.00009   0.00059   1.81423
   R12        3.18405   0.00121   0.03020  -0.00680   0.02240   3.20645
   R13        3.32078   0.00092   0.01235  -0.00701   0.00495   3.32573
   R14        1.81635   0.00059   0.00051  -0.00088  -0.00036   1.81598
   R15        1.87168   0.00033  -0.00338  -0.00033  -0.00449   1.86719
   R16        1.81259   0.00057   0.00058   0.00017   0.00074   1.81334
   R17        1.83920   0.00086   0.00330  -0.00564  -0.00148   1.83772
    A1        2.24152   0.00033   0.00022   0.00197  -0.00104   2.24048
    A2        2.09972  -0.00023   0.00088   0.00137   0.00385   2.10357
    A3        1.94187  -0.00011  -0.00111  -0.00324  -0.00275   1.93912
    A4        2.51374  -0.00097  -0.05670   0.13597   0.07399   2.58774
    A5        1.97866  -0.00123  -0.00669   0.01332   0.00001   1.97867
    A6        1.92226  -0.00182  -0.00469  -0.00039  -0.00512   1.91714
    A7        1.94203  -0.00165  -0.00358  -0.00417  -0.00779   1.93424
    A8        1.93943  -0.00167  -0.00265  -0.00104  -0.00371   1.93572
    A9        1.88537   0.00178   0.00343   0.00175   0.00513   1.89050
   A10        1.88610   0.00181   0.00407   0.00208   0.00613   1.89223
   A11        1.88676   0.00180   0.00406   0.00206   0.00610   1.89286
   A12        1.85841  -0.00018  -0.00228   0.01299   0.00920   1.86762
   A13        1.70419   0.00045  -0.01905   0.09190   0.06250   1.76669
   A14        2.06958   0.00018   0.01164   0.00916   0.01917   2.08875
   A15        2.74794  -0.00004  -0.03993   0.13834   0.08797   2.83591
   A16        1.97740   0.00047   0.00890   0.05709   0.06483   2.04224
   A17        1.98586   0.00037   0.00537   0.05343   0.04827   2.03414
   A18        1.85591  -0.00041   0.00110  -0.01034  -0.01000   1.84591
   A19        2.27199  -0.00019  -0.00071  -0.00662  -0.00667   2.26532
   A20        1.81832   0.00036   0.02397   0.01911   0.03782   1.85614
   A21        1.86393   0.00019   0.00077   0.00368   0.00712   1.87105
   A22        3.16035   0.00141   0.01673   0.07265   0.08075   3.24110
   A23        2.99027   0.00014  -0.01431   0.06649   0.04249   3.03276
   A24        3.02363  -0.00010   0.03921  -0.04680  -0.01256   3.01108
   A25        3.12951   0.00016   0.00350  -0.00429  -0.00006   3.12945
   A26        3.28317   0.00023   0.01016  -0.00711   0.00022   3.28339
   A27        3.12842   0.00051  -0.01988   0.05018   0.03589   3.16431
    D1       -0.10324   0.00002   0.06227  -0.16152  -0.09868  -0.20193
    D2        3.02365   0.00005   0.06109  -0.15172  -0.09041   2.93324
    D3        0.00146   0.00018   0.00282   0.02675   0.02903   0.03050
    D4       -3.12651   0.00016   0.00390   0.01765   0.02135  -3.10516
    D5       -1.92984  -0.00008  -0.00343  -0.05190  -0.05515  -1.98499
    D6        2.26310  -0.00004  -0.00225  -0.05114  -0.05324   2.20986
    D7        0.15963  -0.00008  -0.00315  -0.05022  -0.05321   0.10642
    D8        1.19939  -0.00005  -0.00441  -0.04363  -0.04819   1.15120
    D9       -0.89085  -0.00002  -0.00324  -0.04287  -0.04628  -0.93713
   D10       -2.99432  -0.00005  -0.00414  -0.04195  -0.04626  -3.04057
   D11        0.82019  -0.00035   0.00561  -0.12726  -0.12176   0.69843
   D12       -3.03820  -0.00008   0.02774  -0.11871  -0.08974  -3.12794
   D13        1.19597   0.00031  -0.04182   0.35735   0.31561   1.51158
   D14       -0.93215  -0.00024  -0.05930   0.26298   0.20232  -0.72983
   D15        1.63862   0.00032   0.08902  -0.05899   0.03109   1.66972
   D16       -0.50620  -0.00001   0.08566  -0.11398  -0.02412  -0.53033
   D17        1.34569  -0.00006   0.02459  -0.34442  -0.32413   1.02156
   D18       -0.76648  -0.00056   0.01611  -0.45452  -0.44009  -1.20657
   D19       -0.59436  -0.00021   0.03943  -0.44003  -0.40235  -0.99671
   D20       -2.70653  -0.00071   0.03095  -0.55013  -0.51830   3.05835
   D21       -2.60397  -0.00069  -0.13393   0.29124   0.15948  -2.44448
   D22       -0.38537  -0.00013  -0.10490   0.31476   0.21336  -0.17202
         Item               Value     Threshold  Converged?
 Maximum Force            0.005841     0.000015     NO 
 RMS     Force            0.001236     0.000010     NO 
 Maximum Displacement     0.838862     0.000060     NO 
 RMS     Displacement     0.212018     0.000040     NO 
 Predicted change in Energy=-7.991834D-04
 GradGradGradGradGradGradGradGradGradGradGradGradGradGradGradGradGradGrad

                          Input orientation:                          
 ---------------------------------------------------------------------
 Center     Atomic      Atomic             Coordinates (Angstroms)
 Number     Number       Type             X           Y           Z
 ---------------------------------------------------------------------
      1          6           0        0.903911   -0.119678    0.037603
      2          8           0        1.100352   -0.581147   -1.067388
      3          8           0        0.162019   -0.596476    0.989329
      4          1           0       -0.276826   -1.484826    0.753036
      5          6           0        1.585563    1.202683    0.470842
      6          9           0        2.458705    0.961954    1.461397
      7          9           0        0.678540    2.083018    0.913895
      8          9           0        2.244768    1.752774   -0.546358
      9          8           0       -1.803960   -3.282797   -1.964257
     10          1           0       -0.926459   -3.216190   -2.400884
     11          1           0       -2.394285   -2.683969   -2.427520
     12          8           0       -0.988925   -2.823428    0.541843
     13          1           0       -0.488593   -3.619834    0.739033
     14          1           0       -1.392675   -2.973379   -0.347418
     15          8           0        0.726770   -2.749422   -2.783265
     16          1           0        1.136553   -2.582833   -3.634801
     17          1           0        0.937134   -1.992667   -2.209871
 ---------------------------------------------------------------------
                    Distance matrix (angstroms):
                    1          2          3          4          5
     1  C    0.000000
     2  O    1.213485   0.000000
     3  O    1.297506   2.260705   0.000000
     4  H    1.941549   2.455035   1.018620   0.000000
     5  C    1.549510   2.404917   2.352079   3.281894   0.000000
     6  F    2.369493   3.258993   2.815371   3.737865   1.342210
     7  F    2.381292   3.346817   2.729867   3.697041   1.339394
     8  F    2.375917   2.651102   3.495017   4.304522   1.331107
     9  O    4.620101   4.066733   4.450288   3.598405   6.126834
    10  H    4.345671   3.581846   4.420546   3.656071   5.838107
    11  H    4.850826   4.299338   4.750492   4.004686   6.272619
    12  O    3.338765   3.461579   2.546415   1.530863   4.779392
    13  H    3.831731   3.875761   3.102683   2.145530   5.256493
    14  H    3.683227   3.529351   3.139050   2.161460   5.194125
    15  O    3.860599   2.790200   4.380250   3.887394   5.190941
    16  H    4.428070   3.255713   5.126199   4.738816   5.602503
    17  H    2.925804   1.823266   3.575617   3.241978   4.221012
                    6          7          8          9         10
     6  F    0.000000
     7  F    2.173828   0.000000
     8  F    2.168466   2.166672   0.000000
     9  O    6.922667   6.575602   6.615104   0.000000
    10  H    6.620682   6.453323   6.179526   0.982388   0.000000
    11  H    7.208879   6.582664   6.689115   0.960047   1.561564
    12  O    5.202003   5.195390   5.708114   2.675041   2.969479
    13  H    5.495558   5.823684   6.163473   3.025154   3.195892
    14  H    5.795842   5.607851   5.967167   1.696780   2.119678
    15  O    5.898395   6.084718   5.251461   2.712905   1.759901
    16  H    6.347033   6.532272   5.437288   3.453590   2.485903
    17  H    4.952087   5.141595   4.301803   3.039466   2.237514
                   11         12         13         14         15
    11  H    0.000000
    12  O    3.288100   0.000000
    13  H    3.812421   0.960978   0.000000
    14  H    2.326758   0.988072   1.554234   0.000000
    15  O    3.141945   3.742383   3.826395   3.236596   0.000000
    16  H    3.732904   4.692537   4.779842   4.166103   0.959578
    17  H    3.409343   3.460028   3.657376   3.139830   0.972477
                   16         17
    16  H    0.000000
    17  H    1.555149   0.000000
 Stoichiometry    C2H7F3O5
 Framework group  C1[X(C2H7F3O5)]
 Deg. of freedom    45
 Full point group                 C1      NOp   1
 Largest Abelian subgroup         C1      NOp   1
 Largest concise Abelian subgroup C1      NOp   1
                         Standard orientation:                         
 ---------------------------------------------------------------------
 Center     Atomic      Atomic             Coordinates (Angstroms)
 Number     Number       Type             X           Y           Z
 ---------------------------------------------------------------------
      1          6           0        0.615733   -0.064306   -0.048754
      2          8           0       -0.108402    0.908851   -0.082544
      3          8           0        0.285171   -1.317035   -0.118906
      4          1           0       -0.715107   -1.464665   -0.242337
      5          6           0        2.150487    0.101008    0.086094
      6          9           0        2.754640   -0.322705   -1.035063
      7          9           0        2.618406   -0.618728    1.114202
      8          9           0        2.475415    1.376825    0.282464
      9          8           0       -3.933305   -0.195245    0.747760
     10          1           0       -3.659323    0.634354    0.298554
     11          1           0       -3.911776   -0.023541    1.692083
     12          8           0       -2.186875   -1.835912   -0.441372
     13          1           0       -2.513670   -1.855705   -1.344861
     14          1           0       -2.848076   -1.310764    0.071774
     15          8           0       -2.694065    1.871506   -0.498305
     16          1           0       -2.720006    2.826093   -0.404068
     17          1           0       -1.765703    1.598169   -0.402684
 ---------------------------------------------------------------------
 Rotational constants (GHZ):           1.7894353           0.5003069           0.4362930
 Standard basis: 6-31++G(d,p) (6D, 7F)
 There are   232 symmetry adapted cartesian basis functions of A   symmetry.
 There are   232 symmetry adapted basis functions of A   symmetry.
   232 basis functions,   376 primitive gaussians,   232 cartesian basis functions
    43 alpha electrons       43 beta electrons
       nuclear repulsion energy       612.6536534529 Hartrees.
 NAtoms=   17 NActive=   17 NUniq=   17 SFac= 1.00D+00 NAtFMM=   60 NAOKFM=F Big=F
 Integral buffers will be    131072 words long.
 Raffenetti 2 integral format.
 Two-electron integral symmetry is turned on.
 Nuclear repulsion after empirical dispersion term =      612.6472507723 Hartrees.
 One-electron integrals computed using PRISM.
 NBasis=   232 RedAO= T EigKep=  5.08D-05  NBF=   232
 NBsUse=   232 1.00D-06 EigRej= -1.00D+00 NBFU=   232
 Initial guess from the checkpoint file:  "/local_scratch/slurm.5613880/Gau-2609607.chk"
 B after Tr=    -0.000000    0.000000    0.000000
         Rot=    0.999923    0.011645    0.003772    0.002262 Ang=   1.43 deg.
 ExpMin= 3.60D-02 ExpMax= 7.00D+03 ExpMxC= 1.05D+03 IAcc=3 IRadAn=         5 AccDes= 0.00D+00
 Harris functional with IExCor= 4639 and IRadAn=       5 diagonalized for initial guess.
 HarFok:  IExCor= 4639 AccDes= 0.00D+00 IRadAn=         5 IDoV= 1 UseB2=F ITyADJ=14
 ICtDFT=  3500011 ScaDFX=  1.000000  1.000000  1.000000  1.000000
 FoFCou: FMM=F IPFlag=           0 FMFlag=      100000 FMFlg1=           0
         NFxFlg=           0 DoJE=T BraDBF=F KetDBF=T FulRan=T
         wScrn=  0.000000 ICntrl=       500 IOpCl=  0 I1Cent=   200000004 NGrid=           0
         NMat0=    1 NMatS0=      1 NMatT0=    0 NMatD0=    1 NMtDS0=    0 NMtDT0=    0
 Petite list used in FoFCou.
 Requested convergence on RMS density matrix=1.00D-10 within 128 cycles.
 Requested convergence on MAX density matrix=1.00D-08.
 Requested convergence on             energy=1.00D-08.
 No special actions if energy rises.
 SCF Done:  E(RwB97XD) =  -755.959072626     A.U. after   17 cycles
            NFock= 17  Conv=0.22D-10     -V/T= 2.0081
 Calling FoFJK, ICntrl=      2127 FMM=F ISym2X=0 I1Cent= 0 IOpClX= 0 NMat=1 NMatS=1 NMatT=0.
 ***** Axes restored to original set *****
 -------------------------------------------------------------------
 Center     Atomic                   Forces (Hartrees/Bohr)
 Number     Number              X              Y              Z
 -------------------------------------------------------------------
      1        6          -0.001577089   -0.000888688    0.000218127
      2        8           0.000846883    0.000087550   -0.000080240
      3        8           0.001504295    0.001607503    0.000097939
      4        1          -0.000388344   -0.001077557   -0.000275192
      5        6          -0.000240920   -0.000271826    0.000225572
      6        9          -0.000087460    0.000483121   -0.000206501
      7        9           0.000469478    0.000064637   -0.000080504
      8        9           0.000153784    0.000285307    0.000248237
      9        8           0.002354379   -0.001340826    0.000774662
     10        1          -0.002439375    0.002057537   -0.001469879
     11        1           0.000319196   -0.000206450   -0.000143105
     12        8           0.000287302   -0.000894793   -0.000823901
     13        1           0.000007923    0.000146211    0.001318503
     14        1          -0.000722294    0.000525590   -0.000535447
     15        8          -0.000279174   -0.000814142    0.000094485
     16        1          -0.000006591   -0.000182822    0.000190084
     17        1          -0.000201994    0.000419647    0.000447160
 -------------------------------------------------------------------
 Cartesian Forces:  Max     0.002439375 RMS     0.000854717

 GradGradGradGradGradGradGradGradGradGradGradGradGradGradGradGradGradGrad
 Berny optimization.
 Using GEDIIS/GDIIS optimizer.
 FormGI is forming the generalized inverse of G from B-inverse, IUseBI=4.
 Internal  Forces:  Max     0.001822793 RMS     0.000469468
 Search for a local minimum.
 Step number   3 out of a maximum of  102
 All quantities printed in internal units (Hartrees-Bohrs-Radians)
 Mixed Optimization -- En-DIIS/RFO-DIIS
 Update second derivatives using D2CorX and points    2    3
 DE= -7.34D-04 DEPred=-7.99D-04 R= 9.18D-01
 TightC=F SS=  1.41D+00  RLast= 1.02D+00 DXNew= 8.4853D-01 3.0561D+00
 Trust test= 9.18D-01 RLast= 1.02D+00 DXMaxT set to 8.49D-01
 ITU=  1  1  0
 Use linear search instead of GDIIS.
     Eigenvalues ---   -0.00037   0.00007   0.00033   0.00043   0.00309
     Eigenvalues ---    0.00433   0.00571   0.00835   0.01012   0.01230
     Eigenvalues ---    0.01381   0.01560   0.01875   0.02119   0.02408
     Eigenvalues ---    0.02638   0.02753   0.03258   0.03354   0.03783
     Eigenvalues ---    0.04186   0.06185   0.07801   0.08516   0.09243
     Eigenvalues ---    0.11689   0.13603   0.19762   0.20900   0.21755
     Eigenvalues ---    0.23449   0.26115   0.31750   0.36618   0.37859
     Eigenvalues ---    0.38802   0.43803   0.49579   0.51894   0.55866
     Eigenvalues ---    0.56517   0.57151   0.57412   0.59894   0.88806
 RFO step:  Lambda=-8.39863586D-04 EMin=-3.70888281D-04
 Quartic linear search produced a step of  0.39038.
 Iteration  1 RMS(Cart)=  0.12090016 RMS(Int)=  0.07559395
 Iteration  2 RMS(Cart)=  0.03342344 RMS(Int)=  0.02445526
 Iteration  3 RMS(Cart)=  0.01201794 RMS(Int)=  0.00566620
 Iteration  4 RMS(Cart)=  0.00052337 RMS(Int)=  0.00565715
 Iteration  5 RMS(Cart)=  0.00000479 RMS(Int)=  0.00565715
 Iteration  6 RMS(Cart)=  0.00000010 RMS(Int)=  0.00565715
 Variable       Old X    -DE/DX   Delta X   Delta X   Delta X     New X
                                 (Linear)    (Quad)   (Total)
    R1        2.29316   0.00007   0.00140   0.00311   0.00663   2.29979
    R2        2.45193  -0.00082   0.00491  -0.00411   0.00139   2.45332
    R3        2.92815   0.00066  -0.00351   0.00290  -0.00061   2.92754
    R4        3.44547   0.00000   0.00020  -0.08214  -0.07974   3.36573
    R5        1.92491   0.00160  -0.00752   0.01702   0.00765   1.93256
    R6        2.89291   0.00044   0.01290  -0.02971  -0.01838   2.87453
    R7        2.53641  -0.00030   0.00099  -0.00093   0.00006   2.53647
    R8        2.53109  -0.00030   0.00127   0.00113   0.00240   2.53349
    R9        2.51543   0.00000  -0.00076  -0.00034  -0.00110   2.51433
   R10        1.85644  -0.00182   0.00256  -0.00440  -0.00414   1.85230
   R11        1.81423  -0.00025   0.00023  -0.00053  -0.00029   1.81393
   R12        3.20645   0.00011   0.00874  -0.01091  -0.00214   3.20431
   R13        3.32573  -0.00040   0.00193  -0.03132  -0.03159   3.29415
   R14        1.81598   0.00016  -0.00014  -0.00038  -0.00052   1.81546
   R15        1.86719   0.00078  -0.00175   0.00431   0.00353   1.87072
   R16        1.81334  -0.00020   0.00029  -0.00048  -0.00019   1.81315
   R17        1.83772   0.00059  -0.00058   0.00710   0.00865   1.84637
    A1        2.24048   0.00022  -0.00041   0.00766   0.00515   2.24563
    A2        2.10357  -0.00013   0.00150  -0.00581  -0.00328   2.10028
    A3        1.93912  -0.00009  -0.00107  -0.00185  -0.00186   1.93726
    A4        2.58774  -0.00028   0.02889  -0.18943  -0.16148   2.42626
    A5        1.97867  -0.00006   0.00000   0.01115   0.00251   1.98118
    A6        1.91714   0.00059  -0.00200   0.00383   0.00182   1.91896
    A7        1.93424   0.00042  -0.00304  -0.00282  -0.00587   1.92837
    A8        1.93572   0.00047  -0.00145   0.00293   0.00148   1.93719
    A9        1.89050  -0.00049   0.00200  -0.00144   0.00055   1.89106
   A10        1.89223  -0.00055   0.00239  -0.00115   0.00123   1.89346
   A11        1.89286  -0.00050   0.00238  -0.00149   0.00089   1.89375
   A12        1.86762  -0.00045   0.00359   0.00453   0.00383   1.87145
   A13        1.76669   0.00047   0.02440  -0.01197   0.00051   1.76720
   A14        2.08875  -0.00001   0.00748   0.03583   0.04907   2.13782
   A15        2.83591  -0.00029   0.03434  -0.11588  -0.09509   2.74082
   A16        2.04224  -0.00042   0.02531   0.01143   0.03014   2.07238
   A17        2.03414  -0.00020   0.01885   0.04014   0.04870   2.08283
   A18        1.84591   0.00114  -0.00390   0.01931   0.01722   1.86313
   A19        2.26532   0.00007  -0.00260   0.04448   0.04536   2.31068
   A20        1.85614   0.00026   0.01476   0.05965   0.06275   1.91889
   A21        1.87105  -0.00011   0.00278  -0.01432  -0.01449   1.85656
   A22        3.24110  -0.00011   0.03152   0.03413   0.05393   3.29503
   A23        3.03276  -0.00015   0.01659   0.00479   0.01591   3.04867
   A24        3.01108   0.00035  -0.00490   0.17401   0.16815   3.17923
   A25        3.12945  -0.00026  -0.00002   0.01360   0.02273   3.15218
   A26        3.28339  -0.00003   0.00009  -0.00471  -0.00843   3.27496
   A27        3.16431  -0.00028   0.01401  -0.11888  -0.10099   3.06332
    D1       -0.20193   0.00014  -0.03852   0.28283   0.23715   0.03523
    D2        2.93324   0.00021  -0.03529   0.28320   0.23922  -3.11072
    D3        0.03050   0.00026   0.01133  -0.02410  -0.02535   0.00515
    D4       -3.10516   0.00019   0.00833  -0.02443  -0.02726  -3.13242
    D5       -1.98499  -0.00005  -0.02153  -0.04233  -0.06320  -2.04819
    D6        2.20986  -0.00009  -0.02078  -0.04122  -0.06135   2.14851
    D7        0.10642  -0.00006  -0.02077  -0.03942  -0.05954   0.04688
    D8        1.15120   0.00001  -0.01881  -0.04198  -0.06145   1.08976
    D9       -0.93713  -0.00002  -0.01807  -0.04087  -0.05960  -0.99673
   D10       -3.04057   0.00001  -0.01806  -0.03908  -0.05779  -3.09836
   D11        0.69843  -0.00032  -0.04753  -0.10634  -0.15316   0.54526
   D12       -3.12794  -0.00008  -0.03503   0.00965  -0.03361   3.12164
   D13        1.51158   0.00103   0.12321   0.01293   0.12794   1.63952
   D14       -0.72983   0.00003   0.07898  -0.08430  -0.01565  -0.74548
   D15        1.66972   0.00031   0.01214   0.51197   0.51636   2.18608
   D16       -0.53033   0.00029  -0.00942   0.47505   0.45752  -0.07281
   D17        1.02156  -0.00015  -0.12653  -0.03859  -0.17515   0.84641
   D18       -1.20657  -0.00035  -0.17180  -0.10039  -0.28117  -1.48774
   D19       -0.99671   0.00012  -0.15707  -0.05517  -0.21578  -1.21248
   D20        3.05835  -0.00008  -0.20233  -0.11696  -0.32180   2.73655
   D21       -2.44448  -0.00033   0.06226  -0.54581  -0.48962  -2.93410
   D22       -0.17202  -0.00009   0.08329  -0.44186  -0.36224  -0.53426
         Item               Value     Threshold  Converged?
 Maximum Force            0.001823     0.000015     NO 
 RMS     Force            0.000469     0.000010     NO 
 Maximum Displacement     0.487356     0.000060     NO 
 RMS     Displacement     0.130459     0.000040     NO 
 Predicted change in Energy=-1.009686D-03
 GradGradGradGradGradGradGradGradGradGradGradGradGradGradGradGradGradGrad

                          Input orientation:                          
 ---------------------------------------------------------------------
 Center     Atomic      Atomic             Coordinates (Angstroms)
 Number     Number       Type             X           Y           Z
 ---------------------------------------------------------------------
      1          6           0        0.998747   -0.104999    0.019527
      2          8           0        1.262415   -0.551841   -1.081332
      3          8           0        0.223071   -0.604233    0.933051
      4          1           0       -0.205069   -1.493027    0.663625
      5          6           0        1.625067    1.230699    0.492405
      6          9           0        2.394672    1.018912    1.571512
      7          9           0        0.666261    2.107388    0.823292
      8          9           0        2.377813    1.769023   -0.463564
      9          8           0       -1.840966   -3.394379   -1.985603
     10          1           0       -1.017192   -3.207263   -2.482762
     11          1           0       -2.555734   -2.941867   -2.439181
     12          8           0       -0.950072   -2.804983    0.469726
     13          1           0       -0.535074   -3.619766    0.764429
     14          1           0       -1.370610   -2.999238   -0.405144
     15          8           0        0.622037   -2.667336   -2.727926
     16          1           0        1.136401   -2.500334   -3.520478
     17          1           0        0.830825   -1.942973   -2.106361
 ---------------------------------------------------------------------
                    Distance matrix (angstroms):
                    1          2          3          4          5
     1  C    0.000000
     2  O    1.216995   0.000000
     3  O    1.298243   2.267315   0.000000
     4  H    1.946961   2.466621   1.022667   0.000000
     5  C    1.549187   2.405330   2.350902   3.285940   0.000000
     6  F    2.370747   3.284333   2.785334   3.727298   1.342243
     7  F    2.377234   3.324829   2.749791   3.707788   1.340664
     8  F    2.376375   2.648048   3.496539   4.310778   1.330523
     9  O    4.785868   4.304499   4.534722   3.648248   6.288502
    10  H    4.466486   3.769865   4.470100   3.673949   5.960592
    11  H    5.169854   4.704704   4.955626   4.153573   6.594209
    12  O    3.360132   3.518172   2.536580   1.521136   4.787337
    13  H    3.906542   4.006241   3.113946   2.154550   5.316693
    14  H    3.764415   3.657842   3.172796   2.183902   5.260423
    15  O    3.775709   2.756207   4.221175   3.683168   5.154733
    16  H    4.276472   3.124410   4.925778   4.507874   5.501148
    17  H    2.815269   1.781068   3.376331   2.991380   4.178109
                    6          7          8          9         10
     6  F    0.000000
     7  F    2.175320   0.000000
     8  F    2.168982   2.167925   0.000000
     9  O    7.076075   6.666747   6.839256   0.000000
    10  H    6.777795   6.481475   6.353475   0.980196   0.000000
    11  H    7.501996   6.820553   7.101790   0.959892   1.561872
    12  O    5.198405   5.183525   5.733008   2.677633   2.980523
    13  H    5.545460   5.852091   6.247553   3.052676   3.308602
    14  H    5.850645   5.633429   6.065509   1.695648   2.117705
    15  O    5.934292   5.950722   5.281228   2.673204   1.743187
    16  H    6.316383   6.349840   5.395669   3.466969   2.492903
    17  H    4.974447   5.001537   4.344061   3.042964   2.270523
                   11         12         13         14         15
    11  H    0.000000
    12  O    3.325451   0.000000
    13  H    3.847822   0.960701   0.000000
    14  H    2.354807   0.989942   1.565592   0.000000
    15  O    3.202650   3.565874   3.800339   3.078331   0.000000
    16  H    3.872468   4.513082   4.733644   4.029803   0.959478
    17  H    3.546454   3.248212   3.594266   2.975929   0.977055
                   16         17
    16  H    0.000000
    17  H    1.550405   0.000000
 Stoichiometry    C2H7F3O5
 Framework group  C1[X(C2H7F3O5)]
 Deg. of freedom    45
 Full point group                 C1      NOp   1
 Largest Abelian subgroup         C1      NOp   1
 Largest concise Abelian subgroup C1      NOp   1
                         Standard orientation:                         
 ---------------------------------------------------------------------
 Center     Atomic      Atomic             Coordinates (Angstroms)
 Number     Number       Type             X           Y           Z
 ---------------------------------------------------------------------
      1          6           0        0.643189   -0.018482   -0.086859
      2          8           0       -0.026344    0.993363   -0.181584
      3          8           0        0.252130   -1.255963   -0.120736
      4          1           0       -0.756918   -1.361611   -0.249230
      5          6           0        2.178761    0.073609    0.096218
      6          9           0        2.799503   -0.493560   -0.950021
      7          9           0        2.557802   -0.568262    1.210539
      8          9           0        2.573132    1.341290    0.184247
      9          8           0       -4.076837   -0.174926    0.688653
     10          1           0       -3.744103    0.687691    0.363134
     11          1           0       -4.232386   -0.082214    1.631310
     12          8           0       -2.217676   -1.748335   -0.423832
     13          1           0       -2.551220   -1.904772   -1.311087
     14          1           0       -2.915611   -1.237080    0.057301
     15          8           0       -2.652823    1.790880   -0.431084
     16          1           0       -2.597648    2.748674   -0.444676
     17          1           0       -1.735340    1.463173   -0.357127
 ---------------------------------------------------------------------
 Rotational constants (GHZ):           1.8789874           0.4870834           0.4295066
 Standard basis: 6-31++G(d,p) (6D, 7F)
 There are   232 symmetry adapted cartesian basis functions of A   symmetry.
 There are   232 symmetry adapted basis functions of A   symmetry.
   232 basis functions,   376 primitive gaussians,   232 cartesian basis functions
    43 alpha electrons       43 beta electrons
       nuclear repulsion energy       612.3008412971 Hartrees.
 NAtoms=   17 NActive=   17 NUniq=   17 SFac= 1.00D+00 NAtFMM=   60 NAOKFM=F Big=F
 Integral buffers will be    131072 words long.
 Raffenetti 2 integral format.
 Two-electron integral symmetry is turned on.
 Nuclear repulsion after empirical dispersion term =      612.2944026842 Hartrees.
 One-electron integrals computed using PRISM.
 NBasis=   232 RedAO= T EigKep=  4.96D-05  NBF=   232
 NBsUse=   232 1.00D-06 EigRej= -1.00D+00 NBFU=   232
 Initial guess from the checkpoint file:  "/local_scratch/slurm.5613880/Gau-2609607.chk"
 B after Tr=     0.000000    0.000000    0.000000
         Rot=    0.999878    0.013395    0.004362    0.006800 Ang=   1.79 deg.
 ExpMin= 3.60D-02 ExpMax= 7.00D+03 ExpMxC= 1.05D+03 IAcc=3 IRadAn=         5 AccDes= 0.00D+00
 Harris functional with IExCor= 4639 and IRadAn=       5 diagonalized for initial guess.
 HarFok:  IExCor= 4639 AccDes= 0.00D+00 IRadAn=         5 IDoV= 1 UseB2=F ITyADJ=14
 ICtDFT=  3500011 ScaDFX=  1.000000  1.000000  1.000000  1.000000
 FoFCou: FMM=F IPFlag=           0 FMFlag=      100000 FMFlg1=           0
         NFxFlg=           0 DoJE=T BraDBF=F KetDBF=T FulRan=T
         wScrn=  0.000000 ICntrl=       500 IOpCl=  0 I1Cent=   200000004 NGrid=           0
         NMat0=    1 NMatS0=      1 NMatT0=    0 NMatD0=    1 NMtDS0=    0 NMtDT0=    0
 Petite list used in FoFCou.
 Requested convergence on RMS density matrix=1.00D-10 within 128 cycles.
 Requested convergence on MAX density matrix=1.00D-08.
 Requested convergence on             energy=1.00D-08.
 No special actions if energy rises.
 SCF Done:  E(RwB97XD) =  -755.959402787     A.U. after   16 cycles
            NFock= 16  Conv=0.68D-10     -V/T= 2.0081
 Calling FoFJK, ICntrl=      2127 FMM=F ISym2X=0 I1Cent= 0 IOpClX= 0 NMat=1 NMatS=1 NMatT=0.
 ***** Axes restored to original set *****
 -------------------------------------------------------------------
 Center     Atomic                   Forces (Hartrees/Bohr)
 Number     Number              X              Y              Z
 -------------------------------------------------------------------
      1        6          -0.000460382   -0.001789103   -0.001788448
      2        8          -0.001662221    0.001616610    0.004746456
      3        8           0.001634694   -0.000032531   -0.003450361
      4        1          -0.000143259    0.000881838    0.001805211
      5        6          -0.000219746   -0.000749478    0.000610661
      6        9          -0.000276619    0.000892229   -0.000637088
      7        9           0.000965765   -0.000103916   -0.000107630
      8        9           0.000008224    0.000375600    0.000443492
      9        8          -0.000463339   -0.000190904    0.000116556
     10        1           0.000873568    0.000669009    0.000175341
     11        1          -0.000245888   -0.000177470    0.000613473
     12        8          -0.000906470   -0.000616317   -0.002184944
     13        1           0.000022458    0.000267668    0.000028159
     14        1           0.000271884   -0.000183666    0.000956713
     15        8           0.000428574    0.001305806    0.000450445
     16        1          -0.000214386   -0.000497431   -0.000247137
     17        1           0.000387142   -0.001667944   -0.001530898
 -------------------------------------------------------------------
 Cartesian Forces:  Max     0.004746456 RMS     0.001200276

 GradGradGradGradGradGradGradGradGradGradGradGradGradGradGradGradGradGrad
 Berny optimization.
 Using GEDIIS/GDIIS optimizer.
 FormGI is forming the generalized inverse of G from B-inverse, IUseBI=4.
 Internal  Forces:  Max     0.003942524 RMS     0.000813460
 Search for a local minimum.
 Step number   4 out of a maximum of  102
 All quantities printed in internal units (Hartrees-Bohrs-Radians)
 Mixed Optimization -- En-DIIS/RFO-DIIS
 Swapping is turned off.
 Update second derivatives using D2CorX and points    3    4
 DE= -3.30D-04 DEPred=-1.01D-03 R= 3.27D-01
 Trust test= 3.27D-01 RLast= 1.18D+00 DXMaxT set to 8.49D-01
 ITU=  0  1  1  0
     Eigenvalues ---   -0.00402   0.00007   0.00041   0.00052   0.00319
     Eigenvalues ---    0.00529   0.00679   0.00807   0.00911   0.01243
     Eigenvalues ---    0.01355   0.01533   0.01835   0.02028   0.02307
     Eigenvalues ---    0.02598   0.02666   0.03133   0.03403   0.03773
     Eigenvalues ---    0.04120   0.05916   0.07635   0.07954   0.08628
     Eigenvalues ---    0.11687   0.13594   0.19685   0.20650   0.21764
     Eigenvalues ---    0.23439   0.26050   0.29719   0.35067   0.37857
     Eigenvalues ---    0.38767   0.43865   0.48800   0.51683   0.55502
     Eigenvalues ---    0.56490   0.57106   0.57357   0.59471   0.89631
 Eigenvalue     2 is   6.99D-05 Eigenvector:
                          D5        D6        D7        D8        D9
   1                    0.42713   0.42442   0.40762   0.39483   0.39213
                          D10       D2        D4        D12       D11
   1                    0.37533  -0.07563   0.04827   0.04668   0.04191
 Use linear search instead of GDIIS.
 RFO step:  Lambda=-4.06386025D-03 EMin=-4.02152009D-03
 I=     1 Eig=   -4.02D-03 Dot1= -2.40D-04
 I=     1 Stepn= -6.00D-01 RXN=   6.00D-01 EDone=F
 Mixed    1 eigenvectors in step.  Raw Step.Grad=  2.40D-04.
 RFO eigenvector is Hessian eigenvector with negative curvature.
 Taking step of  6.00D-01 in eigenvector direction(s).  Step.Grad= -2.29D-04.
 Quartic linear search produced a step of -0.28804.
 Iteration  1 RMS(Cart)=  0.10491656 RMS(Int)=  0.02070705
 Iteration  2 RMS(Cart)=  0.01596415 RMS(Int)=  0.00106002
 Iteration  3 RMS(Cart)=  0.00030918 RMS(Int)=  0.00103723
 Iteration  4 RMS(Cart)=  0.00000021 RMS(Int)=  0.00103723
 Variable       Old X    -DE/DX   Delta X   Delta X   Delta X     New X
                                 (Linear)    (Quad)   (Total)
    R1        2.29979  -0.00394  -0.00191  -0.00056  -0.00249   2.29730
    R2        2.45332  -0.00250  -0.00040  -0.00549  -0.00574   2.44759
    R3        2.92754   0.00064   0.00018   0.01008   0.01026   2.93780
    R4        3.36573   0.00109   0.02297   0.01764   0.04044   3.40617
    R5        1.93256  -0.00062  -0.00220   0.02536   0.02340   1.95596
    R6        2.87453   0.00049   0.00529  -0.00131   0.00417   2.87870
    R7        2.53647  -0.00081  -0.00002  -0.00121  -0.00123   2.53524
    R8        2.53349  -0.00079  -0.00069  -0.00109  -0.00178   2.53170
    R9        2.51433  -0.00016   0.00032   0.00208   0.00240   2.51672
   R10        1.85230   0.00106   0.00119  -0.00268  -0.00150   1.85080
   R11        1.81393  -0.00020   0.00008   0.00008   0.00013   1.81407
   R12        3.20431  -0.00072   0.00062  -0.02984  -0.02928   3.17503
   R13        3.29415   0.00018   0.00910  -0.03877  -0.02970   3.26445
   R14        1.81546  -0.00021   0.00015  -0.00200  -0.00185   1.81361
   R15        1.87072  -0.00165  -0.00102   0.00556   0.00442   1.87514
   R16        1.81315   0.00000   0.00005  -0.00128  -0.00123   1.81192
   R17        1.84637  -0.00099  -0.00249   0.00302   0.00041   1.84678
    A1        2.24563  -0.00024  -0.00148   0.00539   0.00305   2.24868
    A2        2.10028  -0.00006   0.00095  -0.00375  -0.00237   2.09792
    A3        1.93726   0.00030   0.00053  -0.00164  -0.00068   1.93658
    A4        2.42626   0.00145   0.04651   0.02175   0.06660   2.49286
    A5        1.98118   0.00113  -0.00072   0.00848   0.00681   1.98799
    A6        1.91896   0.00113  -0.00052   0.00684   0.00630   1.92526
    A7        1.92837   0.00065   0.00169   0.00402   0.00569   1.93407
    A8        1.93719   0.00057  -0.00043   0.00343   0.00300   1.94019
    A9        1.89106  -0.00082  -0.00016  -0.00420  -0.00438   1.88668
   A10        1.89346  -0.00084  -0.00035  -0.00576  -0.00612   1.88734
   A11        1.89375  -0.00076  -0.00026  -0.00483  -0.00510   1.88865
   A12        1.87145   0.00051  -0.00110  -0.02386  -0.02284   1.84861
   A13        1.76720  -0.00014  -0.00015   0.06158   0.06091   1.82810
   A14        2.13782  -0.00039  -0.01413  -0.04704  -0.06107   2.07675
   A15        2.74082   0.00056   0.02739   0.00721   0.03283   2.77365
   A16        2.07238  -0.00031  -0.00868  -0.00225  -0.01158   2.06080
   A17        2.08283   0.00037  -0.01403   0.02001   0.00553   2.08836
   A18        1.86313   0.00015  -0.00496   0.05199   0.04827   1.91140
   A19        2.31068  -0.00010  -0.01307   0.02011   0.00772   2.31840
   A20        1.91889  -0.00044  -0.01808   0.00678  -0.01180   1.90709
   A21        1.85656   0.00066   0.00417   0.00539   0.01176   1.86832
   A22        3.29503  -0.00124  -0.01553   0.02739   0.01168   3.30671
   A23        3.04867  -0.00042  -0.00458  -0.00601  -0.01249   3.03618
   A24        3.17923  -0.00103  -0.04844  -0.00555  -0.05651   3.12272
   A25        3.15218  -0.00006  -0.00655  -0.01638  -0.02346   3.12871
   A26        3.27496  -0.00022   0.00243  -0.08014  -0.07640   3.19856
   A27        3.06332   0.00034   0.02909  -0.03161  -0.00177   3.06155
    D1        0.03523  -0.00035  -0.06831  -0.06130  -0.12858  -0.09335
    D2       -3.11072  -0.00035  -0.06891  -0.06061  -0.12850   3.04396
    D3        0.00515  -0.00008   0.00730   0.01201   0.02038   0.02552
    D4       -3.13242  -0.00008   0.00785   0.01138   0.02031  -3.11211
    D5       -2.04819   0.00001   0.01820   0.00105   0.01927  -2.02892
    D6        2.14851  -0.00009   0.01767  -0.00062   0.01705   2.16556
    D7        0.04688   0.00006   0.01715   0.00053   0.01768   0.06456
    D8        1.08976   0.00001   0.01770   0.00164   0.01934   1.10910
    D9       -0.99673  -0.00009   0.01717  -0.00002   0.01713  -0.97960
   D10       -3.09836   0.00006   0.01665   0.00112   0.01776  -3.08060
   D11        0.54526  -0.00031   0.04412  -0.07708  -0.03298   0.51229
   D12        3.12164  -0.00028   0.00968  -0.04178  -0.03073   3.09091
   D13        1.63952  -0.00012  -0.03685   0.28022   0.24093   1.88045
   D14       -0.74548   0.00005   0.00451   0.16404   0.17179  -0.57370
   D15        2.18608  -0.00015  -0.14873  -0.13944  -0.28733   1.89875
   D16       -0.07281   0.00012  -0.13178  -0.10718  -0.23796  -0.31077
   D17        0.84641  -0.00000   0.05045  -0.12121  -0.07056   0.77585
   D18       -1.48774   0.00002   0.08099  -0.21960  -0.14086  -1.62860
   D19       -1.21248  -0.00023   0.06215  -0.11374  -0.04939  -1.26187
   D20        2.73655  -0.00020   0.09269  -0.21212  -0.11968   2.61687
   D21       -2.93410  -0.00038   0.14103   0.15055   0.29340  -2.64070
   D22       -0.53426   0.00005   0.10434   0.20427   0.30876  -0.22550
         Item               Value     Threshold  Converged?
 Maximum Force            0.003943     0.000015     NO 
 RMS     Force            0.000813     0.000010     NO 
 Maximum Displacement     0.415501     0.000060     NO 
 RMS     Displacement     0.115336     0.000040     NO 
 Predicted change in Energy=-1.082349D-03
 GradGradGradGradGradGradGradGradGradGradGradGradGradGradGradGradGradGrad

                          Input orientation:                          
 ---------------------------------------------------------------------
 Center     Atomic      Atomic             Coordinates (Angstroms)
 Number     Number       Type             X           Y           Z
 ---------------------------------------------------------------------
      1          6           0        0.960342   -0.095707    0.013656
      2          8           0        1.179218   -0.522873   -1.103259
      3          8           0        0.193735   -0.586312    0.935166
      4          1           0       -0.268106   -1.473310    0.668208
      5          6           0        1.650151    1.209526    0.500846
      6          9           0        2.460524    0.948824    1.537763
      7          9           0        0.740368    2.108570    0.899425
      8          9           0        2.380485    1.758040   -0.468388
      9          8           0       -1.734645   -3.464565   -1.970909
     10          1           0       -0.914795   -3.281871   -2.474596
     11          1           0       -2.433808   -2.987741   -2.424053
     12          8           0       -1.036213   -2.779427    0.511223
     13          1           0       -0.716779   -3.550935    0.984303
     14          1           0       -1.363091   -3.052059   -0.385127
     15          8           0        0.640667   -2.624394   -2.838489
     16          1           0        1.075530   -2.396199   -3.662001
     17          1           0        0.849008   -1.915782   -2.198551
 ---------------------------------------------------------------------
                    Distance matrix (angstroms):
                    1          2          3          4          5
     1  C    0.000000
     2  O    1.215679   0.000000
     3  O    1.295207   2.265034   0.000000
     4  H    1.958395   2.477130   1.035050   0.000000
     5  C    1.554614   2.407517   2.352620   3.302322   0.000000
     6  F    2.380020   3.283692   2.803231   3.750771   1.341592
     7  F    2.385752   3.335840   2.749996   3.728317   1.339720
     8  F    2.384440   2.654932   3.499690   4.329955   1.331792
     9  O    4.748753   4.230481   4.521975   3.616735   6.278021
    10  H    4.456363   3.725255   4.485683   3.683248   5.966980
    11  H    5.081982   4.568811   4.894404   4.067658   6.546053
    12  O    3.381738   3.550595   2.549951   1.523343   4.809200
    13  H    3.961501   4.137860   3.101683   2.148895   5.338360
    14  H    3.781188   3.657299   3.201060   2.191108   5.293929
    15  O    3.825073   2.778031   4.312076   3.801025   5.183547
    16  H    4.337740   3.172895   5.018685   4.626856   5.537214
    17  H    2.866867   1.802470   3.466562   3.108381   4.206676
                    6          7          8          9         10
     6  F    0.000000
     7  F    2.170582   0.000000
     8  F    2.164689   2.164202   0.000000
     9  O    7.027675   6.739758   6.816705   0.000000
    10  H    6.737253   6.571182   6.347003   0.979404   0.000000
    11  H    7.426104   6.862455   7.037363   0.959963   1.548052
    12  O    5.213522   5.215310   5.763859   2.667995   3.030232
    13  H    5.536191   5.844697   6.315740   3.126785   3.474994
    14  H    5.858720   5.718978   6.095765   1.680154   2.149340
    15  O    5.935601   6.031824   5.277317   2.664712   1.727471
    16  H    6.336003   6.419648   5.399979   3.449389   2.481077
    17  H    4.976243   5.079829   4.340029   3.020896   2.247977
                   11         12         13         14         15
    11  H    0.000000
    12  O    3.257685   0.000000
    13  H    3.857754   0.959723   0.000000
    14  H    2.303864   0.992280   1.594344   0.000000
    15  O    3.123487   3.749204   4.161115   3.196394   0.000000
    16  H    3.768009   4.692773   5.112136   4.137020   0.958828
    17  H    3.460755   3.412157   3.905890   3.077826   0.977271
                   16         17
    16  H    0.000000
    17  H    1.556856   0.000000
 Stoichiometry    C2H7F3O5
 Framework group  C1[X(C2H7F3O5)]
 Deg. of freedom    45
 Full point group                 C1      NOp   1
 Largest Abelian subgroup         C1      NOp   1
 Largest concise Abelian subgroup C1      NOp   1
                         Standard orientation:                         
 ---------------------------------------------------------------------
 Center     Atomic      Atomic             Coordinates (Angstroms)
 Number     Number       Type             X           Y           Z
 ---------------------------------------------------------------------
      1          6           0        0.632035   -0.033488   -0.043099
      2          8           0       -0.053812    0.968713   -0.098633
      3          8           0        0.261112   -1.274144   -0.070481
      4          1           0       -0.760391   -1.404279   -0.175003
      5          6           0        2.177997    0.082267    0.072776
      6          9           0        2.766878   -0.442380   -1.012504
      7          9           0        2.625459   -0.577960    1.149219
      8          9           0        2.558493    1.354303    0.176776
      9          8           0       -4.075985   -0.162688    0.563955
     10          1           0       -3.754591    0.701468    0.233544
     11          1           0       -4.207314   -0.051150    1.508328
     12          8           0       -2.210177   -1.841686   -0.340437
     13          1           0       -2.479429   -2.201563   -1.188410
     14          1           0       -2.938495   -1.276041    0.025921
     15          8           0       -2.660976    1.879864   -0.398553
     16          1           0       -2.611420    2.833837   -0.315914
     17          1           0       -1.747329    1.538928   -0.334754
 ---------------------------------------------------------------------
 Rotational constants (GHZ):           1.8335614           0.4892029           0.4244068
 Standard basis: 6-31++G(d,p) (6D, 7F)
 There are   232 symmetry adapted cartesian basis functions of A   symmetry.
 There are   232 symmetry adapted basis functions of A   symmetry.
   232 basis functions,   376 primitive gaussians,   232 cartesian basis functions
    43 alpha electrons       43 beta electrons
       nuclear repulsion energy       610.6520457414 Hartrees.
 NAtoms=   17 NActive=   17 NUniq=   17 SFac= 1.00D+00 NAtFMM=   60 NAOKFM=F Big=F
 Integral buffers will be    131072 words long.
 Raffenetti 2 integral format.
 Two-electron integral symmetry is turned on.
 Nuclear repulsion after empirical dispersion term =      610.6457542099 Hartrees.
 One-electron integrals computed using PRISM.
 NBasis=   232 RedAO= T EigKep=  5.22D-05  NBF=   232
 NBsUse=   232 1.00D-06 EigRej= -1.00D+00 NBFU=   232
 Initial guess from the checkpoint file:  "/local_scratch/slurm.5613880/Gau-2609607.chk"
 B after Tr=    -0.000000   -0.000000   -0.000000
         Rot=    0.999997   -0.000401   -0.001811   -0.001779 Ang=  -0.29 deg.
 ExpMin= 3.60D-02 ExpMax= 7.00D+03 ExpMxC= 1.05D+03 IAcc=3 IRadAn=         5 AccDes= 0.00D+00
 Harris functional with IExCor= 4639 and IRadAn=       5 diagonalized for initial guess.
 HarFok:  IExCor= 4639 AccDes= 0.00D+00 IRadAn=         5 IDoV= 1 UseB2=F ITyADJ=14
 ICtDFT=  3500011 ScaDFX=  1.000000  1.000000  1.000000  1.000000
 FoFCou: FMM=F IPFlag=           0 FMFlag=      100000 FMFlg1=           0
         NFxFlg=           0 DoJE=T BraDBF=F KetDBF=T FulRan=T
         wScrn=  0.000000 ICntrl=       500 IOpCl=  0 I1Cent=   200000004 NGrid=           0
         NMat0=    1 NMatS0=      1 NMatT0=    0 NMatD0=    1 NMtDS0=    0 NMtDT0=    0
 Petite list used in FoFCou.
 Requested convergence on RMS density matrix=1.00D-10 within 128 cycles.
 Requested convergence on MAX density matrix=1.00D-08.
 Requested convergence on             energy=1.00D-08.
 No special actions if energy rises.
 SCF Done:  E(RwB97XD) =  -755.959257164     A.U. after   16 cycles
            NFock= 16  Conv=0.89D-10     -V/T= 2.0081
 Calling FoFJK, ICntrl=      2127 FMM=F ISym2X=0 I1Cent= 0 IOpClX= 0 NMat=1 NMatS=1 NMatT=0.
 ***** Axes restored to original set *****
 -------------------------------------------------------------------
 Center     Atomic                   Forces (Hartrees/Bohr)
 Number     Number              X              Y              Z
 -------------------------------------------------------------------
      1        6           0.001706153    0.001608312   -0.001697862
      2        8          -0.000764483    0.000259610    0.003002633
      3        8          -0.003454373   -0.007802839   -0.003086099
      4        1           0.002853313    0.006313548    0.003406469
      5        6           0.000391588    0.000410054   -0.000296832
      6        9          -0.000253554   -0.000882025    0.000110523
      7        9          -0.000700819   -0.000362726   -0.000087419
      8        9          -0.000501762   -0.000804894   -0.000367118
      9        8          -0.001842913   -0.000679930    0.000266716
     10        1           0.002247776    0.001265854    0.000341881
     11        1          -0.001405663   -0.000417616    0.000903827
     12        8          -0.000288707    0.004047129   -0.001372612
     13        1          -0.000712291   -0.001229932   -0.002108942
     14        1           0.001580288   -0.001598653    0.001973175
     15        8           0.001121367    0.001394311    0.001982092
     16        1           0.000356627    0.000118823   -0.000299856
     17        1          -0.000332546   -0.001639025   -0.002670576
 -------------------------------------------------------------------
 Cartesian Forces:  Max     0.007802839 RMS     0.002112726

 GradGradGradGradGradGradGradGradGradGradGradGradGradGradGradGradGradGrad
 Berny optimization.
 Using GEDIIS/GDIIS optimizer.
 FormGI is forming the generalized inverse of G from B-inverse, IUseBI=4.
 Internal  Forces:  Max     0.008597024 RMS     0.001481692
 Search for a local minimum.
 Step number   5 out of a maximum of  102
 All quantities printed in internal units (Hartrees-Bohrs-Radians)
 Mixed Optimization -- RFO/linear search
 Update second derivatives using D2CorX and points    5    4
 ITU=  0  0  1  1  0
 Use linear search instead of GDIIS.
     Eigenvalues ---    0.00007   0.00040   0.00050   0.00105   0.00323
     Eigenvalues ---    0.00544   0.00782   0.00816   0.00992   0.01256
     Eigenvalues ---    0.01365   0.01563   0.01899   0.02085   0.02339
     Eigenvalues ---    0.02580   0.02699   0.03269   0.03451   0.03771
     Eigenvalues ---    0.04108   0.06316   0.07786   0.08562   0.09198
     Eigenvalues ---    0.11706   0.13620   0.19768   0.20935   0.21768
     Eigenvalues ---    0.23469   0.26115   0.33442   0.37849   0.38701
     Eigenvalues ---    0.40349   0.43877   0.49199   0.52253   0.56184
     Eigenvalues ---    0.56492   0.57148   0.57441   0.59759   0.90169
 RFO step:  Lambda=-6.39902880D-04 EMin= 6.98727976D-05
 Quartic linear search produced a step of -0.65001.
 Iteration  1 RMS(Cart)=  0.05126573 RMS(Int)=  0.01266480
 Iteration  2 RMS(Cart)=  0.00619704 RMS(Int)=  0.00133756
 Iteration  3 RMS(Cart)=  0.00008160 RMS(Int)=  0.00133614
 Iteration  4 RMS(Cart)=  0.00000016 RMS(Int)=  0.00133614
 Variable       Old X    -DE/DX   Delta X   Delta X   Delta X     New X
                                 (Linear)    (Quad)   (Total)
    R1        2.29730  -0.00251   0.00162  -0.00478  -0.00336   2.29394
    R2        2.44759   0.00012   0.00373   0.00189   0.00564   2.45323
    R3        2.93780  -0.00205  -0.00667  -0.00042  -0.00709   2.93071
    R4        3.40617   0.00017  -0.02629   0.07092   0.04433   3.45051
    R5        1.95596  -0.00860  -0.01521  -0.01907  -0.03402   1.92194
    R6        2.87870  -0.00116  -0.00271   0.03271   0.03029   2.90899
    R7        2.53524   0.00010   0.00080  -0.00150  -0.00070   2.53455
    R8        2.53170   0.00021   0.00116   0.00005   0.00120   2.53291
    R9        2.51672  -0.00034  -0.00156   0.00025  -0.00131   2.51541
   R10        1.85080   0.00286   0.00097   0.00126   0.00253   1.85334
   R11        1.81407   0.00038  -0.00009  -0.00055  -0.00063   1.81343
   R12        3.17503  -0.00093   0.01903  -0.01821   0.00063   3.17566
   R13        3.26445   0.00078   0.01930   0.00076   0.02042   3.28486
   R14        1.81361  -0.00029   0.00120  -0.00051   0.00069   1.81431
   R15        1.87514  -0.00272  -0.00287  -0.00404  -0.00720   1.86794
   R16        1.81192   0.00045   0.00080  -0.00010   0.00070   1.81262
   R17        1.84678  -0.00281  -0.00027  -0.00644  -0.00696   1.83982
    A1        2.24868  -0.00020  -0.00198  -0.00385  -0.00500   2.24368
    A2        2.09792   0.00011   0.00154   0.00495   0.00607   2.10399
    A3        1.93658   0.00009   0.00044  -0.00109  -0.00107   1.93551
    A4        2.49286   0.00068  -0.04329   0.11311   0.07070   2.56356
    A5        1.98799   0.00065  -0.00443  -0.00265  -0.00499   1.98300
    A6        1.92526  -0.00113  -0.00410   0.00356  -0.00052   1.92473
    A7        1.93407  -0.00086  -0.00370  -0.00098  -0.00467   1.92939
    A8        1.94019  -0.00119  -0.00195  -0.00110  -0.00305   1.93714
    A9        1.88668   0.00100   0.00285  -0.00043   0.00243   1.88911
   A10        1.88734   0.00126   0.00398  -0.00030   0.00369   1.89102
   A11        1.88865   0.00107   0.00331  -0.00081   0.00250   1.89115
   A12        1.84861   0.00149   0.01484   0.01159   0.02680   1.87542
   A13        1.82810  -0.00152  -0.03959   0.03245  -0.00815   1.81996
   A14        2.07675  -0.00044   0.03970  -0.01761   0.02120   2.09795
   A15        2.77365   0.00079  -0.02134   0.05270   0.03137   2.80502
   A16        2.06080   0.00082   0.00753  -0.00067   0.00908   2.06988
   A17        2.08836   0.00188  -0.00359   0.00630   0.00341   2.09178
   A18        1.91140  -0.00301  -0.03138  -0.00963  -0.04291   1.86849
   A19        2.31840   0.00034  -0.00502  -0.00355  -0.00899   2.30940
   A20        1.90709  -0.00064   0.00767  -0.00621   0.00246   1.90955
   A21        1.86832   0.00018  -0.00765   0.01150   0.00361   1.87193
   A22        3.30671  -0.00076  -0.00759  -0.03260  -0.03840   3.26831
   A23        3.03618   0.00037   0.00812   0.01507   0.02280   3.05898
   A24        3.12272  -0.00091   0.03673  -0.10086  -0.06358   3.05914
   A25        3.12871   0.00054   0.01525  -0.00714   0.00582   3.13454
   A26        3.19856  -0.00035   0.04966  -0.02391   0.02834   3.22690
   A27        3.06155   0.00082   0.00115   0.06689   0.06750   3.12905
    D1       -0.09335   0.00011   0.08358  -0.02792   0.05570  -0.03765
    D2        3.04396  -0.00003   0.08353  -0.02544   0.05923   3.10319
    D3        0.02552  -0.00058  -0.01324   0.00343  -0.00629   0.01924
    D4       -3.11211  -0.00044  -0.01320   0.00112  -0.00956  -3.12167
    D5       -2.02892   0.00002  -0.01252  -0.03103  -0.04403  -2.07295
    D6        2.16556   0.00006  -0.01109  -0.03218  -0.04373   2.12184
    D7        0.06456   0.00008  -0.01149  -0.02977  -0.04174   0.02282
    D8        1.10910  -0.00010  -0.01257  -0.02898  -0.04108   1.06802
    D9       -0.97960  -0.00006  -0.01113  -0.03012  -0.04078  -1.02038
   D10       -3.08060  -0.00004  -0.01154  -0.02771  -0.03879  -3.11939
   D11        0.51229   0.00009   0.02144  -0.05739  -0.03766   0.47463
   D12        3.09091   0.00015   0.01997  -0.05699  -0.03668   3.05423
   D13        1.88045  -0.00136  -0.15661   0.03269  -0.11928   1.76117
   D14       -0.57370   0.00034  -0.11166   0.05838  -0.05035  -0.62405
   D15        1.89875  -0.00012   0.18677   0.09110   0.27899   2.17774
   D16       -0.31077   0.00043   0.15468   0.08761   0.24366  -0.06711
   D17        0.77585   0.00001   0.04587  -0.06598  -0.01772   0.75813
   D18       -1.62860  -0.00008   0.09156  -0.07496   0.02076  -1.60784
   D19       -1.26187  -0.00060   0.03210  -0.10000  -0.06840  -1.33027
   D20        2.61687  -0.00069   0.07779  -0.10898  -0.02992   2.58695
   D21       -2.64070   0.00011  -0.19071  -0.05174  -0.24238  -2.88308
   D22       -0.22550  -0.00013  -0.20070  -0.04451  -0.24456  -0.47006
         Item               Value     Threshold  Converged?
 Maximum Force            0.008597     0.000015     NO 
 RMS     Force            0.001482     0.000010     NO 
 Maximum Displacement     0.152517     0.000060     NO 
 RMS     Displacement     0.055584     0.000040     NO 
 Predicted change in Energy=-4.159981D-04
 GradGradGradGradGradGradGradGradGradGradGradGradGradGradGradGradGradGrad

                          Input orientation:                          
 ---------------------------------------------------------------------
 Center     Atomic      Atomic             Coordinates (Angstroms)
 Number     Number       Type             X           Y           Z
 ---------------------------------------------------------------------
      1          6           0        0.965005   -0.105168    0.042501
      2          8           0        1.189360   -0.560407   -1.060212
      3          8           0        0.190447   -0.578049    0.970803
      4          1           0       -0.261756   -1.453121    0.717540
      5          6           0        1.642330    1.211207    0.504628
      6          9           0        2.403568    0.987557    1.586006
      7          9           0        0.718711    2.128452    0.824234
      8          9           0        2.415769    1.712191   -0.455909
      9          8           0       -1.746814   -3.440670   -1.960496
     10          1           0       -0.942128   -3.218188   -2.475122
     11          1           0       -2.493107   -3.027942   -2.400482
     12          8           0       -1.018249   -2.778494    0.515616
     13          1           0       -0.655582   -3.578318    0.903595
     14          1           0       -1.358076   -3.019389   -0.380800
     15          8           0        0.646682   -2.629294   -2.863046
     16          1           0        1.079430   -2.440652   -3.698035
     17          1           0        0.887002   -1.915932   -2.245603
 ---------------------------------------------------------------------
                    Distance matrix (angstroms):
                    1          2          3          4          5
     1  C    0.000000
     2  O    1.213900   0.000000
     3  O    1.298192   2.263440   0.000000
     4  H    1.943604   2.462331   1.017045   0.000000
     5  C    1.550863   2.406766   2.350898   3.281695   0.000000
     6  F    2.376114   3.297418   2.779839   3.716866   1.341224
     7  F    2.379250   3.317019   2.761466   3.714884   1.340358
     8  F    2.378218   2.652163   3.497537   4.308749   1.331099
     9  O    4.742524   4.210408   4.532118   3.650702   6.261238
    10  H    4.434689   3.689039   4.486363   3.710991   5.931094
    11  H    5.144834   4.630941   4.956713   4.145003   6.596355
    12  O    3.362113   3.503809   2.551489   1.539373   4.795468
    13  H    3.928175   4.045755   3.117996   2.169373   5.327206
    14  H    3.750809   3.605221   3.191378   2.204873   5.261593
    15  O    3.861961   2.797320   4.371974   3.876756   5.204036
    16  H    4.411257   3.241222   5.104668   4.719248   5.596009
    17  H    2.918967   1.825930   3.552519   3.211550   4.232410
                    6          7          8          9         10
     6  F    0.000000
     7  F    2.172713   0.000000
     8  F    2.166716   2.166113   0.000000
     9  O    7.029405   6.696914   6.792854   0.000000
    10  H    6.736077   6.498515   6.297724   0.980743   0.000000
    11  H    7.482897   6.877716   7.095583   0.959628   1.564385
    12  O    5.199779   5.214441   5.736078   2.664660   3.023845
    13  H    5.538168   5.870452   6.266653   3.068020   3.409916
    14  H    5.837286   5.680266   6.052718   1.680486   2.144461
    15  O    5.996859   6.019748   5.269959   2.683608   1.738275
    16  H    6.436385   6.438770   5.435375   3.465073   2.487323
    17  H    5.040977   5.080282   4.324744   3.056648   2.257048
                   11         12         13         14         15
    11  H    0.000000
    12  O    3.277356   0.000000
    13  H    3.820515   0.960090   0.000000
    14  H    2.316783   0.988471   1.567026   0.000000
    15  O    3.198619   3.769564   4.096843   3.214463   0.000000
    16  H    3.845981   4.719031   5.047727   4.156972   0.959200
    17  H    3.561698   3.463860   3.880791   3.120173   0.973588
                   16         17
    16  H    0.000000
    17  H    1.556252   0.000000
 Stoichiometry    C2H7F3O5
 Framework group  C1[X(C2H7F3O5)]
 Deg. of freedom    45
 Full point group                 C1      NOp   1
 Largest Abelian subgroup         C1      NOp   1
 Largest concise Abelian subgroup C1      NOp   1
                         Standard orientation:                         
 ---------------------------------------------------------------------
 Center     Atomic      Atomic             Coordinates (Angstroms)
 Number     Number       Type             X           Y           Z
 ---------------------------------------------------------------------
      1          6           0        0.637363   -0.047487   -0.061874
      2          8           0       -0.066874    0.938282   -0.138436
      3          8           0        0.285153   -1.296854   -0.080098
      4          1           0       -0.716358   -1.436305   -0.189227
      5          6           0        2.175633    0.091607    0.077957
      6          9           0        2.791147   -0.482881   -0.966067
      7          9           0        2.602270   -0.507915    1.198275
      8          9           0        2.536348    1.372060    0.124313
      9          8           0       -4.058797   -0.188449    0.584451
     10          1           0       -3.721557    0.686146    0.295988
     11          1           0       -4.257219   -0.125714    1.521243
     12          8           0       -2.192307   -1.838320   -0.361357
     13          1           0       -2.497221   -2.105835   -1.231550
     14          1           0       -2.904062   -1.279268    0.036061
     15          8           0       -2.681982    1.899201   -0.389127
     16          1           0       -2.673568    2.855932   -0.320878
     17          1           0       -1.757424    1.598067   -0.340287
 ---------------------------------------------------------------------
 Rotational constants (GHZ):           1.8180048           0.4901474           0.4250127
 Standard basis: 6-31++G(d,p) (6D, 7F)
 There are   232 symmetry adapted cartesian basis functions of A   symmetry.
 There are   232 symmetry adapted basis functions of A   symmetry.
   232 basis functions,   376 primitive gaussians,   232 cartesian basis functions
    43 alpha electrons       43 beta electrons
       nuclear repulsion energy       610.5924937996 Hartrees.
 NAtoms=   17 NActive=   17 NUniq=   17 SFac= 1.00D+00 NAtFMM=   60 NAOKFM=F Big=F
 Integral buffers will be    131072 words long.
 Raffenetti 2 integral format.
 Two-electron integral symmetry is turned on.
 Nuclear repulsion after empirical dispersion term =      610.5862460523 Hartrees.
 One-electron integrals computed using PRISM.
 NBasis=   232 RedAO= T EigKep=  5.14D-05  NBF=   232
 NBsUse=   232 1.00D-06 EigRej= -1.00D+00 NBFU=   232
 Lowest energy guess from the checkpoint file:  "/local_scratch/slurm.5613880/Gau-2609607.chk"
 B after Tr=     0.000000   -0.000000   -0.000000
         Rot=    0.999980    0.004825   -0.001050   -0.004049 Ang=   0.73 deg.
 B after Tr=     0.000000    0.000000   -0.000000
         Rot=    0.999985    0.004966    0.000801   -0.002321 Ang=   0.63 deg.
 Requested convergence on RMS density matrix=1.00D-10 within 128 cycles.
 Requested convergence on MAX density matrix=1.00D-08.
 Requested convergence on             energy=1.00D-08.
 No special actions if energy rises.
 SCF Done:  E(RwB97XD) =  -755.959769185     A.U. after   16 cycles
            NFock= 16  Conv=0.38D-10     -V/T= 2.0081
 Calling FoFJK, ICntrl=      2127 FMM=F ISym2X=0 I1Cent= 0 IOpClX= 0 NMat=1 NMatS=1 NMatT=0.
 ***** Axes restored to original set *****
 -------------------------------------------------------------------
 Center     Atomic                   Forces (Hartrees/Bohr)
 Number     Number              X              Y              Z
 -------------------------------------------------------------------
      1        6          -0.000668384   -0.000900037   -0.000282365
      2        8          -0.000058594    0.000464122    0.001190589
      3        8           0.001301463    0.001232620   -0.000795297
      4        1          -0.000434662   -0.001075149   -0.000057228
      5        6           0.000034618   -0.000020589    0.000031039
      6        9          -0.000071789    0.000034732   -0.000116438
      7        9           0.000047818   -0.000088563   -0.000023009
      8        9          -0.000014613   -0.000021722   -0.000029782
      9        8          -0.000213084   -0.000611797    0.000365232
     10        1           0.000206064    0.000636825   -0.000157009
     11        1          -0.000050369    0.000017998   -0.000010335
     12        8          -0.000024579    0.000478352    0.000267518
     13        1           0.000015141   -0.000085534    0.000146411
     14        1          -0.000100644   -0.000135440   -0.000594409
     15        8           0.000287776    0.000335960    0.000187145
     16        1           0.000019324    0.000033316    0.000042564
     17        1          -0.000275485   -0.000295093   -0.000164626
 -------------------------------------------------------------------
 Cartesian Forces:  Max     0.001301463 RMS     0.000450838

 GradGradGradGradGradGradGradGradGradGradGradGradGradGradGradGradGradGrad
 Berny optimization.
 Using GEDIIS/GDIIS optimizer.
 FormGI is forming the generalized inverse of G from B-inverse, IUseBI=4.
 Internal  Forces:  Max     0.001417308 RMS     0.000299532
 Search for a local minimum.
 Step number   6 out of a maximum of  102
 All quantities printed in internal units (Hartrees-Bohrs-Radians)
 Mixed Optimization -- En-DIIS/RFO-DIIS
 Update second derivatives using D2CorX and points    5    4    6
 DE= -3.66D-04 DEPred=-4.16D-04 R= 8.81D-01
 TightC=F SS=  1.41D+00  RLast= 4.22D-01 DXNew= 1.4270D+00 1.2648D+00
 Trust test= 8.81D-01 RLast= 4.22D-01 DXMaxT set to 1.26D+00
 ITU=  1  0  0  1  1  0
 Use linear search instead of GDIIS.
     Eigenvalues ---    0.00007   0.00041   0.00049   0.00102   0.00324
     Eigenvalues ---    0.00545   0.00804   0.00811   0.01032   0.01330
     Eigenvalues ---    0.01417   0.01575   0.01928   0.02027   0.02352
     Eigenvalues ---    0.02571   0.02662   0.03230   0.03447   0.03780
     Eigenvalues ---    0.04100   0.06166   0.07750   0.08569   0.09171
     Eigenvalues ---    0.11702   0.13618   0.19783   0.20909   0.21764
     Eigenvalues ---    0.23474   0.26111   0.33874   0.37853   0.38680
     Eigenvalues ---    0.40658   0.44225   0.48761   0.51651   0.56138
     Eigenvalues ---    0.56500   0.57152   0.57432   0.59854   0.88969
 RFO step:  Lambda=-9.07746209D-05 EMin= 7.07963588D-05
 Quartic linear search produced a step of  0.04549.
 Iteration  1 RMS(Cart)=  0.04744363 RMS(Int)=  0.00111767
 Iteration  2 RMS(Cart)=  0.00139438 RMS(Int)=  0.00021804
 Iteration  3 RMS(Cart)=  0.00000089 RMS(Int)=  0.00021804
 Variable       Old X    -DE/DX   Delta X   Delta X   Delta X     New X
                                 (Linear)    (Quad)   (Total)
    R1        2.29394  -0.00142  -0.00027  -0.00111  -0.00132   2.29262
    R2        2.45323  -0.00123  -0.00000  -0.00286  -0.00281   2.45042
    R3        2.93071  -0.00012   0.00014   0.00084   0.00099   2.93169
    R4        3.45051  -0.00016   0.00386  -0.01560  -0.01171   3.43880
    R5        1.92194   0.00097  -0.00048   0.00783   0.00735   1.92928
    R6        2.90899  -0.00016   0.00157  -0.01304  -0.01146   2.89753
    R7        2.53455  -0.00014  -0.00009   0.00037   0.00028   2.53482
    R8        2.53291  -0.00010  -0.00003  -0.00111  -0.00113   2.53178
    R9        2.51541   0.00000   0.00005   0.00065   0.00070   2.51611
   R10        1.85334   0.00047   0.00005   0.00153   0.00155   1.85489
   R11        1.81343   0.00005  -0.00002  -0.00006  -0.00009   1.81334
   R12        3.17566  -0.00016  -0.00130  -0.01989  -0.02127   3.15439
   R13        3.28486   0.00006  -0.00042  -0.01566  -0.01609   3.26877
   R14        1.81431   0.00013  -0.00005   0.00001  -0.00004   1.81427
   R15        1.86794   0.00046  -0.00013   0.00262   0.00242   1.87036
   R16        1.81262  -0.00002  -0.00002  -0.00023  -0.00025   1.81237
   R17        1.83982  -0.00054  -0.00030  -0.00088  -0.00114   1.83867
    A1        2.24368   0.00019  -0.00009   0.00025   0.00000   2.24368
    A2        2.10399  -0.00029   0.00017  -0.00279  -0.00255   2.10144
    A3        1.93551   0.00010  -0.00008   0.00254   0.00254   1.93806
    A4        2.56356   0.00015   0.00625   0.00920   0.01515   2.57871
    A5        1.98300   0.00015   0.00008   0.00329   0.00310   1.98609
    A6        1.92473   0.00005   0.00026  -0.00103  -0.00077   1.92397
    A7        1.92939  -0.00005   0.00005   0.00330   0.00335   1.93274
    A8        1.93714  -0.00006  -0.00000  -0.00046  -0.00046   1.93668
    A9        1.88911   0.00001  -0.00009  -0.00056  -0.00065   1.88846
   A10        1.89102   0.00002  -0.00011  -0.00083  -0.00094   1.89008
   A11        1.89115   0.00004  -0.00012  -0.00049  -0.00061   1.89054
   A12        1.87542  -0.00000   0.00018   0.00348   0.00416   1.87958
   A13        1.81996  -0.00025   0.00240   0.00906   0.01091   1.83087
   A14        2.09795   0.00001  -0.00181  -0.00446  -0.00625   2.09170
   A15        2.80502   0.00004   0.00292   0.01307   0.01529   2.82031
   A16        2.06988  -0.00008  -0.00011   0.00017   0.00010   2.06998
   A17        2.09178  -0.00008   0.00041   0.01106   0.01094   2.10272
   A18        1.86849   0.00009   0.00024   0.00319   0.00348   1.87197
   A19        2.30940   0.00006  -0.00006   0.00640   0.00646   2.31586
   A20        1.90955  -0.00002  -0.00042   0.00027  -0.00050   1.90906
   A21        1.87193  -0.00004   0.00070   0.00290   0.00375   1.87569
   A22        3.26831  -0.00019  -0.00122   0.00267   0.00114   3.26944
   A23        3.05898  -0.00012   0.00047   0.00444   0.00425   3.06323
   A24        3.05914   0.00021  -0.00546   0.00625   0.00041   3.05954
   A25        3.13454   0.00005  -0.00080   0.00127   0.00038   3.13492
   A26        3.22690  -0.00004  -0.00219  -0.01136  -0.01331   3.21359
   A27        3.12905  -0.00014   0.00299   0.00068   0.00392   3.13297
    D1       -0.03765   0.00005  -0.00332   0.02678   0.02350  -0.01415
    D2        3.10319   0.00007  -0.00315   0.02372   0.02067   3.12387
    D3        0.01924   0.00001   0.00064   0.00064   0.00151   0.02074
    D4       -3.12167  -0.00001   0.00049   0.00346   0.00412  -3.11755
    D5       -2.07295   0.00000  -0.00113   0.04822   0.04707  -2.02588
    D6        2.12184  -0.00001  -0.00121   0.04747   0.04623   2.16807
    D7        0.02282   0.00001  -0.00109   0.04621   0.04509   0.06791
    D8        1.06802   0.00002  -0.00099   0.04566   0.04470   1.11272
    D9       -1.02038   0.00000  -0.00108   0.04491   0.04386  -0.97652
   D10       -3.11939   0.00003  -0.00096   0.04365   0.04272  -3.07668
   D11        0.47463  -0.00001  -0.00321  -0.06603  -0.06926   0.40537
   D12        3.05423   0.00000  -0.00307  -0.05041  -0.05347   3.00077
   D13        1.76117   0.00001   0.00553   0.06229   0.06782   1.82898
   D14       -0.62405   0.00013   0.00552   0.04196   0.04796  -0.57609
   D15        2.17774  -0.00003  -0.00038   0.08046   0.08031   2.25805
   D16       -0.06711   0.00012   0.00026   0.07830   0.07868   0.01156
   D17        0.75813  -0.00032  -0.00402  -0.07971  -0.08387   0.67426
   D18       -1.60784  -0.00020  -0.00546  -0.10103  -0.10668  -1.71452
   D19       -1.33027  -0.00007  -0.00536  -0.09127  -0.09637  -1.42664
   D20        2.58695   0.00005  -0.00681  -0.11259  -0.11919   2.46776
   D21       -2.88308   0.00002   0.00232  -0.04170  -0.03930  -2.92238
   D22       -0.47006  -0.00002   0.00292  -0.02536  -0.02218  -0.49224
         Item               Value     Threshold  Converged?
 Maximum Force            0.001417     0.000015     NO 
 RMS     Force            0.000300     0.000010     NO 
 Maximum Displacement     0.186408     0.000060     NO 
 RMS     Displacement     0.047803     0.000040     NO 
 Predicted change in Energy=-4.737217D-05
 GradGradGradGradGradGradGradGradGradGradGradGradGradGradGradGradGradGrad

                          Input orientation:                          
 ---------------------------------------------------------------------
 Center     Atomic      Atomic             Coordinates (Angstroms)
 Number     Number       Type             X           Y           Z
 ---------------------------------------------------------------------
      1          6           0        0.964237   -0.104752    0.044455
      2          8           0        1.193879   -0.565615   -1.054055
      3          8           0        0.175712   -0.564996    0.965242
      4          1           0       -0.286684   -1.439359    0.712297
      5          6           0        1.657831    1.203316    0.507787
      6          9           0        2.450703    0.959743    1.561970
      7          9           0        0.749620    2.119225    0.870026
      8          9           0        2.404889    1.717473   -0.467077
      9          8           0       -1.703758   -3.484221   -1.954052
     10          1           0       -0.913097   -3.222687   -2.473594
     11          1           0       -2.475714   -3.126585   -2.397870
     12          8           0       -1.054091   -2.751982    0.514473
     13          1           0       -0.735908   -3.541723    0.958096
     14          1           0       -1.359021   -3.024254   -0.386913
     15          8           0        0.645338   -2.596571   -2.887514
     16          1           0        1.061621   -2.391047   -3.726727
     17          1           0        0.887035   -1.892181   -2.261325
 ---------------------------------------------------------------------
                    Distance matrix (angstroms):
                    1          2          3          4          5
     1  C    0.000000
     2  O    1.213200   0.000000
     3  O    1.296705   2.261465   0.000000
     4  H    1.947303   2.464852   1.020932   0.000000
     5  C    1.551384   2.404937   2.352205   3.287354   0.000000
     6  F    2.376044   3.278706   2.802944   3.737770   1.341371
     7  F    2.381953   3.332840   2.746539   3.709760   1.339759
     8  F    2.378582   2.650204   3.497204   4.312897   1.331471
     9  O    4.746897   4.210053   4.536139   3.646776   6.271677
    10  H    4.425660   3.676203   4.480449   3.704396   5.923496
    11  H    5.189382   4.672292   4.990223   4.160736   6.654102
    12  O    3.361903   3.506258   2.549219   1.533306   4.795722
    13  H    3.941827   4.077996   3.113199   2.163829   5.333682
    14  H    3.755942   3.606561   3.198700   2.206822   5.270127
    15  O    3.860997   2.790565   4.380819   3.894412   5.195417
    16  H    4.411172   3.239270   5.112130   4.735881   5.586235
    17  H    2.918472   1.819733   3.560637   3.228791   4.224241
                    6          7          8          9         10
     6  F    0.000000
     7  F    2.171836   0.000000
     8  F    2.166400   2.165448   0.000000
     9  O    7.026434   6.737439   6.793357   0.000000
    10  H    6.715180   6.517702   6.280153   0.981565   0.000000
    11  H    7.526486   6.971401   7.142349   0.959581   1.567400
    12  O    5.211309   5.206578   5.736202   2.655532   3.028198
    13  H    5.548185   5.853280   6.289267   3.069307   3.451040
    14  H    5.846741   5.699267   6.054538   1.669232   2.143003
    15  O    5.975335   6.030648   5.250288   2.679090   1.729760
    16  H    6.413085   6.447483   5.413837   3.461896   2.482232
    17  H    5.019573   5.090738   4.307297   3.056340   2.248506
                   11         12         13         14         15
    11  H    0.000000
    12  O    3.262373   0.000000
    13  H    3.802864   0.960069   0.000000
    14  H    2.302482   0.989753   1.570062   0.000000
    15  O    3.203378   3.806012   4.194028   3.233168   0.000000
    16  H    3.849625   4.753345   5.148080   4.173107   0.959067
    17  H    3.584756   3.494608   3.964796   3.136843   0.972983
                   16         17
    16  H    0.000000
    17  H    1.557803   0.000000
 Stoichiometry    C2H7F3O5
 Framework group  C1[X(C2H7F3O5)]
 Deg. of freedom    45
 Full point group                 C1      NOp   1
 Largest Abelian subgroup         C1      NOp   1
 Largest concise Abelian subgroup C1      NOp   1
                         Standard orientation:                         
 ---------------------------------------------------------------------
 Center     Atomic      Atomic             Coordinates (Angstroms)
 Number     Number       Type             X           Y           Z
 ---------------------------------------------------------------------
      1          6           0        0.636385   -0.052878   -0.054588
      2          8           0       -0.067524    0.931736   -0.137662
      3          8           0        0.284121   -1.300812   -0.058301
      4          1           0       -0.721213   -1.444723   -0.162682
      5          6           0        2.175861    0.090994    0.072323
      6          9           0        2.781623   -0.443485   -0.998500
      7          9           0        2.622968   -0.541818    1.165300
      8          9           0        2.529266    1.371950    0.156402
      9          8           0       -4.073848   -0.182568    0.519795
     10          1           0       -3.713333    0.695796    0.270847
     11          1           0       -4.331351   -0.141029    1.443246
     12          8           0       -2.190253   -1.852594   -0.325744
     13          1           0       -2.483137   -2.184924   -1.177512
     14          1           0       -2.913291   -1.277557    0.029445
     15          8           0       -2.666986    1.923337   -0.353948
     16          1           0       -2.654429    2.877553   -0.258431
     17          1           0       -1.745525    1.613577   -0.313266
 ---------------------------------------------------------------------
 Rotational constants (GHZ):           1.8165269           0.4907520           0.4235562
 Standard basis: 6-31++G(d,p) (6D, 7F)
 There are   232 symmetry adapted cartesian basis functions of A   symmetry.
 There are   232 symmetry adapted basis functions of A   symmetry.
   232 basis functions,   376 primitive gaussians,   232 cartesian basis functions
    43 alpha electrons       43 beta electrons
       nuclear repulsion energy       610.5305193370 Hartrees.
 NAtoms=   17 NActive=   17 NUniq=   17 SFac= 1.00D+00 NAtFMM=   60 NAOKFM=F Big=F
 Integral buffers will be    131072 words long.
 Raffenetti 2 integral format.
 Two-electron integral symmetry is turned on.
 Nuclear repulsion after empirical dispersion term =      610.5243030731 Hartrees.
 One-electron integrals computed using PRISM.
 NBasis=   232 RedAO= T EigKep=  5.19D-05  NBF=   232
 NBsUse=   232 1.00D-06 EigRej= -1.00D+00 NBFU=   232
 Initial guess from the checkpoint file:  "/local_scratch/slurm.5613880/Gau-2609607.chk"
 B after Tr=    -0.000000   -0.000000    0.000000
         Rot=    0.999991   -0.004308   -0.000088    0.000257 Ang=  -0.49 deg.
 ExpMin= 3.60D-02 ExpMax= 7.00D+03 ExpMxC= 1.05D+03 IAcc=3 IRadAn=         5 AccDes= 0.00D+00
 Harris functional with IExCor= 4639 and IRadAn=       5 diagonalized for initial guess.
 HarFok:  IExCor= 4639 AccDes= 0.00D+00 IRadAn=         5 IDoV= 1 UseB2=F ITyADJ=14
 ICtDFT=  3500011 ScaDFX=  1.000000  1.000000  1.000000  1.000000
 FoFCou: FMM=F IPFlag=           0 FMFlag=      100000 FMFlg1=           0
         NFxFlg=           0 DoJE=T BraDBF=F KetDBF=T FulRan=T
         wScrn=  0.000000 ICntrl=       500 IOpCl=  0 I1Cent=   200000004 NGrid=           0
         NMat0=    1 NMatS0=      1 NMatT0=    0 NMatD0=    1 NMtDS0=    0 NMtDT0=    0
 Petite list used in FoFCou.
 Requested convergence on RMS density matrix=1.00D-10 within 128 cycles.
 Requested convergence on MAX density matrix=1.00D-08.
 Requested convergence on             energy=1.00D-08.
 No special actions if energy rises.
 SCF Done:  E(RwB97XD) =  -755.959820390     A.U. after   15 cycles
            NFock= 15  Conv=0.88D-10     -V/T= 2.0081
 Calling FoFJK, ICntrl=      2127 FMM=F ISym2X=0 I1Cent= 0 IOpClX= 0 NMat=1 NMatS=1 NMatT=0.
 ***** Axes restored to original set *****
 -------------------------------------------------------------------
 Center     Atomic                   Forces (Hartrees/Bohr)
 Number     Number              X              Y              Z
 -------------------------------------------------------------------
      1        6          -0.000319352   -0.000002944   -0.000068910
      2        8           0.000239164   -0.000001412   -0.000139428
      3        8          -0.000199799   -0.000591667   -0.000090663
      4        1           0.000532386    0.000510480    0.000230513
      5        6           0.000102662    0.000173341   -0.000118295
      6        9           0.000002312   -0.000261161    0.000131343
      7        9          -0.000200900   -0.000043199   -0.000009091
      8        9          -0.000090904   -0.000147404   -0.000021765
      9        8          -0.000143329   -0.000513576    0.000411550
     10        1          -0.000124588    0.000206666   -0.000270168
     11        1           0.000114881    0.000135435   -0.000198448
     12        8          -0.000147708    0.000513303    0.000278250
     13        1           0.000041068   -0.000064882    0.000018384
     14        1           0.000138898   -0.000030201   -0.000214776
     15        8          -0.000074772   -0.000239756   -0.000084786
     16        1           0.000056337    0.000191564    0.000109645
     17        1           0.000073643    0.000165413    0.000036645
 -------------------------------------------------------------------
 Cartesian Forces:  Max     0.000591667 RMS     0.000227474

 GradGradGradGradGradGradGradGradGradGradGradGradGradGradGradGradGradGrad
 Berny optimization.
 Using GEDIIS/GDIIS optimizer.
 FormGI is forming the generalized inverse of G from B-inverse, IUseBI=4.
 Internal  Forces:  Max     0.000961669 RMS     0.000189331
 Search for a local minimum.
 Step number   7 out of a maximum of  102
 All quantities printed in internal units (Hartrees-Bohrs-Radians)
 Mixed Optimization -- En-DIIS/RFO-DIIS
 Swapping is turned off.
 Update second derivatives using D2CorX and points    6    7
 DE= -5.12D-05 DEPred=-4.74D-05 R= 1.08D+00
 TightC=F SS=  1.41D+00  RLast= 2.94D-01 DXNew= 2.1271D+00 8.8182D-01
 Trust test= 1.08D+00 RLast= 2.94D-01 DXMaxT set to 1.26D+00
 ITU=  1  1  0  0  1  1  0
     Eigenvalues ---    0.00008   0.00039   0.00050   0.00077   0.00323
     Eigenvalues ---    0.00544   0.00806   0.00827   0.01043   0.01299
     Eigenvalues ---    0.01330   0.01604   0.01917   0.02058   0.02301
     Eigenvalues ---    0.02548   0.02705   0.03172   0.03459   0.03793
     Eigenvalues ---    0.04082   0.06293   0.07694   0.08651   0.09152
     Eigenvalues ---    0.11721   0.13642   0.19976   0.20931   0.21786
     Eigenvalues ---    0.23480   0.26116   0.34186   0.37864   0.38693
     Eigenvalues ---    0.43782   0.44218   0.48497   0.51712   0.56302
     Eigenvalues ---    0.56526   0.57156   0.57432   0.59798   0.89829
 Eigenvalue     1 is   7.82D-05 Eigenvector:
                          D5        D6        D7        D8        D9
   1                   -0.42458  -0.42206  -0.40506  -0.39179  -0.38926
                          D10       D2        D11       D12       D1
   1                   -0.37226   0.09820  -0.07665  -0.07542   0.05907
 En-DIIS/RFO-DIIS/Sim-DIIS IScMMF=       -3 using points:     7    6
 RFO step:  Lambda=-3.49953330D-05.
 DidBck=F Rises=F RFO-DIIS coefs:    1.34983   -0.34983
 Iteration  1 RMS(Cart)=  0.04543431 RMS(Int)=  0.00119482
 Iteration  2 RMS(Cart)=  0.00129078 RMS(Int)=  0.00015683
 Iteration  3 RMS(Cart)=  0.00000096 RMS(Int)=  0.00015683
 Variable       Old X    -DE/DX   Delta X   Delta X   Delta X     New X
                                 (Linear)    (Quad)   (Total)
    R1        2.29262   0.00005  -0.00046   0.00003  -0.00037   2.29225
    R2        2.45042  -0.00016  -0.00098  -0.00051  -0.00144   2.44897
    R3        2.93169  -0.00032   0.00034  -0.00015   0.00019   2.93188
    R4        3.43880  -0.00011  -0.00410   0.00051  -0.00353   3.43526
    R5        1.92928  -0.00096   0.00257  -0.00279  -0.00024   1.92904
    R6        2.89753  -0.00023  -0.00401   0.00167  -0.00235   2.89517
    R7        2.53482   0.00015   0.00010  -0.00139  -0.00129   2.53353
    R8        2.53178   0.00010  -0.00040   0.00201   0.00162   2.53339
    R9        2.51611  -0.00009   0.00025  -0.00090  -0.00065   2.51546
   R10        1.85489   0.00020   0.00054  -0.00030   0.00021   1.85509
   R11        1.81334   0.00005  -0.00003   0.00034   0.00031   1.81366
   R12        3.15439   0.00013  -0.00744   0.00027  -0.00723   3.14716
   R13        3.26877   0.00011  -0.00563   0.00502  -0.00063   3.26814
   R14        1.81427   0.00007  -0.00001   0.00010   0.00008   1.81435
   R15        1.87036   0.00029   0.00085   0.00046   0.00125   1.87161
   R16        1.81237  -0.00003  -0.00009  -0.00005  -0.00014   1.81223
   R17        1.83867   0.00005  -0.00040   0.00091   0.00056   1.83923
    A1        2.24368   0.00031   0.00000   0.00161   0.00153   2.24521
    A2        2.10144   0.00007  -0.00089   0.00258   0.00172   2.10317
    A3        1.93806  -0.00038   0.00089  -0.00417  -0.00325   1.93481
    A4        2.57871  -0.00021   0.00530  -0.00154   0.00363   2.58234
    A5        1.98609  -0.00006   0.00108   0.00051   0.00137   1.98746
    A6        1.92397  -0.00036  -0.00027   0.00399   0.00372   1.92769
    A7        1.93274  -0.00021   0.00117  -0.00632  -0.00515   1.92759
    A8        1.93668  -0.00013  -0.00016   0.00158   0.00141   1.93809
    A9        1.88846   0.00025  -0.00023   0.00019  -0.00004   1.88842
   A10        1.89008   0.00026  -0.00033   0.00069   0.00035   1.89043
   A11        1.89054   0.00021  -0.00021  -0.00008  -0.00029   1.89024
   A12        1.87958  -0.00025   0.00146  -0.00543  -0.00365   1.87592
   A13        1.83087   0.00000   0.00382   0.00510   0.00845   1.83932
   A14        2.09170   0.00004  -0.00219  -0.00399  -0.00606   2.08565
   A15        2.82031  -0.00015   0.00535  -0.00720  -0.00240   2.81791
   A16        2.06998  -0.00005   0.00004  -0.00441  -0.00436   2.06562
   A17        2.10272   0.00004   0.00383   0.00377   0.00718   2.10990
   A18        1.87197  -0.00009   0.00122   0.00302   0.00434   1.87631
   A19        2.31586   0.00014   0.00226   0.00831   0.01064   2.32650
   A20        1.90906   0.00004  -0.00017   0.00010  -0.00036   1.90870
   A21        1.87569  -0.00018   0.00131  -0.00380  -0.00242   1.87326
   A22        3.26944   0.00004   0.00040  -0.00043  -0.00033   3.26912
   A23        3.06323   0.00019   0.00149   0.00962   0.01060   3.07383
   A24        3.05954  -0.00003   0.00014   0.00433   0.00424   3.06379
   A25        3.13492   0.00012   0.00013   0.00213   0.00228   3.13720
   A26        3.21359   0.00000  -0.00466  -0.00570  -0.01024   3.20335
   A27        3.13297   0.00005   0.00137  -0.01292  -0.01141   3.12156
    D1       -0.01415   0.00005   0.00822  -0.00472   0.00349  -0.01066
    D2        3.12387  -0.00001   0.00723   0.00158   0.00882   3.13269
    D3        0.02074   0.00001   0.00053  -0.00545  -0.00489   0.01585
    D4       -3.11755   0.00007   0.00144  -0.01128  -0.00981  -3.12736
    D5       -2.02588  -0.00001   0.01647  -0.09912  -0.08267  -2.10855
    D6        2.16807   0.00005   0.01617  -0.09789  -0.08172   2.08635
    D7        0.06791   0.00000   0.01577  -0.09463  -0.07886  -0.01095
    D8        1.11272  -0.00006   0.01564  -0.09384  -0.07820   1.03452
    D9       -0.97652  -0.00001   0.01534  -0.09260  -0.07725  -1.05377
   D10       -3.07668  -0.00005   0.01494  -0.08934  -0.07439   3.13211
   D11        0.40537  -0.00005  -0.02423  -0.00627  -0.03052   0.37485
   D12        3.00077   0.00001  -0.01870  -0.00030  -0.01903   2.98174
   D13        1.82898   0.00004   0.02372   0.03477   0.05837   1.88735
   D14       -0.57609   0.00018   0.01678   0.03101   0.04800  -0.52809
   D15        2.25805   0.00004   0.02809   0.01045   0.03859   2.29663
   D16        0.01156   0.00014   0.02752   0.01533   0.04284   0.05440
   D17        0.67426  -0.00020  -0.02934  -0.02863  -0.05817   0.61608
   D18       -1.71452  -0.00011  -0.03732  -0.03426  -0.07179  -1.78632
   D19       -1.42664   0.00005  -0.03371  -0.02541  -0.05899  -1.48563
   D20        2.46776   0.00015  -0.04170  -0.03103  -0.07261   2.39515
   D21       -2.92238   0.00014  -0.01375   0.00278  -0.01095  -2.93333
   D22       -0.49224   0.00005  -0.00776   0.00834   0.00064  -0.49160
         Item               Value     Threshold  Converged?
 Maximum Force            0.000962     0.000015     NO 
 RMS     Force            0.000189     0.000010     NO 
 Maximum Displacement     0.148080     0.000060     NO 
 RMS     Displacement     0.045347     0.000040     NO 
 Predicted change in Energy=-1.917231D-05
 GradGradGradGradGradGradGradGradGradGradGradGradGradGradGradGradGradGrad

                          Input orientation:                          
 ---------------------------------------------------------------------
 Center     Atomic      Atomic             Coordinates (Angstroms)
 Number     Number       Type             X           Y           Z
 ---------------------------------------------------------------------
      1          6           0        0.973330   -0.109010    0.045056
      2          8           0        1.191835   -0.562317   -1.058642
      3          8           0        0.193363   -0.572536    0.970398
      4          1           0       -0.277896   -1.441696    0.716385
      5          6           0        1.667220    1.198063    0.511084
      6          9           0        2.391968    0.975079    1.616734
      7          9           0        0.754040    2.138606    0.791665
      8          9           0        2.478353    1.671205   -0.432364
      9          8           0       -1.683084   -3.513230   -1.945359
     10          1           0       -0.910856   -3.226642   -2.479414
     11          1           0       -2.472739   -3.185074   -2.381100
     12          8           0       -1.058637   -2.744600    0.516152
     13          1           0       -0.767395   -3.527894    0.988852
     14          1           0       -1.345988   -3.031455   -0.387208
     15          8           0        0.626493   -2.565305   -2.915429
     16          1           0        1.029624   -2.335960   -3.754806
     17          1           0        0.872962   -1.873451   -2.276786
 ---------------------------------------------------------------------
                    Distance matrix (angstroms):
                    1          2          3          4          5
     1  C    0.000000
     2  O    1.213005   0.000000
     3  O    1.295941   2.261428   0.000000
     4  H    1.947383   2.466604   1.020806   0.000000
     5  C    1.551485   2.406028   2.349095   3.285415   0.000000
     6  F    2.378646   3.310822   2.765272   3.712089   1.340688
     7  F    2.378506   3.303072   2.774274   3.726811   1.340614
     8  F    2.379536   2.652541   3.496183   4.313546   1.331125
     9  O    4.754682   4.214180   4.546468   3.653860   6.281316
    10  H    4.432012   3.679474   4.490521   3.714808   5.930225
    11  H    5.217642   4.696472   5.016572   4.177453   6.686993
    12  O    3.361124   3.508128   2.547882   1.532060   4.793215
    13  H    3.950903   4.101884   3.107657   2.160109   5.337629
    14  H    3.755898   3.603888   3.202963   2.210446   5.270216
    15  O    3.862403   2.789127   4.388437   3.907748   5.194906
    16  H    4.404705   3.231319   5.112392   4.743508   5.576170
    17  H    2.917923   1.817863   3.563487   3.235732   4.223419
                    6          7          8          9         10
     6  F    0.000000
     7  F    2.171945   0.000000
     8  F    2.165839   2.165633   0.000000
     9  O    7.031321   6.736032   6.817997   0.000000
    10  H    6.733612   6.500594   6.298099   0.981674   0.000000
    11  H    7.546849   6.987139   7.203772   0.959745   1.565526
    12  O    5.191721   5.216072   5.736664   2.653256   3.037700
    13  H    5.536476   5.870508   6.291690   3.073808   3.484279
    14  H    5.834416   5.703454   6.061570   1.665406   2.145871
    15  O    6.015956   5.990459   5.248144   2.678384   1.729427
    16  H    6.455417   6.384989   5.403222   3.466821   2.487046
    17  H    5.057766   5.052340   4.306246   3.054847   2.248153
                   11         12         13         14         15
    11  H    0.000000
    12  O    3.253886   0.000000
    13  H    3.792400   0.960113   0.000000
    14  H    2.295381   0.990412   1.573137   0.000000
    15  O    3.205442   3.827213   4.255926   3.240351   0.000000
    16  H    3.856761   4.771677   5.210784   4.179469   0.958993
    17  H    3.595129   3.505778   4.011526   3.136115   0.973280
                   16         17
    16  H    0.000000
    17  H    1.556599   0.000000
 Stoichiometry    C2H7F3O5
 Framework group  C1[X(C2H7F3O5)]
 Deg. of freedom    45
 Full point group                 C1      NOp   1
 Largest Abelian subgroup         C1      NOp   1
 Largest concise Abelian subgroup C1      NOp   1
                         Standard orientation:                         
 ---------------------------------------------------------------------
 Center     Atomic      Atomic             Coordinates (Angstroms)
 Number     Number       Type             X           Y           Z
 ---------------------------------------------------------------------
      1          6           0        0.636806   -0.051703   -0.058681
      2          8           0       -0.068692    0.931746   -0.139193
      3          8           0        0.288301   -1.299904   -0.059524
      4          1           0       -0.717242   -1.448021   -0.154336
      5          6           0        2.176436    0.091835    0.067978
      6          9           0        2.790002   -0.528383   -0.950015
      7          9           0        2.605358   -0.458047    1.212923
      8          9           0        2.539581    1.372425    0.057496
      9          8           0       -4.085224   -0.182173    0.482076
     10          1           0       -3.719396    0.700724    0.257696
     11          1           0       -4.372601   -0.151092    1.397259
     12          8           0       -2.185354   -1.861282   -0.299496
     13          1           0       -2.472046   -2.239994   -1.133883
     14          1           0       -2.913389   -1.274616    0.027161
     15          8           0       -2.663498    1.935786   -0.334436
     16          1           0       -2.638972    2.888202   -0.225032
     17          1           0       -1.744534    1.616669   -0.303694
 ---------------------------------------------------------------------
 Rotational constants (GHZ):           1.8152760           0.4907893           0.4225348
 Standard basis: 6-31++G(d,p) (6D, 7F)
 There are   232 symmetry adapted cartesian basis functions of A   symmetry.
 There are   232 symmetry adapted basis functions of A   symmetry.
   232 basis functions,   376 primitive gaussians,   232 cartesian basis functions
    43 alpha electrons       43 beta electrons
       nuclear repulsion energy       610.4391811104 Hartrees.
 NAtoms=   17 NActive=   17 NUniq=   17 SFac= 1.00D+00 NAtFMM=   60 NAOKFM=F Big=F
 Integral buffers will be    131072 words long.
 Raffenetti 2 integral format.
 Two-electron integral symmetry is turned on.
 Nuclear repulsion after empirical dispersion term =      610.4329831288 Hartrees.
 One-electron integrals computed using PRISM.
 NBasis=   232 RedAO= T EigKep=  5.18D-05  NBF=   232
 NBsUse=   232 1.00D-06 EigRej= -1.00D+00 NBFU=   232
 Initial guess from the checkpoint file:  "/local_scratch/slurm.5613880/Gau-2609607.chk"
 B after Tr=    -0.000000   -0.000000   -0.000000
         Rot=    0.999936    0.011302    0.000742    0.000213 Ang=   1.30 deg.
 ExpMin= 3.60D-02 ExpMax= 7.00D+03 ExpMxC= 1.05D+03 IAcc=3 IRadAn=         5 AccDes= 0.00D+00
 Harris functional with IExCor= 4639 and IRadAn=       5 diagonalized for initial guess.
 HarFok:  IExCor= 4639 AccDes= 0.00D+00 IRadAn=         5 IDoV= 1 UseB2=F ITyADJ=14
 ICtDFT=  3500011 ScaDFX=  1.000000  1.000000  1.000000  1.000000
 FoFCou: FMM=F IPFlag=           0 FMFlag=      100000 FMFlg1=           0
         NFxFlg=           0 DoJE=T BraDBF=F KetDBF=T FulRan=T
         wScrn=  0.000000 ICntrl=       500 IOpCl=  0 I1Cent=   200000004 NGrid=           0
         NMat0=    1 NMatS0=      1 NMatT0=    0 NMatD0=    1 NMtDS0=    0 NMtDT0=    0
 Petite list used in FoFCou.
 Requested convergence on RMS density matrix=1.00D-10 within 128 cycles.
 Requested convergence on MAX density matrix=1.00D-08.
 Requested convergence on             energy=1.00D-08.
 No special actions if energy rises.
 SCF Done:  E(RwB97XD) =  -755.959835924     A.U. after   15 cycles
            NFock= 15  Conv=0.57D-10     -V/T= 2.0081
 Calling FoFJK, ICntrl=      2127 FMM=F ISym2X=0 I1Cent= 0 IOpClX= 0 NMat=1 NMatS=1 NMatT=0.
 ***** Axes restored to original set *****
 -------------------------------------------------------------------
 Center     Atomic                   Forces (Hartrees/Bohr)
 Number     Number              X              Y              Z
 -------------------------------------------------------------------
      1        6           0.000367379    0.000502540    0.000143558
      2        8           0.000199262   -0.000040001   -0.000357838
      3        8          -0.000779560   -0.000942191    0.000287983
      4        1           0.000355645    0.000443443    0.000034724
      5        6           0.000092890    0.000074041   -0.000061619
      6        9           0.000036737   -0.000155656    0.000088576
      7        9          -0.000249138    0.000020881    0.000009562
      8        9           0.000036019   -0.000134315   -0.000243204
      9        8          -0.000244788   -0.000129002   -0.000111422
     10        1           0.000146151   -0.000111096    0.000008562
     11        1          -0.000001231    0.000032854    0.000010508
     12        8          -0.000094728    0.000607289    0.000272195
     13        1          -0.000081134   -0.000133587   -0.000301882
     14        1           0.000209348   -0.000190908    0.000225113
     15        8           0.000098495    0.000101350    0.000177115
     16        1           0.000000955    0.000073668   -0.000063703
     17        1          -0.000092299   -0.000019311   -0.000118228
 -------------------------------------------------------------------
 Cartesian Forces:  Max     0.000942191 RMS     0.000264894

 GradGradGradGradGradGradGradGradGradGradGradGradGradGradGradGradGradGrad
 Berny optimization.
 Using GEDIIS/GDIIS optimizer.
 FormGI is forming the generalized inverse of G from B-inverse, IUseBI=4.
 Internal  Forces:  Max     0.000720122 RMS     0.000180929
 Search for a local minimum.
 Step number   8 out of a maximum of  102
 All quantities printed in internal units (Hartrees-Bohrs-Radians)
 Mixed Optimization -- En-DIIS/RFO-DIIS
 Swapping is turned off.
 Update second derivatives using D2CorX and points    6    7    8
 DE= -1.55D-05 DEPred=-1.92D-05 R= 8.10D-01
 TightC=F SS=  1.41D+00  RLast= 2.57D-01 DXNew= 2.1271D+00 7.7163D-01
 Trust test= 8.10D-01 RLast= 2.57D-01 DXMaxT set to 1.26D+00
 ITU=  1  1  1  0  0  1  1  0
     Eigenvalues ---    0.00010   0.00039   0.00047   0.00063   0.00324
     Eigenvalues ---    0.00542   0.00803   0.00826   0.01058   0.01226
     Eigenvalues ---    0.01332   0.01669   0.01929   0.02047   0.02247
     Eigenvalues ---    0.02553   0.02714   0.03083   0.03430   0.03820
     Eigenvalues ---    0.04117   0.06266   0.07605   0.08552   0.09614
     Eigenvalues ---    0.11734   0.13679   0.20348   0.21194   0.21936
     Eigenvalues ---    0.23566   0.26145   0.34179   0.37879   0.38708
     Eigenvalues ---    0.42300   0.44464   0.48380   0.51680   0.56040
     Eigenvalues ---    0.56538   0.57151   0.57458   0.62742   0.92075
 Eigenvalue     1 is   9.79D-05 Eigenvector:
                          D5        D6        D7        D8        D9
   1                   -0.41863  -0.41643  -0.39933  -0.38454  -0.38234
                          D10       D2        D15       D16       D12
   1                   -0.36525   0.10831  -0.07750  -0.07256  -0.07204
 En-DIIS/RFO-DIIS/Sim-DIIS IScMMF=       -3 using points:     8    7    6
 RFO step:  Lambda=-1.85168641D-05.
 DidBck=F Rises=F RFO-DIIS coefs:    0.88364    0.43686   -0.32050
 Iteration  1 RMS(Cart)=  0.01898780 RMS(Int)=  0.00022662
 Iteration  2 RMS(Cart)=  0.00018939 RMS(Int)=  0.00015897
 Iteration  3 RMS(Cart)=  0.00000002 RMS(Int)=  0.00015897
 Variable       Old X    -DE/DX   Delta X   Delta X   Delta X     New X
                                 (Linear)    (Quad)   (Total)
    R1        2.29225   0.00033  -0.00038  -0.00005  -0.00039   2.29186
    R2        2.44897   0.00065  -0.00073   0.00038  -0.00030   2.44867
    R3        2.93188  -0.00026   0.00029  -0.00057  -0.00027   2.93161
    R4        3.43526  -0.00004  -0.00334   0.00080  -0.00252   3.43275
    R5        1.92904  -0.00072   0.00238  -0.00331  -0.00092   1.92812
    R6        2.89517  -0.00016  -0.00340   0.00386   0.00047   2.89565
    R7        2.53353   0.00012   0.00024   0.00010   0.00034   2.53387
    R8        2.53339   0.00019  -0.00055   0.00016  -0.00039   2.53301
    R9        2.51546   0.00015   0.00030  -0.00006   0.00024   2.51570
   R10        1.85509   0.00017   0.00047   0.00012   0.00056   1.85565
   R11        1.81366   0.00001  -0.00006   0.00014   0.00008   1.81373
   R12        3.14716   0.00015  -0.00597   0.00828   0.00226   3.14942
   R13        3.26814   0.00010  -0.00508   0.00477  -0.00033   3.26781
   R14        1.81435  -0.00006  -0.00002   0.00013   0.00010   1.81445
   R15        1.87161  -0.00005   0.00063  -0.00039   0.00019   1.87180
   R16        1.81223   0.00007  -0.00006   0.00010   0.00003   1.81227
   R17        1.83923  -0.00015  -0.00043  -0.00006  -0.00047   1.83877
    A1        2.24521  -0.00003  -0.00018   0.00011  -0.00017   2.24504
    A2        2.10317  -0.00027  -0.00102  -0.00033  -0.00130   2.10187
    A3        1.93481   0.00030   0.00119   0.00022   0.00146   1.93627
    A4        2.58234  -0.00012   0.00444  -0.00337   0.00086   2.58320
    A5        1.98746  -0.00005   0.00083   0.00033   0.00097   1.98843
    A6        1.92769  -0.00013  -0.00068  -0.00029  -0.00096   1.92673
    A7        1.92759  -0.00019   0.00167  -0.00033   0.00135   1.92894
    A8        1.93809  -0.00034  -0.00031  -0.00054  -0.00085   1.93724
    A9        1.88842   0.00019  -0.00020   0.00035   0.00014   1.88856
   A10        1.89043   0.00023  -0.00034   0.00042   0.00008   1.89050
   A11        1.89024   0.00026  -0.00016   0.00043   0.00027   1.89052
   A12        1.87592  -0.00002   0.00176  -0.00269  -0.00061   1.87532
   A13        1.83932  -0.00009   0.00251  -0.00331  -0.00127   1.83806
   A14        2.08565  -0.00001  -0.00130  -0.00368  -0.00492   2.08072
   A15        2.81791   0.00004   0.00518   0.00234   0.00695   2.82486
   A16        2.06562   0.00015   0.00054  -0.00125  -0.00065   2.06497
   A17        2.10990   0.00012   0.00267   0.00154   0.00384   2.11374
   A18        1.87631  -0.00040   0.00061  -0.00253  -0.00186   1.87445
   A19        2.32650  -0.00003   0.00083  -0.00244  -0.00152   2.32498
   A20        1.90870   0.00003  -0.00012   0.00178   0.00137   1.91007
   A21        1.87326  -0.00002   0.00148  -0.00139   0.00021   1.87347
   A22        3.26912   0.00014   0.00040   0.00297   0.00313   3.27224
   A23        3.07383   0.00006   0.00013   0.00205   0.00168   3.07551
   A24        3.06379   0.00003  -0.00036   0.00450   0.00386   3.06764
   A25        3.13720   0.00006  -0.00014   0.00248   0.00233   3.13953
   A26        3.20335  -0.00001  -0.00307   0.00313   0.00020   3.20355
   A27        3.12156   0.00009   0.00259  -0.00253   0.00025   3.12181
    D1       -0.01066   0.00000   0.00713   0.00165   0.00876  -0.00190
    D2        3.13269   0.00004   0.00560   0.00173   0.00735   3.14004
    D3        0.01585  -0.00002   0.00105  -0.00235  -0.00119   0.01467
    D4       -3.12736  -0.00006   0.00246  -0.00242   0.00011  -3.12725
    D5       -2.10855   0.00001   0.02470  -0.00033   0.02436  -2.08419
    D6        2.08635  -0.00003   0.02433  -0.00037   0.02394   2.11029
    D7       -0.01095  -0.00001   0.02363  -0.00035   0.02326   0.01231
    D8        1.03452   0.00005   0.02343  -0.00026   0.02318   1.05770
    D9       -1.05377   0.00001   0.02305  -0.00030   0.02276  -1.03101
   D10        3.13211   0.00002   0.02235  -0.00028   0.02208  -3.12899
   D11        0.37485   0.00002  -0.01865  -0.00630  -0.02501   0.34984
   D12        2.98174   0.00000  -0.01492  -0.00985  -0.02477   2.95696
   D13        1.88735  -0.00014   0.01494   0.00606   0.02099   1.90834
   D14       -0.52809   0.00014   0.00979   0.00893   0.01900  -0.50909
   D15        2.29663  -0.00005   0.02125  -0.02440  -0.00305   2.29359
   D16        0.05440   0.00002   0.02023  -0.01627   0.00404   0.05844
   D17        0.61608  -0.00014  -0.02011  -0.00937  -0.02958   0.58651
   D18       -1.78632  -0.00005  -0.02584  -0.00512  -0.03107  -1.81738
   D19       -1.48563  -0.00005  -0.02402  -0.00155  -0.02543  -1.51106
   D20        2.39515   0.00004  -0.02975   0.00270  -0.02692   2.36824
   D21       -2.93333   0.00007  -0.01132   0.02955   0.01828  -2.91505
   D22       -0.49160   0.00001  -0.00718   0.02584   0.01878  -0.47281
         Item               Value     Threshold  Converged?
 Maximum Force            0.000720     0.000015     NO 
 RMS     Force            0.000181     0.000010     NO 
 Maximum Displacement     0.062528     0.000060     NO 
 RMS     Displacement     0.018985     0.000040     NO 
 Predicted change in Energy=-8.416772D-06
 GradGradGradGradGradGradGradGradGradGradGradGradGradGradGradGradGradGrad

                          Input orientation:                          
 ---------------------------------------------------------------------
 Center     Atomic      Atomic             Coordinates (Angstroms)
 Number     Number       Type             X           Y           Z
 ---------------------------------------------------------------------
      1          6           0        0.974737   -0.107632    0.045776
      2          8           0        1.195906   -0.562153   -1.056666
      3          8           0        0.189948   -0.568336    0.968220
      4          1           0       -0.284039   -1.435188    0.713360
      5          6           0        1.673245    1.196536    0.512560
      6          9           0        2.416913    0.963492    1.603692
      7          9           0        0.764186    2.133180    0.817529
      8          9           0        2.467958    1.679261   -0.440140
      9          8           0       -1.670133   -3.533546   -1.945126
     10          1           0       -0.899570   -3.237272   -2.476840
     11          1           0       -2.462259   -3.218162   -2.385873
     12          8           0       -1.074087   -2.733009    0.514719
     13          1           0       -0.798799   -3.512936    1.002420
     14          1           0       -1.350316   -3.030803   -0.388681
     15          8           0        0.626917   -2.556193   -2.919874
     16          1           0        1.019665   -2.316635   -3.761338
     17          1           0        0.872320   -1.866819   -2.278519
 ---------------------------------------------------------------------
                    Distance matrix (angstroms):
                    1          2          3          4          5
     1  C    0.000000
     2  O    1.212799   0.000000
     3  O    1.295780   2.261007   0.000000
     4  H    1.947457   2.466864   1.020318   0.000000
     5  C    1.551340   2.404851   2.350015   3.285917   0.000000
     6  F    2.377874   3.300902   2.776634   3.720417   1.340866
     7  F    2.379322   3.311164   2.765980   3.720602   1.340409
     8  F    2.378825   2.649935   3.496355   4.313217   1.331251
     9  O    4.764023   4.222881   4.554114   3.659496   6.292224
    10  H    4.435230   3.682958   4.492072   3.715341   5.934185
    11  H    5.234621   4.712043   5.030479   4.186751   6.707673
    12  O    3.363063   3.512085   2.547402   1.532310   4.794702
    13  H    3.956854   4.114099   3.106358   2.159993   5.341357
    14  H    3.760259   3.608834   3.205829   2.213013   5.274899
    15  O    3.861542   2.787739   4.388598   3.909844   5.192243
    16  H    4.401798   3.228702   5.110156   4.743365   5.570973
    17  H    2.916775   1.816532   3.562725   3.236481   4.220871
                    6          7          8          9         10
     6  F    0.000000
     7  F    2.172033   0.000000
     8  F    2.166144   2.165782   0.000000
     9  O    7.037145   6.757955   6.823645   0.000000
    10  H    6.730247   6.516342   6.297673   0.981970   0.000000
    11  H    7.563676   7.022008   7.216486   0.959786   1.565451
    12  O    5.199718   5.210638   5.738115   2.654612   3.038776
    13  H    5.544434   5.861377   6.301713   3.073707   3.491617
    14  H    5.840887   5.709009   6.063544   1.666599   2.146208
    15  O    6.004575   5.998103   5.241906   2.679886   1.729252
    16  H    6.441668   6.390004   5.393987   3.466195   2.486156
    17  H    5.046582   5.059368   4.301207   3.058300   2.248793
                   11         12         13         14         15
    11  H    0.000000
    12  O    3.252050   0.000000
    13  H    3.786096   0.960167   0.000000
    14  H    2.293534   0.990512   1.572191   0.000000
    15  O    3.204118   3.836809   4.281636   3.246789   0.000000
    16  H    3.850773   4.779312   5.237493   4.183498   0.959010
    17  H    3.599594   3.512971   4.033225   3.141092   0.973034
                   16         17
    16  H    0.000000
    17  H    1.556533   0.000000
 Stoichiometry    C2H7F3O5
 Framework group  C1[X(C2H7F3O5)]
 Deg. of freedom    45
 Full point group                 C1      NOp   1
 Largest Abelian subgroup         C1      NOp   1
 Largest concise Abelian subgroup C1      NOp   1
                         Standard orientation:                         
 ---------------------------------------------------------------------
 Center     Atomic      Atomic             Coordinates (Angstroms)
 Number     Number       Type             X           Y           Z
 ---------------------------------------------------------------------
      1          6           0        0.637952   -0.052665   -0.056508
      2          8           0       -0.066262    0.931353   -0.138206
      3          8           0        0.287704   -1.300210   -0.054594
      4          1           0       -0.717631   -1.447946   -0.146925
      5          6           0        2.177720    0.091112    0.066371
      6          9           0        2.786818   -0.506514   -0.967923
      7          9           0        2.614313   -0.481191    1.197101
      8          9           0        2.537515    1.372747    0.080128
      9          8           0       -4.096418   -0.179563    0.458813
     10          1           0       -3.722251    0.702358    0.243224
     11          1           0       -4.397736   -0.149511    1.369578
     12          8           0       -2.185496   -1.865441   -0.284933
     13          1           0       -2.470338   -2.262193   -1.111597
     14          1           0       -2.916967   -1.275358    0.027904
     15          8           0       -2.657780    1.942000   -0.322906
     16          1           0       -2.630606    2.892280   -0.196693
     17          1           0       -1.740313    1.619196   -0.293807
 ---------------------------------------------------------------------
 Rotational constants (GHZ):           1.8155284           0.4904042           0.4217027
 Standard basis: 6-31++G(d,p) (6D, 7F)
 There are   232 symmetry adapted cartesian basis functions of A   symmetry.
 There are   232 symmetry adapted basis functions of A   symmetry.
   232 basis functions,   376 primitive gaussians,   232 cartesian basis functions
    43 alpha electrons       43 beta electrons
       nuclear repulsion energy       610.3049077768 Hartrees.
 NAtoms=   17 NActive=   17 NUniq=   17 SFac= 1.00D+00 NAtFMM=   60 NAOKFM=F Big=F
 Integral buffers will be    131072 words long.
 Raffenetti 2 integral format.
 Two-electron integral symmetry is turned on.
 Nuclear repulsion after empirical dispersion term =      610.2987187658 Hartrees.
 One-electron integrals computed using PRISM.
 NBasis=   232 RedAO= T EigKep=  5.18D-05  NBF=   232
 NBsUse=   232 1.00D-06 EigRej= -1.00D+00 NBFU=   232
 Initial guess from the checkpoint file:  "/local_scratch/slurm.5613880/Gau-2609607.chk"
 B after Tr=    -0.000000   -0.000000   -0.000000
         Rot=    0.999996   -0.002758   -0.000044    0.000187 Ang=  -0.32 deg.
 ExpMin= 3.60D-02 ExpMax= 7.00D+03 ExpMxC= 1.05D+03 IAcc=3 IRadAn=         5 AccDes= 0.00D+00
 Harris functional with IExCor= 4639 and IRadAn=       5 diagonalized for initial guess.
 HarFok:  IExCor= 4639 AccDes= 0.00D+00 IRadAn=         5 IDoV= 1 UseB2=F ITyADJ=14
 ICtDFT=  3500011 ScaDFX=  1.000000  1.000000  1.000000  1.000000
 FoFCou: FMM=F IPFlag=           0 FMFlag=      100000 FMFlg1=           0
         NFxFlg=           0 DoJE=T BraDBF=F KetDBF=T FulRan=T
         wScrn=  0.000000 ICntrl=       500 IOpCl=  0 I1Cent=   200000004 NGrid=           0
         NMat0=    1 NMatS0=      1 NMatT0=    0 NMatD0=    1 NMtDS0=    0 NMtDT0=    0
 Petite list used in FoFCou.
 Requested convergence on RMS density matrix=1.00D-10 within 128 cycles.
 Requested convergence on MAX density matrix=1.00D-08.
 Requested convergence on             energy=1.00D-08.
 No special actions if energy rises.
 SCF Done:  E(RwB97XD) =  -755.959844733     A.U. after   14 cycles
            NFock= 14  Conv=0.81D-10     -V/T= 2.0081
 Calling FoFJK, ICntrl=      2127 FMM=F ISym2X=0 I1Cent= 0 IOpClX= 0 NMat=1 NMatS=1 NMatT=0.
 ***** Axes restored to original set *****
 -------------------------------------------------------------------
 Center     Atomic                   Forces (Hartrees/Bohr)
 Number     Number              X              Y              Z
 -------------------------------------------------------------------
      1        6           0.000342191    0.000613458    0.000124528
      2        8           0.000200100   -0.000246381   -0.000688089
      3        8          -0.000671772   -0.000628217    0.000583361
      4        1           0.000250886    0.000284708   -0.000034545
      5        6           0.000069566    0.000076608   -0.000075624
      6        9           0.000037814   -0.000151247    0.000113688
      7        9          -0.000176870    0.000016732    0.000008805
      8        9          -0.000018792   -0.000087546   -0.000095410
      9        8          -0.000054277    0.000048011   -0.000091640
     10        1          -0.000030355   -0.000209041    0.000021263
     11        1           0.000022299    0.000017391   -0.000014369
     12        8          -0.000139980    0.000324939    0.000105386
     13        1          -0.000049883   -0.000066585   -0.000218424
     14        1           0.000232151   -0.000094859    0.000250273
     15        8          -0.000040362   -0.000112812    0.000026627
     16        1           0.000004282    0.000073772   -0.000026870
     17        1           0.000023001    0.000141068    0.000011042
 -------------------------------------------------------------------
 Cartesian Forces:  Max     0.000688089 RMS     0.000239893

 GradGradGradGradGradGradGradGradGradGradGradGradGradGradGradGradGradGrad
 Berny optimization.
 Using GEDIIS/GDIIS optimizer.
 FormGI is forming the generalized inverse of G from B-inverse, IUseBI=4.
 Internal  Forces:  Max     0.000760539 RMS     0.000165542
 Search for a local minimum.
 Step number   9 out of a maximum of  102
 All quantities printed in internal units (Hartrees-Bohrs-Radians)
 Mixed Optimization -- En-DIIS/RFO-DIIS
 Swapping is turned off.
 Update second derivatives using D2CorX and points    6    7    8    9
 DE= -8.81D-06 DEPred=-8.42D-06 R= 1.05D+00
 TightC=F SS=  1.41D+00  RLast= 9.75D-02 DXNew= 2.1271D+00 2.9241D-01
 Trust test= 1.05D+00 RLast= 9.75D-02 DXMaxT set to 1.26D+00
 ITU=  1  1  1  1  0  0  1  1  0
     Eigenvalues ---    0.00010   0.00041   0.00050   0.00058   0.00323
     Eigenvalues ---    0.00540   0.00812   0.00823   0.01044   0.01218
     Eigenvalues ---    0.01331   0.01597   0.01945   0.02104   0.02184
     Eigenvalues ---    0.02546   0.02731   0.03018   0.03426   0.03839
     Eigenvalues ---    0.04114   0.06239   0.07590   0.08411   0.09321
     Eigenvalues ---    0.11751   0.13715   0.20663   0.21399   0.22268
     Eigenvalues ---    0.23723   0.26284   0.34306   0.37899   0.38722
     Eigenvalues ---    0.40440   0.44506   0.49057   0.52534   0.55807
     Eigenvalues ---    0.56518   0.57149   0.57461   0.61200   0.95724
 En-DIIS/RFO-DIIS/Sim-DIIS IScMMF=       -3 using points:     9    8    7    6
 RFO step:  Lambda=-1.15344079D-05.
 DidBck=F Rises=F RFO-DIIS coefs:    1.65563   -0.70347    0.20120   -0.15336
 Iteration  1 RMS(Cart)=  0.02472023 RMS(Int)=  0.00030080
 Iteration  2 RMS(Cart)=  0.00033779 RMS(Int)=  0.00012743
 Iteration  3 RMS(Cart)=  0.00000004 RMS(Int)=  0.00012743
 Variable       Old X    -DE/DX   Delta X   Delta X   Delta X     New X
                                 (Linear)    (Quad)   (Total)
    R1        2.29186   0.00073  -0.00044   0.00104   0.00064   2.29250
    R2        2.44867   0.00076  -0.00056   0.00116   0.00063   2.44930
    R3        2.93161  -0.00018  -0.00004  -0.00061  -0.00064   2.93096
    R4        3.43275  -0.00002  -0.00328   0.00232  -0.00093   3.43182
    R5        1.92812  -0.00045   0.00053  -0.00175  -0.00122   1.92690
    R6        2.89565  -0.00010  -0.00134   0.00129  -0.00005   2.89559
    R7        2.53387   0.00014   0.00033   0.00036   0.00068   2.53455
    R8        2.53301   0.00013  -0.00050   0.00006  -0.00044   2.53256
    R9        2.51570   0.00002   0.00029  -0.00023   0.00006   2.51576
   R10        1.85565  -0.00005   0.00059  -0.00058  -0.00001   1.85565
   R11        1.81373  -0.00001   0.00002   0.00014   0.00016   1.81390
   R12        3.14942   0.00011  -0.00144   0.00458   0.00310   3.15252
   R13        3.26781   0.00005  -0.00265   0.00499   0.00232   3.27014
   R14        1.81445  -0.00007   0.00006   0.00004   0.00010   1.81455
   R15        1.87180  -0.00015   0.00044  -0.00084  -0.00044   1.87135
   R16        1.81227   0.00004  -0.00001   0.00010   0.00009   1.81236
   R17        1.83877   0.00010  -0.00051   0.00089   0.00041   1.83917
    A1        2.24504  -0.00000  -0.00018   0.00048   0.00019   2.24524
    A2        2.10187   0.00002  -0.00132   0.00047  -0.00080   2.10107
    A3        1.93627  -0.00002   0.00151  -0.00095   0.00060   1.93688
    A4        2.58320  -0.00015   0.00271  -0.00065   0.00190   2.58509
    A5        1.98843  -0.00013   0.00105  -0.00134  -0.00050   1.98793
    A6        1.92673  -0.00017  -0.00093  -0.00099  -0.00192   1.92481
    A7        1.92894  -0.00014   0.00164  -0.00013   0.00151   1.93045
    A8        1.93724  -0.00015  -0.00069   0.00010  -0.00060   1.93664
    A9        1.88856   0.00015  -0.00001   0.00029   0.00029   1.88885
   A10        1.89050   0.00017  -0.00011   0.00038   0.00027   1.89077
   A11        1.89052   0.00016   0.00010   0.00038   0.00048   1.89100
   A12        1.87532  -0.00006   0.00042  -0.00287  -0.00222   1.87310
   A13        1.83806   0.00002   0.00044   0.00071   0.00077   1.83882
   A14        2.08072   0.00000  -0.00390  -0.00230  -0.00613   2.07459
   A15        2.82486  -0.00001   0.00702  -0.00461   0.00196   2.82682
   A16        2.06497   0.00009  -0.00020  -0.00206  -0.00217   2.06280
   A17        2.11374   0.00010   0.00385  -0.00006   0.00348   2.11722
   A18        1.87445  -0.00028  -0.00089  -0.00094  -0.00175   1.87270
   A19        2.32498  -0.00001  -0.00051  -0.00123  -0.00168   2.32331
   A20        1.91007   0.00004   0.00084   0.00021   0.00083   1.91091
   A21        1.87347  -0.00005   0.00083  -0.00145  -0.00053   1.87294
   A22        3.27224   0.00012   0.00224   0.00157   0.00355   3.27580
   A23        3.07551   0.00013   0.00125   0.00581   0.00665   3.08216
   A24        3.06764  -0.00001   0.00239   0.00136   0.00353   3.07118
   A25        3.13953   0.00003   0.00148  -0.00050   0.00098   3.14051
   A26        3.20355  -0.00003  -0.00142  -0.00077  -0.00210   3.20145
   A27        3.12181   0.00010   0.00131  -0.00096   0.00049   3.12231
    D1       -0.00190   0.00000   0.00918  -0.02191  -0.01274  -0.01464
    D2        3.14004  -0.00001   0.00757  -0.02332  -0.01573   3.12431
    D3        0.01467  -0.00001  -0.00031  -0.00116  -0.00141   0.01326
    D4       -3.12725  -0.00000   0.00117   0.00013   0.00135  -3.12590
    D5       -2.08419   0.00000   0.02714   0.00194   0.02908  -2.05511
    D6        2.11029   0.00001   0.02669   0.00230   0.02898   2.13927
    D7        0.01231   0.00000   0.02594   0.00184   0.02776   0.04008
    D8        1.05770  -0.00000   0.02579   0.00077   0.02657   1.08427
    D9       -1.03101   0.00000   0.02534   0.00112   0.02648  -1.00453
   D10       -3.12899  -0.00000   0.02459   0.00066   0.02526  -3.10372
   D11        0.34984   0.00000  -0.02556   0.02292  -0.00269   0.34716
   D12        2.95696   0.00000  -0.02353   0.01926  -0.00427   2.95270
   D13        1.90834  -0.00008   0.02137   0.01179   0.03314   1.94148
   D14       -0.50909   0.00012   0.01752   0.01657   0.03428  -0.47481
   D15        2.29359  -0.00002   0.00847  -0.01546  -0.00693   2.28665
   D16        0.05844  -0.00000   0.01266  -0.01143   0.00129   0.05973
   D17        0.58651  -0.00005  -0.02947  -0.00480  -0.03438   0.55213
   D18       -1.81738  -0.00000  -0.03330  -0.00198  -0.03536  -1.85274
   D19       -1.51106  -0.00002  -0.02863  -0.00137  -0.02991  -1.54097
   D20        2.36824   0.00002  -0.03245   0.00145  -0.03089   2.33734
   D21       -2.91505   0.00006   0.00648   0.01557   0.02210  -2.89295
   D22       -0.47281   0.00001   0.00888   0.01077   0.01973  -0.45308
         Item               Value     Threshold  Converged?
 Maximum Force            0.000761     0.000015     NO 
 RMS     Force            0.000166     0.000010     NO 
 Maximum Displacement     0.077716     0.000060     NO 
 RMS     Displacement     0.024701     0.000040     NO 
 Predicted change in Energy=-5.725116D-06
 GradGradGradGradGradGradGradGradGradGradGradGradGradGradGradGradGradGrad

                          Input orientation:                          
 ---------------------------------------------------------------------
 Center     Atomic      Atomic             Coordinates (Angstroms)
 Number     Number       Type             X           Y           Z
 ---------------------------------------------------------------------
      1          6           0        0.972223   -0.103015    0.045242
      2          8           0        1.189601   -0.555125   -1.059316
      3          8           0        0.186983   -0.563236    0.968015
      4          1           0       -0.291644   -1.426033    0.710667
      5          6           0        1.680483    1.194346    0.515161
      6          9           0        2.451517    0.942390    1.583296
      7          9           0        0.779882    2.125473    0.858655
      8          9           0        2.451085    1.692403   -0.449424
      9          8           0       -1.653509   -3.557602   -1.944444
     10          1           0       -0.886164   -3.253485   -2.476377
     11          1           0       -2.448066   -3.256395   -2.390883
     12          8           0       -1.092983   -2.716911    0.512235
     13          1           0       -0.837306   -3.491853    1.018312
     14          1           0       -1.352322   -3.027813   -0.391498
     15          8           0        0.629825   -2.549638   -2.924643
     16          1           0        1.013072   -2.300461   -3.767750
     17          1           0        0.869913   -1.859262   -2.282030
 ---------------------------------------------------------------------
                    Distance matrix (angstroms):
                    1          2          3          4          5
     1  C    0.000000
     2  O    1.213139   0.000000
     3  O    1.296116   2.261721   0.000000
     4  H    1.946927   2.466862   1.019672   0.000000
     5  C    1.550999   2.404286   2.350470   3.285405   0.000000
     6  F    2.376298   3.289130   2.788116   3.727712   1.341226
     7  F    2.380083   3.321458   2.755475   3.712581   1.340174
     8  F    2.378077   2.648526   3.496169   4.311962   1.331283
     9  O    4.773625   4.228664   4.564653   3.667135   6.304456
    10  H    4.442705   3.687548   4.500325   3.721597   5.943077
    11  H    5.251371   4.722558   5.047652   4.197618   6.730460
    12  O    3.363869   3.514723   2.546442   1.532282   4.794794
    13  H    3.963015   4.129076   3.102982   2.158705   5.343490
    14  H    3.761476   3.608537   3.208096   2.214838   5.276984
    15  O    3.863085   2.787630   4.392573   3.914981   5.191681
    16  H    4.401062   3.226914   5.111541   4.745853   5.567983
    17  H    2.917374   1.816041   3.564951   3.239312   4.219694
                    6          7          8          9         10
     6  F    0.000000
     7  F    2.172362   0.000000
     8  F    2.166673   2.165996   0.000000
     9  O    7.038900   6.787937   6.829738   0.000000
    10  H    6.725059   6.544565   6.301395   0.981966   0.000000
    11  H    7.578246   7.067082   7.229215   0.959873   1.564243
    12  O    5.205875   5.203491   5.738228   2.656354   3.043433
    13  H    5.549601   5.847661   6.312233   3.073830   3.503149
    14  H    5.842218   5.715377   6.062153   1.668241   2.148243
    15  O    5.986179   6.016023   5.238188   2.681491   1.730481
    16  H    6.420195   6.406785   5.387219   3.466338   2.486563
    17  H    5.029062   5.074458   4.298008   3.060390   2.250652
                   11         12         13         14         15
    11  H    0.000000
    12  O    3.248905   0.000000
    13  H    3.777910   0.960219   0.000000
    14  H    2.291385   0.990278   1.571032   0.000000
    15  O    3.202783   3.848139   4.311280   3.251828   0.000000
    16  H    3.845653   4.788232   5.267798   4.186073   0.959060
    17  H    3.601780   3.520858   4.058597   3.142921   0.973249
                   16         17
    16  H    0.000000
    17  H    1.556443   0.000000
 Stoichiometry    C2H7F3O5
 Framework group  C1[X(C2H7F3O5)]
 Deg. of freedom    45
 Full point group                 C1      NOp   1
 Largest Abelian subgroup         C1      NOp   1
 Largest concise Abelian subgroup C1      NOp   1
                         Standard orientation:                         
 ---------------------------------------------------------------------
 Center     Atomic      Atomic             Coordinates (Angstroms)
 Number     Number       Type             X           Y           Z
 ---------------------------------------------------------------------
      1          6           0        0.639165   -0.053471   -0.048964
      2          8           0       -0.065802    0.931007   -0.123320
      3          8           0        0.289324   -1.301479   -0.050718
      4          1           0       -0.715917   -1.448604   -0.137756
      5          6           0        2.179299    0.091238    0.063480
      6          9           0        2.777875   -0.472622   -0.996076
      7          9           0        2.630318   -0.514013    1.170874
      8          9           0        2.534902    1.373223    0.112207
      9          8           0       -4.108718   -0.178079    0.430174
     10          1           0       -3.729874    0.704279    0.224798
     11          1           0       -4.425420   -0.149335    1.335839
     12          8           0       -2.183357   -1.870580   -0.265989
     13          1           0       -2.465160   -2.289529   -1.082744
     14          1           0       -2.917697   -1.274750    0.027919
     15          8           0       -2.654186    1.948352   -0.313480
     16          1           0       -2.624758    2.896318   -0.171032
     17          1           0       -1.737894    1.621954   -0.280501
 ---------------------------------------------------------------------
 Rotational constants (GHZ):           1.8157569           0.4899507           0.4207135
 Standard basis: 6-31++G(d,p) (6D, 7F)
 There are   232 symmetry adapted cartesian basis functions of A   symmetry.
 There are   232 symmetry adapted basis functions of A   symmetry.
   232 basis functions,   376 primitive gaussians,   232 cartesian basis functions
    43 alpha electrons       43 beta electrons
       nuclear repulsion energy       610.1247252087 Hartrees.
 NAtoms=   17 NActive=   17 NUniq=   17 SFac= 1.00D+00 NAtFMM=   60 NAOKFM=F Big=F
 Integral buffers will be    131072 words long.
 Raffenetti 2 integral format.
 Two-electron integral symmetry is turned on.
 Nuclear repulsion after empirical dispersion term =      610.1185459297 Hartrees.
 One-electron integrals computed using PRISM.
 NBasis=   232 RedAO= T EigKep=  5.19D-05  NBF=   232
 NBsUse=   232 1.00D-06 EigRej= -1.00D+00 NBFU=   232
 Initial guess from the checkpoint file:  "/local_scratch/slurm.5613880/Gau-2609607.chk"
 B after Tr=     0.000000    0.000000    0.000000
         Rot=    0.999991   -0.004160   -0.000264   -0.000047 Ang=  -0.48 deg.
 ExpMin= 3.60D-02 ExpMax= 7.00D+03 ExpMxC= 1.05D+03 IAcc=3 IRadAn=         5 AccDes= 0.00D+00
 Harris functional with IExCor= 4639 and IRadAn=       5 diagonalized for initial guess.
 HarFok:  IExCor= 4639 AccDes= 0.00D+00 IRadAn=         5 IDoV= 1 UseB2=F ITyADJ=14
 ICtDFT=  3500011 ScaDFX=  1.000000  1.000000  1.000000  1.000000
 FoFCou: FMM=F IPFlag=           0 FMFlag=      100000 FMFlg1=           0
         NFxFlg=           0 DoJE=T BraDBF=F KetDBF=T FulRan=T
         wScrn=  0.000000 ICntrl=       500 IOpCl=  0 I1Cent=   200000004 NGrid=           0
         NMat0=    1 NMatS0=      1 NMatT0=    0 NMatD0=    1 NMtDS0=    0 NMtDT0=    0
 Petite list used in FoFCou.
 Requested convergence on RMS density matrix=1.00D-10 within 128 cycles.
 Requested convergence on MAX density matrix=1.00D-08.
 Requested convergence on             energy=1.00D-08.
 No special actions if energy rises.
 SCF Done:  E(RwB97XD) =  -755.959851136     A.U. after   15 cycles
            NFock= 15  Conv=0.26D-10     -V/T= 2.0081
 Calling FoFJK, ICntrl=      2127 FMM=F ISym2X=0 I1Cent= 0 IOpClX= 0 NMat=1 NMatS=1 NMatT=0.
 ***** Axes restored to original set *****
 -------------------------------------------------------------------
 Center     Atomic                   Forces (Hartrees/Bohr)
 Number     Number              X              Y              Z
 -------------------------------------------------------------------
      1        6           0.000290888    0.000271581   -0.000201334
      2        8          -0.000033621   -0.000121182   -0.000115481
      3        8          -0.000209491   -0.000165201    0.000288323
      4        1           0.000042310    0.000035780   -0.000045139
      5        6           0.000014580    0.000036739   -0.000054091
      6        9           0.000012765   -0.000054004    0.000049827
      7        9          -0.000033887    0.000020511    0.000005420
      8        9          -0.000032446   -0.000003834    0.000044400
      9        8          -0.000060308    0.000233635   -0.000182785
     10        1           0.000081012   -0.000243681    0.000093218
     11        1          -0.000018743   -0.000049319    0.000050124
     12        8          -0.000086910    0.000110203    0.000132306
     13        1          -0.000030753   -0.000024744   -0.000144427
     14        1           0.000112302   -0.000109429    0.000081398
     15        8          -0.000019217    0.000036733    0.000126890
     16        1           0.000000671    0.000048490    0.000004813
     17        1          -0.000029151   -0.000022278   -0.000133463
 -------------------------------------------------------------------
 Cartesian Forces:  Max     0.000290888 RMS     0.000117483

 GradGradGradGradGradGradGradGradGradGradGradGradGradGradGradGradGradGrad
 Berny optimization.
 Using GEDIIS/GDIIS optimizer.
 FormGI is forming the generalized inverse of G from B-inverse, IUseBI=4.
 Internal  Forces:  Max     0.000368275 RMS     0.000069741
 Search for a local minimum.
 Step number  10 out of a maximum of  102
 All quantities printed in internal units (Hartrees-Bohrs-Radians)
 Mixed Optimization -- En-DIIS/RFO-DIIS
 Swapping is turned off.
 Update second derivatives using D2CorX and points    6    7    8    9   10
 DE= -6.40D-06 DEPred=-5.73D-06 R= 1.12D+00
 TightC=F SS=  1.41D+00  RLast= 1.12D-01 DXNew= 2.1271D+00 3.3674D-01
 Trust test= 1.12D+00 RLast= 1.12D-01 DXMaxT set to 1.26D+00
 ITU=  1  1  1  1  1  0  0  1  1  0
     Eigenvalues ---    0.00012   0.00032   0.00050   0.00058   0.00323
     Eigenvalues ---    0.00545   0.00806   0.00826   0.00949   0.01300
     Eigenvalues ---    0.01331   0.01521   0.01961   0.02084   0.02263
     Eigenvalues ---    0.02520   0.02686   0.02997   0.03421   0.03851
     Eigenvalues ---    0.04106   0.06397   0.07546   0.08210   0.09143
     Eigenvalues ---    0.11756   0.13720   0.20843   0.21554   0.22902
     Eigenvalues ---    0.23755   0.26298   0.34378   0.37898   0.39040
     Eigenvalues ---    0.41624   0.44244   0.48980   0.52395   0.56099
     Eigenvalues ---    0.56522   0.57153   0.57456   0.59590   0.91378
 En-DIIS/RFO-DIIS/Sim-DIIS IScMMF=       -3 using points:    10    9    8    7    6
 RFO step:  Lambda=-5.91466970D-06.
 DidBck=F Rises=F RFO-DIIS coefs:    1.59766    0.07015   -0.46265   -0.59815    0.39300
 Iteration  1 RMS(Cart)=  0.01164364 RMS(Int)=  0.00017707
 Iteration  2 RMS(Cart)=  0.00014063 RMS(Int)=  0.00014335
 Iteration  3 RMS(Cart)=  0.00000004 RMS(Int)=  0.00014335
 Variable       Old X    -DE/DX   Delta X   Delta X   Delta X     New X
                                 (Linear)    (Quad)   (Total)
    R1        2.29250   0.00015   0.00057  -0.00048   0.00006   2.29256
    R2        2.44930   0.00037   0.00098  -0.00030   0.00065   2.44995
    R3        2.93096  -0.00000  -0.00092   0.00064  -0.00027   2.93069
    R4        3.43182   0.00002   0.00164  -0.00222  -0.00058   3.43124
    R5        1.92690  -0.00002  -0.00428   0.00379  -0.00051   1.92639
    R6        2.89559   0.00002   0.00431  -0.00286   0.00143   2.89702
    R7        2.53455   0.00006   0.00026  -0.00012   0.00014   2.53469
    R8        2.53256   0.00004   0.00025  -0.00015   0.00010   2.53266
    R9        2.51576  -0.00005  -0.00022   0.00002  -0.00019   2.51557
   R10        1.85565  -0.00007  -0.00020   0.00023   0.00006   1.85571
   R11        1.81390  -0.00002   0.00025  -0.00026  -0.00001   1.81389
   R12        3.15252   0.00003   0.01023  -0.00669   0.00358   3.15610
   R13        3.27014   0.00000   0.00736  -0.00645   0.00093   3.27107
   R14        1.81455  -0.00007   0.00016  -0.00013   0.00003   1.81458
   R15        1.87135  -0.00003  -0.00083   0.00046  -0.00034   1.87102
   R16        1.81236   0.00001   0.00015  -0.00007   0.00007   1.81243
   R17        1.83917  -0.00009   0.00050  -0.00062  -0.00013   1.83905
    A1        2.24524  -0.00009   0.00032  -0.00069  -0.00031   2.24493
    A2        2.10107   0.00019   0.00001   0.00090   0.00087   2.10194
    A3        1.93688  -0.00011  -0.00033  -0.00021  -0.00056   1.93631
    A4        2.58509  -0.00003  -0.00350   0.00388   0.00055   2.58564
    A5        1.98793  -0.00000  -0.00059   0.00089   0.00039   1.98832
    A6        1.92481  -0.00009  -0.00072   0.00030  -0.00043   1.92439
    A7        1.93045  -0.00001  -0.00057   0.00031  -0.00026   1.93019
    A8        1.93664   0.00005  -0.00045   0.00066   0.00021   1.93685
    A9        1.88885   0.00003   0.00051  -0.00038   0.00014   1.88898
   A10        1.89077   0.00003   0.00065  -0.00043   0.00022   1.89099
   A11        1.89100  -0.00001   0.00065  -0.00051   0.00014   1.89114
   A12        1.87310   0.00005  -0.00412   0.00354  -0.00098   1.87212
   A13        1.83882  -0.00003  -0.00294   0.00127  -0.00135   1.83747
   A14        2.07459   0.00001  -0.00574   0.00162  -0.00416   2.07043
   A15        2.82682   0.00002  -0.00069   0.00560   0.00539   2.83221
   A16        2.06280   0.00007  -0.00266   0.00121  -0.00146   2.06134
   A17        2.11722   0.00001   0.00181  -0.00104   0.00110   2.11831
   A18        1.87270  -0.00014  -0.00276   0.00052  -0.00223   1.87047
   A19        2.32331  -0.00002  -0.00237  -0.00071  -0.00315   2.32016
   A20        1.91091   0.00006   0.00154  -0.00177  -0.00001   1.91090
   A21        1.87294  -0.00006  -0.00215   0.00198  -0.00028   1.87266
   A22        3.27580   0.00005   0.00370  -0.00018   0.00365   3.27945
   A23        3.08216   0.00001   0.00560  -0.00377   0.00223   3.08439
   A24        3.07118   0.00003   0.00540  -0.00230   0.00332   3.07450
   A25        3.14051  -0.00000   0.00246  -0.00284  -0.00038   3.14013
   A26        3.20145  -0.00004   0.00201  -0.00211  -0.00029   3.20116
   A27        3.12231   0.00004  -0.00342   0.00819   0.00457   3.12687
    D1       -0.01464   0.00001  -0.01029  -0.00342  -0.01370  -0.02835
    D2        3.12431  -0.00001  -0.01081  -0.00296  -0.01382   3.11049
    D3        0.01326  -0.00001  -0.00323   0.00216  -0.00122   0.01203
    D4       -3.12590   0.00001  -0.00275   0.00173  -0.00112  -3.12702
    D5       -2.05511  -0.00001  -0.00181  -0.00064  -0.00243  -2.05755
    D6        2.13927   0.00002  -0.00163  -0.00056  -0.00216   2.13711
    D7        0.04008   0.00000  -0.00177  -0.00056  -0.00230   0.03777
    D8        1.08427  -0.00002  -0.00225  -0.00026  -0.00253   1.08174
    D9       -1.00453   0.00000  -0.00206  -0.00018  -0.00226  -1.00678
   D10       -3.10372  -0.00001  -0.00220  -0.00017  -0.00240  -3.10612
   D11        0.34716   0.00003   0.00265   0.00243   0.00515   0.35230
   D12        2.95270   0.00001  -0.00199   0.00359   0.00157   2.95427
   D13        1.94148  -0.00007   0.01915   0.00021   0.01933   1.96081
   D14       -0.47481   0.00006   0.02418  -0.00018   0.02366  -0.45115
   D15        2.28665  -0.00002  -0.02982  -0.00200  -0.03198   2.25468
   D16        0.05973  -0.00005  -0.01867  -0.00679  -0.02561   0.03412
   D17        0.55213  -0.00001  -0.01927   0.00292  -0.01637   0.53576
   D18       -1.85274   0.00002  -0.01468   0.00140  -0.01318  -1.86592
   D19       -1.54097  -0.00005  -0.00909  -0.00261  -0.01194  -1.55291
   D20        2.33734  -0.00002  -0.00449  -0.00413  -0.00875   2.32859
   D21       -2.89295   0.00004   0.03861   0.00052   0.03906  -2.85388
   D22       -0.45308  -0.00002   0.03319   0.00028   0.03327  -0.41982
         Item               Value     Threshold  Converged?
 Maximum Force            0.000368     0.000015     NO 
 RMS     Force            0.000070     0.000010     NO 
 Maximum Displacement     0.036072     0.000060     NO 
 RMS     Displacement     0.011751     0.000040     NO 
 Predicted change in Energy=-2.713790D-06
 GradGradGradGradGradGradGradGradGradGradGradGradGradGradGradGradGradGrad

                          Input orientation:                          
 ---------------------------------------------------------------------
 Center     Atomic      Atomic             Coordinates (Angstroms)
 Number     Number       Type             X           Y           Z
 ---------------------------------------------------------------------
      1          6           0        0.972033   -0.100134    0.043520
      2          8           0        1.182993   -0.547656   -1.064180
      3          8           0        0.189853   -0.563181    0.967956
      4          1           0       -0.292850   -1.422803    0.708671
      5          6           0        1.685063    1.193072    0.517185
      6          9           0        2.457680    0.933854    1.582529
      7          9           0        0.787664    2.125057    0.866882
      8          9           0        2.454799    1.693181   -0.446889
      9          8           0       -1.644534   -3.572040   -1.942906
     10          1           0       -0.876242   -3.266138   -2.472503
     11          1           0       -2.437937   -3.274330   -2.393713
     12          8           0       -1.102824   -2.709507    0.512375
     13          1           0       -0.856394   -3.482070    1.026644
     14          1           0       -1.354033   -3.027656   -0.390937
     15          8           0        0.629953   -2.545023   -2.928175
     16          1           0        1.002332   -2.289191   -3.774198
     17          1           0        0.865037   -1.851653   -2.287039
 ---------------------------------------------------------------------
                    Distance matrix (angstroms):
                    1          2          3          4          5
     1  C    0.000000
     2  O    1.213169   0.000000
     3  O    1.296457   2.261890   0.000000
     4  H    1.947256   2.467184   1.019402   0.000000
     5  C    1.550855   2.404771   2.350164   3.285058   0.000000
     6  F    2.375885   3.290102   2.786011   3.725973   1.341301
     7  F    2.379789   3.320946   2.755761   3.712123   1.340228
     8  F    2.378040   2.649508   3.496132   4.312105   1.331181
     9  O    4.779795   4.232489   4.570703   3.671121   6.312254
    10  H    4.446355   3.689711   4.503254   3.722647   5.948367
    11  H    5.257710   4.723721   5.055336   4.201706   6.740188
    12  O    3.366554   3.519103   2.546622   1.533036   4.796088
    13  H    3.968271   4.140221   3.101288   2.158534   5.345606
    14  H    3.764269   3.611115   3.209955   2.216032   5.279709
    15  O    3.863349   2.787436   4.393315   3.916323   5.192024
    16  H    4.400893   3.226419   5.111483   4.745971   5.568505
    17  H    2.917323   1.815733   3.565253   3.240200   4.219770
                    6          7          8          9         10
     6  F    0.000000
     7  F    2.172572   0.000000
     8  F    2.166823   2.166068   0.000000
     9  O    7.039882   6.802015   6.838505   0.000000
    10  H    6.722965   6.556299   6.308232   0.981999   0.000000
    11  H    7.581977   7.084445   7.239140   0.959867   1.563702
    12  O    5.205431   5.203137   5.741127   2.658160   3.044778
    13  H    5.549098   5.845368   6.318111   3.073676   3.505860
    14  H    5.841000   5.720090   6.066023   1.670135   2.148971
    15  O    5.982442   6.019715   5.239199   2.683060   1.730973
    16  H    6.418768   6.408689   5.388872   3.464856   2.485533
    17  H    5.026840   5.076163   4.298760   3.062043   2.251048
                   11         12         13         14         15
    11  H    0.000000
    12  O    3.247599   0.000000
    13  H    3.774027   0.960236   0.000000
    14  H    2.290591   0.990100   1.569610   0.000000
    15  O    3.198357   3.855769   4.327572   3.256794   0.000000
    16  H    3.835581   4.794065   5.284497   4.188584   0.959099
    17  H    3.597920   3.527763   4.074566   3.146817   0.973181
                   16         17
    16  H    0.000000
    17  H    1.556256   0.000000
 Stoichiometry    C2H7F3O5
 Framework group  C1[X(C2H7F3O5)]
 Deg. of freedom    45
 Full point group                 C1      NOp   1
 Largest Abelian subgroup         C1      NOp   1
 Largest concise Abelian subgroup C1      NOp   1
                         Standard orientation:                         
 ---------------------------------------------------------------------
 Center     Atomic      Atomic             Coordinates (Angstroms)
 Number     Number       Type             X           Y           Z
 ---------------------------------------------------------------------
      1          6           0        0.639974   -0.052081   -0.044793
      2          8           0       -0.065624    0.932545   -0.111297
      3          8           0        0.290010   -1.300395   -0.050887
      4          1           0       -0.715392   -1.447440   -0.132890
      5          6           0        2.180554    0.091205    0.061211
      6          9           0        2.773569   -0.470832   -1.002526
      7          9           0        2.635699   -0.517342    1.165169
      8          9           0        2.537562    1.372633    0.111503
      9          8           0       -4.116126   -0.177278    0.413759
     10          1           0       -3.734368    0.703767    0.207986
     11          1           0       -4.437284   -0.144515    1.317712
     12          8           0       -2.182654   -1.874946   -0.253641
     13          1           0       -2.463140   -2.305355   -1.064893
     14          1           0       -2.918853   -1.276406    0.029302
     15          8           0       -2.652444    1.951680   -0.310109
     16          1           0       -2.624124    2.897730   -0.155000
     17          1           0       -1.736766    1.624484   -0.270643
 ---------------------------------------------------------------------
 Rotational constants (GHZ):           1.8155847           0.4895727           0.4200561
 Standard basis: 6-31++G(d,p) (6D, 7F)
 There are   232 symmetry adapted cartesian basis functions of A   symmetry.
 There are   232 symmetry adapted basis functions of A   symmetry.
   232 basis functions,   376 primitive gaussians,   232 cartesian basis functions
    43 alpha electrons       43 beta electrons
       nuclear repulsion energy       609.9832814941 Hartrees.
 NAtoms=   17 NActive=   17 NUniq=   17 SFac= 1.00D+00 NAtFMM=   60 NAOKFM=F Big=F
 Integral buffers will be    131072 words long.
 Raffenetti 2 integral format.
 Two-electron integral symmetry is turned on.
 Nuclear repulsion after empirical dispersion term =      609.9771076657 Hartrees.
 One-electron integrals computed using PRISM.
 NBasis=   232 RedAO= T EigKep=  5.19D-05  NBF=   232
 NBsUse=   232 1.00D-06 EigRej= -1.00D+00 NBFU=   232
 Initial guess from the checkpoint file:  "/local_scratch/slurm.5613880/Gau-2609607.chk"
 B after Tr=     0.000000    0.000000    0.000000
         Rot=    1.000000   -0.000191   -0.000089    0.000073 Ang=  -0.03 deg.
 ExpMin= 3.60D-02 ExpMax= 7.00D+03 ExpMxC= 1.05D+03 IAcc=3 IRadAn=         5 AccDes= 0.00D+00
 Harris functional with IExCor= 4639 and IRadAn=       5 diagonalized for initial guess.
 HarFok:  IExCor= 4639 AccDes= 0.00D+00 IRadAn=         5 IDoV= 1 UseB2=F ITyADJ=14
 ICtDFT=  3500011 ScaDFX=  1.000000  1.000000  1.000000  1.000000
 FoFCou: FMM=F IPFlag=           0 FMFlag=      100000 FMFlg1=           0
         NFxFlg=           0 DoJE=T BraDBF=F KetDBF=T FulRan=T
         wScrn=  0.000000 ICntrl=       500 IOpCl=  0 I1Cent=   200000004 NGrid=           0
         NMat0=    1 NMatS0=      1 NMatT0=    0 NMatD0=    1 NMtDS0=    0 NMtDT0=    0
 Petite list used in FoFCou.
 Requested convergence on RMS density matrix=1.00D-10 within 128 cycles.
 Requested convergence on MAX density matrix=1.00D-08.
 Requested convergence on             energy=1.00D-08.
 No special actions if energy rises.
 SCF Done:  E(RwB97XD) =  -755.959853946     A.U. after   13 cycles
            NFock= 13  Conv=0.89D-10     -V/T= 2.0081
 Calling FoFJK, ICntrl=      2127 FMM=F ISym2X=0 I1Cent= 0 IOpClX= 0 NMat=1 NMatS=1 NMatT=0.
 ***** Axes restored to original set *****
 -------------------------------------------------------------------
 Center     Atomic                   Forces (Hartrees/Bohr)
 Number     Number              X              Y              Z
 -------------------------------------------------------------------
      1        6           0.000049159    0.000001046   -0.000051461
      2        8          -0.000037245    0.000009826   -0.000005592
      3        8           0.000004954    0.000014962    0.000062483
      4        1          -0.000005958    0.000007274   -0.000012803
      5        6          -0.000003871   -0.000012622    0.000012872
      6        9          -0.000004691    0.000025572   -0.000016704
      7        9           0.000029503    0.000006532   -0.000002172
      8        9          -0.000004070    0.000017764    0.000027148
      9        8           0.000062558    0.000238083   -0.000062592
     10        1          -0.000005772   -0.000162906    0.000024576
     11        1          -0.000042349   -0.000057782    0.000020094
     12        8          -0.000054289   -0.000058687    0.000060401
     13        1           0.000003429    0.000011961   -0.000006079
     14        1           0.000035490   -0.000043333   -0.000064133
     15        8          -0.000053256   -0.000007417    0.000069061
     16        1           0.000004717    0.000021563    0.000026421
     17        1           0.000021691   -0.000011835   -0.000081520
 -------------------------------------------------------------------
 Cartesian Forces:  Max     0.000238083 RMS     0.000053335

 GradGradGradGradGradGradGradGradGradGradGradGradGradGradGradGradGradGrad
 Berny optimization.
 Using GEDIIS/GDIIS optimizer.
 FormGI is forming the generalized inverse of G from B-inverse, IUseBI=4.
 Internal  Forces:  Max     0.000099233 RMS     0.000029451
 Search for a local minimum.
 Step number  11 out of a maximum of  102
 All quantities printed in internal units (Hartrees-Bohrs-Radians)
 Mixed Optimization -- En-DIIS/RFO-DIIS
 Swapping is turned off.
 Update second derivatives using D2CorX and points    6    7    8    9   10
                                                     11
 DE= -2.81D-06 DEPred=-2.71D-06 R= 1.04D+00
 TightC=F SS=  1.41D+00  RLast= 8.05D-02 DXNew= 2.1271D+00 2.4160D-01
 Trust test= 1.04D+00 RLast= 8.05D-02 DXMaxT set to 1.26D+00
 ITU=  1  1  1  1  1  1  0  0  1  1  0
     Eigenvalues ---    0.00011   0.00032   0.00048   0.00054   0.00324
     Eigenvalues ---    0.00545   0.00769   0.00827   0.01134   0.01279
     Eigenvalues ---    0.01335   0.01484   0.01975   0.02123   0.02259
     Eigenvalues ---    0.02544   0.02738   0.03050   0.03425   0.03849
     Eigenvalues ---    0.04077   0.06395   0.07616   0.07966   0.09218
     Eigenvalues ---    0.11762   0.13729   0.20908   0.21538   0.22849
     Eigenvalues ---    0.23755   0.26296   0.34307   0.37903   0.39034
     Eigenvalues ---    0.42400   0.44384   0.48970   0.52665   0.56328
     Eigenvalues ---    0.56489   0.57158   0.57491   0.58795   0.90655
 En-DIIS/RFO-DIIS/Sim-DIIS IScMMF=       -3 using points:    11   10    9    8    7    6
 RFO step:  Lambda=-1.54138480D-06.
 DidBck=F Rises=F RFO-DIIS coefs:    1.28793    0.08174   -0.89731    0.51228   -0.00307
                  RFO-DIIS coefs:    0.01842
 Iteration  1 RMS(Cart)=  0.00302396 RMS(Int)=  0.00004314
 Iteration  2 RMS(Cart)=  0.00002029 RMS(Int)=  0.00004053
 Iteration  3 RMS(Cart)=  0.00000000 RMS(Int)=  0.00004053
 Variable       Old X    -DE/DX   Delta X   Delta X   Delta X     New X
                                 (Linear)    (Quad)   (Total)
    R1        2.29256   0.00002   0.00049  -0.00057  -0.00010   2.29246
    R2        2.44995   0.00006   0.00065  -0.00052   0.00012   2.45007
    R3        2.93069   0.00005  -0.00019   0.00039   0.00020   2.93089
    R4        3.43124   0.00002   0.00109   0.00032   0.00139   3.43263
    R5        1.92639   0.00006  -0.00024  -0.00026  -0.00050   1.92589
    R6        2.89702   0.00006   0.00039   0.00182   0.00221   2.89923
    R7        2.53469  -0.00002   0.00013  -0.00023  -0.00010   2.53459
    R8        2.53266  -0.00002   0.00007  -0.00006   0.00001   2.53267
    R9        2.51557  -0.00002  -0.00016   0.00016   0.00000   2.51557
   R10        1.85571  -0.00010  -0.00031   0.00006  -0.00024   1.85547
   R11        1.81389   0.00001   0.00001  -0.00007  -0.00006   1.81383
   R12        3.15610  -0.00002   0.00149  -0.00192  -0.00041   3.15568
   R13        3.27107  -0.00002   0.00161  -0.00145   0.00016   3.27123
   R14        1.81458  -0.00001  -0.00001  -0.00002  -0.00003   1.81455
   R15        1.87102   0.00005  -0.00042   0.00045   0.00004   1.87106
   R16        1.81243  -0.00002   0.00005  -0.00006  -0.00001   1.81242
   R17        1.83905  -0.00003   0.00037  -0.00042  -0.00006   1.83899
    A1        2.24493  -0.00002   0.00005  -0.00011  -0.00006   2.24487
    A2        2.10194   0.00003   0.00066  -0.00043   0.00022   2.10217
    A3        1.93631  -0.00001  -0.00071   0.00055  -0.00016   1.93615
    A4        2.58564   0.00001   0.00007   0.00064   0.00073   2.58637
    A5        1.98832  -0.00001  -0.00066   0.00057  -0.00006   1.98826
    A6        1.92439   0.00003  -0.00037   0.00062   0.00026   1.92464
    A7        1.93019   0.00003  -0.00021   0.00018  -0.00003   1.93016
    A8        1.93685   0.00004   0.00027  -0.00022   0.00005   1.93690
    A9        1.88898  -0.00003   0.00008  -0.00016  -0.00008   1.88891
   A10        1.89099  -0.00003   0.00014  -0.00023  -0.00009   1.89090
   A11        1.89114  -0.00004   0.00009  -0.00022  -0.00013   1.89101
   A12        1.87212   0.00004  -0.00080   0.00115   0.00028   1.87240
   A13        1.83747   0.00002   0.00023   0.00095   0.00133   1.83880
   A14        2.07043   0.00002  -0.00066   0.00249   0.00180   2.07223
   A15        2.83221  -0.00004  -0.00163   0.00037  -0.00110   2.83111
   A16        2.06134  -0.00000  -0.00082   0.00017  -0.00068   2.06066
   A17        2.11831  -0.00002  -0.00073  -0.00026  -0.00090   2.11741
   A18        1.87047   0.00001  -0.00044   0.00050   0.00003   1.87050
   A19        2.32016  -0.00000  -0.00101   0.00177   0.00074   2.32090
   A20        1.91090   0.00005  -0.00040  -0.00062  -0.00097   1.90993
   A21        1.87266  -0.00005  -0.00042  -0.00016  -0.00062   1.87204
   A22        3.27945  -0.00001   0.00070  -0.00086  -0.00010   3.27935
   A23        3.08439   0.00002   0.00197  -0.00095   0.00116   3.08555
   A24        3.07450  -0.00001   0.00015  -0.00013   0.00009   3.07459
   A25        3.14013  -0.00001  -0.00102  -0.00019  -0.00121   3.13892
   A26        3.20116  -0.00004  -0.00056  -0.00029  -0.00088   3.20028
   A27        3.12687   0.00001   0.00147   0.00077   0.00221   3.12908
    D1       -0.02835   0.00000  -0.01377   0.00052  -0.01325  -0.04160
    D2        3.11049   0.00000  -0.01419   0.00126  -0.01294   3.09756
    D3        0.01203  -0.00000  -0.00020  -0.00042  -0.00064   0.01139
    D4       -3.12702   0.00000   0.00019  -0.00110  -0.00093  -3.12795
    D5       -2.05755   0.00000  -0.00240  -0.00014  -0.00254  -2.06009
    D6        2.13711  -0.00000  -0.00214  -0.00046  -0.00260   2.13451
    D7        0.03777   0.00000  -0.00229  -0.00016  -0.00245   0.03532
    D8        1.08174  -0.00000  -0.00276   0.00048  -0.00228   1.07946
    D9       -1.00678  -0.00000  -0.00249   0.00016  -0.00234  -1.00912
   D10       -3.10612  -0.00000  -0.00265   0.00046  -0.00219  -3.10832
   D11        0.35230   0.00002   0.01543   0.00044   0.01588   0.36818
   D12        2.95427   0.00002   0.01322   0.00262   0.01584   2.97010
   D13        1.96081  -0.00001   0.00459   0.00028   0.00488   1.96569
   D14       -0.45115   0.00001   0.00784  -0.00021   0.00758  -0.44357
   D15        2.25468   0.00001  -0.01224   0.00143  -0.01082   2.24386
   D16        0.03412  -0.00004  -0.01114  -0.00278  -0.01393   0.02019
   D17        0.53576   0.00004   0.00062   0.00173   0.00239   0.53816
   D18       -1.86592   0.00004   0.00259   0.00120   0.00382  -1.86210
   D19       -1.55291  -0.00004   0.00160  -0.00180  -0.00021  -1.55312
   D20        2.32859  -0.00004   0.00357  -0.00233   0.00121   2.32980
   D21       -2.85388   0.00001   0.01066  -0.00036   0.01028  -2.84360
   D22       -0.41982  -0.00001   0.00736   0.00105   0.00840  -0.41142
         Item               Value     Threshold  Converged?
 Maximum Force            0.000099     0.000015     NO 
 RMS     Force            0.000029     0.000010     NO 
 Maximum Displacement     0.012582     0.000060     NO 
 RMS     Displacement     0.003023     0.000040     NO 
 Predicted change in Energy=-6.692904D-07
 GradGradGradGradGradGradGradGradGradGradGradGradGradGradGradGradGradGrad

                          Input orientation:                          
 ---------------------------------------------------------------------
 Center     Atomic      Atomic             Coordinates (Angstroms)
 Number     Number       Type             X           Y           Z
 ---------------------------------------------------------------------
      1          6           0        0.970339   -0.098991    0.043082
      2          8           0        1.176335   -0.543535   -1.066693
      3          8           0        0.192023   -0.564438    0.969664
      4          1           0       -0.292300   -1.422684    0.709893
      5          6           0        1.685336    1.193040    0.517326
      6          9           0        2.460229    0.931885    1.580476
      7          9           0        0.789312    2.125042    0.870507
      8          9           0        2.453180    1.694354   -0.447632
      9          8           0       -1.644208   -3.570887   -1.942857
     10          1           0       -0.874672   -3.268494   -2.472432
     11          1           0       -2.436505   -3.273033   -2.395444
     12          8           0       -1.104241   -2.709464    0.513058
     13          1           0       -0.858023   -3.482138    1.027231
     14          1           0       -1.353971   -3.027252   -0.390813
     15          8           0        0.631381   -2.546736   -2.927887
     16          1           0        1.005137   -2.292231   -3.773695
     17          1           0        0.863239   -1.850654   -2.288564
 ---------------------------------------------------------------------
                    Distance matrix (angstroms):
                    1          2          3          4          5
     1  C    0.000000
     2  O    1.213117   0.000000
     3  O    1.296522   2.261870   0.000000
     4  H    1.947064   2.466992   1.019136   0.000000
     5  C    1.550959   2.404972   2.350175   3.284835   0.000000
     6  F    2.376144   3.291314   2.785109   3.725363   1.341249
     7  F    2.379858   3.320216   2.756789   3.712417   1.340232
     8  F    2.378173   2.649853   3.496241   4.312013   1.331181
     9  O    4.778480   4.229419   4.570915   3.671445   6.311368
    10  H    4.447204   3.688921   4.505306   3.724696   5.949587
    11  H    5.256190   4.718935   5.056639   4.202918   6.739407
    12  O    3.367392   3.519643   2.547533   1.534207   4.797009
    13  H    3.969527   4.142284   3.101433   2.159189   5.346585
    14  H    3.763694   3.609448   3.210366   2.216604   5.279486
    15  O    3.864324   2.788159   4.394706   3.917923   5.192903
    16  H    4.402193   3.227245   5.113304   4.747843   5.569798
    17  H    2.918282   1.816469   3.566642   3.241786   4.220538
                    6          7          8          9         10
     6  F    0.000000
     7  F    2.172473   0.000000
     8  F    2.166709   2.165973   0.000000
     9  O    7.038127   6.802988   6.837182   0.000000
    10  H    6.722411   6.560055   6.309063   0.981874   0.000000
    11  H    7.580717   7.086010   7.237259   0.959837   1.563736
    12  O    5.206174   5.204398   5.742106   2.658032   3.046042
    13  H    5.549818   5.846259   6.319443   3.073661   3.506218
    14  H    5.840280   5.721077   6.065575   1.669916   2.149666
    15  O    5.980871   6.023142   5.239987   2.682811   1.731060
    16  H    6.417115   6.413072   5.390027   3.464961   2.485972
    17  H    5.026169   5.078519   4.299306   3.060393   2.250425
                   11         12         13         14         15
    11  H    0.000000
    12  O    3.248373   0.000000
    13  H    3.774922   0.960220   0.000000
    14  H    2.291470   0.990120   1.569629   0.000000
    15  O    3.197331   3.857326   4.328540   3.257186   0.000000
    16  H    3.834898   4.795812   5.285465   4.189217   0.959093
    17  H    3.594843   3.529536   4.076639   3.146723   0.973150
                   16         17
    16  H    0.000000
    17  H    1.555872   0.000000
 Stoichiometry    C2H7F3O5
 Framework group  C1[X(C2H7F3O5)]
 Deg. of freedom    45
 Full point group                 C1      NOp   1
 Largest Abelian subgroup         C1      NOp   1
 Largest concise Abelian subgroup C1      NOp   1
                         Standard orientation:                         
 ---------------------------------------------------------------------
 Center     Atomic      Atomic             Coordinates (Angstroms)
 Number     Number       Type             X           Y           Z
 ---------------------------------------------------------------------
      1          6           0        0.639815   -0.052237   -0.042917
      2          8           0       -0.066666    0.932059   -0.103748
      3          8           0        0.290718   -1.300832   -0.053450
      4          1           0       -0.714552   -1.448156   -0.133229
      5          6           0        2.180620    0.091491    0.060705
      6          9           0        2.772316   -0.468237   -1.004917
      7          9           0        2.637873   -0.518857    1.162802
      8          9           0        2.537258    1.372948    0.112856
      9          8           0       -4.115131   -0.176908    0.414037
     10          1           0       -3.735582    0.704152    0.204868
     11          1           0       -4.436394   -0.141693    1.317827
     12          8           0       -2.182986   -1.876325   -0.252245
     13          1           0       -2.463671   -2.307129   -1.063200
     14          1           0       -2.918476   -1.276439    0.029763
     15          8           0       -2.653197    1.951747   -0.313320
     16          1           0       -2.625239    2.898170   -0.160480
     17          1           0       -1.737622    1.624958   -0.269140
 ---------------------------------------------------------------------
 Rotational constants (GHZ):           1.8149828           0.4895631           0.4200093
 Standard basis: 6-31++G(d,p) (6D, 7F)
 There are   232 symmetry adapted cartesian basis functions of A   symmetry.
 There are   232 symmetry adapted basis functions of A   symmetry.
   232 basis functions,   376 primitive gaussians,   232 cartesian basis functions
    43 alpha electrons       43 beta electrons
       nuclear repulsion energy       609.9553408641 Hartrees.
 NAtoms=   17 NActive=   17 NUniq=   17 SFac= 1.00D+00 NAtFMM=   60 NAOKFM=F Big=F
 Integral buffers will be    131072 words long.
 Raffenetti 2 integral format.
 Two-electron integral symmetry is turned on.
 Nuclear repulsion after empirical dispersion term =      609.9491676801 Hartrees.
 One-electron integrals computed using PRISM.
 NBasis=   232 RedAO= T EigKep=  5.19D-05  NBF=   232
 NBsUse=   232 1.00D-06 EigRej= -1.00D+00 NBFU=   232
 Initial guess from the checkpoint file:  "/local_scratch/slurm.5613880/Gau-2609607.chk"
 B after Tr=    -0.000000   -0.000000   -0.000000
         Rot=    1.000000   -0.000194   -0.000078   -0.000060 Ang=  -0.02 deg.
 Requested convergence on RMS density matrix=1.00D-10 within 128 cycles.
 Requested convergence on MAX density matrix=1.00D-08.
 Requested convergence on             energy=1.00D-08.
 No special actions if energy rises.
 SCF Done:  E(RwB97XD) =  -755.959855108     A.U. after   14 cycles
            NFock= 14  Conv=0.20D-10     -V/T= 2.0081
 Calling FoFJK, ICntrl=      2127 FMM=F ISym2X=0 I1Cent= 0 IOpClX= 0 NMat=1 NMatS=1 NMatT=0.
 ***** Axes restored to original set *****
 -------------------------------------------------------------------
 Center     Atomic                   Forces (Hartrees/Bohr)
 Number     Number              X              Y              Z
 -------------------------------------------------------------------
      1        6           0.000033774    0.000030925    0.000021978
      2        8          -0.000015873    0.000002207   -0.000040254
      3        8           0.000037501    0.000091764    0.000066072
      4        1          -0.000044860   -0.000099100   -0.000035487
      5        6           0.000007246    0.000012413   -0.000007337
      6        9          -0.000002170   -0.000011264    0.000000809
      7        9          -0.000007312   -0.000007610   -0.000001297
      8        9          -0.000002845   -0.000004674   -0.000005301
      9        8           0.000041576    0.000102619   -0.000016202
     10        1           0.000006042   -0.000063888   -0.000019135
     11        1          -0.000043650   -0.000031255    0.000016262
     12        8          -0.000008304    0.000004340    0.000021063
     13        1          -0.000003160   -0.000008379   -0.000001078
     14        1          -0.000001233   -0.000021576   -0.000015771
     15        8           0.000003061    0.000043043    0.000057469
     16        1          -0.000004787   -0.000014312   -0.000017201
     17        1           0.000004993   -0.000025250   -0.000024589
 -------------------------------------------------------------------
 Cartesian Forces:  Max     0.000102619 RMS     0.000034511

 GradGradGradGradGradGradGradGradGradGradGradGradGradGradGradGradGradGrad
 Berny optimization.
 Using GEDIIS/GDIIS optimizer.
 FormGI is forming the generalized inverse of G from B-inverse, IUseBI=4.
 Internal  Forces:  Max     0.000122062 RMS     0.000020606
 Search for a local minimum.
 Step number  12 out of a maximum of  102
 All quantities printed in internal units (Hartrees-Bohrs-Radians)
 Mixed Optimization -- En-DIIS/RFO-DIIS
 Swapping is turned off.
 Update second derivatives using D2CorX and points    6    7    8    9   10
                                                     11   12
 DE= -1.16D-06 DEPred=-6.69D-07 R= 1.74D+00
 TightC=F SS=  1.41D+00  RLast= 3.87D-02 DXNew= 2.1271D+00 1.1612D-01
 Trust test= 1.74D+00 RLast= 3.87D-02 DXMaxT set to 1.26D+00
 ITU=  1  1  1  1  1  1  1  0  0  1  1  0
     Eigenvalues ---    0.00013   0.00026   0.00043   0.00061   0.00324
     Eigenvalues ---    0.00545   0.00686   0.00834   0.01098   0.01173
     Eigenvalues ---    0.01336   0.01537   0.01915   0.02073   0.02310
     Eigenvalues ---    0.02524   0.02720   0.03124   0.03457   0.03851
     Eigenvalues ---    0.04095   0.06199   0.07600   0.08073   0.09363
     Eigenvalues ---    0.11766   0.13736   0.20909   0.21568   0.22907
     Eigenvalues ---    0.23760   0.26275   0.35247   0.37906   0.39055
     Eigenvalues ---    0.42180   0.43964   0.49098   0.52009   0.56096
     Eigenvalues ---    0.56508   0.57164   0.57535   0.59021   0.89442
 En-DIIS/RFO-DIIS/Sim-DIIS IScMMF=       -3 using points:    12   11   10    9    8    7    6
 RFO step:  Lambda=-1.14743451D-06.
 DidBck=F Rises=F RFO-DIIS coefs:    1.39570   -0.13256    0.04989   -0.99047    0.69084
                  RFO-DIIS coefs:    0.07952   -0.09292
 Iteration  1 RMS(Cart)=  0.00367276 RMS(Int)=  0.00004337
 Iteration  2 RMS(Cart)=  0.00002888 RMS(Int)=  0.00004027
 Iteration  3 RMS(Cart)=  0.00000000 RMS(Int)=  0.00004027
 Variable       Old X    -DE/DX   Delta X   Delta X   Delta X     New X
                                 (Linear)    (Quad)   (Total)
    R1        2.29246   0.00004   0.00031  -0.00030   0.00001   2.29247
    R2        2.45007   0.00004   0.00034  -0.00028   0.00006   2.45013
    R3        2.93089  -0.00002   0.00008  -0.00006   0.00003   2.93091
    R4        3.43263   0.00001   0.00068  -0.00031   0.00036   3.43299
    R5        1.92589   0.00012   0.00059  -0.00021   0.00037   1.92626
    R6        2.89923   0.00001  -0.00018   0.00028   0.00010   2.89933
    R7        2.53459   0.00000  -0.00001  -0.00009  -0.00010   2.53449
    R8        2.53267  -0.00000   0.00007   0.00003   0.00010   2.53277
    R9        2.51557  -0.00000  -0.00014   0.00010  -0.00003   2.51553
   R10        1.85547  -0.00001  -0.00031   0.00024  -0.00007   1.85540
   R11        1.81383   0.00002  -0.00003   0.00000  -0.00003   1.81380
   R12        3.15568  -0.00001  -0.00185   0.00055  -0.00130   3.15438
   R13        3.27123  -0.00000  -0.00024   0.00011  -0.00013   3.27110
   R14        1.81455   0.00000  -0.00005   0.00005   0.00001   1.81456
   R15        1.87106   0.00002  -0.00010   0.00019   0.00009   1.87114
   R16        1.81242   0.00001  -0.00000   0.00001   0.00001   1.81243
   R17        1.83899  -0.00002   0.00029  -0.00036  -0.00007   1.83891
    A1        2.24487  -0.00000   0.00009   0.00003   0.00005   2.24491
    A2        2.10217  -0.00000   0.00073  -0.00061   0.00016   2.10232
    A3        1.93615   0.00000  -0.00082   0.00059  -0.00020   1.93595
    A4        2.58637   0.00001   0.00190  -0.00084   0.00097   2.58734
    A5        1.98826  -0.00002  -0.00043   0.00071   0.00018   1.98844
    A6        1.92464  -0.00002   0.00002   0.00026   0.00028   1.92493
    A7        1.93016  -0.00001  -0.00028  -0.00005  -0.00033   1.92983
    A8        1.93690  -0.00000   0.00044  -0.00034   0.00009   1.93700
    A9        1.88891   0.00001  -0.00006   0.00005  -0.00001   1.88890
   A10        1.89090   0.00001  -0.00003   0.00003   0.00001   1.89091
   A11        1.89101   0.00001  -0.00011   0.00006  -0.00005   1.89097
   A12        1.87240   0.00002  -0.00009   0.00077   0.00078   1.87318
   A13        1.83880   0.00002   0.00239  -0.00013   0.00222   1.84102
   A14        2.07223  -0.00000   0.00037   0.00079   0.00118   2.07341
   A15        2.83111  -0.00002  -0.00172   0.00072  -0.00109   2.83002
   A16        2.06066   0.00001  -0.00094   0.00067  -0.00027   2.06039
   A17        2.11741  -0.00001  -0.00046  -0.00015  -0.00072   2.11670
   A18        1.87050  -0.00000   0.00052  -0.00071  -0.00018   1.87032
   A19        2.32090  -0.00003   0.00071  -0.00139  -0.00067   2.32023
   A20        1.90993   0.00002  -0.00110   0.00028  -0.00087   1.90906
   A21        1.87204   0.00001  -0.00031   0.00047   0.00017   1.87221
   A22        3.27935  -0.00001   0.00002   0.00048   0.00041   3.27976
   A23        3.08555  -0.00000   0.00252  -0.00123   0.00119   3.08674
   A24        3.07459  -0.00001  -0.00050  -0.00008  -0.00063   3.07396
   A25        3.13892   0.00001  -0.00179   0.00117  -0.00057   3.13835
   A26        3.20028  -0.00001  -0.00259   0.00172  -0.00084   3.19943
   A27        3.12908  -0.00001   0.00227   0.00053   0.00287   3.13196
    D1       -0.04160   0.00000  -0.01654   0.00047  -0.01609  -0.05769
    D2        3.09756   0.00000  -0.01662   0.00117  -0.01546   3.08209
    D3        0.01139  -0.00000  -0.00014  -0.00088  -0.00102   0.01037
    D4       -3.12795  -0.00000  -0.00006  -0.00153  -0.00160  -3.12955
    D5       -2.06009  -0.00000  -0.00578  -0.00020  -0.00598  -2.06607
    D6        2.13451   0.00000  -0.00554  -0.00039  -0.00594   2.12857
    D7        0.03532   0.00000  -0.00551  -0.00021  -0.00572   0.02960
    D8        1.07946  -0.00000  -0.00585   0.00039  -0.00545   1.07401
    D9       -1.00912   0.00000  -0.00561   0.00020  -0.00541  -1.01453
   D10       -3.10832  -0.00000  -0.00558   0.00038  -0.00519  -3.11351
   D11        0.36818   0.00002   0.01690   0.00165   0.01851   0.38669
   D12        2.97010   0.00001   0.01690   0.00043   0.01733   2.98743
   D13        1.96569  -0.00000   0.01025   0.00004   0.01027   1.97595
   D14       -0.44357   0.00000   0.01219  -0.00003   0.01222  -0.43135
   D15        2.24386   0.00000  -0.00482   0.00095  -0.00384   2.24002
   D16        0.02019  -0.00002  -0.00670  -0.00037  -0.00705   0.01314
   D17        0.53816   0.00002  -0.00266  -0.00028  -0.00296   0.53520
   D18       -1.86210   0.00002  -0.00286   0.00070  -0.00220  -1.86431
   D19       -1.55312  -0.00003  -0.00511  -0.00161  -0.00666  -1.55978
   D20        2.32980  -0.00003  -0.00531  -0.00062  -0.00591   2.32390
   D21       -2.84360  -0.00001   0.00508   0.00009   0.00518  -2.83842
   D22       -0.41142  -0.00000   0.00348  -0.00066   0.00286  -0.40856
         Item               Value     Threshold  Converged?
 Maximum Force            0.000122     0.000015     NO 
 RMS     Force            0.000021     0.000010     NO 
 Maximum Displacement     0.014716     0.000060     NO 
 RMS     Displacement     0.003671     0.000040     NO 
 Predicted change in Energy=-5.027472D-07
 GradGradGradGradGradGradGradGradGradGradGradGradGradGradGradGradGradGrad

                          Input orientation:                          
 ---------------------------------------------------------------------
 Center     Atomic      Atomic             Coordinates (Angstroms)
 Number     Number       Type             X           Y           Z
 ---------------------------------------------------------------------
      1          6           0        0.968854   -0.097961    0.042415
      2          8           0        1.168547   -0.538252   -1.070211
      3          8           0        0.195622   -0.566799    0.971587
      4          1           0       -0.291255   -1.423593    0.711025
      5          6           0        1.686034    1.192541    0.517570
      6          9           0        2.461437    0.929479    1.579811
      7          9           0        0.791226    2.125147    0.872434
      8          9           0        2.453633    1.694118   -0.447421
      9          8           0       -1.641734   -3.570837   -1.942032
     10          1           0       -0.872113   -3.270113   -2.472363
     11          1           0       -2.434372   -3.275814   -2.395843
     12          8           0       -1.106600   -2.708238    0.513911
     13          1           0       -0.863605   -3.480897    1.029645
     14          1           0       -1.353752   -3.026572   -0.390528
     15          8           0        0.632940   -2.546867   -2.928493
     16          1           0        1.006252   -2.293813   -3.774936
     17          1           0        0.861479   -1.847748   -2.291352
 ---------------------------------------------------------------------
                    Distance matrix (angstroms):
                    1          2          3          4          5
     1  C    0.000000
     2  O    1.213124   0.000000
     3  O    1.296555   2.261932   0.000000
     4  H    1.947360   2.467317   1.019332   0.000000
     5  C    1.550973   2.405095   2.350050   3.285004   0.000000
     6  F    2.376346   3.293692   2.782570   3.724117   1.341196
     7  F    2.379641   3.318122   2.758831   3.713674   1.340285
     8  F    2.378247   2.650054   3.496276   4.312369   1.331163
     9  O    4.776407   4.225438   4.570481   3.670580   6.309790
    10  H    4.447001   3.686922   4.506524   3.725720   5.949714
    11  H    5.256025   4.715144   5.059172   4.204320   6.740321
    12  O    3.367990   3.520593   2.547746   1.534260   4.797384
    13  H    3.972000   4.147071   3.101177   2.159075   5.348262
    14  H    3.762805   3.607728   3.210359   2.216272   5.278812
    15  O    3.864748   2.788301   4.395742   3.919435   5.193027
    16  H    4.404014   3.228603   5.115582   4.750227   5.571569
    17  H    2.918861   1.816661   3.568048   3.243913   4.220580
                    6          7          8          9         10
     6  F    0.000000
     7  F    2.172466   0.000000
     8  F    2.166657   2.165964   0.000000
     9  O    7.035071   6.803289   6.835616   0.000000
    10  H    6.720806   6.562255   6.309086   0.981837   0.000000
    11  H    7.580188   7.089182   7.238037   0.959822   1.564142
    12  O    5.205767   5.204987   5.742835   2.657461   3.047707
    13  H    5.550676   5.847299   6.321912   3.073180   3.508356
    14  H    5.838513   5.721557   6.065009   1.669227   2.150657
    15  O    5.979397   6.024933   5.239904   2.682492   1.730990
    16  H    6.417202   6.416502   5.391740   3.464414   2.485582
    17  H    5.025809   5.079210   4.298820   3.058944   2.249718
                   11         12         13         14         15
    11  H    0.000000
    12  O    3.248352   0.000000
    13  H    3.774034   0.960224   0.000000
    14  H    2.291538   0.990167   1.569569   0.000000
    15  O    3.197418   3.860335   4.333465   3.258578   0.000000
    16  H    3.834595   4.798969   5.290514   4.190558   0.959095
    17  H    3.593456   3.533168   4.083150   3.148016   0.973112
                   16         17
    16  H    0.000000
    17  H    1.555942   0.000000
 Stoichiometry    C2H7F3O5
 Framework group  C1[X(C2H7F3O5)]
 Deg. of freedom    45
 Full point group                 C1      NOp   1
 Largest Abelian subgroup         C1      NOp   1
 Largest concise Abelian subgroup C1      NOp   1
                         Standard orientation:                         
 ---------------------------------------------------------------------
 Center     Atomic      Atomic             Coordinates (Angstroms)
 Number     Number       Type             X           Y           Z
 ---------------------------------------------------------------------
      1          6           0        0.639498   -0.052242   -0.040905
      2          8           0       -0.067822    0.931881   -0.094482
      3          8           0        0.291266   -1.301053   -0.057061
      4          1           0       -0.714364   -1.448894   -0.133797
      5          6           0        2.180478    0.091763    0.059899
      6          9           0        2.770658   -0.468020   -1.006466
      7          9           0        2.639429   -0.518418    1.161446
      8          9           0        2.537097    1.373233    0.111406
      9          8           0       -4.113781   -0.176345    0.411859
     10          1           0       -3.735860    0.705017    0.201193
     11          1           0       -4.437990   -0.139982    1.314535
     12          8           0       -2.182788   -1.878406   -0.248711
     13          1           0       -2.464239   -2.312810   -1.057481
     14          1           0       -2.917799   -1.276661    0.030740
     15          8           0       -2.653107    1.952580   -0.316067
     16          1           0       -2.626833    2.899230   -0.164322
     17          1           0       -1.737571    1.626553   -0.266609
 ---------------------------------------------------------------------
 Rotational constants (GHZ):           1.8140883           0.4897055           0.4200073
 Standard basis: 6-31++G(d,p) (6D, 7F)
 There are   232 symmetry adapted cartesian basis functions of A   symmetry.
 There are   232 symmetry adapted basis functions of A   symmetry.
   232 basis functions,   376 primitive gaussians,   232 cartesian basis functions
    43 alpha electrons       43 beta electrons
       nuclear repulsion energy       609.9488944626 Hartrees.
 NAtoms=   17 NActive=   17 NUniq=   17 SFac= 1.00D+00 NAtFMM=   60 NAOKFM=F Big=F
 Integral buffers will be    131072 words long.
 Raffenetti 2 integral format.
 Two-electron integral symmetry is turned on.
 Nuclear repulsion after empirical dispersion term =      609.9427229232 Hartrees.
 One-electron integrals computed using PRISM.
 NBasis=   232 RedAO= T EigKep=  5.19D-05  NBF=   232
 NBsUse=   232 1.00D-06 EigRej= -1.00D+00 NBFU=   232
 Initial guess from the checkpoint file:  "/local_scratch/slurm.5613880/Gau-2609607.chk"
 B after Tr=     0.000000    0.000000    0.000000
         Rot=    1.000000    0.000102   -0.000064   -0.000039 Ang=   0.01 deg.
 Requested convergence on RMS density matrix=1.00D-10 within 128 cycles.
 Requested convergence on MAX density matrix=1.00D-08.
 Requested convergence on             energy=1.00D-08.
 No special actions if energy rises.
 SCF Done:  E(RwB97XD) =  -755.959855619     A.U. after   14 cycles
            NFock= 14  Conv=0.65D-10     -V/T= 2.0081
 Calling FoFJK, ICntrl=      2127 FMM=F ISym2X=0 I1Cent= 0 IOpClX= 0 NMat=1 NMatS=1 NMatT=0.
 ***** Axes restored to original set *****
 -------------------------------------------------------------------
 Center     Atomic                   Forces (Hartrees/Bohr)
 Number     Number              X              Y              Z
 -------------------------------------------------------------------
      1        6           0.000005750    0.000010125    0.000051288
      2        8          -0.000010998    0.000007343   -0.000015881
      3        8          -0.000006376    0.000000009   -0.000008795
      4        1           0.000008920   -0.000015337   -0.000001646
      5        6           0.000003181    0.000008554   -0.000005123
      6        9           0.000004214   -0.000009620    0.000002625
      7        9          -0.000015142   -0.000006841    0.000001963
      8        9           0.000006016   -0.000006636   -0.000024022
      9        8           0.000014131   -0.000016935    0.000017186
     10        1          -0.000015177    0.000013042   -0.000030415
     11        1          -0.000005444   -0.000000999   -0.000005401
     12        8           0.000014977    0.000005651    0.000002449
     13        1           0.000004068    0.000000804    0.000013678
     14        1          -0.000019566    0.000012594   -0.000003997
     15        8           0.000001433    0.000013903    0.000017837
     16        1           0.000000869   -0.000006634   -0.000008723
     17        1           0.000009145   -0.000009023   -0.000003024
 -------------------------------------------------------------------
 Cartesian Forces:  Max     0.000051288 RMS     0.000013130

 GradGradGradGradGradGradGradGradGradGradGradGradGradGradGradGradGradGrad
 Berny optimization.
 Using GEDIIS/GDIIS optimizer.
 FormGI is forming the generalized inverse of G from B-inverse, IUseBI=4.
 Internal  Forces:  Max     0.000030769 RMS     0.000010804
 Search for a local minimum.
 Step number  13 out of a maximum of  102
 All quantities printed in internal units (Hartrees-Bohrs-Radians)
 Mixed Optimization -- En-DIIS/RFO-DIIS
 Swapping is turned off.
 Update second derivatives using D2CorX and points    6    7    8    9   10
                                                     11   12   13
 DE= -5.11D-07 DEPred=-5.03D-07 R= 1.02D+00
 Trust test= 1.02D+00 RLast= 4.25D-02 DXMaxT set to 1.26D+00
 ITU=  0  1  1  1  1  1  1  1  0  0  1  1  0
     Eigenvalues ---    0.00012   0.00024   0.00043   0.00058   0.00325
     Eigenvalues ---    0.00540   0.00664   0.00833   0.01076   0.01199
     Eigenvalues ---    0.01337   0.01497   0.01985   0.02086   0.02341
     Eigenvalues ---    0.02530   0.02743   0.03052   0.03483   0.03861
     Eigenvalues ---    0.04159   0.06201   0.07586   0.08025   0.09445
     Eigenvalues ---    0.11774   0.13748   0.20948   0.21577   0.23120
     Eigenvalues ---    0.23866   0.26305   0.35456   0.37896   0.39105
     Eigenvalues ---    0.40850   0.43946   0.49184   0.51801   0.56219
     Eigenvalues ---    0.56547   0.57181   0.57575   0.59058   0.89456
 En-DIIS/RFO-DIIS/Sim-DIIS IScMMF=       -3 using points:    13   12   11   10    9    8    7    6
 RFO step:  Lambda=-3.67911238D-07.
 DidBck=F Rises=F RFO-DIIS coefs:    1.23785   -0.09122   -0.32286    0.45990   -0.46253
                  RFO-DIIS coefs:    0.13700    0.06146   -0.01960
 Iteration  1 RMS(Cart)=  0.00499946 RMS(Int)=  0.00002157
 Iteration  2 RMS(Cart)=  0.00002070 RMS(Int)=  0.00001059
 Iteration  3 RMS(Cart)=  0.00000000 RMS(Int)=  0.00001059
 Variable       Old X    -DE/DX   Delta X   Delta X   Delta X     New X
                                 (Linear)    (Quad)   (Total)
    R1        2.29247   0.00001   0.00022  -0.00020   0.00001   2.29248
    R2        2.45013  -0.00001   0.00016  -0.00020  -0.00005   2.45009
    R3        2.93091  -0.00002  -0.00004   0.00000  -0.00004   2.93087
    R4        3.43299  -0.00000   0.00050  -0.00063  -0.00013   3.43286
    R5        1.92626  -0.00000   0.00008  -0.00004   0.00004   1.92630
    R6        2.89933  -0.00001  -0.00013   0.00002  -0.00011   2.89923
    R7        2.53449   0.00001   0.00013   0.00001   0.00014   2.53463
    R8        2.53277   0.00001  -0.00014  -0.00001  -0.00015   2.53262
    R9        2.51553   0.00002   0.00004  -0.00001   0.00003   2.51557
   R10        1.85540   0.00001  -0.00014   0.00014  -0.00000   1.85540
   R11        1.81380   0.00001   0.00000  -0.00000   0.00000   1.81380
   R12        3.15438   0.00001  -0.00064   0.00079   0.00016   3.15454
   R13        3.27110   0.00000   0.00026  -0.00004   0.00022   3.27132
   R14        1.81456   0.00001  -0.00000   0.00001   0.00001   1.81457
   R15        1.87114   0.00002  -0.00008   0.00006  -0.00001   1.87114
   R16        1.81243   0.00001   0.00001  -0.00001  -0.00000   1.81243
   R17        1.83891  -0.00001   0.00015  -0.00017  -0.00003   1.83889
    A1        2.24491  -0.00000   0.00008  -0.00007  -0.00002   2.24489
    A2        2.10232  -0.00003  -0.00020   0.00005  -0.00013   2.10219
    A3        1.93595   0.00003   0.00012   0.00002   0.00015   1.93610
    A4        2.58734   0.00001   0.00077  -0.00042   0.00031   2.58765
    A5        1.98844  -0.00001  -0.00035   0.00031  -0.00008   1.98836
    A6        1.92493  -0.00001  -0.00036  -0.00005  -0.00041   1.92452
    A7        1.92983  -0.00002   0.00043  -0.00002   0.00041   1.93024
    A8        1.93700  -0.00002  -0.00009   0.00004  -0.00005   1.93695
    A9        1.88890   0.00001   0.00001   0.00000   0.00001   1.88891
   A10        1.89091   0.00001  -0.00002   0.00000  -0.00002   1.89089
   A11        1.89097   0.00002   0.00003   0.00002   0.00005   1.89102
   A12        1.87318  -0.00001   0.00011   0.00001   0.00012   1.87330
   A13        1.84102   0.00001   0.00127  -0.00062   0.00066   1.84168
   A14        2.07341   0.00000   0.00055   0.00006   0.00060   2.07401
   A15        2.83002  -0.00002  -0.00166   0.00091  -0.00074   2.82928
   A16        2.06039  -0.00001  -0.00022   0.00016  -0.00007   2.06032
   A17        2.11670   0.00000  -0.00028   0.00037   0.00008   2.11678
   A18        1.87032   0.00001   0.00008  -0.00016  -0.00008   1.87024
   A19        2.32023  -0.00001  -0.00002   0.00041   0.00039   2.32063
   A20        1.90906   0.00000  -0.00035   0.00003  -0.00032   1.90873
   A21        1.87221   0.00001  -0.00001  -0.00005  -0.00006   1.87215
   A22        3.27976   0.00000  -0.00008   0.00010   0.00000   3.27976
   A23        3.08674  -0.00000   0.00128  -0.00081   0.00047   3.08721
   A24        3.07396  -0.00001  -0.00058   0.00031  -0.00028   3.07368
   A25        3.13835   0.00001  -0.00048   0.00053   0.00007   3.13842
   A26        3.19943   0.00002  -0.00074   0.00139   0.00064   3.20007
   A27        3.13196  -0.00001   0.00085  -0.00010   0.00077   3.13273
    D1       -0.05769  -0.00000  -0.00822   0.00020  -0.00802  -0.06571
    D2        3.08209   0.00000  -0.00888   0.00032  -0.00857   3.07352
    D3        0.01037  -0.00000  -0.00007  -0.00024  -0.00032   0.01005
    D4       -3.12955  -0.00001   0.00054  -0.00035   0.00018  -3.12937
    D5       -2.06607   0.00000   0.00691  -0.00004   0.00687  -2.05921
    D6        2.12857  -0.00000   0.00685  -0.00000   0.00685   2.13542
    D7        0.02960  -0.00000   0.00659  -0.00004   0.00654   0.03614
    D8        1.07401   0.00000   0.00636   0.00005   0.00641   1.08042
    D9       -1.01453   0.00000   0.00630   0.00009   0.00639  -1.00814
   D10       -3.11351   0.00000   0.00603   0.00005   0.00609  -3.10742
   D11        0.38669   0.00001   0.00946   0.00022   0.00967   0.39636
   D12        2.98743   0.00001   0.00914   0.00090   0.01004   2.99747
   D13        1.97595   0.00001   0.00428   0.00024   0.00452   1.98047
   D14       -0.43135  -0.00001   0.00510  -0.00044   0.00467  -0.42668
   D15        2.24002   0.00001   0.00168  -0.00006   0.00162   2.24165
   D16        0.01314   0.00000   0.00019   0.00023   0.00043   0.01357
   D17        0.53520  -0.00000  -0.00114  -0.00061  -0.00173   0.53347
   D18       -1.86431   0.00000  -0.00120  -0.00026  -0.00146  -1.86577
   D19       -1.55978  -0.00000  -0.00287  -0.00014  -0.00300  -1.56278
   D20        2.32390   0.00000  -0.00293   0.00021  -0.00273   2.32117
   D21       -2.83842  -0.00000  -0.00146  -0.00047  -0.00193  -2.84035
   D22       -0.40856   0.00001  -0.00217   0.00015  -0.00201  -0.41057
         Item               Value     Threshold  Converged?
 Maximum Force            0.000031     0.000015     NO 
 RMS     Force            0.000011     0.000010     NO 
 Maximum Displacement     0.020415     0.000060     NO 
 RMS     Displacement     0.005000     0.000040     NO 
 Predicted change in Energy=-1.437470D-07
 GradGradGradGradGradGradGradGradGradGradGradGradGradGradGradGradGradGrad

                          Input orientation:                          
 ---------------------------------------------------------------------
 Center     Atomic      Atomic             Coordinates (Angstroms)
 Number     Number       Type             X           Y           Z
 ---------------------------------------------------------------------
      1          6           0        0.967332   -0.096913    0.042111
      2          8           0        1.164795   -0.535905   -1.071431
      3          8           0        0.195810   -0.566733    0.972173
      4          1           0       -0.291926   -1.422974    0.711316
      5          6           0        1.686312    1.192476    0.517501
      6          9           0        2.469923    0.925310    1.572766
      7          9           0        0.793406    2.122586    0.883237
      8          9           0        2.446259    1.699060   -0.450949
      9          8           0       -1.640735   -3.571147   -1.942338
     10          1           0       -0.870753   -3.271090   -2.472524
     11          1           0       -2.433156   -3.277789   -2.397606
     12          8           0       -1.108794   -2.706500    0.513658
     13          1           0       -0.867744   -3.479160    1.030311
     14          1           0       -1.354847   -3.025164   -0.390960
     15          8           0        0.634967   -2.548119   -2.927335
     16          1           0        1.010181   -2.296749   -3.773439
     17          1           0        0.861561   -1.847405   -2.291273
 ---------------------------------------------------------------------
                    Distance matrix (angstroms):
                    1          2          3          4          5
     1  C    0.000000
     2  O    1.213128   0.000000
     3  O    1.296530   2.261901   0.000000
     4  H    1.947307   2.467207   1.019354   0.000000
     5  C    1.550952   2.404992   2.350136   3.285052   0.000000
     6  F    2.376052   3.290940   2.785407   3.726170   1.341270
     7  F    2.379899   3.320577   2.756350   3.711940   1.340205
     8  F    2.378203   2.649946   3.496228   4.312263   1.331180
     9  O    4.776018   4.223999   4.570971   3.670942   6.309687
    10  H    4.447172   3.686157   4.507443   3.726581   5.949979
    11  H    5.256759   4.714014   5.061295   4.206020   6.741746
    12  O    3.367877   3.520397   2.547711   1.534204   4.797358
    13  H    3.972862   4.148648   3.101090   2.158987   5.348865
    14  H    3.762276   3.606667   3.210382   2.216264   5.278488
    15  O    3.864775   2.788208   4.396011   3.919804   5.192713
    16  H    4.404490   3.228827   5.116345   4.750999   5.571715
    17  H    2.918919   1.816590   3.568392   3.244413   4.220225
                    6          7          8          9         10
     6  F    0.000000
     7  F    2.172470   0.000000
     8  F    2.166718   2.165952   0.000000
     9  O    7.033604   6.806432   6.833947   0.000000
    10  H    6.718203   6.566757   6.308068   0.981836   0.000000
    11  H    7.580903   7.094977   7.236518   0.959823   1.564213
    12  O    5.207588   5.203367   5.742632   2.657535   3.048394
    13  H    5.552804   5.844707   6.323820   3.072885   3.509011
    14  H    5.838778   5.721704   6.063851   1.669313   2.151217
    15  O    5.973498   6.030012   5.239446   2.682466   1.731108
    16  H    6.410492   6.423562   5.391451   3.464733   2.485887
    17  H    5.020515   5.083600   4.298310   3.058517   2.249587
                   11         12         13         14         15
    11  H    0.000000
    12  O    3.248964   0.000000
    13  H    3.773816   0.960228   0.000000
    14  H    2.291987   0.990162   1.569520   0.000000
    15  O    3.197877   3.860857   4.334506   3.258854   0.000000
    16  H    3.835613   4.799703   5.291570   4.191075   0.959095
    17  H    3.593392   3.533833   4.084855   3.148137   0.973098
                   16         17
    16  H    0.000000
    17  H    1.555896   0.000000
 Stoichiometry    C2H7F3O5
 Framework group  C1[X(C2H7F3O5)]
 Deg. of freedom    45
 Full point group                 C1      NOp   1
 Largest Abelian subgroup         C1      NOp   1
 Largest concise Abelian subgroup C1      NOp   1
                         Standard orientation:                         
 ---------------------------------------------------------------------
 Center     Atomic      Atomic             Coordinates (Angstroms)
 Number     Number       Type             X           Y           Z
 ---------------------------------------------------------------------
      1          6           0        0.639402   -0.052586   -0.039148
      2          8           0       -0.068309    0.931438   -0.089363
      3          8           0        0.291553   -1.301436   -0.058272
      4          1           0       -0.714166   -1.449314   -0.134060
      5          6           0        2.180445    0.091872    0.059703
      6          9           0        2.768387   -0.457756   -1.013255
      7          9           0        2.642763   -0.527756    1.154450
      8          9           0        2.536012    1.373183    0.121792
      9          8           0       -4.113771   -0.175902    0.410839
     10          1           0       -3.736138    0.705555    0.200055
     11          1           0       -4.439786   -0.139039    1.312845
     12          8           0       -2.182648   -1.878867   -0.247312
     13          1           0       -2.464627   -2.314482   -1.055251
     14          1           0       -2.917475   -1.276653    0.031594
     15          8           0       -2.652737    1.952623   -0.317436
     16          1           0       -2.626751    2.899580   -0.167568
     17          1           0       -1.737302    1.626745   -0.265461
 ---------------------------------------------------------------------
 Rotational constants (GHZ):           1.8140215           0.4897390           0.4200035
 Standard basis: 6-31++G(d,p) (6D, 7F)
 There are   232 symmetry adapted cartesian basis functions of A   symmetry.
 There are   232 symmetry adapted basis functions of A   symmetry.
   232 basis functions,   376 primitive gaussians,   232 cartesian basis functions
    43 alpha electrons       43 beta electrons
       nuclear repulsion energy       609.9503108704 Hartrees.
 NAtoms=   17 NActive=   17 NUniq=   17 SFac= 1.00D+00 NAtFMM=   60 NAOKFM=F Big=F
 Integral buffers will be    131072 words long.
 Raffenetti 2 integral format.
 Two-electron integral symmetry is turned on.
 Nuclear repulsion after empirical dispersion term =      609.9441397877 Hartrees.
 One-electron integrals computed using PRISM.
 NBasis=   232 RedAO= T EigKep=  5.19D-05  NBF=   232
 NBsUse=   232 1.00D-06 EigRej= -1.00D+00 NBFU=   232
 Initial guess from the checkpoint file:  "/local_scratch/slurm.5613880/Gau-2609607.chk"
 B after Tr=    -0.000000   -0.000000    0.000000
         Rot=    0.999999   -0.001242   -0.000095   -0.000034 Ang=  -0.14 deg.
 ExpMin= 3.60D-02 ExpMax= 7.00D+03 ExpMxC= 1.05D+03 IAcc=3 IRadAn=         5 AccDes= 0.00D+00
 Harris functional with IExCor= 4639 and IRadAn=       5 diagonalized for initial guess.
 HarFok:  IExCor= 4639 AccDes= 0.00D+00 IRadAn=         5 IDoV= 1 UseB2=F ITyADJ=14
 ICtDFT=  3500011 ScaDFX=  1.000000  1.000000  1.000000  1.000000
 FoFCou: FMM=F IPFlag=           0 FMFlag=      100000 FMFlg1=           0
         NFxFlg=           0 DoJE=T BraDBF=F KetDBF=T FulRan=T
         wScrn=  0.000000 ICntrl=       500 IOpCl=  0 I1Cent=   200000004 NGrid=           0
         NMat0=    1 NMatS0=      1 NMatT0=    0 NMatD0=    1 NMtDS0=    0 NMtDT0=    0
 Petite list used in FoFCou.
 Requested convergence on RMS density matrix=1.00D-10 within 128 cycles.
 Requested convergence on MAX density matrix=1.00D-08.
 Requested convergence on             energy=1.00D-08.
 No special actions if energy rises.
 SCF Done:  E(RwB97XD) =  -755.959855804     A.U. after   13 cycles
            NFock= 13  Conv=0.35D-10     -V/T= 2.0081
 Calling FoFJK, ICntrl=      2127 FMM=F ISym2X=0 I1Cent= 0 IOpClX= 0 NMat=1 NMatS=1 NMatT=0.
 ***** Axes restored to original set *****
 -------------------------------------------------------------------
 Center     Atomic                   Forces (Hartrees/Bohr)
 Number     Number              X              Y              Z
 -------------------------------------------------------------------
      1        6           0.000009760    0.000018860    0.000017672
      2        8          -0.000007510   -0.000003244   -0.000013464
      3        8          -0.000011803   -0.000009015    0.000003160
      4        1           0.000009650   -0.000007430    0.000001194
      5        6           0.000002387    0.000005219   -0.000004776
      6        9           0.000003770   -0.000007121    0.000005085
      7        9          -0.000008888   -0.000000083    0.000000990
      8        9           0.000001006   -0.000004278   -0.000009508
      9        8           0.000008286   -0.000024451    0.000006782
     10        1          -0.000017658    0.000017002   -0.000011854
     11        1           0.000003409    0.000003966   -0.000003348
     12        8           0.000008934   -0.000001524   -0.000001421
     13        1           0.000005348    0.000003304    0.000012966
     14        1          -0.000009937    0.000012578   -0.000004050
     15        8           0.000004216    0.000012405    0.000002731
     16        1          -0.000003823   -0.000011280   -0.000013047
     17        1           0.000002853   -0.000004909    0.000010887
 -------------------------------------------------------------------
 Cartesian Forces:  Max     0.000024451 RMS     0.000009318

 GradGradGradGradGradGradGradGradGradGradGradGradGradGradGradGradGradGrad
 Berny optimization.
 Using GEDIIS/GDIIS optimizer.
 FormGI is forming the generalized inverse of G from B-inverse, IUseBI=4.
 Internal  Forces:  Max     0.000014876 RMS     0.000006218
 Search for a local minimum.
 Step number  14 out of a maximum of  102
 All quantities printed in internal units (Hartrees-Bohrs-Radians)
 Mixed Optimization -- En-DIIS/RFO-DIIS
 Swapping is turned off.
 Update second derivatives using D2CorX and points    7    8    9   10   11
                                                     12   13   14
 DE= -1.85D-07 DEPred=-1.44D-07 R= 1.28D+00
 Trust test= 1.28D+00 RLast= 2.58D-02 DXMaxT set to 1.26D+00
 ITU=  0  0  1  1  1  1  1  1  1  0  0  1  1  0
     Eigenvalues ---    0.00017   0.00023   0.00041   0.00052   0.00324
     Eigenvalues ---    0.00547   0.00673   0.00843   0.01087   0.01191
     Eigenvalues ---    0.01340   0.01487   0.01998   0.02101   0.02318
     Eigenvalues ---    0.02498   0.02792   0.02997   0.03443   0.03859
     Eigenvalues ---    0.04067   0.06225   0.07531   0.08151   0.09446
     Eigenvalues ---    0.11777   0.13745   0.20862   0.21594   0.23301
     Eigenvalues ---    0.23772   0.26143   0.35405   0.37898   0.39106
     Eigenvalues ---    0.40889   0.43624   0.48983   0.51304   0.56216
     Eigenvalues ---    0.56483   0.57193   0.57515   0.58649   0.88026
 En-DIIS/RFO-DIIS/Sim-DIIS IScMMF=       -3 using points:    14   13   12   11   10    9    8    7    6
 RFO step:  Lambda=-6.92783208D-08.
 DidBck=F Rises=F RFO-DIIS coefs:    1.26424   -0.04181   -0.52356    0.29103   -0.01050
                  RFO-DIIS coefs:    0.00374    0.04363   -0.04503    0.01827
 Iteration  1 RMS(Cart)=  0.00100934 RMS(Int)=  0.00001068
 Iteration  2 RMS(Cart)=  0.00000084 RMS(Int)=  0.00001063
 Variable       Old X    -DE/DX   Delta X   Delta X   Delta X     New X
                                 (Linear)    (Quad)   (Total)
    R1        2.29248   0.00001   0.00004  -0.00001   0.00003   2.29251
    R2        2.45009   0.00001  -0.00004   0.00005   0.00001   2.45009
    R3        2.93087  -0.00001  -0.00006   0.00003  -0.00003   2.93085
    R4        3.43286   0.00000  -0.00019   0.00030   0.00011   3.43297
    R5        1.92630  -0.00001   0.00015  -0.00014   0.00001   1.92631
    R6        2.89923  -0.00001  -0.00055   0.00034  -0.00021   2.89902
    R7        2.53463   0.00001  -0.00002  -0.00002  -0.00003   2.53460
    R8        2.53262   0.00001   0.00006   0.00001   0.00007   2.53269
    R9        2.51557   0.00001  -0.00003   0.00003  -0.00000   2.51556
   R10        1.85540  -0.00000   0.00002  -0.00003  -0.00001   1.85540
   R11        1.81380   0.00000   0.00002  -0.00001   0.00001   1.81381
   R12        3.15454   0.00001  -0.00007   0.00034   0.00028   3.15482
   R13        3.27132   0.00000   0.00021  -0.00015   0.00006   3.27137
   R14        1.81457   0.00000   0.00001  -0.00001   0.00000   1.81457
   R15        1.87114   0.00001   0.00000  -0.00002  -0.00001   1.87112
   R16        1.81243   0.00001   0.00000   0.00000   0.00000   1.81243
   R17        1.83889   0.00001   0.00003  -0.00002   0.00001   1.83890
    A1        2.24489  -0.00001   0.00007  -0.00011  -0.00003   2.24486
    A2        2.10219  -0.00000   0.00005  -0.00003   0.00001   2.10221
    A3        1.93610   0.00001  -0.00012   0.00014   0.00002   1.93612
    A4        2.58765   0.00001  -0.00016   0.00017   0.00003   2.58768
    A5        1.98836  -0.00000   0.00001  -0.00010  -0.00008   1.98828
    A6        1.92452  -0.00001   0.00005   0.00010   0.00015   1.92467
    A7        1.93024  -0.00001  -0.00021   0.00001  -0.00019   1.93005
    A8        1.93695  -0.00001   0.00006  -0.00008  -0.00001   1.93694
    A9        1.88891   0.00001   0.00002  -0.00001   0.00001   1.88892
   A10        1.89089   0.00001   0.00004  -0.00002   0.00002   1.89091
   A11        1.89102   0.00001   0.00003  -0.00001   0.00002   1.89104
   A12        1.87330  -0.00001   0.00001  -0.00004  -0.00004   1.87326
   A13        1.84168   0.00000   0.00032  -0.00034   0.00001   1.84169
   A14        2.07401   0.00000   0.00008  -0.00002   0.00006   2.07407
   A15        2.82928  -0.00000  -0.00066   0.00026  -0.00037   2.82891
   A16        2.06032  -0.00001   0.00008  -0.00016  -0.00009   2.06023
   A17        2.11678   0.00000  -0.00002   0.00016   0.00017   2.11695
   A18        1.87024   0.00001   0.00007   0.00008   0.00015   1.87039
   A19        2.32063  -0.00001  -0.00001  -0.00011  -0.00012   2.32050
   A20        1.90873  -0.00000  -0.00003   0.00017   0.00016   1.90890
   A21        1.87215   0.00001   0.00008   0.00009   0.00017   1.87232
   A22        3.27976   0.00000  -0.00007   0.00003  -0.00002   3.27975
   A23        3.08721   0.00000   0.00006   0.00004   0.00013   3.08734
   A24        3.07368  -0.00000  -0.00030  -0.00009  -0.00037   3.07331
   A25        3.13842   0.00001   0.00025  -0.00010   0.00015   3.13856
   A26        3.20007   0.00001   0.00026   0.00009   0.00034   3.20042
   A27        3.13273  -0.00000  -0.00026   0.00028   0.00001   3.13273
    D1       -0.06571  -0.00000  -0.00179  -0.00003  -0.00182  -0.06754
    D2        3.07352  -0.00000  -0.00161   0.00010  -0.00151   3.07202
    D3        0.01005   0.00000  -0.00022   0.00001  -0.00021   0.00984
    D4       -3.12937   0.00000  -0.00038  -0.00011  -0.00050  -3.12987
    D5       -2.05921  -0.00000  -0.00281  -0.00004  -0.00285  -2.06205
    D6        2.13542  -0.00000  -0.00274  -0.00010  -0.00284   2.13259
    D7        0.03614  -0.00000  -0.00268  -0.00004  -0.00272   0.03342
    D8        1.08042   0.00000  -0.00265   0.00007  -0.00258   1.07784
    D9       -1.00814  -0.00000  -0.00259   0.00001  -0.00257  -1.01071
   D10       -3.10742  -0.00000  -0.00253   0.00007  -0.00246  -3.10988
   D11        0.39636   0.00000   0.00276  -0.00008   0.00269   0.39905
   D12        2.99747   0.00000   0.00269   0.00013   0.00282   3.00029
   D13        1.98047   0.00001   0.00110   0.00014   0.00124   1.98172
   D14       -0.42668  -0.00000   0.00081   0.00002   0.00082  -0.42586
   D15        2.24165   0.00000   0.00292  -0.00017   0.00274   2.24439
   D16        0.01357   0.00000   0.00261   0.00008   0.00269   0.01626
   D17        0.53347  -0.00000  -0.00049  -0.00016  -0.00064   0.53282
   D18       -1.86577  -0.00000  -0.00061  -0.00015  -0.00075  -1.86652
   D19       -1.56278   0.00000  -0.00086   0.00016  -0.00071  -1.56349
   D20        2.32117   0.00000  -0.00099   0.00017  -0.00082   2.32035
   D21       -2.84035  -0.00001  -0.00319  -0.00032  -0.00351  -2.84386
   D22       -0.41057   0.00001  -0.00306   0.00001  -0.00306  -0.41363
         Item               Value     Threshold  Converged?
 Maximum Force            0.000015     0.000015     YES
 RMS     Force            0.000006     0.000010     YES
 Maximum Displacement     0.003763     0.000060     NO 
 RMS     Displacement     0.001009     0.000040     NO 
 Predicted change in Energy=-3.104055D-08
 GradGradGradGradGradGradGradGradGradGradGradGradGradGradGradGradGradGrad

                          Input orientation:                          
 ---------------------------------------------------------------------
 Center     Atomic      Atomic             Coordinates (Angstroms)
 Number     Number       Type             X           Y           Z
 ---------------------------------------------------------------------
      1          6           0        0.967450   -0.096949    0.042241
      2          8           0        1.164012   -0.535316   -1.071721
      3          8           0        0.196830   -0.567440    0.972715
      4          1           0       -0.291077   -1.423533    0.711666
      5          6           0        1.686269    1.192543    0.517546
      6          9           0        2.468374    0.926151    1.574100
      7          9           0        0.793005    2.123159    0.881246
      8          9           0        2.447617    1.698101   -0.450336
      9          8           0       -1.640978   -3.570968   -1.942450
     10          1           0       -0.871320   -3.270562   -2.472902
     11          1           0       -2.433670   -3.277887   -2.397433
     12          8           0       -1.108261   -2.706669    0.513645
     13          1           0       -0.867427   -3.479482    1.030171
     14          1           0       -1.354682   -3.024999   -0.390984
     15          8           0        0.634738   -2.547995   -2.927348
     16          1           0        1.010356   -2.297260   -3.773463
     17          1           0        0.861357   -1.847113   -2.291474
 ---------------------------------------------------------------------
                    Distance matrix (angstroms):
                    1          2          3          4          5
     1  C    0.000000
     2  O    1.213142   0.000000
     3  O    1.296534   2.261901   0.000000
     4  H    1.947266   2.467120   1.019360   0.000000
     5  C    1.550937   2.404999   2.350137   3.285031   0.000000
     6  F    2.376152   3.292054   2.784311   3.725503   1.341253
     7  F    2.379756   3.319521   2.757375   3.712549   1.340240
     8  F    2.378177   2.649889   3.496253   4.312225   1.331178
     9  O    4.776160   4.223898   4.571313   3.671245   6.309769
    10  H    4.447341   3.686116   4.507781   3.726885   5.950071
    11  H    5.257185   4.714077   5.062011   4.206641   6.742088
    12  O    3.367705   3.520140   2.547609   1.534093   4.797215
    13  H    3.972947   4.148832   3.100956   2.158831   5.349015
    14  H    3.762108   3.606347   3.210368   2.216255   5.278301
    15  O    3.864814   2.788253   4.396005   3.919690   5.192749
    16  H    4.404862   3.229159   5.116670   4.751158   5.572104
    17  H    2.918999   1.816647   3.568486   3.244437   4.220259
                    6          7          8          9         10
     6  F    0.000000
     7  F    2.172495   0.000000
     8  F    2.166720   2.165993   0.000000
     9  O    7.033987   6.805925   6.834185   0.000000
    10  H    6.718942   6.566012   6.308226   0.981833   0.000000
    11  H    7.581362   7.094539   7.237306   0.959826   1.564188
    12  O    5.207136   5.203575   5.742432   2.657668   3.048537
    13  H    5.552749   5.845409   6.323667   3.072983   3.509299
    14  H    5.838569   5.721421   6.063717   1.669459   2.151353
    15  O    5.974525   6.029106   5.239413   2.682421   1.731137
    16  H    6.411913   6.422902   5.391827   3.464753   2.485856
    17  H    5.021569   5.082705   4.298203   3.058623   2.249732
                   11         12         13         14         15
    11  H    0.000000
    12  O    3.249211   0.000000
    13  H    3.773888   0.960229   0.000000
    14  H    2.292162   0.990156   1.569603   0.000000
    15  O    3.198230   3.860525   4.334296   3.258599   0.000000
    16  H    3.836196   4.799525   5.291371   4.190963   0.959097
    17  H    3.593820   3.533684   4.084929   3.148032   0.973102
                   16         17
    16  H    0.000000
    17  H    1.555996   0.000000
 Stoichiometry    C2H7F3O5
 Framework group  C1[X(C2H7F3O5)]
 Deg. of freedom    45
 Full point group                 C1      NOp   1
 Largest Abelian subgroup         C1      NOp   1
 Largest concise Abelian subgroup C1      NOp   1
                         Standard orientation:                         
 ---------------------------------------------------------------------
 Center     Atomic      Atomic             Coordinates (Angstroms)
 Number     Number       Type             X           Y           Z
 ---------------------------------------------------------------------
      1          6           0        0.639455   -0.052618   -0.039317
      2          8           0       -0.068390    0.931369   -0.088717
      3          8           0        0.291708   -1.301488   -0.059194
      4          1           0       -0.714048   -1.449323   -0.134659
      5          6           0        2.180463    0.091931    0.059701
      6          9           0        2.768861   -0.459799   -1.011906
      7          9           0        2.642190   -0.525656    1.155893
      8          9           0        2.536071    1.373337    0.119510
      9          8           0       -4.113817   -0.175864    0.411154
     10          1           0       -3.736196    0.705648    0.200591
     11          1           0       -4.440066   -0.139108    1.313084
     12          8           0       -2.182506   -1.878752   -0.247185
     13          1           0       -2.464739   -2.314686   -1.054864
     14          1           0       -2.917268   -1.276585    0.031975
     15          8           0       -2.652841    1.952362   -0.317945
     16          1           0       -2.627200    2.899490   -0.169090
     17          1           0       -1.737329    1.626729   -0.265706
 ---------------------------------------------------------------------
 Rotational constants (GHZ):           1.8140937           0.4897290           0.4200072
 Standard basis: 6-31++G(d,p) (6D, 7F)
 There are   232 symmetry adapted cartesian basis functions of A   symmetry.
 There are   232 symmetry adapted basis functions of A   symmetry.
   232 basis functions,   376 primitive gaussians,   232 cartesian basis functions
    43 alpha electrons       43 beta electrons
       nuclear repulsion energy       609.9503219165 Hartrees.
 NAtoms=   17 NActive=   17 NUniq=   17 SFac= 1.00D+00 NAtFMM=   60 NAOKFM=F Big=F
 Integral buffers will be    131072 words long.
 Raffenetti 2 integral format.
 Two-electron integral symmetry is turned on.
 Nuclear repulsion after empirical dispersion term =      609.9441509386 Hartrees.
 One-electron integrals computed using PRISM.
 NBasis=   232 RedAO= T EigKep=  5.19D-05  NBF=   232
 NBsUse=   232 1.00D-06 EigRej= -1.00D+00 NBFU=   232
 Initial guess from the checkpoint file:  "/local_scratch/slurm.5613880/Gau-2609607.chk"
 B after Tr=     0.000000   -0.000000    0.000000
         Rot=    1.000000    0.000279    0.000020   -0.000009 Ang=   0.03 deg.
 Requested convergence on RMS density matrix=1.00D-10 within 128 cycles.
 Requested convergence on MAX density matrix=1.00D-08.
 Requested convergence on             energy=1.00D-08.
 No special actions if energy rises.
 SCF Done:  E(RwB97XD) =  -755.959855820     A.U. after   12 cycles
            NFock= 12  Conv=0.71D-10     -V/T= 2.0081
 Calling FoFJK, ICntrl=      2127 FMM=F ISym2X=0 I1Cent= 0 IOpClX= 0 NMat=1 NMatS=1 NMatT=0.
 ***** Axes restored to original set *****
 -------------------------------------------------------------------
 Center     Atomic                   Forces (Hartrees/Bohr)
 Number     Number              X              Y              Z
 -------------------------------------------------------------------
      1        6           0.000005924    0.000002999   -0.000000588
      2        8          -0.000005510    0.000002691    0.000005339
      3        8          -0.000001669   -0.000003128   -0.000001785
      4        1           0.000001969   -0.000002937   -0.000000188
      5        6           0.000000961    0.000000096   -0.000000751
      6        9           0.000000830   -0.000000079   -0.000002107
      7        9          -0.000000593   -0.000000733    0.000000536
      8        9           0.000000356    0.000000599   -0.000003669
      9        8          -0.000003454   -0.000009182   -0.000000720
     10        1          -0.000001187    0.000006495    0.000002273
     11        1           0.000000891    0.000001483    0.000001880
     12        8           0.000002677    0.000005584    0.000003268
     13        1           0.000001369   -0.000001857   -0.000001185
     14        1          -0.000000062   -0.000002992    0.000000539
     15        8          -0.000001074    0.000006111    0.000001646
     16        1          -0.000001253   -0.000001184   -0.000002327
     17        1          -0.000000175   -0.000003964   -0.000002161
 -------------------------------------------------------------------
 Cartesian Forces:  Max     0.000009182 RMS     0.000002963

 GradGradGradGradGradGradGradGradGradGradGradGradGradGradGradGradGradGrad
 Berny optimization.
 Using GEDIIS/GDIIS optimizer.
 FormGI is forming the generalized inverse of G from B-inverse, IUseBI=4.
 Internal  Forces:  Max     0.000006970 RMS     0.000001946
 Search for a local minimum.
 Step number  15 out of a maximum of  102
 All quantities printed in internal units (Hartrees-Bohrs-Radians)
 Mixed Optimization -- En-DIIS/RFO-DIIS
 Swapping is turned off.
 Update second derivatives using D2CorX and points    7    8    9   10   11
                                                     12   13   14   15
 DE= -1.62D-08 DEPred=-3.10D-08 R= 5.21D-01
 Trust test= 5.21D-01 RLast= 1.03D-02 DXMaxT set to 1.26D+00
 ITU=  0  0  0  1  1  1  1  1  1  1  0  0  1  1  0
     Eigenvalues ---    0.00019   0.00025   0.00041   0.00050   0.00322
     Eigenvalues ---    0.00542   0.00688   0.00840   0.01107   0.01209
     Eigenvalues ---    0.01297   0.01475   0.01897   0.02087   0.02370
     Eigenvalues ---    0.02521   0.02748   0.03023   0.03549   0.03822
     Eigenvalues ---    0.03952   0.06122   0.07500   0.08045   0.09489
     Eigenvalues ---    0.11784   0.13755   0.20815   0.21605   0.23309
     Eigenvalues ---    0.23623   0.26065   0.35991   0.37897   0.39074
     Eigenvalues ---    0.40605   0.42953   0.48656   0.51399   0.56171
     Eigenvalues ---    0.56463   0.57231   0.57506   0.58610   0.87573
 En-DIIS/RFO-DIIS/Sim-DIIS IScMMF=       -3 using points:    15   14   13   12   11   10    9    8    7    6
 RFO step:  Lambda=-1.37319524D-09.
 DIIS inversion failure, remove point  10.
 RFO-DIIS uses    9 points instead of   10
 DidBck=F Rises=F RFO-DIIS coefs:    1.15151    0.08978   -0.29986    0.00932    0.09659
                  RFO-DIIS coefs:   -0.06160   -0.01356    0.03308   -0.00526    0.00000
 Iteration  1 RMS(Cart)=  0.00040177 RMS(Int)=  0.00000150
 Iteration  2 RMS(Cart)=  0.00000021 RMS(Int)=  0.00000149
 Variable       Old X    -DE/DX   Delta X   Delta X   Delta X     New X
                                 (Linear)    (Quad)   (Total)
    R1        2.29251  -0.00001   0.00001  -0.00002  -0.00000   2.29250
    R2        2.45009   0.00000   0.00000  -0.00001  -0.00001   2.45009
    R3        2.93085  -0.00000  -0.00002   0.00001  -0.00001   2.93084
    R4        3.43297   0.00000  -0.00007   0.00008   0.00001   3.43298
    R5        1.92631   0.00000   0.00003  -0.00003   0.00001   1.92632
    R6        2.89902  -0.00000  -0.00013   0.00009  -0.00004   2.89897
    R7        2.53460  -0.00000   0.00002  -0.00002   0.00000   2.53460
    R8        2.53269   0.00000  -0.00000   0.00000  -0.00000   2.53268
    R9        2.51556   0.00000  -0.00001   0.00001   0.00000   2.51557
   R10        1.85540   0.00000   0.00000   0.00000   0.00001   1.85540
   R11        1.81381  -0.00000   0.00000  -0.00000   0.00000   1.81381
   R12        3.15482   0.00000   0.00020  -0.00012   0.00009   3.15491
   R13        3.27137   0.00000   0.00008  -0.00011  -0.00003   3.27135
   R14        1.81457  -0.00000   0.00000  -0.00000   0.00000   1.81457
   R15        1.87112   0.00000  -0.00002   0.00002   0.00000   1.87113
   R16        1.81243   0.00000   0.00000  -0.00000  -0.00000   1.81243
   R17        1.83890  -0.00000   0.00001  -0.00001  -0.00001   1.83889
    A1        2.24486  -0.00000  -0.00001   0.00000  -0.00001   2.24485
    A2        2.10221  -0.00000   0.00005  -0.00006  -0.00001   2.10219
    A3        1.93612   0.00001  -0.00003   0.00006   0.00002   1.93614
    A4        2.58768   0.00000  -0.00002  -0.00004  -0.00006   2.58762
    A5        1.98828   0.00000  -0.00003   0.00004   0.00001   1.98829
    A6        1.92467   0.00000  -0.00005   0.00005  -0.00000   1.92467
    A7        1.93005  -0.00000  -0.00001   0.00001   0.00000   1.93005
    A8        1.93694  -0.00000   0.00003  -0.00003  -0.00001   1.93693
    A9        1.88892   0.00000   0.00001  -0.00001   0.00000   1.88892
   A10        1.89091   0.00000   0.00001  -0.00001   0.00000   1.89092
   A11        1.89104   0.00000   0.00001  -0.00001   0.00000   1.89104
   A12        1.87326   0.00000  -0.00005   0.00005   0.00000   1.87326
   A13        1.84169  -0.00000  -0.00003  -0.00012  -0.00015   1.84154
   A14        2.07407   0.00000  -0.00001  -0.00012  -0.00013   2.07394
   A15        2.82891   0.00000  -0.00009   0.00019   0.00010   2.82901
   A16        2.06023   0.00000  -0.00002   0.00004   0.00002   2.06025
   A17        2.11695   0.00000   0.00006   0.00001   0.00008   2.11703
   A18        1.87039  -0.00000   0.00001  -0.00002  -0.00001   1.87038
   A19        2.32050  -0.00000   0.00005   0.00001   0.00006   2.32057
   A20        1.90890   0.00000  -0.00001   0.00007   0.00007   1.90896
   A21        1.87232   0.00000   0.00001   0.00003   0.00003   1.87235
   A22        3.27975   0.00000   0.00001   0.00004   0.00005   3.27980
   A23        3.08734  -0.00000   0.00003  -0.00006  -0.00002   3.08732
   A24        3.07331  -0.00000  -0.00007  -0.00015  -0.00021   3.07310
   A25        3.13856   0.00000   0.00005   0.00001   0.00006   3.13862
   A26        3.20042   0.00000   0.00026  -0.00017   0.00009   3.20051
   A27        3.13273  -0.00000   0.00005   0.00002   0.00007   3.13280
    D1       -0.06754  -0.00000  -0.00131   0.00003  -0.00128  -0.06882
    D2        3.07202   0.00000  -0.00134   0.00008  -0.00126   3.07075
    D3        0.00984  -0.00000  -0.00005  -0.00002  -0.00007   0.00978
    D4       -3.12987  -0.00000  -0.00002  -0.00007  -0.00009  -3.12996
    D5       -2.06205  -0.00000   0.00006  -0.00001   0.00005  -2.06200
    D6        2.13259  -0.00000   0.00009  -0.00004   0.00005   2.13264
    D7        0.03342  -0.00000   0.00006  -0.00001   0.00005   0.03347
    D8        1.07784   0.00000   0.00003   0.00004   0.00007   1.07791
    D9       -1.01071   0.00000   0.00006   0.00001   0.00007  -1.01064
   D10       -3.10988   0.00000   0.00003   0.00004   0.00007  -3.10981
   D11        0.39905   0.00000   0.00169  -0.00006   0.00163   0.40068
   D12        3.00029   0.00000   0.00178   0.00006   0.00184   3.00213
   D13        1.98172   0.00000   0.00060   0.00015   0.00075   1.98246
   D14       -0.42586   0.00000   0.00052   0.00009   0.00060  -0.42526
   D15        2.24439  -0.00000   0.00044  -0.00024   0.00019   2.24458
   D16        0.01626   0.00000   0.00049  -0.00005   0.00044   0.01669
   D17        0.53282  -0.00000  -0.00023   0.00002  -0.00021   0.53261
   D18       -1.86652  -0.00000  -0.00016  -0.00011  -0.00027  -1.86679
   D19       -1.56349   0.00000  -0.00017   0.00016  -0.00001  -1.56350
   D20        2.32035   0.00000  -0.00010   0.00004  -0.00007   2.32028
   D21       -2.84386  -0.00000  -0.00084  -0.00024  -0.00108  -2.84494
   D22       -0.41363   0.00000  -0.00076  -0.00003  -0.00079  -0.41442
         Item               Value     Threshold  Converged?
 Maximum Force            0.000007     0.000015     YES
 RMS     Force            0.000002     0.000010     YES
 Maximum Displacement     0.001252     0.000060     NO 
 RMS     Displacement     0.000402     0.000040     NO 
 Predicted change in Energy=-4.561055D-09
 GradGradGradGradGradGradGradGradGradGradGradGradGradGradGradGradGradGrad

                          Input orientation:                          
 ---------------------------------------------------------------------
 Center     Atomic      Atomic             Coordinates (Angstroms)
 Number     Number       Type             X           Y           Z
 ---------------------------------------------------------------------
      1          6           0        0.967344   -0.096839    0.042183
      2          8           0        1.163505   -0.534883   -1.071975
      3          8           0        0.197110   -0.567649    0.972811
      4          1           0       -0.290891   -1.423669    0.711682
      5          6           0        1.686246    1.192582    0.517544
      6          9           0        2.468844    0.925955    1.573675
      7          9           0        0.793057    2.123009    0.881909
      8          9           0        2.447120    1.698486   -0.450532
      9          8           0       -1.641043   -3.570961   -1.942536
     10          1           0       -0.871308   -3.270507   -2.472857
     11          1           0       -2.433670   -3.277692   -2.397513
     12          8           0       -1.108312   -2.706617    0.513585
     13          1           0       -0.867732   -3.479473    1.030167
     14          1           0       -1.354785   -3.024936   -0.391034
     15          8           0        0.634870   -2.548132   -2.927152
     16          1           0        1.010851   -2.297865   -3.773243
     17          1           0        0.861386   -1.847024   -2.291497
 ---------------------------------------------------------------------
                    Distance matrix (angstroms):
                    1          2          3          4          5
     1  C    0.000000
     2  O    1.213140   0.000000
     3  O    1.296531   2.261889   0.000000
     4  H    1.947271   2.467112   1.019364   0.000000
     5  C    1.550934   2.404987   2.350151   3.285046   0.000000
     6  F    2.376148   3.292023   2.784361   3.725574   1.341253
     7  F    2.379756   3.319530   2.757364   3.712525   1.340239
     8  F    2.378171   2.649867   3.496258   4.312227   1.331180
     9  O    4.776224   4.223878   4.571426   3.671328   6.309849
    10  H    4.447273   3.685998   4.507725   3.726793   5.950021
    11  H    5.257075   4.713780   5.062057   4.206661   6.742004
    12  O    3.367716   3.520168   2.547586   1.534071   4.797220
    13  H    3.973138   4.149161   3.100950   2.158820   5.349176
    14  H    3.762142   3.606360   3.210406   2.216282   5.278337
    15  O    3.864754   2.788245   4.395868   3.919511   5.192713
    16  H    4.404984   3.229282   5.116722   4.751137   5.572274
    17  H    2.918979   1.816652   3.568441   3.244389   4.220227
                    6          7          8          9         10
     6  F    0.000000
     7  F    2.172495   0.000000
     8  F    2.166723   2.165996   0.000000
     9  O    7.034001   6.806146   6.834195   0.000000
    10  H    6.718730   6.566169   6.308142   0.981838   0.000000
    11  H    7.581268   7.094642   7.237071   0.959827   1.564194
    12  O    5.207246   5.203475   5.742434   2.657710   3.048439
    13  H    5.553011   5.845340   6.323920   3.073002   3.509253
    14  H    5.838643   5.721446   6.063723   1.669505   2.151289
    15  O    5.974126   6.029388   5.239434   2.682429   1.731121
    16  H    6.411575   6.423550   5.392041   3.464795   2.485872
    17  H    5.021244   5.082945   4.298179   3.058739   2.249761
                   11         12         13         14         15
    11  H    0.000000
    12  O    3.249184   0.000000
    13  H    3.773840   0.960229   0.000000
    14  H    2.292125   0.990157   1.569597   0.000000
    15  O    3.198236   3.860372   4.334233   3.258521   0.000000
    16  H    3.836329   4.799461   5.291315   4.190967   0.959096
    17  H    3.593807   3.533709   4.085118   3.148119   0.973098
                   16         17
    16  H    0.000000
    17  H    1.556010   0.000000
 Stoichiometry    C2H7F3O5
 Framework group  C1[X(C2H7F3O5)]
 Deg. of freedom    45
 Full point group                 C1      NOp   1
 Largest Abelian subgroup         C1      NOp   1
 Largest concise Abelian subgroup C1      NOp   1
                         Standard orientation:                         
 ---------------------------------------------------------------------
 Center     Atomic      Atomic             Coordinates (Angstroms)
 Number     Number       Type             X           Y           Z
 ---------------------------------------------------------------------
      1          6           0        0.639462   -0.052607   -0.039191
      2          8           0       -0.068393    0.931396   -0.088056
      3          8           0        0.291704   -1.301463   -0.059565
      4          1           0       -0.714072   -1.449265   -0.134883
      5          6           0        2.180477    0.091922    0.059691
      6          9           0        2.768740   -0.459258   -1.012273
      7          9           0        2.642368   -0.526203    1.155510
      8          9           0        2.536062    1.373309    0.120091
      9          8           0       -4.113880   -0.175801    0.411230
     10          1           0       -3.736131    0.705639    0.200578
     11          1           0       -4.439942   -0.138972    1.313226
     12          8           0       -2.182526   -1.878717   -0.247080
     13          1           0       -2.464895   -2.314846   -1.054606
     14          1           0       -2.917296   -1.276575    0.032115
     15          8           0       -2.652808    1.952241   -0.318242
     16          1           0       -2.627351    2.899464   -0.169959
     17          1           0       -1.737257    1.626777   -0.265719
 ---------------------------------------------------------------------
 Rotational constants (GHZ):           1.8141435           0.4897224           0.4200065
 Standard basis: 6-31++G(d,p) (6D, 7F)
 There are   232 symmetry adapted cartesian basis functions of A   symmetry.
 There are   232 symmetry adapted basis functions of A   symmetry.
   232 basis functions,   376 primitive gaussians,   232 cartesian basis functions
    43 alpha electrons       43 beta electrons
       nuclear repulsion energy       609.9504020435 Hartrees.
 NAtoms=   17 NActive=   17 NUniq=   17 SFac= 1.00D+00 NAtFMM=   60 NAOKFM=F Big=F
 Integral buffers will be    131072 words long.
 Raffenetti 2 integral format.
 Two-electron integral symmetry is turned on.
 Nuclear repulsion after empirical dispersion term =      609.9442310884 Hartrees.
 One-electron integrals computed using PRISM.
 NBasis=   232 RedAO= T EigKep=  5.19D-05  NBF=   232
 NBsUse=   232 1.00D-06 EigRej= -1.00D+00 NBFU=   232
 Initial guess from the checkpoint file:  "/local_scratch/slurm.5613880/Gau-2609607.chk"
 B after Tr=    -0.000000   -0.000000    0.000000
         Rot=    1.000000   -0.000067   -0.000006    0.000001 Ang=  -0.01 deg.
 Requested convergence on RMS density matrix=1.00D-10 within 128 cycles.
 Requested convergence on MAX density matrix=1.00D-08.
 Requested convergence on             energy=1.00D-08.
 No special actions if energy rises.
 SCF Done:  E(RwB97XD) =  -755.959855824     A.U. after   11 cycles
            NFock= 11  Conv=0.85D-10     -V/T= 2.0081
 Calling FoFJK, ICntrl=      2127 FMM=F ISym2X=0 I1Cent= 0 IOpClX= 0 NMat=1 NMatS=1 NMatT=0.
 ***** Axes restored to original set *****
 -------------------------------------------------------------------
 Center     Atomic                   Forces (Hartrees/Bohr)
 Number     Number              X              Y              Z
 -------------------------------------------------------------------
      1        6           0.000003602    0.000003576   -0.000001395
      2        8          -0.000001878   -0.000001028   -0.000000024
      3        8          -0.000000952   -0.000003150    0.000001976
      4        1           0.000001214    0.000000637   -0.000000247
      5        6           0.000000492    0.000000045   -0.000000492
      6        9           0.000001146    0.000000208   -0.000001731
      7        9           0.000000197   -0.000000335    0.000000415
      8        9          -0.000000468    0.000000836   -0.000001715
      9        8          -0.000001665   -0.000003092    0.000001779
     10        1          -0.000003812    0.000001558    0.000001663
     11        1           0.000002306    0.000000926    0.000000546
     12        8           0.000000254    0.000001911    0.000002023
     13        1           0.000001776   -0.000001428   -0.000000970
     14        1           0.000002783   -0.000003073    0.000000384
     15        8          -0.000001337    0.000003113    0.000000141
     16        1          -0.000001803   -0.000000280   -0.000001793
     17        1          -0.000001855   -0.000000425   -0.000000560
 -------------------------------------------------------------------
 Cartesian Forces:  Max     0.000003812 RMS     0.000001732

 GradGradGradGradGradGradGradGradGradGradGradGradGradGradGradGradGradGrad
 Berny optimization.
 Using GEDIIS/GDIIS optimizer.
 FormGI is forming the generalized inverse of G from B-inverse, IUseBI=4.
 Internal  Forces:  Max     0.000003139 RMS     0.000000978
 Search for a local minimum.
 Step number  16 out of a maximum of  102
 All quantities printed in internal units (Hartrees-Bohrs-Radians)
 Mixed Optimization -- En-DIIS/RFO-DIIS
 Swapping is turned off.
 Update second derivatives using D2CorX and points    7    8    9   10   11
                                                     12   13   14   15   16
 DE= -3.73D-09 DEPred=-4.56D-09 R= 8.17D-01
 Trust test= 8.17D-01 RLast= 3.54D-03 DXMaxT set to 1.26D+00
 ITU=  0  0  0  0  1  1  1  1  1  1  1  0  0  1  1  0
     Eigenvalues ---    0.00020   0.00024   0.00038   0.00053   0.00299
     Eigenvalues ---    0.00516   0.00651   0.00832   0.01057   0.01221
     Eigenvalues ---    0.01295   0.01490   0.01844   0.02099   0.02395
     Eigenvalues ---    0.02578   0.02751   0.03060   0.03608   0.03825
     Eigenvalues ---    0.03959   0.06215   0.07537   0.08054   0.09317
     Eigenvalues ---    0.11783   0.13753   0.20585   0.21620   0.23517
     Eigenvalues ---    0.23600   0.25922   0.35931   0.37901   0.39128
     Eigenvalues ---    0.41181   0.42866   0.48885   0.51372   0.56311
     Eigenvalues ---    0.56478   0.57227   0.57530   0.58641   0.87922
 En-DIIS/RFO-DIIS/Sim-DIIS IScMMF=       -3 using points:    16   15   14   13   12   11   10    9    8    7
 RFO step:  Lambda=-3.94972970D-10.
 DIIS inversion failure, remove point  10.
 DIIS inversion failure, remove point   9.
 DIIS inversion failure, remove point   8.
 DIIS inversion failure, remove point   7.
 DIIS inversion failure, remove point   6.
 DIIS inversion failure, remove point   5.
 DIIS inversion failure, remove point   4.
 RFO-DIIS uses    3 points instead of   10
 DidBck=F Rises=F RFO-DIIS coefs:    1.95781   -1.18109    0.22328    0.00000    0.00000
                  RFO-DIIS coefs:    0.00000    0.00000    0.00000    0.00000    0.00000
 Iteration  1 RMS(Cart)=  0.00051214 RMS(Int)=  0.00000020
 Iteration  2 RMS(Cart)=  0.00000022 RMS(Int)=  0.00000003
 Variable       Old X    -DE/DX   Delta X   Delta X   Delta X     New X
                                 (Linear)    (Quad)   (Total)
    R1        2.29250  -0.00000  -0.00001   0.00001   0.00000   2.29250
    R2        2.45009   0.00000  -0.00001   0.00002   0.00001   2.45010
    R3        2.93084  -0.00000   0.00000  -0.00001  -0.00001   2.93083
    R4        3.43298  -0.00000  -0.00001  -0.00001  -0.00002   3.43295
    R5        1.92632   0.00000   0.00000  -0.00002  -0.00001   1.92630
    R6        2.89897   0.00000   0.00001   0.00005   0.00005   2.89903
    R7        2.53460  -0.00000   0.00001   0.00000   0.00001   2.53462
    R8        2.53268  -0.00000  -0.00002   0.00000  -0.00002   2.53267
    R9        2.51557   0.00000   0.00000  -0.00000   0.00000   2.51557
   R10        1.85540  -0.00000   0.00001  -0.00001  -0.00001   1.85540
   R11        1.81381  -0.00000   0.00000  -0.00000   0.00000   1.81381
   R12        3.15491  -0.00000   0.00002   0.00003   0.00005   3.15495
   R13        3.27135  -0.00000  -0.00004   0.00004   0.00000   3.27135
   R14        1.81457  -0.00000   0.00000   0.00000   0.00000   1.81457
   R15        1.87113   0.00000   0.00000  -0.00000  -0.00000   1.87113
   R16        1.81243   0.00000  -0.00000   0.00000  -0.00000   1.81243
   R17        1.83889  -0.00000  -0.00001   0.00001  -0.00000   1.83889
    A1        2.24485  -0.00000  -0.00000  -0.00002  -0.00003   2.24482
    A2        2.10219   0.00000  -0.00001   0.00002   0.00001   2.10220
    A3        1.93614   0.00000   0.00002   0.00000   0.00002   1.93616
    A4        2.58762   0.00000  -0.00006   0.00008   0.00002   2.58764
    A5        1.98829  -0.00000   0.00002  -0.00006  -0.00004   1.98825
    A6        1.92467   0.00000  -0.00004  -0.00001  -0.00005   1.92463
    A7        1.93005  -0.00000   0.00005  -0.00000   0.00005   1.93010
    A8        1.93693  -0.00000  -0.00000  -0.00000  -0.00001   1.93692
    A9        1.88892   0.00000  -0.00000   0.00000   0.00000   1.88893
   A10        1.89092   0.00000  -0.00000   0.00000  -0.00000   1.89091
   A11        1.89104   0.00000  -0.00000   0.00000   0.00000   1.89104
   A12        1.87326  -0.00000   0.00001  -0.00008  -0.00007   1.87319
   A13        1.84154  -0.00000  -0.00014   0.00002  -0.00012   1.84142
   A14        2.07394   0.00000  -0.00014   0.00004  -0.00009   2.07384
   A15        2.82901   0.00000   0.00018  -0.00015   0.00003   2.82904
   A16        2.06025   0.00000   0.00003  -0.00007  -0.00003   2.06021
   A17        2.11703   0.00000   0.00004   0.00002   0.00006   2.11709
   A18        1.87038  -0.00000  -0.00005   0.00004  -0.00001   1.87037
   A19        2.32057  -0.00000   0.00009  -0.00003   0.00006   2.32063
   A20        1.90896   0.00000   0.00003   0.00003   0.00005   1.90901
   A21        1.87235   0.00000  -0.00001   0.00005   0.00004   1.87239
   A22        3.27980   0.00000   0.00005  -0.00003   0.00003   3.27982
   A23        3.08732   0.00000  -0.00005   0.00010   0.00004   3.08736
   A24        3.07310   0.00000  -0.00012   0.00007  -0.00006   3.07304
   A25        3.13862  -0.00000   0.00003  -0.00006  -0.00004   3.13858
   A26        3.20051  -0.00000   0.00001  -0.00008  -0.00007   3.20044
   A27        3.13280  -0.00000   0.00006   0.00011   0.00017   3.13297
    D1       -0.06882  -0.00000  -0.00082   0.00009  -0.00073  -0.06955
    D2        3.07075   0.00000  -0.00087   0.00007  -0.00080   3.06995
    D3        0.00978   0.00000  -0.00002  -0.00000  -0.00002   0.00975
    D4       -3.12996  -0.00000   0.00003   0.00002   0.00005  -3.12991
    D5       -2.06200   0.00000   0.00069   0.00005   0.00073  -2.06126
    D6        2.13264   0.00000   0.00068   0.00005   0.00073   2.13337
    D7        0.03347   0.00000   0.00065   0.00005   0.00070   0.03416
    D8        1.07791   0.00000   0.00065   0.00003   0.00067   1.07858
    D9       -1.01064   0.00000   0.00064   0.00003   0.00067  -1.00997
   D10       -3.10981   0.00000   0.00061   0.00002   0.00064  -3.10918
   D11        0.40068  -0.00000   0.00097  -0.00005   0.00092   0.40160
   D12        3.00213   0.00000   0.00113   0.00004   0.00117   3.00330
   D13        1.98246  -0.00000   0.00044   0.00000   0.00044   1.98291
   D14       -0.42526   0.00000   0.00039   0.00003   0.00042  -0.42484
   D15        2.24458  -0.00000  -0.00043   0.00003  -0.00039   2.24418
   D16        0.01669   0.00000  -0.00018   0.00002  -0.00017   0.01653
   D17        0.53261  -0.00000  -0.00006   0.00002  -0.00003   0.53258
   D18       -1.86679  -0.00000  -0.00009  -0.00000  -0.00009  -1.86688
   D19       -1.56350   0.00000   0.00015   0.00007   0.00022  -1.56328
   D20        2.32028   0.00000   0.00012   0.00005   0.00017   2.32045
   D21       -2.84494  -0.00000  -0.00025  -0.00017  -0.00042  -2.84536
   D22       -0.41442   0.00000  -0.00007  -0.00006  -0.00013  -0.41456
         Item               Value     Threshold  Converged?
 Maximum Force            0.000003     0.000015     YES
 RMS     Force            0.000001     0.000010     YES
 Maximum Displacement     0.002118     0.000060     NO 
 RMS     Displacement     0.000512     0.000040     NO 
 Predicted change in Energy=-1.342481D-09
 GradGradGradGradGradGradGradGradGradGradGradGradGradGradGradGradGradGrad

                          Input orientation:                          
 ---------------------------------------------------------------------
 Center     Atomic      Atomic             Coordinates (Angstroms)
 Number     Number       Type             X           Y           Z
 ---------------------------------------------------------------------
      1          6           0        0.967181   -0.096698    0.042144
      2          8           0        1.163137   -0.534630   -1.072094
      3          8           0        0.197091   -0.567621    0.972843
      4          1           0       -0.290953   -1.423586    0.711649
      5          6           0        1.686259    1.192604    0.517552
      6          9           0        2.469683    0.925543    1.572969
      7          9           0        0.793267    2.122770    0.883030
      8          9           0        2.446359    1.699032   -0.450860
      9          8           0       -1.641041   -3.571060   -1.942618
     10          1           0       -0.871216   -3.270648   -2.472827
     11          1           0       -2.433544   -3.277564   -2.397666
     12          8           0       -1.108457   -2.706506    0.513492
     13          1           0       -0.868026   -3.479321    1.030204
     14          1           0       -1.354825   -3.024917   -0.391123
     15          8           0        0.635012   -2.548276   -2.926967
     16          1           0        1.011305   -2.298377   -3.773028
     17          1           0        0.861360   -1.846960   -2.291482
 ---------------------------------------------------------------------
                    Distance matrix (angstroms):
                    1          2          3          4          5
     1  C    0.000000
     2  O    1.213141   0.000000
     3  O    1.296536   2.261880   0.000000
     4  H    1.947247   2.467055   1.019356   0.000000
     5  C    1.550931   2.404989   2.350171   3.285041   0.000000
     6  F    2.376113   3.291737   2.784665   3.725774   1.341261
     7  F    2.379784   3.319803   2.757117   3.712350   1.340231
     8  F    2.378165   2.649875   3.496263   4.312198   1.331181
     9  O    4.776326   4.223876   4.571574   3.671446   6.309981
    10  H    4.447329   3.685978   4.507802   3.726825   5.950097
    11  H    5.256949   4.713485   5.062052   4.206634   6.741934
    12  O    3.367720   3.520123   2.547605   1.534100   4.797240
    13  H    3.973208   4.149275   3.100930   2.158827   5.349212
    14  H    3.762167   3.606298   3.210475   2.216346   5.278387
    15  O    3.864736   2.788231   4.395826   3.919421   5.192688
    16  H    4.405096   3.229380   5.116811   4.751153   5.572395
    17  H    2.918977   1.816641   3.568442   3.244359   4.220199
                    6          7          8          9         10
     6  F    0.000000
     7  F    2.172496   0.000000
     8  F    2.166729   2.165994   0.000000
     9  O    7.033978   6.806602   6.834183   0.000000
    10  H    6.718488   6.566675   6.308119   0.981835   0.000000
    11  H    7.581140   7.094990   7.236713   0.959828   1.564151
    12  O    5.207432   5.203366   5.742426   2.657739   3.048384
    13  H    5.553172   5.845081   6.324084   3.073050   3.509242
    14  H    5.838720   5.721577   6.063684   1.669530   2.151222
    15  O    5.973513   6.029907   5.239438   2.682433   1.731123
    16  H    6.410944   6.424402   5.392166   3.464832   2.485904
    17  H    5.020703   5.083396   4.298159   3.058797   2.249798
                   11         12         13         14         15
    11  H    0.000000
    12  O    3.249124   0.000000
    13  H    3.773837   0.960230   0.000000
    14  H    2.292091   0.990157   1.569594   0.000000
    15  O    3.198133   3.860243   4.334186   3.258396   0.000000
    16  H    3.836328   4.799397   5.291271   4.190908   0.959096
    17  H    3.593647   3.533678   4.085214   3.148083   0.973097
                   16         17
    16  H    0.000000
    17  H    1.556033   0.000000
 Stoichiometry    C2H7F3O5
 Framework group  C1[X(C2H7F3O5)]
 Deg. of freedom    45
 Full point group                 C1      NOp   1
 Largest Abelian subgroup         C1      NOp   1
 Largest concise Abelian subgroup C1      NOp   1
                         Standard orientation:                         
 ---------------------------------------------------------------------
 Center     Atomic      Atomic             Coordinates (Angstroms)
 Number     Number       Type             X           Y           Z
 ---------------------------------------------------------------------
      1          6           0        0.639477   -0.052627   -0.038997
      2          8           0       -0.068418    0.931363   -0.087555
      3          8           0        0.291727   -1.301487   -0.059644
      4          1           0       -0.714054   -1.449241   -0.134882
      5          6           0        2.180501    0.091926    0.059675
      6          9           0        2.768513   -0.458233   -1.012961
      7          9           0        2.642737   -0.527160    1.154795
      8          9           0        2.535999    1.373287    0.121142
      9          8           0       -4.113992   -0.175762    0.411180
     10          1           0       -3.736187    0.705634    0.200454
     11          1           0       -4.439845   -0.138833    1.313247
     12          8           0       -2.182549   -1.878672   -0.247004
     13          1           0       -2.464906   -2.314929   -1.054466
     14          1           0       -2.917340   -1.276512    0.032096
     15          8           0       -2.652781    1.952160   -0.318380
     16          1           0       -2.627453    2.899448   -0.170497
     17          1           0       -1.737215    1.626783   -0.265577
 ---------------------------------------------------------------------
 Rotational constants (GHZ):           1.8142048           0.4897122           0.4200012
 Standard basis: 6-31++G(d,p) (6D, 7F)
 There are   232 symmetry adapted cartesian basis functions of A   symmetry.
 There are   232 symmetry adapted basis functions of A   symmetry.
   232 basis functions,   376 primitive gaussians,   232 cartesian basis functions
    43 alpha electrons       43 beta electrons
       nuclear repulsion energy       609.9495731306 Hartrees.
 NAtoms=   17 NActive=   17 NUniq=   17 SFac= 1.00D+00 NAtFMM=   60 NAOKFM=F Big=F
 Integral buffers will be    131072 words long.
 Raffenetti 2 integral format.
 Two-electron integral symmetry is turned on.
 Nuclear repulsion after empirical dispersion term =      609.9434021591 Hartrees.
 One-electron integrals computed using PRISM.
 NBasis=   232 RedAO= T EigKep=  5.19D-05  NBF=   232
 NBsUse=   232 1.00D-06 EigRej= -1.00D+00 NBFU=   232
 Initial guess from the checkpoint file:  "/local_scratch/slurm.5613880/Gau-2609607.chk"
 B after Tr=     0.000000    0.000000   -0.000000
         Rot=    1.000000   -0.000126   -0.000010   -0.000002 Ang=  -0.01 deg.
 Requested convergence on RMS density matrix=1.00D-10 within 128 cycles.
 Requested convergence on MAX density matrix=1.00D-08.
 Requested convergence on             energy=1.00D-08.
 No special actions if energy rises.
 SCF Done:  E(RwB97XD) =  -755.959855829     A.U. after   11 cycles
            NFock= 11  Conv=0.42D-10     -V/T= 2.0081
 Calling FoFJK, ICntrl=      2127 FMM=F ISym2X=0 I1Cent= 0 IOpClX= 0 NMat=1 NMatS=1 NMatT=0.
 ***** Axes restored to original set *****
 -------------------------------------------------------------------
 Center     Atomic                   Forces (Hartrees/Bohr)
 Number     Number              X              Y              Z
 -------------------------------------------------------------------
      1        6          -0.000000958   -0.000003203   -0.000002011
      2        8           0.000000214    0.000002473    0.000000975
      3        8           0.000003686    0.000002557   -0.000000565
      4        1          -0.000000455   -0.000001791    0.000000739
      5        6          -0.000000037    0.000000042   -0.000000760
      6        9           0.000000952    0.000000388   -0.000001622
      7        9           0.000000809   -0.000000337    0.000000228
      8        9          -0.000000853    0.000000700   -0.000000545
      9        8          -0.000000896    0.000000682   -0.000000441
     10        1           0.000000683   -0.000000607    0.000001964
     11        1          -0.000001744   -0.000000648    0.000002622
     12        8           0.000001287    0.000000609    0.000001488
     13        1           0.000001518   -0.000001312   -0.000000811
     14        1           0.000001141   -0.000001970    0.000001164
     15        8          -0.000002375    0.000001974   -0.000000395
     16        1          -0.000001580    0.000001162   -0.000000185
     17        1          -0.000001392   -0.000000720   -0.000001845
 -------------------------------------------------------------------
 Cartesian Forces:  Max     0.000003686 RMS     0.000001433

 GradGradGradGradGradGradGradGradGradGradGradGradGradGradGradGradGradGrad
 Berny optimization.
 Using GEDIIS/GDIIS optimizer.
 FormGI is forming the generalized inverse of G from B-inverse, IUseBI=4.
 Internal  Forces:  Max     0.000002363 RMS     0.000000738
 Search for a local minimum.
 Step number  17 out of a maximum of  102
 All quantities printed in internal units (Hartrees-Bohrs-Radians)
 Mixed Optimization -- En-DIIS/RFO-DIIS
 Swapping is turned off.
 Update second derivatives using D2CorX and points    7    8    9   10   11
                                                     12   13   14   15   16
                                                     17
 DE= -5.45D-09 DEPred=-1.34D-09 R= 4.06D+00
 Trust test= 4.06D+00 RLast= 2.68D-03 DXMaxT set to 1.26D+00
 ITU=  0  0  0  0  0  1  1  1  1  1  1  1  0  0  1  1  0
     Eigenvalues ---    0.00019   0.00027   0.00037   0.00051   0.00238
     Eigenvalues ---    0.00528   0.00648   0.00844   0.01054   0.01220
     Eigenvalues ---    0.01299   0.01488   0.01932   0.02116   0.02403
     Eigenvalues ---    0.02529   0.02765   0.02984   0.03523   0.03846
     Eigenvalues ---    0.03995   0.06586   0.07624   0.08069   0.09199
     Eigenvalues ---    0.11787   0.13759   0.20664   0.21612   0.23410
     Eigenvalues ---    0.23816   0.25971   0.35906   0.37902   0.39103
     Eigenvalues ---    0.41531   0.42944   0.48722   0.51449   0.56390
     Eigenvalues ---    0.56451   0.57081   0.57515   0.59052   0.88748
 En-DIIS/RFO-DIIS/Sim-DIIS IScMMF=       -3 using points:    17   16   15   14   13   12   11   10    9    8
 RFO step:  Lambda=-1.76690780D-10.
 DIIS inversion failure, remove point  10.
 DIIS inversion failure, remove point   9.
 DIIS inversion failure, remove point   8.
 DIIS inversion failure, remove point   7.
 DIIS inversion failure, remove point   6.
 DIIS inversion failure, remove point   5.
 DIIS inversion failure, remove point   4.
 RFO-DIIS uses    3 points instead of   10
 DidBck=F Rises=F RFO-DIIS coefs:    0.91002    0.14888   -0.05891    0.00000    0.00000
                  RFO-DIIS coefs:    0.00000    0.00000    0.00000    0.00000    0.00000
 Iteration  1 RMS(Cart)=  0.00005381 RMS(Int)=  0.00000000
 Iteration  2 RMS(Cart)=  0.00000000 RMS(Int)=  0.00000000
 Variable       Old X    -DE/DX   Delta X   Delta X   Delta X     New X
                                 (Linear)    (Quad)   (Total)
    R1        2.29250  -0.00000  -0.00000  -0.00000  -0.00000   2.29250
    R2        2.45010  -0.00000  -0.00000  -0.00000  -0.00000   2.45010
    R3        2.93083   0.00000   0.00000   0.00000   0.00000   2.93084
    R4        3.43295  -0.00000   0.00000  -0.00001  -0.00000   3.43295
    R5        1.92630   0.00000   0.00000   0.00000   0.00001   1.92631
    R6        2.89903   0.00000  -0.00001   0.00000  -0.00000   2.89903
    R7        2.53462  -0.00000  -0.00000  -0.00000  -0.00000   2.53461
    R8        2.53267  -0.00000   0.00000  -0.00000   0.00000   2.53267
    R9        2.51557  -0.00000   0.00000  -0.00000  -0.00000   2.51557
   R10        1.85540   0.00000   0.00000  -0.00000   0.00000   1.85540
   R11        1.81381   0.00000   0.00000   0.00000   0.00000   1.81381
   R12        3.15495  -0.00000   0.00000  -0.00001  -0.00001   3.15495
   R13        3.27135   0.00000  -0.00000  -0.00001  -0.00002   3.27133
   R14        1.81457  -0.00000  -0.00000   0.00000   0.00000   1.81457
   R15        1.87113  -0.00000   0.00000   0.00000   0.00000   1.87113
   R16        1.81243  -0.00000  -0.00000  -0.00000  -0.00000   1.81243
   R17        1.83889  -0.00000  -0.00000  -0.00000  -0.00000   1.83888
    A1        2.24482   0.00000   0.00000   0.00001   0.00001   2.24483
    A2        2.10220  -0.00000  -0.00000  -0.00000  -0.00000   2.10220
    A3        1.93616  -0.00000  -0.00000  -0.00001  -0.00001   1.93616
    A4        2.58764  -0.00000  -0.00001  -0.00005  -0.00005   2.58759
    A5        1.98825   0.00000   0.00000   0.00002   0.00002   1.98827
    A6        1.92463   0.00000   0.00000   0.00000   0.00001   1.92463
    A7        1.93010   0.00000  -0.00000  -0.00000  -0.00000   1.93009
    A8        1.93692   0.00000   0.00000   0.00000   0.00000   1.93693
    A9        1.88893  -0.00000  -0.00000  -0.00000  -0.00000   1.88892
   A10        1.89091  -0.00000   0.00000  -0.00000  -0.00000   1.89091
   A11        1.89104  -0.00000  -0.00000  -0.00000  -0.00000   1.89104
   A12        1.87319   0.00000   0.00001   0.00000   0.00001   1.87320
   A13        1.84142  -0.00000   0.00000  -0.00003  -0.00003   1.84139
   A14        2.07384  -0.00000   0.00000  -0.00003  -0.00003   2.07382
   A15        2.82904   0.00000   0.00000   0.00003   0.00003   2.82907
   A16        2.06021   0.00000   0.00000   0.00002   0.00002   2.06023
   A17        2.11709  -0.00000  -0.00000   0.00001   0.00001   2.11710
   A18        1.87037  -0.00000  -0.00000  -0.00001  -0.00001   1.87036
   A19        2.32063   0.00000  -0.00000   0.00009   0.00008   2.32071
   A20        1.90901   0.00000  -0.00000   0.00003   0.00003   1.90904
   A21        1.87239  -0.00000  -0.00000  -0.00001  -0.00001   1.87237
   A22        3.27982  -0.00000   0.00000   0.00001   0.00001   3.27983
   A23        3.08736  -0.00000  -0.00001  -0.00002  -0.00002   3.08734
   A24        3.07304  -0.00000  -0.00001   0.00001   0.00000   3.07304
   A25        3.13858  -0.00000   0.00001  -0.00000   0.00000   3.13859
   A26        3.20044  -0.00000   0.00001  -0.00002  -0.00001   3.20043
   A27        3.13297  -0.00000  -0.00001  -0.00000  -0.00001   3.13296
    D1       -0.06955   0.00000  -0.00001   0.00005   0.00004  -0.06951
    D2        3.06995   0.00000  -0.00000   0.00006   0.00006   3.07001
    D3        0.00975  -0.00000  -0.00000   0.00000  -0.00000   0.00975
    D4       -3.12991  -0.00000  -0.00001  -0.00000  -0.00001  -3.12992
    D5       -2.06126  -0.00000  -0.00006  -0.00002  -0.00009  -2.06135
    D6        2.13337   0.00000  -0.00006  -0.00002  -0.00009   2.13328
    D7        0.03416  -0.00000  -0.00006  -0.00002  -0.00008   0.03408
    D8        1.07858  -0.00000  -0.00006  -0.00002  -0.00007   1.07850
    D9       -1.00997   0.00000  -0.00006  -0.00002  -0.00007  -1.01005
   D10       -3.10918  -0.00000  -0.00005  -0.00002  -0.00007  -3.10925
   D11        0.40160  -0.00000   0.00001  -0.00007  -0.00005   0.40154
   D12        3.00330   0.00000   0.00000   0.00010   0.00010   3.00340
   D13        1.98291  -0.00000   0.00000  -0.00000   0.00000   1.98291
   D14       -0.42484   0.00000  -0.00000  -0.00002  -0.00002  -0.42486
   D15        2.24418  -0.00000   0.00005  -0.00012  -0.00008   2.24410
   D16        0.01653  -0.00000   0.00004  -0.00007  -0.00003   0.01649
   D17        0.53258  -0.00000  -0.00001   0.00001   0.00000   0.53258
   D18       -1.86688  -0.00000  -0.00001  -0.00001  -0.00002  -1.86690
   D19       -1.56328  -0.00000  -0.00002   0.00006   0.00004  -1.56324
   D20        2.32045  -0.00000  -0.00002   0.00004   0.00002   2.32047
   D21       -2.84536  -0.00000  -0.00003  -0.00010  -0.00012  -2.84548
   D22       -0.41456  -0.00000  -0.00003   0.00007   0.00004  -0.41452
         Item               Value     Threshold  Converged?
 Maximum Force            0.000002     0.000015     YES
 RMS     Force            0.000001     0.000010     YES
 Maximum Displacement     0.000157     0.000060     NO 
 RMS     Displacement     0.000054     0.000040     NO 
 Predicted change in Energy=-2.397987D-10
 GradGradGradGradGradGradGradGradGradGradGradGradGradGradGradGradGradGrad

                          Input orientation:                          
 ---------------------------------------------------------------------
 Center     Atomic      Atomic             Coordinates (Angstroms)
 Number     Number       Type             X           Y           Z
 ---------------------------------------------------------------------
      1          6           0        0.967210   -0.096701    0.042124
      2          8           0        1.163181   -0.534605   -1.072121
      3          8           0        0.197124   -0.567644    0.972813
      4          1           0       -0.290922   -1.423614    0.711623
      5          6           0        1.686256    1.192612    0.517555
      6          9           0        2.469603    0.925581    1.573036
      7          9           0        0.793232    2.122783    0.882947
      8          9           0        2.446424    1.699021   -0.450813
      9          8           0       -1.641073   -3.571066   -1.942614
     10          1           0       -0.871245   -3.270635   -2.472809
     11          1           0       -2.433578   -3.277527   -2.397632
     12          8           0       -1.108432   -2.706531    0.513487
     13          1           0       -0.868008   -3.479353    1.030191
     14          1           0       -1.354829   -3.024948   -0.391119
     15          8           0        0.634961   -2.548248   -2.926965
     16          1           0        1.011345   -2.298404   -3.773001
     17          1           0        0.861343   -1.846939   -2.291486
 ---------------------------------------------------------------------
                    Distance matrix (angstroms):
                    1          2          3          4          5
     1  C    0.000000
     2  O    1.213139   0.000000
     3  O    1.296535   2.261883   0.000000
     4  H    1.947260   2.467082   1.019359   0.000000
     5  C    1.550932   2.404986   2.350165   3.285046   0.000000
     6  F    2.376118   3.291768   2.784628   3.725754   1.341260
     7  F    2.379781   3.319769   2.757140   3.712368   1.340231
     8  F    2.378167   2.649872   3.496260   4.312211   1.331181
     9  O    4.776352   4.223942   4.571567   3.671434   6.310006
    10  H    4.447321   3.686010   4.507758   3.726777   5.950097
    11  H    5.256940   4.713520   5.062011   4.206594   6.741920
    12  O    3.367742   3.520176   2.547605   1.534098   4.797250
    13  H    3.973240   4.149335   3.100943   2.158837   5.349235
    14  H    3.762206   3.606376   3.210484   2.216350   5.278418
    15  O    3.864707   2.788228   4.395766   3.919359   5.192684
    16  H    4.405068   3.229364   5.116760   4.751106   5.572394
    17  H    2.918952   1.816639   3.568394   3.244315   4.220197
                    6          7          8          9         10
     6  F    0.000000
     7  F    2.172495   0.000000
     8  F    2.166728   2.165994   0.000000
     9  O    7.034009   6.806581   6.834246   0.000000
    10  H    6.718508   6.566623   6.308159   0.981835   0.000000
    11  H    7.581128   7.094917   7.236750   0.959828   1.564156
    12  O    5.207419   5.203374   5.742453   2.657736   3.048349
    13  H    5.553176   5.845112   6.324112   3.073046   3.509214
    14  H    5.838738   5.721586   6.063742   1.669526   2.151197
    15  O    5.973559   6.029843   5.239467   2.682431   1.731114
    16  H    6.410983   6.424353   5.392198   3.464867   2.485936
    17  H    5.020747   5.083341   4.298185   3.058825   2.249811
                   11         12         13         14         15
    11  H    0.000000
    12  O    3.249101   0.000000
    13  H    3.773820   0.960230   0.000000
    14  H    2.292071   0.990158   1.569587   0.000000
    15  O    3.198120   3.860205   4.334161   3.258377   0.000000
    16  H    3.836380   4.799375   5.291244   4.190915   0.959096
    17  H    3.593655   3.533665   4.085214   3.148098   0.973096
                   16         17
    16  H    0.000000
    17  H    1.556023   0.000000
 Stoichiometry    C2H7F3O5
 Framework group  C1[X(C2H7F3O5)]
 Deg. of freedom    45
 Full point group                 C1      NOp   1
 Largest Abelian subgroup         C1      NOp   1
 Largest concise Abelian subgroup C1      NOp   1
                         Standard orientation:                         
 ---------------------------------------------------------------------
 Center     Atomic      Atomic             Coordinates (Angstroms)
 Number     Number       Type             X           Y           Z
 ---------------------------------------------------------------------
      1          6           0        0.639479   -0.052601   -0.039016
      2          8           0       -0.068387    0.931408   -0.087582
      3          8           0        0.291705   -1.301453   -0.059657
      4          1           0       -0.714078   -1.449208   -0.134896
      5          6           0        2.180506    0.091912    0.059677
      6          9           0        2.768531   -0.458351   -1.012897
      7          9           0        2.642693   -0.527099    1.154861
      8          9           0        2.536044    1.373267    0.121050
      9          8           0       -4.114012   -0.175763    0.411193
     10          1           0       -3.736182    0.705621    0.200459
     11          1           0       -4.439821   -0.138839    1.313277
     12          8           0       -2.182568   -1.878656   -0.247014
     13          1           0       -2.464937   -2.314922   -1.054467
     14          1           0       -2.917371   -1.276512    0.032091
     15          8           0       -2.652775    1.952140   -0.318362
     16          1           0       -2.627435    2.899446   -0.170601
     17          1           0       -1.737203    1.626782   -0.265582
 ---------------------------------------------------------------------
 Rotational constants (GHZ):           1.8142203           0.4897096           0.4200003
 Standard basis: 6-31++G(d,p) (6D, 7F)
 There are   232 symmetry adapted cartesian basis functions of A   symmetry.
 There are   232 symmetry adapted basis functions of A   symmetry.
   232 basis functions,   376 primitive gaussians,   232 cartesian basis functions
    43 alpha electrons       43 beta electrons
       nuclear repulsion energy       609.9495589395 Hartrees.
 NAtoms=   17 NActive=   17 NUniq=   17 SFac= 1.00D+00 NAtFMM=   60 NAOKFM=F Big=F
 Integral buffers will be    131072 words long.
 Raffenetti 2 integral format.
 Two-electron integral symmetry is turned on.
 Nuclear repulsion after empirical dispersion term =      609.9433879749 Hartrees.
 One-electron integrals computed using PRISM.
 NBasis=   232 RedAO= T EigKep=  5.19D-05  NBF=   232
 NBsUse=   232 1.00D-06 EigRej= -1.00D+00 NBFU=   232
 Initial guess from the checkpoint file:  "/local_scratch/slurm.5613880/Gau-2609607.chk"
 B after Tr=    -0.000000    0.000000   -0.000000
         Rot=    1.000000    0.000011    0.000001    0.000003 Ang=   0.00 deg.
 Requested convergence on RMS density matrix=1.00D-10 within 128 cycles.
 Requested convergence on MAX density matrix=1.00D-08.
 Requested convergence on             energy=1.00D-08.
 No special actions if energy rises.
 SCF Done:  E(RwB97XD) =  -755.959855828     A.U. after    9 cycles
            NFock=  9  Conv=0.83D-10     -V/T= 2.0081
 Calling FoFJK, ICntrl=      2127 FMM=F ISym2X=0 I1Cent= 0 IOpClX= 0 NMat=1 NMatS=1 NMatT=0.
 ***** Axes restored to original set *****
 -------------------------------------------------------------------
 Center     Atomic                   Forces (Hartrees/Bohr)
 Number     Number              X              Y              Z
 -------------------------------------------------------------------
      1        6          -0.000000046   -0.000000299   -0.000000816
      2        8          -0.000000086    0.000000395   -0.000000859
      3        8           0.000001387   -0.000000195    0.000000359
      4        1           0.000000957   -0.000000244    0.000000630
      5        6           0.000000202    0.000000115   -0.000000586
      6        9           0.000001162    0.000000202   -0.000001395
      7        9           0.000000460   -0.000000197    0.000000256
      8        9          -0.000000783    0.000000620   -0.000000899
      9        8          -0.000000291    0.000000685    0.000000870
     10        1          -0.000000886   -0.000000926    0.000000705
     11        1          -0.000000990   -0.000000498    0.000001845
     12        8           0.000000953   -0.000000831    0.000000810
     13        1           0.000002046   -0.000000695    0.000000340
     14        1           0.000001202   -0.000000682    0.000000748
     15        8          -0.000001258    0.000002514   -0.000000811
     16        1          -0.000002258   -0.000000035   -0.000001574
     17        1          -0.000001771    0.000000073    0.000000376
 -------------------------------------------------------------------
 Cartesian Forces:  Max     0.000002514 RMS     0.000000970

 GradGradGradGradGradGradGradGradGradGradGradGradGradGradGradGradGradGrad
 Berny optimization.
 Using GEDIIS/GDIIS optimizer.
 FormGI is forming the generalized inverse of G from B-inverse, IUseBI=4.
 Internal  Forces:  Max     0.000001061 RMS     0.000000255
 Search for a local minimum.
 Step number  18 out of a maximum of  102
 All quantities printed in internal units (Hartrees-Bohrs-Radians)
 Mixed Optimization -- En-DIIS/RFO-DIIS
 Swapping is turned off.
 Update second derivatives using D2CorX and points    7    8    9   10   11
                                                     12   13   14   15   16
                                                     17   18
 DE=  9.26D-10 DEPred=-2.40D-10 R=-3.86D+00
 Trust test=-3.86D+00 RLast= 3.12D-04 DXMaxT set to 6.32D-01
 ITU= -1  0  0  0  0  0  1  1  1  1  1  1  1  0  0  1  1  0
     Eigenvalues ---    0.00020   0.00026   0.00038   0.00050   0.00170
     Eigenvalues ---    0.00524   0.00654   0.00833   0.01054   0.01219
     Eigenvalues ---    0.01325   0.01496   0.01878   0.02158   0.02390
     Eigenvalues ---    0.02514   0.02831   0.03082   0.03454   0.03837
     Eigenvalues ---    0.03982   0.06343   0.07344   0.08928   0.10080
     Eigenvalues ---    0.11787   0.13761   0.20615   0.21611   0.23325
     Eigenvalues ---    0.23656   0.25925   0.36180   0.37911   0.39141
     Eigenvalues ---    0.41651   0.43047   0.48647   0.51962   0.56176
     Eigenvalues ---    0.56461   0.57069   0.57597   0.59264   0.90028
 En-DIIS/RFO-DIIS/Sim-DIIS IScMMF=       -3 using points:    18   17   16   15   14   13   12   11   10    9
 RFO step:  Lambda=-3.24509569D-11.
 DIIS inversion failure, remove point  10.
 DIIS inversion failure, remove point   9.
 DIIS inversion failure, remove point   8.
 DIIS inversion failure, remove point   7.
 DIIS inversion failure, remove point   6.
 DIIS inversion failure, remove point   5.
 DIIS inversion failure, remove point   4.
 DIIS inversion failure, remove point   3.
 DIIS inversion failure, remove point   2.
 Use linear search instead of GDIIS.
 RFO step:  Lambda= 0.00000000D+00 EMin= 2.02374306D-04
 Quartic linear search produced a step of -0.93553.
 Iteration  1 RMS(Cart)=  0.00065619 RMS(Int)=  0.00000033
 Iteration  2 RMS(Cart)=  0.00000035 RMS(Int)=  0.00000000
 Variable       Old X    -DE/DX   Delta X   Delta X   Delta X     New X
                                 (Linear)    (Quad)   (Total)
    R1        2.29250   0.00000   0.00000  -0.00000   0.00000   2.29250
    R2        2.45010   0.00000   0.00000  -0.00000   0.00000   2.45010
    R3        2.93084   0.00000  -0.00000   0.00000   0.00000   2.93084
    R4        3.43295  -0.00000   0.00000   0.00001   0.00001   3.43296
    R5        1.92631   0.00000  -0.00001  -0.00000  -0.00001   1.92630
    R6        2.89903   0.00000   0.00000   0.00001   0.00002   2.89904
    R7        2.53461  -0.00000   0.00000   0.00003   0.00003   2.53464
    R8        2.53267  -0.00000  -0.00000  -0.00003  -0.00003   2.53264
    R9        2.51557  -0.00000   0.00000   0.00000   0.00000   2.51557
   R10        1.85540  -0.00000  -0.00000   0.00000  -0.00000   1.85540
   R11        1.81381   0.00000  -0.00000  -0.00000  -0.00000   1.81381
   R12        3.15495  -0.00000   0.00001  -0.00003  -0.00003   3.15492
   R13        3.27133   0.00000   0.00001  -0.00001   0.00001   3.27134
   R14        1.81457  -0.00000  -0.00000  -0.00000  -0.00000   1.81457
   R15        1.87113  -0.00000  -0.00000   0.00000  -0.00000   1.87113
   R16        1.81243   0.00000   0.00000   0.00000   0.00000   1.81243
   R17        1.83888   0.00000   0.00000  -0.00000   0.00000   1.83889
    A1        2.24483   0.00000  -0.00001   0.00002   0.00001   2.24484
    A2        2.10220   0.00000   0.00000  -0.00002  -0.00001   2.10218
    A3        1.93616  -0.00000   0.00001   0.00000   0.00001   1.93616
    A4        2.58759  -0.00000   0.00005  -0.00002   0.00003   2.58762
    A5        1.98827   0.00000  -0.00002   0.00003   0.00001   1.98828
    A6        1.92463   0.00000  -0.00001  -0.00008  -0.00009   1.92454
    A7        1.93009   0.00000   0.00000   0.00009   0.00009   1.93019
    A8        1.93693   0.00000  -0.00000  -0.00000  -0.00000   1.93692
    A9        1.88892  -0.00000   0.00000  -0.00000  -0.00000   1.88892
   A10        1.89091  -0.00000   0.00000  -0.00001  -0.00000   1.89091
   A11        1.89104  -0.00000   0.00000   0.00000   0.00000   1.89105
   A12        1.87320   0.00000  -0.00001   0.00003   0.00002   1.87322
   A13        1.84139   0.00000   0.00003   0.00004   0.00007   1.84146
   A14        2.07382   0.00000   0.00003   0.00000   0.00003   2.07384
   A15        2.82907  -0.00000  -0.00003   0.00003   0.00000   2.82907
   A16        2.06023  -0.00000  -0.00002   0.00001  -0.00000   2.06023
   A17        2.11710  -0.00000  -0.00001  -0.00000  -0.00001   2.11709
   A18        1.87036   0.00000   0.00001  -0.00001   0.00000   1.87036
   A19        2.32071  -0.00000  -0.00008  -0.00003  -0.00010   2.32061
   A20        1.90904  -0.00000  -0.00003  -0.00002  -0.00004   1.90900
   A21        1.87237   0.00000   0.00001  -0.00001   0.00001   1.87238
   A22        3.27983  -0.00000  -0.00001   0.00001  -0.00000   3.27983
   A23        3.08734   0.00000   0.00002   0.00001   0.00004   3.08738
   A24        3.07304   0.00000  -0.00000   0.00004   0.00004   3.07308
   A25        3.13859  -0.00000  -0.00000  -0.00000  -0.00001   3.13858
   A26        3.20043  -0.00000   0.00001  -0.00003  -0.00002   3.20041
   A27        3.13296  -0.00000   0.00001  -0.00004  -0.00003   3.13293
    D1       -0.06951   0.00000  -0.00004  -0.00005  -0.00009  -0.06959
    D2        3.07001  -0.00000  -0.00005  -0.00018  -0.00024   3.06977
    D3        0.00975   0.00000   0.00000   0.00006   0.00006   0.00981
    D4       -3.12992   0.00000   0.00001   0.00019   0.00020  -3.12972
    D5       -2.06135  -0.00000   0.00008   0.00133   0.00141  -2.05994
    D6        2.13328   0.00000   0.00008   0.00133   0.00141   2.13469
    D7        0.03408   0.00000   0.00008   0.00127   0.00135   0.03543
    D8        1.07850  -0.00000   0.00007   0.00122   0.00129   1.07979
    D9       -1.01005  -0.00000   0.00007   0.00122   0.00128  -1.00876
   D10       -3.10925  -0.00000   0.00007   0.00115   0.00122  -3.10803
   D11        0.40154  -0.00000   0.00005  -0.00016  -0.00011   0.40143
   D12        3.00340   0.00000  -0.00009  -0.00023  -0.00033   3.00307
   D13        1.98291  -0.00000  -0.00000   0.00013   0.00012   1.98303
   D14       -0.42486   0.00000   0.00002   0.00013   0.00015  -0.42471
   D15        2.24410  -0.00000   0.00007   0.00004   0.00012   2.24422
   D16        0.01649  -0.00000   0.00003  -0.00000   0.00003   0.01652
   D17        0.53258   0.00000  -0.00000  -0.00022  -0.00022   0.53236
   D18       -1.86690   0.00000   0.00002  -0.00024  -0.00022  -1.86712
   D19       -1.56324  -0.00000  -0.00004  -0.00029  -0.00032  -1.56357
   D20        2.32047  -0.00000  -0.00002  -0.00031  -0.00033   2.32014
   D21       -2.84548  -0.00000   0.00012   0.00028   0.00039  -2.84509
   D22       -0.41452   0.00000  -0.00003   0.00019   0.00016  -0.41436
         Item               Value     Threshold  Converged?
 Maximum Force            0.000001     0.000015     YES
 RMS     Force            0.000000     0.000010     YES
 Maximum Displacement     0.002773     0.000060     NO 
 RMS     Displacement     0.000656     0.000040     NO 
 Predicted change in Energy=-1.738126D-09
 GradGradGradGradGradGradGradGradGradGradGradGradGradGradGradGradGradGrad

                          Input orientation:                          
 ---------------------------------------------------------------------
 Center     Atomic      Atomic             Coordinates (Angstroms)
 Number     Number       Type             X           Y           Z
 ---------------------------------------------------------------------
      1          6           0        0.967065   -0.096589    0.042081
      2          8           0        1.163154   -0.534596   -1.072104
      3          8           0        0.196809   -0.567387    0.972704
      4          1           0       -0.291238   -1.423359    0.711542
      5          6           0        1.686322    1.192586    0.517568
      6          9           0        2.470739    0.924970    1.572125
      7          9           0        0.793575    2.122428    0.884414
      8          9           0        2.445495    1.699675   -0.451225
      9          8           0       -1.640840   -3.571251   -1.942617
     10          1           0       -0.870989   -3.270827   -2.472782
     11          1           0       -2.433341   -3.277975   -2.397809
     12          8           0       -1.108777   -2.706273    0.513439
     13          1           0       -0.868533   -3.479007    1.030358
     14          1           0       -1.354938   -3.024849   -0.391174
     15          8           0        0.635187   -2.548352   -2.926908
     16          1           0        1.011436   -2.298395   -3.772972
     17          1           0        0.861464   -1.847015   -2.291423
 ---------------------------------------------------------------------
                    Distance matrix (angstroms):
                    1          2          3          4          5
     1  C    0.000000
     2  O    1.213140   0.000000
     3  O    1.296535   2.261887   0.000000
     4  H    1.947261   2.467093   1.019354   0.000000
     5  C    1.550932   2.404978   2.350170   3.285047   0.000000
     6  F    2.376058   3.291209   2.785174   3.726093   1.341274
     7  F    2.379844   3.320290   2.756633   3.712049   1.340216
     8  F    2.378166   2.649879   3.496246   4.312202   1.331182
     9  O    4.776345   4.223913   4.571569   3.671434   6.310044
    10  H    4.447332   3.685999   4.507787   3.726818   5.950133
    11  H    5.257094   4.713639   5.062146   4.206693   6.742177
    12  O    3.367751   3.520198   2.547609   1.534106   4.797259
    13  H    3.973269   4.149416   3.100938   2.158843   5.349207
    14  H    3.762196   3.606357   3.210483   2.216351   5.278431
    15  O    3.864736   2.788236   4.395836   3.919464   5.192679
    16  H    4.405060   3.229349   5.116781   4.751160   5.572357
    17  H    2.918970   1.816645   3.568436   3.244381   4.220189
                    6          7          8          9         10
     6  F    0.000000
     7  F    2.172494   0.000000
     8  F    2.166737   2.165985   0.000000
     9  O    7.033810   6.807089   6.834109   0.000000
    10  H    6.718119   6.567247   6.308062   0.981835   0.000000
    11  H    7.581234   7.095796   7.236659   0.959827   1.564166
    12  O    5.207655   5.203164   5.742457   2.657723   3.048406
    13  H    5.553311   5.844654   6.324289   3.073035   3.509321
    14  H    5.838786   5.721686   6.063665   1.669512   2.151233
    15  O    5.972814   6.030543   5.239462   2.682434   1.731117
    16  H    6.410126   6.425137   5.392133   3.464813   2.485888
    17  H    5.020027   5.083997   4.298197   3.058787   2.249783
                   11         12         13         14         15
    11  H    0.000000
    12  O    3.249104   0.000000
    13  H    3.773773   0.960230   0.000000
    14  H    2.292075   0.990158   1.569587   0.000000
    15  O    3.198149   3.860355   4.334427   3.258465   0.000000
    16  H    3.836292   4.799478   5.291513   4.190945   0.959096
    17  H    3.593703   3.533755   4.085403   3.148123   0.973096
                   16         17
    16  H    0.000000
    17  H    1.556028   0.000000
 Stoichiometry    C2H7F3O5
 Framework group  C1[X(C2H7F3O5)]
 Deg. of freedom    45
 Full point group                 C1      NOp   1
 Largest Abelian subgroup         C1      NOp   1
 Largest concise Abelian subgroup C1      NOp   1
                         Standard orientation:                         
 ---------------------------------------------------------------------
 Center     Atomic      Atomic             Coordinates (Angstroms)
 Number     Number       Type             X           Y           Z
 ---------------------------------------------------------------------
      1          6           0        0.639471   -0.052622   -0.038812
      2          8           0       -0.068397    0.931387   -0.087381
      3          8           0        0.291706   -1.301477   -0.059430
      4          1           0       -0.714068   -1.449247   -0.134707
      5          6           0        2.180510    0.091913    0.059654
      6          9           0        2.768200   -0.456933   -1.013847
      7          9           0        2.643162   -0.528435    1.153867
      8          9           0        2.535942    1.373226    0.122518
      9          8           0       -4.114062   -0.175755    0.410897
     10          1           0       -3.736214    0.705650    0.200283
     11          1           0       -4.440148   -0.138872    1.312882
     12          8           0       -2.182554   -1.878719   -0.246888
     13          1           0       -2.464849   -2.315110   -1.054300
     14          1           0       -2.917377   -1.276522    0.032051
     15          8           0       -2.652741    1.952231   -0.318261
     16          1           0       -2.627388    2.899485   -0.170164
     17          1           0       -1.737193    1.626811   -0.265441
 ---------------------------------------------------------------------
 Rotational constants (GHZ):           1.8142067           0.4897103           0.4199937
 Standard basis: 6-31++G(d,p) (6D, 7F)
 There are   232 symmetry adapted cartesian basis functions of A   symmetry.
 There are   232 symmetry adapted basis functions of A   symmetry.
   232 basis functions,   376 primitive gaussians,   232 cartesian basis functions
    43 alpha electrons       43 beta electrons
       nuclear repulsion energy       609.9484726111 Hartrees.
 NAtoms=   17 NActive=   17 NUniq=   17 SFac= 1.00D+00 NAtFMM=   60 NAOKFM=F Big=F
 Integral buffers will be    131072 words long.
 Raffenetti 2 integral format.
 Two-electron integral symmetry is turned on.
 Nuclear repulsion after empirical dispersion term =      609.9423017088 Hartrees.
 One-electron integrals computed using PRISM.
 NBasis=   232 RedAO= T EigKep=  5.19D-05  NBF=   232
 NBsUse=   232 1.00D-06 EigRej= -1.00D+00 NBFU=   232
 Lowest energy guess from the checkpoint file:  "/local_scratch/slurm.5613880/Gau-2609607.chk"
 B after Tr=    -0.000000    0.000000   -0.000000
         Rot=    1.000000   -0.000169   -0.000012   -0.000000 Ang=  -0.02 deg.
 B after Tr=     0.000000   -0.000000   -0.000000
         Rot=    1.000000   -0.000180   -0.000013   -0.000003 Ang=  -0.02 deg.
 Requested convergence on RMS density matrix=1.00D-10 within 128 cycles.
 Requested convergence on MAX density matrix=1.00D-08.
 Requested convergence on             energy=1.00D-08.
 No special actions if energy rises.
 SCF Done:  E(RwB97XD) =  -755.959855837     A.U. after   12 cycles
            NFock= 12  Conv=0.32D-10     -V/T= 2.0081
 Calling FoFJK, ICntrl=      2127 FMM=F ISym2X=0 I1Cent= 0 IOpClX= 0 NMat=1 NMatS=1 NMatT=0.
 ***** Axes restored to original set *****
 -------------------------------------------------------------------
 Center     Atomic                   Forces (Hartrees/Bohr)
 Number     Number              X              Y              Z
 -------------------------------------------------------------------
      1        6           0.000000730    0.000000239   -0.000001740
      2        8          -0.000001862   -0.000000123    0.000000824
      3        8           0.000003179    0.000001607    0.000000412
      4        1           0.000000234   -0.000002508   -0.000000302
      5        6           0.000000147    0.000000366   -0.000000811
      6        9           0.000000970    0.000000067   -0.000000964
      7        9           0.000000367   -0.000000019   -0.000000033
      8        9          -0.000000695    0.000000444   -0.000000530
      9        8          -0.000001193   -0.000001403    0.000001585
     10        1          -0.000000785    0.000000467    0.000000322
     11        1          -0.000000204    0.000000163    0.000001425
     12        8           0.000001502   -0.000000137    0.000001226
     13        1           0.000002159   -0.000000701    0.000000267
     14        1           0.000000604   -0.000001032    0.000000598
     15        8          -0.000002619    0.000000974   -0.000000597
     16        1          -0.000001553    0.000000987   -0.000000297
     17        1          -0.000000981    0.000000610   -0.000001387
 -------------------------------------------------------------------
 Cartesian Forces:  Max     0.000003179 RMS     0.000001133

 GradGradGradGradGradGradGradGradGradGradGradGradGradGradGradGradGradGrad
 Berny optimization.
 Using GEDIIS/GDIIS optimizer.
 FormGI is forming the generalized inverse of G from B-inverse, IUseBI=4.
 Internal  Forces:  Max     0.000002356 RMS     0.000000521
 Search for a local minimum.
 Step number  19 out of a maximum of  102
 All quantities printed in internal units (Hartrees-Bohrs-Radians)
 Mixed Optimization -- En-DIIS/RFO-DIIS
 Swapping is turned off.
 Update second derivatives using D2CorX and points    7    8    9   10   11
                                                     12   13   14   15   16
                                                     17   18   19
 DE= -9.07D-09 DEPred=-1.74D-09 R= 5.22D+00
 Trust test= 5.22D+00 RLast= 3.38D-03 DXMaxT set to 6.32D-01
 ITU=  0 -1  0  0  0  0  0  1  1  1  1  1  1  1  0  0  1  1  0
     Eigenvalues ---    0.00019   0.00029   0.00039   0.00050   0.00173
     Eigenvalues ---    0.00519   0.00647   0.00837   0.01045   0.01224
     Eigenvalues ---    0.01315   0.01496   0.01829   0.02136   0.02385
     Eigenvalues ---    0.02529   0.02820   0.02965   0.03463   0.03838
     Eigenvalues ---    0.03994   0.06415   0.07355   0.08884   0.10117
     Eigenvalues ---    0.11788   0.13763   0.20591   0.21622   0.23415
     Eigenvalues ---    0.23661   0.25930   0.36212   0.37911   0.39166
     Eigenvalues ---    0.41373   0.43157   0.48588   0.51939   0.56114
     Eigenvalues ---    0.56465   0.57068   0.57606   0.59423   0.90281
 En-DIIS/RFO-DIIS/Sim-DIIS IScMMF=       -3 using points:    19   18   17   16   15   14   13   12   11   10
 RFO step:  Lambda=-9.14444266D-11.
 DIIS inversion failure, remove point  10.
 DIIS inversion failure, remove point   9.
 DIIS inversion failure, remove point   8.
 DIIS inversion failure, remove point   7.
 DIIS inversion failure, remove point   6.
 DIIS inversion failure, remove point   5.
 DIIS inversion failure, remove point   4.
 DIIS inversion failure, remove point   3.
 RFO-DIIS uses    2 points instead of   10
 DidBck=T Rises=F RFO-DIIS coefs:   -0.02847    1.02847    0.00000    0.00000    0.00000
                  RFO-DIIS coefs:    0.00000    0.00000    0.00000    0.00000    0.00000
 Iteration  1 RMS(Cart)=  0.00068166 RMS(Int)=  0.00000036
 Iteration  2 RMS(Cart)=  0.00000038 RMS(Int)=  0.00000000
 Variable       Old X    -DE/DX   Delta X   Delta X   Delta X     New X
                                 (Linear)    (Quad)   (Total)
    R1        2.29250  -0.00000  -0.00000  -0.00000  -0.00000   2.29250
    R2        2.45010  -0.00000  -0.00000  -0.00000  -0.00000   2.45009
    R3        2.93084   0.00000  -0.00000   0.00000   0.00000   2.93084
    R4        3.43296  -0.00000  -0.00001  -0.00001  -0.00002   3.43294
    R5        1.92630   0.00000   0.00001  -0.00000   0.00001   1.92631
    R6        2.89904   0.00000  -0.00002   0.00001  -0.00000   2.89904
    R7        2.53464   0.00000  -0.00003  -0.00000  -0.00003   2.53461
    R8        2.53264  -0.00000   0.00003  -0.00000   0.00003   2.53267
    R9        2.51557  -0.00000  -0.00000  -0.00000  -0.00000   2.51557
   R10        1.85540   0.00000   0.00000  -0.00000  -0.00000   1.85540
   R11        1.81381  -0.00000   0.00000  -0.00000   0.00000   1.81381
   R12        3.15492  -0.00000   0.00003  -0.00001   0.00002   3.15494
   R13        3.27134  -0.00000  -0.00001  -0.00001  -0.00001   3.27132
   R14        1.81457  -0.00000   0.00000  -0.00000  -0.00000   1.81457
   R15        1.87113   0.00000   0.00000   0.00000   0.00000   1.87113
   R16        1.81243  -0.00000  -0.00000  -0.00000  -0.00000   1.81243
   R17        1.83889  -0.00000  -0.00000  -0.00000  -0.00000   1.83888
    A1        2.24484  -0.00000  -0.00001   0.00000  -0.00000   2.24484
    A2        2.10218   0.00000   0.00001   0.00000   0.00001   2.10220
    A3        1.93616  -0.00000  -0.00001  -0.00000  -0.00001   1.93615
    A4        2.58762   0.00000  -0.00003  -0.00002  -0.00005   2.58757
    A5        1.98828   0.00000  -0.00001   0.00001   0.00000   1.98828
    A6        1.92454  -0.00000   0.00009  -0.00000   0.00009   1.92463
    A7        1.93019   0.00000  -0.00009   0.00000  -0.00009   1.93009
    A8        1.93692   0.00000   0.00000   0.00000   0.00000   1.93693
    A9        1.88892   0.00000   0.00000  -0.00000   0.00000   1.88892
   A10        1.89091  -0.00000   0.00000  -0.00000   0.00000   1.89091
   A11        1.89105  -0.00000  -0.00000  -0.00000  -0.00000   1.89104
   A12        1.87322  -0.00000  -0.00002  -0.00000  -0.00002   1.87320
   A13        1.84146  -0.00000  -0.00007  -0.00001  -0.00008   1.84138
   A14        2.07384   0.00000  -0.00003  -0.00001  -0.00004   2.07380
   A15        2.82907  -0.00000  -0.00000  -0.00000  -0.00001   2.82906
   A16        2.06023   0.00000   0.00000  -0.00000   0.00000   2.06023
   A17        2.11709   0.00000   0.00001   0.00001   0.00002   2.11711
   A18        1.87036  -0.00000  -0.00000   0.00000  -0.00000   1.87036
   A19        2.32061   0.00000   0.00011   0.00006   0.00016   2.32077
   A20        1.90900   0.00000   0.00005   0.00003   0.00007   1.90907
   A21        1.87238  -0.00000  -0.00001   0.00001   0.00000   1.87238
   A22        3.27983   0.00000   0.00000   0.00000   0.00001   3.27984
   A23        3.08738  -0.00000  -0.00004  -0.00000  -0.00004   3.08734
   A24        3.07308   0.00000  -0.00004   0.00002  -0.00002   3.07306
   A25        3.13858   0.00000   0.00001  -0.00001  -0.00000   3.13858
   A26        3.20041  -0.00000   0.00002  -0.00003  -0.00001   3.20040
   A27        3.13293  -0.00000   0.00003   0.00001   0.00005   3.13298
    D1       -0.06959   0.00000   0.00009   0.00009   0.00018  -0.06941
    D2        3.06977   0.00000   0.00024   0.00009   0.00033   3.07010
    D3        0.00981   0.00000  -0.00006   0.00001  -0.00005   0.00976
    D4       -3.12972   0.00000  -0.00020   0.00001  -0.00020  -3.12992
    D5       -2.05994  -0.00000  -0.00145   0.00001  -0.00145  -2.06138
    D6        2.13469  -0.00000  -0.00145   0.00001  -0.00144   2.13325
    D7        0.03543  -0.00000  -0.00139   0.00001  -0.00138   0.03405
    D8        1.07979  -0.00000  -0.00132   0.00000  -0.00132   1.07847
    D9       -1.00876  -0.00000  -0.00132   0.00001  -0.00132  -1.01008
   D10       -3.10803  -0.00000  -0.00126   0.00000  -0.00125  -3.10928
   D11        0.40143  -0.00000   0.00011  -0.00013  -0.00001   0.40142
   D12        3.00307   0.00000   0.00034   0.00002   0.00036   3.00343
   D13        1.98303  -0.00000  -0.00013  -0.00001  -0.00014   1.98290
   D14       -0.42471  -0.00000  -0.00016  -0.00001  -0.00017  -0.42487
   D15        2.24422  -0.00000  -0.00012  -0.00011  -0.00023   2.24399
   D16        0.01652  -0.00000  -0.00003  -0.00009  -0.00012   0.01640
   D17        0.53236  -0.00000   0.00022  -0.00000   0.00022   0.53258
   D18       -1.86712  -0.00000   0.00023  -0.00002   0.00021  -1.86691
   D19       -1.56357   0.00000   0.00033   0.00002   0.00035  -1.56322
   D20        2.32014   0.00000   0.00034  -0.00000   0.00033   2.32047
   D21       -2.84509  -0.00000  -0.00040  -0.00006  -0.00046  -2.84555
   D22       -0.41436   0.00000  -0.00016   0.00011  -0.00006  -0.41442
         Item               Value     Threshold  Converged?
 Maximum Force            0.000002     0.000015     YES
 RMS     Force            0.000001     0.000010     YES
 Maximum Displacement     0.002864     0.000060     NO 
 RMS     Displacement     0.000682     0.000040     NO 
 Predicted change in Energy=-2.064646D-09
 GradGradGradGradGradGradGradGradGradGradGradGradGradGradGradGradGradGrad

                          Input orientation:                          
 ---------------------------------------------------------------------
 Center     Atomic      Atomic             Coordinates (Angstroms)
 Number     Number       Type             X           Y           Z
 ---------------------------------------------------------------------
      1          6           0        0.967225   -0.096698    0.042116
      2          8           0        1.163220   -0.534602   -1.072124
      3          8           0        0.197120   -0.567637    0.972791
      4          1           0       -0.290923   -1.423608    0.711600
      5          6           0        1.686262    1.192615    0.517564
      6          9           0        2.469556    0.925593    1.573087
      7          9           0        0.793229    2.122799    0.882898
      8          9           0        2.446481    1.699004   -0.450773
      9          8           0       -1.641082   -3.571091   -1.942609
     10          1           0       -0.871261   -3.270651   -2.472809
     11          1           0       -2.433592   -3.277536   -2.397607
     12          8           0       -1.108420   -2.706543    0.513478
     13          1           0       -0.867991   -3.479353    1.030197
     14          1           0       -1.354813   -3.024978   -0.391124
     15          8           0        0.634910   -2.548207   -2.926975
     16          1           0        1.011363   -2.298418   -3.772996
     17          1           0        0.861309   -1.846905   -2.291496
 ---------------------------------------------------------------------
                    Distance matrix (angstroms):
                    1          2          3          4          5
     1  C    0.000000
     2  O    1.213139   0.000000
     3  O    1.296534   2.261884   0.000000
     4  H    1.947263   2.467090   1.019358   0.000000
     5  C    1.550932   2.404987   2.350162   3.285046   0.000000
     6  F    2.376120   3.291781   2.784611   3.725741   1.341259
     7  F    2.379781   3.319757   2.757150   3.712375   1.340231
     8  F    2.378169   2.649875   3.496259   4.312215   1.331181
     9  O    4.776380   4.223993   4.571573   3.671436   6.310037
    10  H    4.447343   3.686054   4.507758   3.726771   5.950126
    11  H    5.256952   4.713560   5.061993   4.206573   6.741934
    12  O    3.367755   3.520200   2.547610   1.534105   4.797259
    13  H    3.973245   4.149353   3.100943   2.158842   5.349232
    14  H    3.762231   3.606415   3.210496   2.216360   5.278441
    15  O    3.864691   2.788223   4.395735   3.919327   5.192682
    16  H    4.405065   3.229367   5.116745   4.751089   5.572405
    17  H    2.918936   1.816633   3.568367   3.244288   4.220195
                    6          7          8          9         10
     6  F    0.000000
     7  F    2.172494   0.000000
     8  F    2.166727   2.165993   0.000000
     9  O    7.034033   6.806596   6.834300   0.000000
    10  H    6.718541   6.566628   6.308211   0.981835   0.000000
    11  H    7.581132   7.094907   7.236797   0.959828   1.564154
    12  O    5.207408   5.203392   5.742469   2.657731   3.048339
    13  H    5.553152   5.845123   6.324112   3.073054   3.509219
    14  H    5.838744   5.721611   6.063779   1.669520   2.151184
    15  O    5.973589   6.029801   5.239482   2.682425   1.731110
    16  H    6.411019   6.424336   5.392227   3.464892   2.485960
    17  H    5.020777   5.083303   4.298198   3.058839   2.249828
                   11         12         13         14         15
    11  H    0.000000
    12  O    3.249081   0.000000
    13  H    3.773815   0.960230   0.000000
    14  H    2.292057   0.990159   1.569587   0.000000
    15  O    3.198101   3.860179   4.334161   3.258351   0.000000
    16  H    3.836415   4.799365   5.291242   4.190912   0.959095
    17  H    3.593652   3.533650   4.085218   3.148090   0.973096
                   16         17
    16  H    0.000000
    17  H    1.556028   0.000000
 Stoichiometry    C2H7F3O5
 Framework group  C1[X(C2H7F3O5)]
 Deg. of freedom    45
 Full point group                 C1      NOp   1
 Largest Abelian subgroup         C1      NOp   1
 Largest concise Abelian subgroup C1      NOp   1
                         Standard orientation:                         
 ---------------------------------------------------------------------
 Center     Atomic      Atomic             Coordinates (Angstroms)
 Number     Number       Type             X           Y           Z
 ---------------------------------------------------------------------
      1          6           0        0.639483   -0.052588   -0.039022
      2          8           0       -0.068368    0.931430   -0.087616
      3          8           0        0.291695   -1.301436   -0.059631
      4          1           0       -0.714087   -1.449189   -0.134875
      5          6           0        2.180512    0.091906    0.059675
      6          9           0        2.768538   -0.458429   -1.012861
      7          9           0        2.642678   -0.527052    1.154899
      8          9           0        2.536073    1.373256    0.120979
      9          8           0       -4.114038   -0.175765    0.411173
     10          1           0       -3.736205    0.705617    0.200445
     11          1           0       -4.439831   -0.138851    1.313263
     12          8           0       -2.182580   -1.878643   -0.247017
     13          1           0       -2.464930   -2.314925   -1.054468
     14          1           0       -2.917394   -1.276500    0.032066
     15          8           0       -2.652771    1.952130   -0.318321
     16          1           0       -2.627433    2.899451   -0.170657
     17          1           0       -1.737196    1.626778   -0.265552
 ---------------------------------------------------------------------
 Rotational constants (GHZ):           1.8142357           0.4897068           0.4199986
 Standard basis: 6-31++G(d,p) (6D, 7F)
 There are   232 symmetry adapted cartesian basis functions of A   symmetry.
 There are   232 symmetry adapted basis functions of A   symmetry.
   232 basis functions,   376 primitive gaussians,   232 cartesian basis functions
    43 alpha electrons       43 beta electrons
       nuclear repulsion energy       609.9493726388 Hartrees.
 NAtoms=   17 NActive=   17 NUniq=   17 SFac= 1.00D+00 NAtFMM=   60 NAOKFM=F Big=F
 Integral buffers will be    131072 words long.
 Raffenetti 2 integral format.
 Two-electron integral symmetry is turned on.
 Nuclear repulsion after empirical dispersion term =      609.9432016814 Hartrees.
 One-electron integrals computed using PRISM.
 NBasis=   232 RedAO= T EigKep=  5.19D-05  NBF=   232
 NBsUse=   232 1.00D-06 EigRej= -1.00D+00 NBFU=   232
 Initial guess from the checkpoint file:  "/local_scratch/slurm.5613880/Gau-2609607.chk"
 B after Tr=    -0.000000   -0.000000    0.000000
         Rot=    1.000000    0.000188    0.000014    0.000004 Ang=   0.02 deg.
 Requested convergence on RMS density matrix=1.00D-10 within 128 cycles.
 Requested convergence on MAX density matrix=1.00D-08.
 Requested convergence on             energy=1.00D-08.
 No special actions if energy rises.
 SCF Done:  E(RwB97XD) =  -755.959855828     A.U. after   12 cycles
            NFock= 12  Conv=0.34D-10     -V/T= 2.0081
 Calling FoFJK, ICntrl=      2127 FMM=F ISym2X=0 I1Cent= 0 IOpClX= 0 NMat=1 NMatS=1 NMatT=0.
 ***** Axes restored to original set *****
 -------------------------------------------------------------------
 Center     Atomic                   Forces (Hartrees/Bohr)
 Number     Number              X              Y              Z
 -------------------------------------------------------------------
      1        6           0.000000318    0.000000497   -0.000000011
      2        8          -0.000000306    0.000000156   -0.000001337
      3        8           0.000000765   -0.000000540    0.000000568
      4        1           0.000001239   -0.000000533    0.000000432
      5        6           0.000000327    0.000000223   -0.000000643
      6        9           0.000001243   -0.000000003   -0.000001261
      7        9           0.000000142   -0.000000198    0.000000292
      8        9          -0.000000713    0.000000467   -0.000001274
      9        8          -0.000000344    0.000000173    0.000001214
     10        1          -0.000000865   -0.000000572    0.000000212
     11        1          -0.000001004   -0.000000460    0.000001702
     12        8           0.000001270   -0.000000682    0.000000715
     13        1           0.000002083   -0.000000651    0.000000433
     14        1           0.000000832   -0.000000282    0.000000998
     15        8          -0.000001431    0.000001885   -0.000000843
     16        1          -0.000002246    0.000000210   -0.000001474
     17        1          -0.000001310    0.000000313    0.000000279
 -------------------------------------------------------------------
 Cartesian Forces:  Max     0.000002246 RMS     0.000000921

 GradGradGradGradGradGradGradGradGradGradGradGradGradGradGradGradGradGrad
 Berny optimization.
 Using GEDIIS/GDIIS optimizer.
 FormGI is forming the generalized inverse of G from B-inverse, IUseBI=4.
 Internal  Forces:  Max     0.000000840 RMS     0.000000218
 Search for a local minimum.
 Step number  20 out of a maximum of  102
 All quantities printed in internal units (Hartrees-Bohrs-Radians)
 Mixed Optimization -- En-DIIS/RFO-DIIS
 Swapping is turned off.
 Update second derivatives using D2CorX and points    7    8    9   10   11
                                                     12   13   14   15   16
                                                     17   18   19   20
 DE=  9.59D-09 DEPred=-2.06D-09 R=-4.65D+00
 Trust test=-4.65D+00 RLast= 3.48D-03 DXMaxT set to 3.16D-01
 ITU= -1  0 -1  0  0  0  0  0  1  1  1  1  1  1  1  0  0  1  1  0
     Eigenvalues ---    0.00020   0.00029   0.00039   0.00050   0.00101
     Eigenvalues ---    0.00486   0.00650   0.00829   0.01045   0.01215
     Eigenvalues ---    0.01331   0.01493   0.01810   0.02115   0.02467
     Eigenvalues ---    0.02524   0.02823   0.02929   0.03602   0.03842
     Eigenvalues ---    0.04076   0.06519   0.07297   0.08989   0.10127
     Eigenvalues ---    0.11787   0.13765   0.20682   0.21616   0.23319
     Eigenvalues ---    0.23656   0.25939   0.36347   0.37915   0.39130
     Eigenvalues ---    0.41669   0.43217   0.48611   0.52383   0.56370
     Eigenvalues ---    0.56459   0.57076   0.57605   0.59501   0.91814
 En-DIIS/RFO-DIIS/Sim-DIIS IScMMF=       -3 using points:    20   19   18   17   16   15   14   13   12   11
 RFO step:  Lambda=-1.60097957D-11.
 DIIS inversion failure, remove point  10.
 DIIS inversion failure, remove point   9.
 DIIS inversion failure, remove point   8.
 DIIS inversion failure, remove point   7.
 DIIS inversion failure, remove point   6.
 DIIS inversion failure, remove point   5.
 DIIS inversion failure, remove point   4.
 DIIS inversion failure, remove point   3.
 RFO-DIIS uses    2 points instead of   10
 DidBck=F Rises=F RFO-DIIS coefs:    0.99974    0.00026    0.00000    0.00000    0.00000
                  RFO-DIIS coefs:    0.00000    0.00000    0.00000    0.00000    0.00000
 Iteration  1 RMS(Cart)=  0.00003797 RMS(Int)=  0.00000001
 Iteration  2 RMS(Cart)=  0.00000000 RMS(Int)=  0.00000000
 Variable       Old X    -DE/DX   Delta X   Delta X   Delta X     New X
                                 (Linear)    (Quad)   (Total)
    R1        2.29250   0.00000   0.00000   0.00000   0.00000   2.29250
    R2        2.45009   0.00000   0.00000  -0.00000  -0.00000   2.45009
    R3        2.93084  -0.00000  -0.00000  -0.00000  -0.00000   2.93084
    R4        3.43294  -0.00000   0.00000  -0.00001  -0.00001   3.43293
    R5        1.92631  -0.00000  -0.00000   0.00000   0.00000   1.92631
    R6        2.89904  -0.00000   0.00000   0.00000   0.00000   2.89904
    R7        2.53461   0.00000   0.00000   0.00000   0.00000   2.53461
    R8        2.53267   0.00000  -0.00000  -0.00000  -0.00000   2.53267
    R9        2.51557   0.00000   0.00000  -0.00000  -0.00000   2.51557
   R10        1.85540   0.00000   0.00000  -0.00000  -0.00000   1.85540
   R11        1.81381   0.00000  -0.00000   0.00000   0.00000   1.81381
   R12        3.15494   0.00000  -0.00000  -0.00000  -0.00000   3.15493
   R13        3.27132   0.00000   0.00000  -0.00000  -0.00000   3.27132
   R14        1.81457  -0.00000   0.00000   0.00000   0.00000   1.81457
   R15        1.87113  -0.00000  -0.00000   0.00000   0.00000   1.87113
   R16        1.81243   0.00000   0.00000  -0.00000  -0.00000   1.81243
   R17        1.83888   0.00000   0.00000  -0.00000  -0.00000   1.83888
    A1        2.24484   0.00000   0.00000   0.00000   0.00000   2.24484
    A2        2.10220  -0.00000  -0.00000  -0.00000  -0.00000   2.10220
    A3        1.93615  -0.00000   0.00000  -0.00000  -0.00000   1.93615
    A4        2.58757  -0.00000   0.00000  -0.00002  -0.00002   2.58754
    A5        1.98828  -0.00000  -0.00000   0.00000   0.00000   1.98828
    A6        1.92463  -0.00000  -0.00000  -0.00000  -0.00000   1.92463
    A7        1.93009  -0.00000   0.00000   0.00000   0.00000   1.93009
    A8        1.93693  -0.00000  -0.00000   0.00000   0.00000   1.93693
    A9        1.88892   0.00000  -0.00000  -0.00000  -0.00000   1.88892
   A10        1.89091   0.00000  -0.00000  -0.00000  -0.00000   1.89091
   A11        1.89104   0.00000   0.00000   0.00000   0.00000   1.89104
   A12        1.87320  -0.00000   0.00000  -0.00000  -0.00000   1.87319
   A13        1.84138   0.00000   0.00000  -0.00001  -0.00001   1.84137
   A14        2.07380   0.00000   0.00000  -0.00000  -0.00000   2.07380
   A15        2.82906  -0.00000   0.00000  -0.00002  -0.00002   2.82904
   A16        2.06023  -0.00000  -0.00000  -0.00000  -0.00000   2.06023
   A17        2.11711   0.00000  -0.00000   0.00001   0.00001   2.11711
   A18        1.87036   0.00000   0.00000  -0.00000  -0.00000   1.87035
   A19        2.32077  -0.00000  -0.00000   0.00009   0.00009   2.32087
   A20        1.90907  -0.00000  -0.00000   0.00004   0.00004   1.90912
   A21        1.87238   0.00000  -0.00000   0.00001   0.00001   1.87240
   A22        3.27984  -0.00000  -0.00000   0.00001   0.00001   3.27985
   A23        3.08734   0.00000   0.00000   0.00001   0.00001   3.08734
   A24        3.07306   0.00000   0.00000   0.00001   0.00001   3.07307
   A25        3.13858   0.00000   0.00000  -0.00001  -0.00001   3.13857
   A26        3.20040   0.00000   0.00000  -0.00001  -0.00001   3.20039
   A27        3.13298  -0.00000  -0.00000   0.00002   0.00002   3.13299
    D1       -0.06941   0.00000  -0.00000   0.00008   0.00008  -0.06934
    D2        3.07010  -0.00000  -0.00000   0.00007   0.00007   3.07018
    D3        0.00976   0.00000   0.00000   0.00001   0.00001   0.00977
    D4       -3.12992   0.00000   0.00000   0.00001   0.00001  -3.12991
    D5       -2.06138   0.00000   0.00000   0.00002   0.00003  -2.06136
    D6        2.13325  -0.00000   0.00000   0.00003   0.00003   2.13328
    D7        0.03405   0.00000   0.00000   0.00002   0.00002   0.03408
    D8        1.07847   0.00000   0.00000   0.00002   0.00002   1.07849
    D9       -1.01008  -0.00000   0.00000   0.00002   0.00002  -1.01006
   D10       -3.10928  -0.00000   0.00000   0.00002   0.00002  -3.10926
   D11        0.40142  -0.00000   0.00000  -0.00011  -0.00011   0.40131
   D12        3.00343   0.00000  -0.00000   0.00012   0.00012   3.00355
   D13        1.98290  -0.00000   0.00000  -0.00001  -0.00001   1.98288
   D14       -0.42487  -0.00000   0.00000  -0.00001  -0.00001  -0.42489
   D15        2.24399   0.00000   0.00000  -0.00009  -0.00009   2.24390
   D16        0.01640  -0.00000   0.00000  -0.00008  -0.00008   0.01632
   D17        0.53258   0.00000  -0.00000  -0.00001  -0.00001   0.53257
   D18       -1.86691   0.00000  -0.00000  -0.00002  -0.00002  -1.86693
   D19       -1.56322  -0.00000  -0.00000   0.00000   0.00000  -1.56322
   D20        2.32047  -0.00000  -0.00000  -0.00001  -0.00001   2.32047
   D21       -2.84555  -0.00000   0.00000  -0.00015  -0.00015  -2.84569
   D22       -0.41442   0.00000   0.00000   0.00011   0.00011  -0.41431
         Item               Value     Threshold  Converged?
 Maximum Force            0.000001     0.000015     YES
 RMS     Force            0.000000     0.000010     YES
 Maximum Displacement     0.000129     0.000060     NO 
 RMS     Displacement     0.000038     0.000040     YES
 Predicted change in Energy=-6.565564D-11
 GradGradGradGradGradGradGradGradGradGradGradGradGradGradGradGradGradGrad

                          Input orientation:                          
 ---------------------------------------------------------------------
 Center     Atomic      Atomic             Coordinates (Angstroms)
 Number     Number       Type             X           Y           Z
 ---------------------------------------------------------------------
      1          6           0        0.967234   -0.096686    0.042110
      2          8           0        1.163246   -0.534587   -1.072129
      3          8           0        0.197110   -0.567624    0.972771
      4          1           0       -0.290929   -1.423595    0.711577
      5          6           0        1.686271    1.192619    0.517576
      6          9           0        2.469567    0.925579    1.573093
      7          9           0        0.793241    2.122799    0.882927
      8          9           0        2.446490    1.699023   -0.450755
      9          8           0       -1.641093   -3.571125   -1.942606
     10          1           0       -0.871284   -3.270677   -2.472816
     11          1           0       -2.433611   -3.277579   -2.397596
     12          8           0       -1.108416   -2.706538    0.513463
     13          1           0       -0.867982   -3.479340    1.030193
     14          1           0       -1.354808   -3.024990   -0.391134
     15          8           0        0.634853   -2.548163   -2.926980
     16          1           0        1.011432   -2.298468   -3.772972
     17          1           0        0.861271   -1.846864   -2.291505
 ---------------------------------------------------------------------
                    Distance matrix (angstroms):
                    1          2          3          4          5
     1  C    0.000000
     2  O    1.213139   0.000000
     3  O    1.296534   2.261885   0.000000
     4  H    1.947267   2.467097   1.019359   0.000000
     5  C    1.550932   2.404986   2.350161   3.285047   0.000000
     6  F    2.376119   3.291771   2.784618   3.725744   1.341260
     7  F    2.379782   3.319766   2.757139   3.712371   1.340231
     8  F    2.378169   2.649874   3.496258   4.312218   1.331180
     9  O    4.776420   4.224051   4.571590   3.671446   6.310080
    10  H    4.447383   3.686112   4.507774   3.726779   5.950171
    11  H    5.256994   4.713624   5.062008   4.206578   6.741983
    12  O    3.367762   3.520216   2.547610   1.534105   4.797262
    13  H    3.973244   4.149363   3.100937   2.158840   5.349223
    14  H    3.762252   3.606447   3.210504   2.216365   5.278460
    15  O    3.864675   2.788218   4.395704   3.919288   5.192677
    16  H    4.405070   3.229377   5.116739   4.751076   5.572423
    17  H    2.918922   1.816628   3.568341   3.244260   4.220192
                    6          7          8          9         10
     6  F    0.000000
     7  F    2.172494   0.000000
     8  F    2.166727   2.165993   0.000000
     9  O    7.034061   6.806643   6.834355   0.000000
    10  H    6.718573   6.566676   6.308270   0.981834   0.000000
    11  H    7.581165   7.094962   7.236860   0.959828   1.564152
    12  O    5.207404   5.203393   5.742477   2.657730   3.048334
    13  H    5.553133   5.845110   6.324110   3.073054   3.509220
    14  H    5.838752   5.721632   6.063804   1.669518   2.151176
    15  O    5.973585   6.029790   5.239495   2.682419   1.731109
    16  H    6.411010   6.424376   5.392259   3.464936   2.486003
    17  H    5.020774   5.083293   4.298208   3.058860   2.249858
                   11         12         13         14         15
    11  H    0.000000
    12  O    3.249075   0.000000
    13  H    3.773809   0.960230   0.000000
    14  H    2.292053   0.990159   1.569587   0.000000
    15  O    3.198088   3.860144   4.334146   3.258317   0.000000
    16  H    3.836488   4.799354   5.291224   4.190913   0.959095
    17  H    3.593668   3.533631   4.085213   3.148078   0.973095
                   16         17
    16  H    0.000000
    17  H    1.556033   0.000000
 Stoichiometry    C2H7F3O5
 Framework group  C1[X(C2H7F3O5)]
 Deg. of freedom    45
 Full point group                 C1      NOp   1
 Largest Abelian subgroup         C1      NOp   1
 Largest concise Abelian subgroup C1      NOp   1
                         Standard orientation:                         
 ---------------------------------------------------------------------
 Center     Atomic      Atomic             Coordinates (Angstroms)
 Number     Number       Type             X           Y           Z
 ---------------------------------------------------------------------
      1          6           0        0.639489   -0.052577   -0.039019
      2          8           0       -0.068349    0.931450   -0.087632
      3          8           0        0.291687   -1.301421   -0.059605
      4          1           0       -0.714096   -1.449170   -0.134854
      5          6           0        2.180520    0.091899    0.059673
      6          9           0        2.768533   -0.458438   -1.012869
      7          9           0        2.642686   -0.527068    1.154891
      8          9           0        2.536095    1.373246    0.120980
      9          8           0       -4.114075   -0.175770    0.411143
     10          1           0       -3.736243    0.705615    0.200429
     11          1           0       -4.439878   -0.138864    1.313229
     12          8           0       -2.182587   -1.878624   -0.247014
     13          1           0       -2.464921   -2.314915   -1.054466
     14          1           0       -2.917411   -1.276486    0.032051
     15          8           0       -2.652766    1.952115   -0.318273
     16          1           0       -2.627431    2.899461   -0.170770
     17          1           0       -1.737187    1.626775   -0.265512
 ---------------------------------------------------------------------
 Rotational constants (GHZ):           1.8142568           0.4897033           0.4199964
 Standard basis: 6-31++G(d,p) (6D, 7F)
 There are   232 symmetry adapted cartesian basis functions of A   symmetry.
 There are   232 symmetry adapted basis functions of A   symmetry.
   232 basis functions,   376 primitive gaussians,   232 cartesian basis functions
    43 alpha electrons       43 beta electrons
       nuclear repulsion energy       609.9491547043 Hartrees.
 NAtoms=   17 NActive=   17 NUniq=   17 SFac= 1.00D+00 NAtFMM=   60 NAOKFM=F Big=F
 Integral buffers will be    131072 words long.
 Raffenetti 2 integral format.
 Two-electron integral symmetry is turned on.
 Nuclear repulsion after empirical dispersion term =      609.9429837625 Hartrees.
 One-electron integrals computed using PRISM.
 NBasis=   232 RedAO= T EigKep=  5.19D-05  NBF=   232
 NBsUse=   232 1.00D-06 EigRej= -1.00D+00 NBFU=   232
 Initial guess from the checkpoint file:  "/local_scratch/slurm.5613880/Gau-2609607.chk"
 B after Tr=    -0.000000    0.000000   -0.000000
         Rot=    1.000000   -0.000001    0.000000    0.000001 Ang=  -0.00 deg.
 Requested convergence on RMS density matrix=1.00D-10 within 128 cycles.
 Requested convergence on MAX density matrix=1.00D-08.
 Requested convergence on             energy=1.00D-08.
 No special actions if energy rises.
 SCF Done:  E(RwB97XD) =  -755.959855827     A.U. after   10 cycles
            NFock= 10  Conv=0.26D-10     -V/T= 2.0081
 Calling FoFJK, ICntrl=      2127 FMM=F ISym2X=0 I1Cent= 0 IOpClX= 0 NMat=1 NMatS=1 NMatT=0.
 ***** Axes restored to original set *****
 -------------------------------------------------------------------
 Center     Atomic                   Forces (Hartrees/Bohr)
 Number     Number              X              Y              Z
 -------------------------------------------------------------------
      1        6           0.000000487    0.000000710    0.000000048
      2        8          -0.000000613    0.000000062   -0.000001122
      3        8           0.000000449   -0.000000989    0.000000367
      4        1           0.000001534   -0.000000309    0.000000439
      5        6           0.000000332    0.000000206   -0.000000637
      6        9           0.000001261    0.000000034   -0.000001252
      7        9           0.000000137   -0.000000171    0.000000306
      8        9          -0.000000639    0.000000505   -0.000001336
      9        8          -0.000000360   -0.000000135    0.000001153
     10        1          -0.000000825   -0.000000239    0.000000146
     11        1          -0.000001008   -0.000000425    0.000001739
     12        8           0.000001363   -0.000000874    0.000000533
     13        1           0.000002111   -0.000000564    0.000000529
     14        1           0.000000605   -0.000000035    0.000001165
     15        8          -0.000001364    0.000001324   -0.000000854
     16        1          -0.000002351    0.000000438   -0.000001342
     17        1          -0.000001119    0.000000464    0.000000119
 -------------------------------------------------------------------
 Cartesian Forces:  Max     0.000002351 RMS     0.000000909

 GradGradGradGradGradGradGradGradGradGradGradGradGradGradGradGradGradGrad
 Berny optimization.
 Using GEDIIS/GDIIS optimizer.
 FormGI is forming the generalized inverse of G from B-inverse, IUseBI=4.
 Internal  Forces:  Max     0.000000665 RMS     0.000000204
 Search for a local minimum.
 Step number  21 out of a maximum of  102
 All quantities printed in internal units (Hartrees-Bohrs-Radians)
 Mixed Optimization -- En-DIIS/RFO-DIIS
 Swapping is turned off.
 Update second derivatives using D2CorX and points    7    8    9   10   11
                                                     12   13   14   15   16
                                                     17   18   19   21
 DE=  2.89D-10 DEPred=-6.57D-11 R=-4.40D+00
 Trust test=-4.40D+00 RLast= 3.20D-04 DXMaxT set to 1.58D-01
 ITU= -1 -1  0 -1  0  0  0  0  0  1  1  1  1  1  1  1  0  0  1  1
 ITU=  0
     Eigenvalues ---    0.00020   0.00029   0.00039   0.00050   0.00090
     Eigenvalues ---    0.00442   0.00644   0.00835   0.01046   0.01213
     Eigenvalues ---    0.01340   0.01496   0.01840   0.02105   0.02432
     Eigenvalues ---    0.02529   0.02791   0.02940   0.03549   0.03840
     Eigenvalues ---    0.04054   0.06495   0.07306   0.08933   0.09769
     Eigenvalues ---    0.11786   0.13766   0.20752   0.21615   0.23243
     Eigenvalues ---    0.23730   0.26000   0.36325   0.37915   0.39107
     Eigenvalues ---    0.41865   0.43258   0.48696   0.52341   0.56317
     Eigenvalues ---    0.56461   0.57074   0.57508   0.59700   0.91634
 En-DIIS/RFO-DIIS/Sim-DIIS IScMMF=       -3 using points:    21   20   19   18   17   16   15   14   13   12
 RFO step:  Lambda=-1.11872629D-11.
 DIIS inversion failure, remove point  10.
 DIIS inversion failure, remove point   9.
 DIIS inversion failure, remove point   8.
 DIIS inversion failure, remove point   7.
 DIIS inversion failure, remove point   6.
 DIIS inversion failure, remove point   5.
 DIIS inversion failure, remove point   4.
 DIIS inversion failure, remove point   3.
 DIIS inversion failure, remove point   2.
 Use linear search instead of GDIIS.
 RFO step:  Lambda= 0.00000000D+00 EMin= 2.04801753D-04
 Skip linear search -- no minimum in search direction.
 Iteration  1 RMS(Cart)=  0.00001293 RMS(Int)=  0.00000000
 Iteration  2 RMS(Cart)=  0.00000000 RMS(Int)=  0.00000000
 Variable       Old X    -DE/DX   Delta X   Delta X   Delta X     New X
                                 (Linear)    (Quad)   (Total)
    R1        2.29250   0.00000   0.00000   0.00000   0.00000   2.29250
    R2        2.45009   0.00000   0.00000   0.00000   0.00000   2.45010
    R3        2.93084  -0.00000   0.00000  -0.00000  -0.00000   2.93084
    R4        3.43293   0.00000   0.00000  -0.00000  -0.00000   3.43293
    R5        1.92631  -0.00000   0.00000  -0.00000  -0.00000   1.92631
    R6        2.89904  -0.00000   0.00000  -0.00000  -0.00000   2.89904
    R7        2.53461   0.00000   0.00000   0.00000   0.00000   2.53461
    R8        2.53267   0.00000   0.00000   0.00000   0.00000   2.53267
    R9        2.51557   0.00000   0.00000   0.00000   0.00000   2.51557
   R10        1.85540   0.00000   0.00000  -0.00000  -0.00000   1.85540
   R11        1.81381   0.00000   0.00000   0.00000   0.00000   1.81381
   R12        3.15493   0.00000   0.00000   0.00000   0.00000   3.15493
   R13        3.27132   0.00000   0.00000   0.00000   0.00000   3.27132
   R14        1.81457  -0.00000   0.00000   0.00000   0.00000   1.81457
   R15        1.87113  -0.00000   0.00000  -0.00000  -0.00000   1.87113
   R16        1.81243   0.00000   0.00000  -0.00000  -0.00000   1.81243
   R17        1.83888   0.00000   0.00000   0.00000   0.00000   1.83888
    A1        2.24484  -0.00000   0.00000  -0.00000  -0.00000   2.24484
    A2        2.10220  -0.00000   0.00000  -0.00000  -0.00000   2.10220
    A3        1.93615   0.00000   0.00000   0.00000   0.00000   1.93615
    A4        2.58754   0.00000   0.00000   0.00000   0.00000   2.58754
    A5        1.98828  -0.00000   0.00000  -0.00000  -0.00000   1.98828
    A6        1.92463  -0.00000   0.00000   0.00000   0.00000   1.92463
    A7        1.93009  -0.00000   0.00000  -0.00000  -0.00000   1.93009
    A8        1.93693  -0.00000   0.00000  -0.00000  -0.00000   1.93693
    A9        1.88892   0.00000   0.00000   0.00000   0.00000   1.88892
   A10        1.89091   0.00000   0.00000   0.00000   0.00000   1.89091
   A11        1.89104   0.00000   0.00000   0.00000   0.00000   1.89104
   A12        1.87319  -0.00000   0.00000   0.00000   0.00000   1.87319
   A13        1.84137   0.00000   0.00000   0.00000   0.00000   1.84138
   A14        2.07380  -0.00000   0.00000   0.00000   0.00000   2.07380
   A15        2.82904  -0.00000   0.00000  -0.00001  -0.00001   2.82903
   A16        2.06023  -0.00000   0.00000  -0.00000  -0.00000   2.06022
   A17        2.11711   0.00000   0.00000   0.00000   0.00000   2.11711
   A18        1.87035   0.00000   0.00000   0.00000   0.00000   1.87036
   A19        2.32087  -0.00000   0.00000   0.00003   0.00003   2.32089
   A20        1.90912  -0.00000   0.00000   0.00001   0.00001   1.90913
   A21        1.87240   0.00000   0.00000   0.00001   0.00001   1.87240
   A22        3.27985   0.00000   0.00000   0.00000   0.00000   3.27985
   A23        3.08734   0.00000   0.00000   0.00001   0.00001   3.08735
   A24        3.07307  -0.00000   0.00000  -0.00000  -0.00000   3.07307
   A25        3.13857   0.00000   0.00000   0.00000   0.00000   3.13857
   A26        3.20039   0.00000   0.00000   0.00001   0.00001   3.20040
   A27        3.13299  -0.00000   0.00000   0.00000   0.00000   3.13299
    D1       -0.06934  -0.00000   0.00000   0.00002   0.00002  -0.06932
    D2        3.07018  -0.00000   0.00000   0.00002   0.00002   3.07019
    D3        0.00977  -0.00000   0.00000   0.00000   0.00000   0.00977
    D4       -3.12991   0.00000   0.00000   0.00000   0.00000  -3.12990
    D5       -2.06136   0.00000   0.00000  -0.00000  -0.00000  -2.06136
    D6        2.13328  -0.00000   0.00000  -0.00000  -0.00000   2.13328
    D7        0.03408   0.00000   0.00000  -0.00000  -0.00000   0.03407
    D8        1.07849   0.00000   0.00000  -0.00000  -0.00000   1.07849
    D9       -1.01006  -0.00000   0.00000  -0.00000  -0.00000  -1.01006
   D10       -3.10926  -0.00000   0.00000  -0.00000  -0.00000  -3.10926
   D11        0.40131  -0.00000   0.00000  -0.00003  -0.00003   0.40128
   D12        3.00355   0.00000   0.00000   0.00004   0.00004   3.00359
   D13        1.98288   0.00000   0.00000  -0.00001  -0.00001   1.98287
   D14       -0.42489  -0.00000   0.00000  -0.00001  -0.00001  -0.42490
   D15        2.24390   0.00000   0.00000  -0.00001  -0.00001   2.24389
   D16        0.01632  -0.00000   0.00000  -0.00002  -0.00002   0.01630
   D17        0.53257   0.00000   0.00000  -0.00001  -0.00001   0.53257
   D18       -1.86693   0.00000   0.00000  -0.00000  -0.00000  -1.86693
   D19       -1.56322  -0.00000   0.00000  -0.00002  -0.00002  -1.56323
   D20        2.32047  -0.00000   0.00000  -0.00001  -0.00001   2.32046
   D21       -2.84569  -0.00000   0.00000  -0.00005  -0.00005  -2.84574
   D22       -0.41431   0.00000   0.00000   0.00004   0.00004  -0.41427
         Item               Value     Threshold  Converged?
 Maximum Force            0.000001     0.000015     YES
 RMS     Force            0.000000     0.000010     YES
 Maximum Displacement     0.000051     0.000060     YES
 RMS     Displacement     0.000013     0.000040     YES
 Predicted change in Energy=-1.572694D-11
 Optimization completed.
    -- Stationary point found.
                           ----------------------------
                           !   Optimized Parameters   !
                           ! (Angstroms and Degrees)  !
 --------------------------                            --------------------------
 ! Name  Definition              Value          Derivative Info.                !
 --------------------------------------------------------------------------------
 ! R1    R(1,2)                  1.2131         -DE/DX =    0.0                 !
 ! R2    R(1,3)                  1.2965         -DE/DX =    0.0                 !
 ! R3    R(1,5)                  1.5509         -DE/DX =    0.0                 !
 ! R4    R(2,17)                 1.8166         -DE/DX =    0.0                 !
 ! R5    R(3,4)                  1.0194         -DE/DX =    0.0                 !
 ! R6    R(4,12)                 1.5341         -DE/DX =    0.0                 !
 ! R7    R(5,6)                  1.3413         -DE/DX =    0.0                 !
 ! R8    R(5,7)                  1.3402         -DE/DX =    0.0                 !
 ! R9    R(5,8)                  1.3312         -DE/DX =    0.0                 !
 ! R10   R(9,10)                 0.9818         -DE/DX =    0.0                 !
 ! R11   R(9,11)                 0.9598         -DE/DX =    0.0                 !
 ! R12   R(9,14)                 1.6695         -DE/DX =    0.0                 !
 ! R13   R(10,15)                1.7311         -DE/DX =    0.0                 !
 ! R14   R(12,13)                0.9602         -DE/DX =    0.0                 !
 ! R15   R(12,14)                0.9902         -DE/DX =    0.0                 !
 ! R16   R(15,16)                0.9591         -DE/DX =    0.0                 !
 ! R17   R(15,17)                0.9731         -DE/DX =    0.0                 !
 ! A1    A(2,1,3)              128.6197         -DE/DX =    0.0                 !
 ! A2    A(2,1,5)              120.4469         -DE/DX =    0.0                 !
 ! A3    A(3,1,5)              110.9332         -DE/DX =    0.0                 !
 ! A4    A(1,2,17)             148.2553         -DE/DX =    0.0                 !
 ! A5    A(1,3,4)              113.9203         -DE/DX =    0.0                 !
 ! A6    A(1,5,6)              110.2732         -DE/DX =    0.0                 !
 ! A7    A(1,5,7)              110.5863         -DE/DX =    0.0                 !
 ! A8    A(1,5,8)              110.9777         -DE/DX =    0.0                 !
 ! A9    A(6,5,7)              108.2273         -DE/DX =    0.0                 !
 ! A10   A(6,5,8)              108.3413         -DE/DX =    0.0                 !
 ! A11   A(7,5,8)              108.3488         -DE/DX =    0.0                 !
 ! A12   A(10,9,11)            107.3261         -DE/DX =    0.0                 !
 ! A13   A(10,9,14)            105.503          -DE/DX =    0.0                 !
 ! A14   A(11,9,14)            118.8199         -DE/DX =    0.0                 !
 ! A15   A(9,10,15)            162.0923         -DE/DX =    0.0                 !
 ! A16   A(4,12,13)            118.0424         -DE/DX =    0.0                 !
 ! A17   A(4,12,14)            121.3017         -DE/DX =    0.0                 !
 ! A18   A(13,12,14)           107.1634         -DE/DX =    0.0                 !
 ! A19   A(10,15,16)           132.9758         -DE/DX =    0.0                 !
 ! A20   A(10,15,17)           109.3844         -DE/DX =    0.0                 !
 ! A21   A(16,15,17)           107.2804         -DE/DX =    0.0                 !
 ! A22   L(3,4,12,15,-1)       187.9213         -DE/DX =    0.0                 !
 ! A23   L(9,14,12,2,-1)       176.8918         -DE/DX =    0.0                 !
 ! A24   L(2,17,15,11,-1)      176.0742         -DE/DX =    0.0                 !
 ! A25   L(3,4,12,15,-2)       179.827          -DE/DX =    0.0                 !
 ! A26   L(9,14,12,2,-2)       183.369          -DE/DX =    0.0                 !
 ! A27   L(2,17,15,11,-2)      179.5073         -DE/DX =    0.0                 !
 ! D1    D(3,1,2,17)            -3.9727         -DE/DX =    0.0                 !
 ! D2    D(5,1,2,17)           175.9081         -DE/DX =    0.0                 !
 ! D3    D(2,1,3,4)              0.5595         -DE/DX =    0.0                 !
 ! D4    D(5,1,3,4)           -179.3305         -DE/DX =    0.0                 !
 ! D5    D(2,1,5,6)           -118.1071         -DE/DX =    0.0                 !
 ! D6    D(2,1,5,7)            122.2278         -DE/DX =    0.0                 !
 ! D7    D(2,1,5,8)              1.9524         -DE/DX =    0.0                 !
 ! D8    D(3,1,5,6)             61.7932         -DE/DX =    0.0                 !
 ! D9    D(3,1,5,7)            -57.8719         -DE/DX =    0.0                 !
 ! D10   D(3,1,5,8)           -178.1473         -DE/DX =    0.0                 !
 ! D11   D(1,2,15,10)           22.9934         -DE/DX =    0.0                 !
 ! D12   D(1,2,15,16)          172.0905         -DE/DX =    0.0                 !
 ! D13   D(1,3,12,13)          113.6109         -DE/DX =    0.0                 !
 ! D14   D(1,3,12,14)          -24.3444         -DE/DX =    0.0                 !
 ! D15   D(11,9,10,15)         128.5658         -DE/DX =    0.0                 !
 ! D16   D(14,9,10,15)           0.9351         -DE/DX =    0.0                 !
 ! D17   D(10,9,12,4)           30.5142         -DE/DX =    0.0                 !
 ! D18   D(10,9,12,13)        -106.9672         -DE/DX =    0.0                 !
 ! D19   D(11,9,12,4)          -89.5657         -DE/DX =    0.0                 !
 ! D20   D(11,9,12,13)         132.953          -DE/DX =    0.0                 !
 ! D21   D(9,10,15,16)        -163.0463         -DE/DX =    0.0                 !
 ! D22   D(9,10,15,17)         -23.7382         -DE/DX =    0.0                 !
 --------------------------------------------------------------------------------
 GradGradGradGradGradGradGradGradGradGradGradGradGradGradGradGradGradGrad

                          Input orientation:                          
 ---------------------------------------------------------------------
 Center     Atomic      Atomic             Coordinates (Angstroms)
 Number     Number       Type             X           Y           Z
 ---------------------------------------------------------------------
      1          6           0        0.967234   -0.096686    0.042110
      2          8           0        1.163246   -0.534587   -1.072129
      3          8           0        0.197110   -0.567624    0.972771
      4          1           0       -0.290929   -1.423595    0.711577
      5          6           0        1.686271    1.192619    0.517576
      6          9           0        2.469567    0.925579    1.573093
      7          9           0        0.793241    2.122799    0.882927
      8          9           0        2.446490    1.699023   -0.450755
      9          8           0       -1.641093   -3.571125   -1.942606
     10          1           0       -0.871284   -3.270677   -2.472816
     11          1           0       -2.433611   -3.277579   -2.397596
     12          8           0       -1.108416   -2.706538    0.513463
     13          1           0       -0.867982   -3.479340    1.030193
     14          1           0       -1.354808   -3.024990   -0.391134
     15          8           0        0.634853   -2.548163   -2.926980
     16          1           0        1.011432   -2.298468   -3.772972
     17          1           0        0.861271   -1.846864   -2.291505
 ---------------------------------------------------------------------
                    Distance matrix (angstroms):
                    1          2          3          4          5
     1  C    0.000000
     2  O    1.213139   0.000000
     3  O    1.296534   2.261885   0.000000
     4  H    1.947267   2.467097   1.019359   0.000000
     5  C    1.550932   2.404986   2.350161   3.285047   0.000000
     6  F    2.376119   3.291771   2.784618   3.725744   1.341260
     7  F    2.379782   3.319766   2.757139   3.712371   1.340231
     8  F    2.378169   2.649874   3.496258   4.312218   1.331180
     9  O    4.776420   4.224051   4.571590   3.671446   6.310080
    10  H    4.447383   3.686112   4.507774   3.726779   5.950171
    11  H    5.256994   4.713624   5.062008   4.206578   6.741983
    12  O    3.367762   3.520216   2.547610   1.534105   4.797262
    13  H    3.973244   4.149363   3.100937   2.158840   5.349223
    14  H    3.762252   3.606447   3.210504   2.216365   5.278460
    15  O    3.864675   2.788218   4.395704   3.919288   5.192677
    16  H    4.405070   3.229377   5.116739   4.751076   5.572423
    17  H    2.918922   1.816628   3.568341   3.244260   4.220192
                    6          7          8          9         10
     6  F    0.000000
     7  F    2.172494   0.000000
     8  F    2.166727   2.165993   0.000000
     9  O    7.034061   6.806643   6.834355   0.000000
    10  H    6.718573   6.566676   6.308270   0.981834   0.000000
    11  H    7.581165   7.094962   7.236860   0.959828   1.564152
    12  O    5.207404   5.203393   5.742477   2.657730   3.048334
    13  H    5.553133   5.845110   6.324110   3.073054   3.509220
    14  H    5.838752   5.721632   6.063804   1.669518   2.151176
    15  O    5.973585   6.029790   5.239495   2.682419   1.731109
    16  H    6.411010   6.424376   5.392259   3.464936   2.486003
    17  H    5.020774   5.083293   4.298208   3.058860   2.249858
                   11         12         13         14         15
    11  H    0.000000
    12  O    3.249075   0.000000
    13  H    3.773809   0.960230   0.000000
    14  H    2.292053   0.990159   1.569587   0.000000
    15  O    3.198088   3.860144   4.334146   3.258317   0.000000
    16  H    3.836488   4.799354   5.291224   4.190913   0.959095
    17  H    3.593668   3.533631   4.085213   3.148078   0.973095
                   16         17
    16  H    0.000000
    17  H    1.556033   0.000000
 Stoichiometry    C2H7F3O5
 Framework group  C1[X(C2H7F3O5)]
 Deg. of freedom    45
 Full point group                 C1      NOp   1
 Largest Abelian subgroup         C1      NOp   1
 Largest concise Abelian subgroup C1      NOp   1
                         Standard orientation:                         
 ---------------------------------------------------------------------
 Center     Atomic      Atomic             Coordinates (Angstroms)
 Number     Number       Type             X           Y           Z
 ---------------------------------------------------------------------
      1          6           0        0.639489   -0.052577   -0.039019
      2          8           0       -0.068349    0.931450   -0.087632
      3          8           0        0.291687   -1.301421   -0.059605
      4          1           0       -0.714096   -1.449170   -0.134854
      5          6           0        2.180520    0.091899    0.059673
      6          9           0        2.768533   -0.458438   -1.012869
      7          9           0        2.642686   -0.527068    1.154891
      8          9           0        2.536095    1.373246    0.120980
      9          8           0       -4.114075   -0.175770    0.411143
     10          1           0       -3.736243    0.705615    0.200429
     11          1           0       -4.439878   -0.138864    1.313229
     12          8           0       -2.182587   -1.878624   -0.247014
     13          1           0       -2.464921   -2.314915   -1.054466
     14          1           0       -2.917411   -1.276486    0.032051
     15          8           0       -2.652766    1.952115   -0.318273
     16          1           0       -2.627431    2.899461   -0.170770
     17          1           0       -1.737187    1.626775   -0.265512
 ---------------------------------------------------------------------
 Rotational constants (GHZ):           1.8142568           0.4897033           0.4199964

 **********************************************************************

            Population analysis using the SCF Density.

 **********************************************************************

 Orbital symmetries:
       Occupied  (A) (A) (A) (A) (A) (A) (A) (A) (A) (A) (A) (A)
                 (A) (A) (A) (A) (A) (A) (A) (A) (A) (A) (A) (A)
                 (A) (A) (A) (A) (A) (A) (A) (A) (A) (A) (A) (A)
                 (A) (A) (A) (A) (A) (A) (A)
       Virtual   (A) (A) (A) (A) (A) (A) (A) (A) (A) (A) (A) (A)
                 (A) (A) (A) (A) (A) (A) (A) (A) (A) (A) (A) (A)
                 (A) (A) (A) (A) (A) (A) (A) (A) (A) (A) (A) (A)
                 (A) (A) (A) (A) (A) (A) (A) (A) (A) (A) (A) (A)
                 (A) (A) (A) (A) (A) (A) (A) (A) (A) (A) (A) (A)
                 (A) (A) (A) (A) (A) (A) (A) (A) (A) (A) (A) (A)
                 (A) (A) (A) (A) (A) (A) (A) (A) (A) (A) (A) (A)
                 (A) (A) (A) (A) (A) (A) (A) (A) (A) (A) (A) (A)
                 (A) (A) (A) (A) (A) (A) (A) (A) (A) (A) (A) (A)
                 (A) (A) (A) (A) (A) (A) (A) (A) (A) (A) (A) (A)
                 (A) (A) (A) (A) (A) (A) (A) (A) (A) (A) (A) (A)
                 (A) (A) (A) (A) (A) (A) (A) (A) (A) (A) (A) (A)
                 (A) (A) (A) (A) (A) (A) (A) (A) (A) (A) (A) (A)
                 (A) (A) (A) (A) (A) (A) (A) (A) (A) (A) (A) (A)
                 (A) (A) (A) (A) (A) (A) (A) (A) (A) (A) (A) (A)
                 (A) (A) (A) (A) (A) (A) (A) (A) (A)
 The electronic state is 1-A.
 Alpha  occ. eigenvalues --  -24.88864 -24.88849 -24.88848 -19.34102 -19.30990
 Alpha  occ. eigenvalues --  -19.30589 -19.29940 -19.29836 -10.57589 -10.48026
 Alpha  occ. eigenvalues --   -1.44466  -1.35388  -1.35261  -1.24488  -1.16070
 Alpha  occ. eigenvalues --   -1.14500  -1.13353  -1.12247  -0.86643  -0.76982
 Alpha  occ. eigenvalues --   -0.71071  -0.70703  -0.68791  -0.65939  -0.65209
 Alpha  occ. eigenvalues --   -0.64345  -0.60717  -0.58627  -0.57919  -0.56719
 Alpha  occ. eigenvalues --   -0.55891  -0.53958  -0.53754  -0.53236  -0.51728
 Alpha  occ. eigenvalues --   -0.51491  -0.47878  -0.46890  -0.43884  -0.43023
 Alpha  occ. eigenvalues --   -0.42701  -0.41740  -0.40454
 Alpha virt. eigenvalues --    0.03223   0.03418   0.05106   0.06042   0.08095
 Alpha virt. eigenvalues --    0.09968   0.10304   0.10965   0.11167   0.12485
 Alpha virt. eigenvalues --    0.14152   0.15031   0.15506   0.16754   0.19440
 Alpha virt. eigenvalues --    0.19778   0.21005   0.21819   0.23141   0.24000
 Alpha virt. eigenvalues --    0.24950   0.25477   0.26204   0.27347   0.28178
 Alpha virt. eigenvalues --    0.28486   0.28714   0.29783   0.30170   0.30425
 Alpha virt. eigenvalues --    0.31606   0.31824   0.32132   0.33080   0.34134
 Alpha virt. eigenvalues --    0.35001   0.35647   0.36246   0.36717   0.37258
 Alpha virt. eigenvalues --    0.38339   0.38656   0.39149   0.40461   0.41728
 Alpha virt. eigenvalues --    0.41980   0.43359   0.43614   0.43880   0.44343
 Alpha virt. eigenvalues --    0.45605   0.45799   0.47353   0.47644   0.47796
 Alpha virt. eigenvalues --    0.50300   0.52703   0.54421   0.58203   0.59881
 Alpha virt. eigenvalues --    0.61458   0.81515   0.82541   0.84096   0.88911
 Alpha virt. eigenvalues --    0.91264   0.94504   1.04134   1.07010   1.09966
 Alpha virt. eigenvalues --    1.19003   1.19462   1.20418   1.21841   1.22222
 Alpha virt. eigenvalues --    1.23334   1.24377   1.25510   1.26681   1.27115
 Alpha virt. eigenvalues --    1.27981   1.29432   1.30890   1.32851   1.33544
 Alpha virt. eigenvalues --    1.34394   1.36319   1.37224   1.39147   1.41406
 Alpha virt. eigenvalues --    1.44226   1.45756   1.47772   1.52753   1.56361
 Alpha virt. eigenvalues --    1.56959   1.58895   1.59464   1.60176   1.62561
 Alpha virt. eigenvalues --    1.62889   1.63659   1.64718   1.66641   1.66745
 Alpha virt. eigenvalues --    1.67476   1.68109   1.70074   1.71707   1.72880
 Alpha virt. eigenvalues --    1.73451   1.73918   1.75456   1.75545   1.76720
 Alpha virt. eigenvalues --    1.80138   1.84357   1.85562   1.86821   1.88505
 Alpha virt. eigenvalues --    1.89027   1.90317   1.91013   1.92767   1.93236
 Alpha virt. eigenvalues --    1.93853   1.95177   2.02853   2.11046   2.12091
 Alpha virt. eigenvalues --    2.13557   2.15066   2.15784   2.16330   2.24659
 Alpha virt. eigenvalues --    2.29872   2.31292   2.31526   2.33925   2.35117
 Alpha virt. eigenvalues --    2.36013   2.43174   2.46179   2.47278   2.54890
 Alpha virt. eigenvalues --    2.56115   2.57817   2.62714   2.62764   2.66401
 Alpha virt. eigenvalues --    2.67909   2.69905   2.70633   2.72298   2.73870
 Alpha virt. eigenvalues --    2.75970   2.78061   2.79398   2.80795   2.88867
 Alpha virt. eigenvalues --    2.91070   2.92289   2.97266   3.07851   3.11861
 Alpha virt. eigenvalues --    3.13606   3.15946   3.21783   3.23939   3.27044
 Alpha virt. eigenvalues --    3.38918   3.42476   3.45855   3.52973   3.54519
 Alpha virt. eigenvalues --    3.71701   3.74498   3.78523   3.81385   4.33946
 Alpha virt. eigenvalues --    4.38397   4.43580   4.45591   4.53257   4.79016
 Alpha virt. eigenvalues --    4.83474   5.55563   5.91073   6.63143
          Condensed to atoms (all electrons):
               1          2          3          4          5          6
     1  C    5.115944   0.413171   0.363037  -0.039699   0.000449  -0.046980
     2  O    0.413171   8.272854  -0.156074  -0.000598  -0.079619   0.001137
     3  O    0.363037  -0.156074   8.332416   0.198818  -0.247869   0.015480
     4  H   -0.039699  -0.000598   0.198818   0.267505   0.013674  -0.000124
     5  C    0.000449  -0.079619  -0.247869   0.013674   4.828351   0.165535
     6  F   -0.046980   0.001137   0.015480  -0.000124   0.165535   9.229757
     7  F   -0.040053   0.000991   0.017009   0.000688   0.157115  -0.045001
     8  F   -0.067814  -0.000520   0.013191   0.001410   0.201830  -0.035898
     9  O   -0.000153   0.000136  -0.002391  -0.004694  -0.000363  -0.000003
    10  H   -0.001449  -0.001087   0.001488   0.001114  -0.000818   0.000034
    11  H   -0.000333   0.000366  -0.000004  -0.000003   0.000110  -0.000001
    12  O   -0.011286   0.002092  -0.042793   0.056798  -0.006533  -0.000136
    13  H    0.001335   0.000676   0.002977  -0.005432   0.002021   0.000035
    14  H    0.003596  -0.002378   0.001324  -0.005215  -0.004260  -0.000034
    15  O    0.000353  -0.000509   0.000497   0.000434  -0.007675   0.000043
    16  H    0.000587  -0.000778  -0.000581   0.000038   0.002432  -0.000044
    17  H   -0.007923   0.044113   0.002018  -0.002294  -0.008501   0.000198
               7          8          9         10         11         12
     1  C   -0.040053  -0.067814  -0.000153  -0.001449  -0.000333  -0.011286
     2  O    0.000991  -0.000520   0.000136  -0.001087   0.000366   0.002092
     3  O    0.017009   0.013191  -0.002391   0.001488  -0.000004  -0.042793
     4  H    0.000688   0.001410  -0.004694   0.001114  -0.000003   0.056798
     5  C    0.157115   0.201830  -0.000363  -0.000818   0.000110  -0.006533
     6  F   -0.045001  -0.035898  -0.000003   0.000034  -0.000001  -0.000136
     7  F    9.227905  -0.036447  -0.000004   0.000031  -0.000009   0.000053
     8  F   -0.036447   9.232085   0.000005   0.000033  -0.000006   0.000113
     9  O   -0.000004   0.000005   8.359875   0.249798   0.271431  -0.064646
    10  H    0.000031   0.000033   0.249798   0.293393  -0.019275   0.004401
    11  H   -0.000009  -0.000006   0.271431  -0.019275   0.365818   0.004883
    12  O    0.000053   0.000113  -0.064646   0.004401   0.004883   8.380499
    13  H   -0.000110  -0.000053   0.003061  -0.000029   0.000144   0.273862
    14  H    0.000162  -0.000008   0.054860  -0.006415  -0.006745   0.243889
    15  O    0.000049   0.000127  -0.042763   0.023414  -0.001504  -0.000407
    16  H   -0.000039  -0.000056   0.003697  -0.003656  -0.001273  -0.000279
    17  H    0.000160   0.000275   0.000566  -0.001175   0.002021   0.001242
              13         14         15         16         17
     1  C    0.001335   0.003596   0.000353   0.000587  -0.007923
     2  O    0.000676  -0.002378  -0.000509  -0.000778   0.044113
     3  O    0.002977   0.001324   0.000497  -0.000581   0.002018
     4  H   -0.005432  -0.005215   0.000434   0.000038  -0.002294
     5  C    0.002021  -0.004260  -0.007675   0.002432  -0.008501
     6  F    0.000035  -0.000034   0.000043  -0.000044   0.000198
     7  F   -0.000110   0.000162   0.000049  -0.000039   0.000160
     8  F   -0.000053  -0.000008   0.000127  -0.000056   0.000275
     9  O    0.003061   0.054860  -0.042763   0.003697   0.000566
    10  H   -0.000029  -0.006415   0.023414  -0.003656  -0.001175
    11  H    0.000144  -0.006745  -0.001504  -0.001273   0.002021
    12  O    0.273862   0.243889  -0.000407  -0.000279   0.001242
    13  H    0.357364  -0.018989  -0.000297  -0.000059   0.000006
    14  H   -0.018989   0.263839   0.003175   0.000568  -0.000314
    15  O   -0.000297   0.003175   8.356423   0.273612   0.228425
    16  H   -0.000059   0.000568   0.273612   0.361661  -0.019076
    17  H    0.000006  -0.000314   0.228425  -0.019076   0.292593
 Mulliken charges:
               1
     1  C    0.317217
     2  O   -0.493972
     3  O   -0.498544
     4  H    0.517580
     5  C    0.984120
     6  F   -0.283997
     7  F   -0.282499
     8  F   -0.308267
     9  O   -0.828413
    10  H    0.460199
    11  H    0.384381
    12  O   -0.841752
    13  H    0.383487
    14  H    0.472945
    15  O   -0.833397
    16  H    0.383246
    17  H    0.467667
 Sum of Mulliken charges =  -0.00000
 Mulliken charges with hydrogens summed into heavy atoms:
               1
     1  C    0.317217
     2  O   -0.493972
     3  O    0.019036
     5  C    0.984120
     6  F   -0.283997
     7  F   -0.282499
     8  F   -0.308267
     9  O    0.016166
    12  O    0.014680
    15  O    0.017515
 Electronic spatial extent (au):  <R**2>=           2474.2835
 Charge=              0.0000 electrons
 Dipole moment (field-independent basis, Debye):
    X=             -2.9030    Y=              0.7453    Z=              0.5173  Tot=              3.0415
 Quadrupole moment (field-independent basis, Debye-Ang):
   XX=            -57.5362   YY=            -52.5737   ZZ=            -54.4588
   XY=             -1.2303   XZ=             -4.9724   YZ=              4.4864
 Traceless Quadrupole moment (field-independent basis, Debye-Ang):
   XX=             -2.6800   YY=              2.2825   ZZ=              0.3975
   XY=             -1.2303   XZ=             -4.9724   YZ=              4.4864
 Octapole moment (field-independent basis, Debye-Ang**2):
  XXX=             -4.4721  YYY=             24.4857  ZZZ=              3.5053  XYY=            -23.2160
  XXY=              5.4632  XXZ=             28.2377  XZZ=            -11.2517  YZZ=             -5.7400
  YYZ=             -8.5054  XYZ=            -11.6037
 Hexadecapole moment (field-independent basis, Debye-Ang**3):
 XXXX=          -2044.7329 YYYY=           -412.8949 ZZZZ=           -128.6642 XXXY=            -14.3501
 XXXZ=           -141.4755 YYYX=            -54.1658 YYYZ=             26.6710 ZZZX=            -16.9471
 ZZZY=              8.9282 XXYY=           -367.3455 XXZZ=           -307.1121 YYZZ=           -102.1733
 XXYZ=             29.6408 YYXZ=             19.8999 ZZXY=             22.0132
 N-N= 6.099429837625D+02 E-N=-3.006680200377D+03  KE= 7.498862040943D+02
 Unable to Open any file for archive entry.
[truncated: 106,112 more chars]
